# Supplementary material for: Timing variability of sensorimotor integration during vocalization in individuals who stutter
Source: Sci Rep. 2018 Nov 5;8:16340. doi: 10.1038/s41598-018-34517-1 (PMC6218511; doi:10.1038/s41598-018-34517-1)
Supplement: Supplementary file 2 — Dataset 1 [file 41598_2018_34517_MOESM2_ESM.zip]

Archive with 91 entries (88 files):
- compens-stutt-behav-scireports-supplementary-material/
- compens-stutt-behav-scireports-supplementary-material/.DS_Store
- __MACOSX/
- __MACOSX/compens-stutt-behav-scireports-supplementary-material/
- __MACOSX/compens-stutt-behav-scireports-supplementary-material/._.DS_Store
- compens-stutt-behav-scireports-supplementary-material/AC2008_control.txt
- compens-stutt-behav-scireports-supplementary-material/AC2008_down.txt
- compens-stutt-behav-scireports-supplementary-material/AC2008_up.txt
- compens-stutt-behav-scireports-supplementary-material/AC2012_control.txt
- compens-stutt-behav-scireports-supplementary-material/AC2012_down.txt
- compens-stutt-behav-scireports-supplementary-material/AC2012_up.txt
- compens-stutt-behav-scireports-supplementary-material/AC2014_control.txt
- compens-stutt-behav-scireports-supplementary-material/AC2014_down.txt
- compens-stutt-behav-scireports-supplementary-material/AC2014_up.txt
- compens-stutt-behav-scireports-supplementary-material/AC2018_control.txt
- compens-stutt-behav-scireports-supplementary-material/AC2018_down.txt
- compens-stutt-behav-scireports-supplementary-material/AC2018_up.txt
- compens-stutt-behav-scireports-supplementary-material/AC2019_control.txt
- compens-stutt-behav-scireports-supplementary-material/AC2019_down.txt
- compens-stutt-behav-scireports-supplementary-material/AC2019_up.txt
- compens-stutt-behav-scireports-supplementary-material/AC2022_control.txt
- compens-stutt-behav-scireports-supplementary-material/AC2022_down.txt
- compens-stutt-behav-scireports-supplementary-material/AC2022_up.txt
- compens-stutt-behav-scireports-supplementary-material/AC2028_control.txt
- compens-stutt-behav-scireports-supplementary-material/AC2028_down.txt
- compens-stutt-behav-scireports-supplementary-material/AC2028_up.txt
- compens-stutt-behav-scireports-supplementary-material/AC2029_control.txt
- compens-stutt-behav-scireports-supplementary-material/AC2029_down.txt
- compens-stutt-behav-scireports-supplementary-material/AC2029_up.txt
- compens-stutt-behav-scireports-supplementary-material/AC2031_control.txt
- compens-stutt-behav-scireports-supplementary-material/AC2031_down.txt
- compens-stutt-behav-scireports-supplementary-material/AC2031_up.txt
- compens-stutt-behav-scireports-supplementary-material/AC2034_control.txt
- compens-stutt-behav-scireports-supplementary-material/AC2034_down.txt
- compens-stutt-behav-scireports-supplementary-material/AC2034_up.txt
- compens-stutt-behav-scireports-supplementary-material/AC2042_control.txt
- compens-stutt-behav-scireports-supplementary-material/AC2042_down.txt
- compens-stutt-behav-scireports-supplementary-material/AC2042_up.txt
- compens-stutt-behav-scireports-supplementary-material/AC2043_control.txt
- compens-stutt-behav-scireports-supplementary-material/AC2043_down.txt
- compens-stutt-behav-scireports-supplementary-material/AC2043_up.txt
- compens-stutt-behav-scireports-supplementary-material/AC2044_control.txt
- compens-stutt-behav-scireports-supplementary-material/AC2044_down.txt
- compens-stutt-behav-scireports-supplementary-material/AC2044_up.txt
- compens-stutt-behav-scireports-supplementary-material/AC2046_control.txt
- compens-stutt-behav-scireports-supplementary-material/AC2046_down.txt
- compens-stutt-behav-scireports-supplementary-material/AC2046_up.txt
- compens-stutt-behav-scireports-supplementary-material/AC2052_control.txt
- compens-stutt-behav-scireports-supplementary-material/AC2052_down.txt
- compens-stutt-behav-scireports-supplementary-material/AC2052_up.txt
- compens-stutt-behav-scireports-supplementary-material/AS2003_control.txt
- compens-stutt-behav-scireports-supplementary-material/AS2003_down.txt
- compens-stutt-behav-scireports-supplementary-material/AS2003_up.txt
- compens-stutt-behav-scireports-supplementary-material/AS2004_control.txt
- compens-stutt-behav-scireports-supplementary-material/AS2004_down.txt
- compens-stutt-behav-scireports-supplementary-material/AS2004_up.txt
- compens-stutt-behav-scireports-supplementary-material/AS2005_control.txt
- compens-stutt-behav-scireports-supplementary-material/AS2005_down.txt
- compens-stutt-behav-scireports-supplementary-material/AS2005_up.txt
- compens-stutt-behav-scireports-supplementary-material/AS2006_control.txt
- compens-stutt-behav-scireports-supplementary-material/AS2006_down.txt
- compens-stutt-behav-scireports-supplementary-material/AS2006_up.txt
- compens-stutt-behav-scireports-supplementary-material/AS2007_control.txt
- compens-stutt-behav-scireports-supplementary-material/AS2007_down.txt
- compens-stutt-behav-scireports-supplementary-material/AS2007_up.txt
- compens-stutt-behav-scireports-supplementary-material/AS2016_control.txt
- compens-stutt-behav-scireports-supplementary-material/AS2016_down.txt
- compens-stutt-behav-scireports-supplementary-material/AS2016_up.txt
- compens-stutt-behav-scireports-supplementary-material/AS2017_control.txt
- compens-stutt-behav-scireports-supplementary-material/AS2017_down.txt
- compens-stutt-behav-scireports-supplementary-material/AS2017_up.txt
- compens-stutt-behav-scireports-supplementary-material/AS2026_control.txt
- compens-stutt-behav-scireports-supplementary-material/AS2026_down.txt
- compens-stutt-behav-scireports-supplementary-material/AS2026_up.txt
- compens-stutt-behav-scireports-supplementary-material/AS2032_control.txt
- compens-stutt-behav-scireports-supplementary-material/AS2032_down.txt
- compens-stutt-behav-scireports-supplementary-material/AS2032_up.txt
- compens-stutt-behav-scireports-supplementary-material/AS2036_control.txt
- compens-stutt-behav-scireports-supplementary-material/AS2036_down.txt
- compens-stutt-behav-scireports-supplementary-material/AS2036_up.txt
- compens-stutt-behav-scireports-supplementary-material/AS2037_control.txt
- compens-stutt-behav-scireports-supplementary-material/AS2037_down.txt
- compens-stutt-behav-scireports-supplementary-material/AS2037_up.txt
- compens-stutt-behav-scireports-supplementary-material/AS2040_control.txt
- compens-stutt-behav-scireports-supplementary-material/AS2040_down.txt
- compens-stutt-behav-scireports-supplementary-material/AS2040_up.txt
- compens-stutt-behav-scireports-supplementary-material/AS2047_control.txt
- compens-stutt-behav-scireports-supplementary-material/AS2047_down.txt
- compens-stutt-behav-scireports-supplementary-material/AS2047_up.txt
- compens-stutt-behav-scireports-supplementary-material/Self-severity.xlsx
- __MACOSX/compens-stutt-behav-scireports-supplementary-material/._Self-severity.xlsx
