# Supplementary material for: Timing variability of sensorimotor integration during vocalization in individuals who stutter
Source: Sci Rep. 2018 Nov 5;8:16340. doi: 10.1038/s41598-018-34517-1 (PMC6218511; doi:10.1038/s41598-018-34517-1)
Supplement: Supplementary file 2 — Dataset 1 [file 41598_2018_34517_MOESM2_ESM.zip › compens-stutt-behav-scireports-supplementary-material/AC2008_control.txt]

-0.32136	0.043024	0.067987	0.14474	-0.1597	-0.48571	-0.20392	-0.29355	0.16698	0.03755	-0.4896	0.1894	0.13341	0.0056484	-0.1613	-0.096357	-0.45834	0.13951	-0.053943	-0.25781	-0.097544	0.01339	-0.11863	-0.0087708	-0.34971	0.15822	-0.1091	-0.23221	0.11044	-0.050857
-0.29239	0.13201	0.098534	0.14939	-0.096028	-0.44339	-0.17713	-0.29545	0.16386	-0.013882	-0.51005	0.19303	0.074085	0.0098977	-0.1382	-0.097121	-0.3835	0.16175	-0.070415	-0.14322	0.024587	-0.058389	-0.11039	0.01621	-0.30516	0.17295	-0.053773	-0.29244	-0.046007	0.065339
-0.23454	0.18691	0.11911	0.15952	-0.12954	-0.50814	-0.14768	-0.34377	0.15852	0.0067799	-0.50071	0.25537	-0.034978	0.010809	-0.12289	-0.11289	-0.38893	0.17241	-0.028603	0.013061	0.063358	-0.065763	-0.16967	0.0036827	-0.28552	0.24015	-0.034803	-0.28941	0.09105	0.1668
-0.16923	0.23843	0.065781	0.18169	-0.12284	-0.58948	-0.10914	-0.30724	0.13638	0.05319	-0.51157	0.23081	0.06018	0.011636	-0.097887	-0.092484	-0.35495	0.18152	0.042107	0.073742	0.013327	0.056521	-0.12017	-0.028663	-0.24931	0.24862	-0.048819	-0.2418	0.21362	0.24067
-0.15103	0.23846	0.02314	0.18977	-0.12284	-0.44861	-0.088202	-0.27609	0.18222	0.037802	-0.3816	0.19638	0.026201	0.11884	-0.090102	-0.12411	-0.29485	0.19285	0.053945	0.12984	0.078177	0.083599	-0.082425	-0.0039361	-0.20787	0.19335	-0.023429	-0.23872	0.081889	0.23571
-0.097027	0.18381	0.08249	0.20314	-0.15331	-0.37141	-0.042505	-0.28598	0.21912	0.11142	-0.34593	0.22682	0.086256	0.17205	-0.021997	-0.14192	-0.1536	0.25567	0.074015	0.22942	0.014919	0.014444	-0.066757	-0.0090867	-0.22879	0.2051	-0.0024044	-0.21391	0.067902	0.2396
-0.12818	0.13666	0.13448	0.2257	-0.13359	-0.38354	-0.062178	-0.26921	0.25975	0.090032	-0.38825	0.13585	0.10388	0.18233	0.014938	-0.19403	-0.11716	0.2646	0.0182	0.212	0.0087583	-0.041316	-0.14059	-0.050867	-0.24062	0.20121	0.020445	-0.25556	0.084088	0.24561
-0.11928	0.12819	0.091121	0.24023	-0.090912	-0.44014	-0.058395	-0.26249	0.26092	0.09169	-0.33324	0.20277	0.082269	0.10139	0.04681	-0.18132	-0.099092	0.2817	0.061921	0.05465	0.010866	-0.015369	-0.053976	-0.086427	-0.21714	0.19336	0.047182	-0.17472	0.019287	0.20935
-0.063929	0.13332	0.1274	0.2451	-0.05935	-0.48809	-0.024059	-0.28601	0.24431	0.12412	-0.28782	0.10264	-0.05288	0.048934	0.021398	-0.20867	-0.055804	0.31383	0.1799	0.16779	0.003087	0.14449	-0.070923	-0.10057	-0.21196	0.17408	0.048953	-0.23926	0.025583	0.18477
0.0026924	0.13295	0.089254	0.23774	-0.094177	-0.45389	0.028652	-0.23599	0.1872	0.13932	-0.2375	0.11801	0.11923	0.15688	0.014515	-0.20778	-0.036911	0.25553	0.19813	0.14881	0.02493	0.03176	-0.006305	-0.1463	-0.19897	0.15253	0.029809	-0.23264	-0.040045	0.1825
-0.034342	0.15623	0.1398	0.25377	-0.12154	-0.41881	0.021451	-0.18153	0.16572	0.20811	-0.22207	0.23523	0.12063	0.2088	0.05101	-0.1828	-0.063092	0.30336	0.24336	0.11508	0.069024	0.11454	-0.10615	-0.16274	-0.21848	0.11588	0.069412	-0.20893	0.080464	0.18213
-0.001452	0.20787	0.1173	0.24745	-0.10719	-0.46521	-0.0016043	-0.122	0.15972	0.2263	-0.23243	0.21418	0.21026	-0.020586	0.059777	-0.1368	-0.064448	0.31301	0.22115	0.11817	0.10757	0.080263	-0.29164	-0.21927	-0.24838	0.11	0.091929	-0.31152	0.00929	0.15711
-0.012578	0.22231	0.13763	0.23855	-0.067732	-0.44584	0.02027	-0.18218	0.12204	0.20675	-0.20067	0.24683	0.13005	0.081063	0.097435	-0.13883	-0.064023	0.31923	0.2163	0.18732	0.13428	-0.018692	-0.015071	-0.25374	-0.22892	0.11501	0.10042	-0.16762	-0.0046426	0.14285
0.0074747	0.19235	0.093545	0.24775	-0.15916	-0.3421	0.067969	-0.15016	0.16906	0.17874	-0.26833	0.24303	0.099389	0.15414	0.11234	-0.13192	0.0094855	0.28474	0.25088	0.21119	0.1172	0.14597	-0.15721	-0.27891	-0.21663	0.095738	0.10529	-0.11011	0.044697	0.17837
-0.002062	0.12827	0.071224	0.2662	-0.11777	-0.23785	0.14885	-0.15397	0.15296	0.12288	-0.27564	0.21227	0.14587	0.11506	0.12074	-0.14467	0.038955	0.21197	0.23705	0.20801	0.12285	-0.027592	-0.012068	-0.26441	-0.25047	0.083504	0.11963	-0.10726	0.062327	0.18422
0.030666	0.047411	0.10418	0.30796	-0.11577	-0.2095	0.1841	-0.18085	0.17019	0.071336	-0.24833	0.12	0.21356	0.13132	0.11841	-0.15025	0.0054976	0.22998	0.21551	0.17158	0.087462	0.10535	-0.068725	-0.25089	-0.27752	0.024416	0.1419	-0.063962	0.026537	0.12546
0.052651	0.0024581	0.14065	0.30664	-0.16729	-0.21248	0.12271	-0.17774	0.1732	0.019756	-0.19424	0.17034	0.16834	0.078083	0.11192	-0.034209	0.06236	0.19757	0.19473	0.11945	0.10154	0.10032	-0.049921	-0.22507	-0.27852	-0.021208	0.15899	-0.08926	0.072032	0.033341
0.022811	-0.0099034	0.13402	0.2684	-0.069696	-0.24748	0.062629	-0.16987	0.12945	-0.005269	-0.24305	0.11551	0.17223	0.15673	0.1382	-0.0798	0.050259	0.17559	0.21974	0.11159	0.0768	0.10124	-0.011351	-0.2375	-0.3155	-0.05406	0.20481	-0.096363	0.079367	-0.029272
-0.0057644	0.032366	0.12404	0.24682	-0.07467	-0.2725	0.013309	-0.08714	0.1076	-0.052355	-0.13982	-0.032745	0.12974	0.066523	0.10895	-0.084956	-0.032474	0.16093	0.13985	0.095468	0.12143	-0.050985	-0.035323	-0.23511	-0.29361	-0.076828	0.19208	-0.061486	-0.010279	0.049138
0.041555	0.068028	0.14717	0.23301	-0.015179	-0.22757	-0.0013327	-0.043631	0.052604	-0.032568	-0.08767	0.063409	0.14459	0.015142	0.13567	0.011821	0.01149	0.26281	0.17154	0.079556	0.19796	-0.0081587	0.023614	-0.2548	-0.26312	-0.075917	0.18844	-0.11058	-0.021445	0.023839
0.1353	0.060109	0.17243	0.19322	-0.050412	-0.12293	0.021819	-0.0078792	0.015782	0.04119	-0.067517	0.083778	0.21145	-0.078985	0.1566	0.024014	-0.028525	0.22591	0.085918	0.039948	0.09315	0.11245	-0.035317	-0.21476	-0.20864	-0.086893	0.19553	-0.078817	-0.08617	-0.014693
0.072497	0.0094441	0.16797	0.1578	-0.10466	-0.03039	0.071698	0.0053567	-0.0084498	0.11924	-0.091253	0.054807	0.13176	-0.11056	0.18094	0.025008	0.01596	0.1958	0.12727	0.050567	0.044715	0.088336	-0.016213	-0.17025	-0.20647	-0.09634	0.16762	-0.047173	-0.023623	0.026655
0.038274	-0.018869	0.10077	0.12836	-0.088115	-0.013322	0.093208	-0.083715	-0.0059286	0.14732	-0.12907	-0.0074251	0.092207	-0.048129	0.14434	0.0044418	-0.018542	0.16799	0.23153	0.07582	-0.04775	-0.043255	-0.026343	-0.1495	-0.20928	-0.083949	0.14882	-0.03171	0.072285	0.032487
0.055718	-0.068958	0.06985	0.12442	-0.15657	-0.035126	0.086519	-0.13797	-0.0041441	0.16823	-0.066747	0.086314	0.07474	-0.0096511	0.099251	0.050944	-0.065255	0.1026	0.090529	0.059102	0.012625	0.011125	-0.023917	-0.123	-0.20197	-0.085784	0.1511	-0.074577	0.030009	0.0095163
0.039227	-0.089849	0.043337	0.11752	-0.047165	-0.067023	0.1015	-0.082639	-0.021186	0.1481	-0.098884	0.027525	0.04267	0.027158	0.084981	0.13777	0.0044556	0.13882	0.12338	0.17556	0.078474	-0.049468	0.006686	-0.090608	-0.16835	-0.067736	0.14505	-0.10026	-0.0043745	0.017541
-0.0060565	-0.022	0.02731	0.10214	-0.051007	-0.10765	0.086622	-0.14308	-0.041334	0.10038	-0.069819	0.044877	0.10282	0.03504	0.066108	0.16295	-0.10123	0.12789	0.20337	0.068233	-0.059947	-0.054571	-0.043222	-0.086162	-0.15634	-0.021748	0.11312	-0.090321	0.10349	-0.043094
-0.060739	-0.0072533	-0.0032432	0.10774	-0.12858	-0.11571	0.096134	-0.1319	-0.071429	0.088311	-0.078649	-0.079733	-0.011926	0.0013263	0.083556	0.16314	-0.042622	0.041982	0.10286	-0.017159	-0.051728	-0.005256	-0.010493	-0.062784	-0.10356	-0.0025754	0.10257	-0.047384	0.056089	-0.017824
0.018288	-0.011932	-0.0042874	0.12321	-0.021885	-0.10662	0.06128	-0.034419	-0.00081377	0.029368	-0.087772	0.052693	-0.047796	0.086427	0.077327	0.17204	-0.062153	0.033089	0.020792	-0.027769	0.057766	-0.037184	0.029313	-0.050775	-0.066804	8.4905e-05	0.059197	-0.0026219	-0.075353	0.026132
-0.019962	-0.0092032	-0.018554	0.081672	-0.0030338	-0.025175	-0.03256	-0.0019701	-0.012592	0.024402	-0.0047792	0.1265	0.017202	0.063856	0.037217	0.063665	-0.072904	-0.0082335	0.007731	-0.0026579	0.064786	0.15341	-0.042721	-0.037105	-0.023069	0.017868	0.021077	0.0053149	0.053899	-0.0040043
0	0	0	0	0	0	0	0	0	0	0	0	0	0	0	0	0	0	0	0	0	0	0	0	0	0	0	0	0	0
-0.0245	0.0035966	-0.003106	-0.037327	0.019038	0.0029887	0.076353	0.004866	-0.035692	0.0008732	0.0086661	0.1685	-0.046239	0.15474	-0.038048	0.05226	-0.039022	-0.045972	-0.029379	-0.0027143	-0.0004232	-0.027604	0.045894	0.034963	0.030822	-0.022911	0.024597	0.038726	-0.019063	-0.013335
0.087225	0.05591	0.050672	-0.012261	0.037545	-0.007341	0.11571	-0.033376	0.028794	0.086632	-0.0047381	0.12138	-0.090981	0.20188	-0.073961	0.0085627	-0.086972	-0.013774	-0.00083361	0.016858	-0.031727	-0.017558	0.01378	0.033035	0.039151	0.0026955	0.024718	-0.062145	0.035158	-0.022701
0.062482	0.1399	0.034634	0.029528	0.067173	-0.028506	0.18281	-0.046147	0.019543	0.12435	-0.05169	0.15655	-0.021594	0.20894	-0.10654	0.012124	-0.12703	-0.086676	0.063841	-0.010834	-0.051359	-0.021074	-0.031919	0.052888	0.056861	-0.0057727	0.0063617	-0.027987	0.064916	0.00771
0.042613	0.22966	0.015951	0.099429	0.05921	-0.049862	0.19755	-0.082892	0.013037	0.12944	-0.060907	0.22357	-0.039966	0.25504	-0.12509	0.023652	-0.032201	0.013718	-0.0096341	0.15061	0.0031509	-0.045717	-0.12258	0.053147	0.088605	-0.0042482	0.0077178	-0.10155	0.016241	0.029532
0.022884	0.30712	0.045315	0.20133	-0.03119	-0.060538	0.18046	-0.026944	-0.00085426	0.1672	-0.12476	0.20622	-0.02793	0.25196	-0.10522	0.013077	-0.095464	0.022268	0.0047865	0.16511	0.038523	-0.049791	-0.086268	0.074352	0.085279	0.043666	-0.0094777	-0.098533	0.071107	0.10332
-0.060515	0.31759	0.10579	0.17285	-0.0059128	-0.003966	0.083783	0.054658	0.033244	0.15497	-0.10359	0.2405	-0.090245	0.28557	-0.12973	0.012523	-0.064405	-0.0080666	-0.027619	0.12024	-0.084672	0.19392	-0.13287	0.10424	0.08067	0.060608	-0.047994	-0.087831	0.056865	0.11227
-0.054831	0.24009	0.064377	0.14497	-0.075116	0.0059513	-0.024825	0.11656	0.032188	0.12342	-0.07992	0.27148	-0.00069541	0.28257	-0.114	-0.023895	-0.021475	-0.066397	0.018456	0.15251	-0.10688	0.11605	0.021513	0.080653	0.069678	0.083541	-0.094729	-0.13779	0.019798	0.12361
0.079451	0.15316	0.03451	0.16204	-0.097633	0.0039754	0.03579	0.16851	0.047097	0.11638	-0.092997	0.27297	-0.011642	0.29842	-0.11887	-0.068279	-0.073149	-0.030549	-0.01081	0.1424	0.027357	-6.605e-05	-0.037982	0.11642	0.048614	0.091944	-0.075469	-0.14746	0.12815	0.10968
0.050992	0.14055	0.036165	0.13597	-0.028328	0.0060237	0.022986	0.14565	0.1126	0.12692	-0.099946	0.27466	0.034015	0.2874	-0.096527	-0.08212	-0.17553	0.055374	0.016072	0.12503	0.030736	0.21256	-0.085033	0.096347	0.054092	0.083137	-0.099032	-0.11963	0.19935	0.11478
-0.052498	0.14606	0.063129	0.15578	-0.020573	0.042307	0.014291	0.079838	0.12304	0.057717	-0.14425	0.25999	0.01856	0.27363	-0.05516	-0.027081	-0.14029	0.041826	-0.0087319	0.17689	0.034403	0.27884	-0.043674	0.084378	0.07091	0.10281	-0.093588	-0.10544	0.14791	0.2335
-0.0045591	0.18835	0.040773	0.20567	-0.020062	0.081365	-0.069934	0.065397	0.11693	0.09576	-0.20416	0.26171	0.049271	0.27034	-0.012695	-0.058172	-0.11734	0.070785	0.029287	0.21016	0.1081	0.1723	-0.10941	0.083976	0.056947	0.13026	-0.060838	-0.11366	0.11279	0.16676
0.031292	0.20038	0.029979	0.24439	-0.017355	0.027058	-0.11281	0.052161	0.11607	0.1406	-0.18576	0.24391	0.048943	0.26513	0.015473	-0.071005	-0.10366	0.058987	0.012673	0.21665	0.064644	0.25332	-0.12247	0.070825	0.053555	0.11781	-0.0098196	-0.16165	0.15481	0.1497
0.056189	0.23632	0.095787	0.25855	-0.0064194	-0.023693	0.011716	0.0357	0.14747	0.11354	-0.19267	0.34709	0.079834	0.34641	0.059874	-0.074034	-0.1935	0.10068	0.040677	0.23349	0.080156	0.13394	-0.068615	0.10234	0.057947	0.12597	-0.0038608	-0.18412	0.12761	0.10967
0.080442	0.25191	0.098841	0.28454	0.071554	-0.096677	-0.11055	0.043535	0.10853	0.11118	-0.31237	0.33351	0.050254	0.35208	0.046372	-0.064966	-0.08177	0.16394	0.0050989	0.26685	0.16115	0.092339	-0.10073	0.089789	0.061709	0.12959	-5.247e-05	-0.22867	0.043521	0.092243
0.11916	0.21958	0.060589	0.34601	0.107	-0.18447	-0.11366	0.077718	0.17061	0.092266	-0.24614	0.34851	0.04261	0.25357	0.013209	-0.04962	-0.1506	0.22704	0.056762	0.17444	0.20412	0.021863	-0.021112	0.079603	0.057819	0.11456	-0.032124	-0.17977	0.032679	0.093314
0.10402	0.17982	0.026062	0.39107	0.056615	-0.19053	-0.046087	0.10025	0.19661	0.11434	-0.27262	0.32296	0.066284	0.25788	0.02709	-0.018646	-0.15864	0.24502	0.029299	0.22095	0.13832	0.13987	-0.040273	0.079432	0.041635	0.11847	-0.054701	-0.17017	0.050574	0.10779
0.12006	0.16465	0.025062	0.33871	-0.027759	-0.16056	-0.046694	0.17581	0.20429	0.10463	-0.34265	0.32676	-0.011199	0.22958	0.019459	-0.039133	-0.21197	0.20764	0.12391	0.36848	0.084225	0.25688	0.0030568	0.097946	0.030937	0.14249	-0.032325	-0.17982	0.0010259	0.14058
0.13428	0.15637	0.03936	0.29887	-0.013693	-0.13138	-0.11337	0.16102	0.20466	0.11333	-0.36862	0.16953	-0.045922	0.20562	0.011352	-0.054454	-0.19834	0.36589	0.053881	0.40886	0.069666	0.29742	-0.0084769	0.060308	-0.017033	0.16022	-0.042126	-0.14766	0.09772	0.15939
0.071535	0.17898	0.060692	0.25021	-0.050064	-0.11552	-0.17495	0.11541	0.15354	0.1164	-0.38072	0.26172	-0.0051257	0.21392	0.0099775	-0.020381	-0.15918	0.36668	0.074059	0.43637	0.12388	0.1504	-0.034183	0.061352	-0.028521	0.15574	-0.043175	-0.13436	0.090689	0.088836
0.056281	0.14626	0.099184	0.19577	-0.07045	-0.086591	-0.086385	0.096347	0.094789	0.13767	-0.37139	0.30986	0.02252	0.25651	-0.02852	-0.029331	-0.17132	0.41187	0.022739	0.40661	0.2032	0.16778	0.03792	0.020022	-0.081944	0.14848	-0.059006	-0.13119	0.043074	0.096819
0.018279	0.082631	0.11397	0.21209	-0.11343	-0.070595	-0.11876	0.038801	0.10554	0.16252	-0.32791	0.30573	0.020677	0.30626	-0.0096203	-0.030044	-0.0029718	0.39162	0.013002	0.42974	0.10282	0.32004	-0.0065788	0.0062362	-0.11252	0.16126	-0.029111	-0.15002	0.1303	0.12792
-0.035805	0.053708	0.17951	0.25417	-0.12076	-0.0589	-0.0669	0.0045253	0.089197	0.16759	-0.30918	0.29247	-0.046137	0.14262	-0.01959	-0.017317	-0.14009	0.36358	0.01513	0.53702	0.12958	0.12941	-0.030841	0.020758	-0.16749	0.15802	-0.045278	-0.12414	0.10192	0.13114
0.12039	0.058462	0.12232	0.29073	0.018616	-0.060245	-0.034521	0.002189	0.09757	0.19826	-0.26591	0.21949	-0.0030385	0.066511	0.0095578	0.0098844	-0.11933	0.43279	-0.008471	0.53109	0.24729	0.24302	0.026379	0.016154	-0.1536	0.14179	-0.042511	-0.10213	0.14842	0.11261
0.089008	0.10544	0.12125	0.30712	0.032794	-0.10427	-0.067724	-0.043989	0.064489	0.19181	-0.27299	0.23429	-0.064672	0.046298	-0.025379	0.021425	-0.11135	0.41451	-0.0057541	0.5303	0.14346	0.034249	0.016204	-0.025474	-0.19267	0.15297	-0.016362	-0.087695	0.1033	0.10304
-0.072813	0.10745	0.075857	0.27687	0.1018	-0.17021	-0.013654	-0.0092564	0.054917	0.14015	-0.26851	0.21706	0.067898	0.066475	-0.0382	0.016168	-0.046765	0.38109	-0.046064	0.52477	0.14272	0.034434	0.041722	-0.019553	-0.1856	0.18399	-0.044599	-0.044548	0.020342	0.063773
-0.063626	0.076885	0.038094	0.16828	0.010268	-0.12557	0.093951	-0.018499	0.03723	0.11133	-0.2521	0.2394	0.018265	0.083622	-0.066095	0.033083	-0.044771	0.39875	-0.079755	0.51151	0.19586	-0.010761	0.041184	0.017317	-0.17519	0.20072	-0.064083	-0.070996	0.015246	0.096167
-0.0098092	0.072247	0.051745	0.12029	0.089143	-0.054031	0.14037	-0.072482	0.073204	0.13703	-0.22972	0.12534	-0.025219	0.12405	-0.11463	-0.058419	-0.079861	0.37765	-0.0865	0.48441	0.20124	0.012876	0.05432	0.038924	-0.1944	0.20049	-0.070305	-0.044975	0.010363	0.10521
-0.087298	0.084606	-0.011114	0.13455	0.03203	-0.03445	0.16737	-0.015139	0.077843	0.11393	-0.24065	0.35891	-0.018128	0.24021	-0.16353	-0.0094539	-0.082645	0.39437	-0.087185	0.57157	0.096788	0.046417	0.051029	0.025467	-0.22228	0.21391	-0.065524	-0.030847	0.037769	0.060237
-0.0059805	0.098012	0.011667	0.19279	0.17545	0.054684	0.071263	0.032985	0.065913	0.043777	-0.24842	0.059096	-0.020349	0.3284	-0.20374	-0.014224	-0.072979	0.39192	-0.031116	0.55134	0.067744	0.042091	0.011947	0.0062294	-0.2214	0.18786	-0.094709	-0.037772	0.010262	0.060897
0.040002	0.14697	0.039595	0.14517	0.062002	0.068674	-0.026064	-0.027951	0.053507	0.061751	-0.20455	0.23491	0.0089436	0.35235	-0.22297	0.0060241	-0.029433	0.33955	-0.037412	0.44968	0.1586	0.050594	0.012359	0.0047799	-0.24784	0.15775	-0.14269	-0.028417	-0.052752	0.10994
-0.05958	0.16324	0.062468	0.10585	0.10351	0.053731	0.0010091	-0.001292	0.016689	0.091804	-0.18056	0.16251	-0.040918	0.25087	-0.20225	0.0096127	-0.038533	0.38785	-0.049898	0.40177	0.10045	0.052549	0.024998	-0.0019109	-0.24163	0.15776	-0.15181	-0.012648	0.010642	0.044663
-0.077913	0.18096	0.056013	0.14758	0.13341	0.073967	0.0049893	-0.057903	0.016791	0.091942	-0.17072	0.14785	-0.020725	0.2586	-0.21128	0.073916	0.021516	0.44957	-0.050723	0.36201	0.070217	-0.091008	0.063301	-0.030446	-0.23626	0.18731	-0.15376	0.061546	0.06104	0.04587
-0.060273	0.20209	0.056819	0.10834	0.10565	0.046709	0.034366	-0.12503	-0.053424	-0.029251	-0.18254	0.2276	-0.013871	0.23559	-0.20008	0.12532	0.033685	0.3736	-0.064758	0.29146	0.082085	-0.10528	0.044757	-0.088287	-0.22368	0.21208	-0.156	-0.028227	-0.10298	0.082108
0.12179	0.17344	0.018599	0.075021	0.13541	0.060361	0.12262	-0.080318	0.014486	-0.089098	-0.15928	0.25662	0.021878	0.30862	-0.22715	0.10882	0.12075	0.34535	-0.029712	0.32859	0.045391	-0.061929	0.12498	-0.06792	-0.22906	0.21287	-0.14685	0.1237	-0.055465	0.13229
0.1042	0.15008	0.025733	0.096808	0.12348	0.055372	0.2075	0.045026	-0.015605	-0.042644	-0.11866	0.13318	-0.05727	0.39314	-0.25063	0.097482	0.095701	0.36198	-0.010376	0.33554	0.028574	-0.15231	0.085658	-0.065894	-0.23678	0.23629	-0.13206	0.07346	-0.086529	0.15133
-0.015596	0.1866	0.044983	0.11084	0.14939	0.040737	0.16524	-0.036315	0.0058279	-0.14257	-0.12346	0.24533	0.080165	0.38577	-0.24032	0.078698	0.14272	0.27356	0.049669	0.29365	0.015175	-0.054305	0.070343	-0.064135	-0.23019	0.27416	-0.14418	0.046817	-0.20464	0.1825
-0.080896	0.24935	0.080197	0.14608	0.13519	0.024535	0.17022	-0.058899	0.034897	0.0052664	-0.12363	0.21712	0.059495	0.44408	-0.25069	0.056387	0.15701	0.3181	0.044202	0.28785	0.12758	0.026627	0.094941	-0.0283	-0.2873	0.31508	-0.13851	0.10701	0.022299	0.18831
0.044373	0.2659	0.037442	0.17021	0.19869	0.10033	0.15281	-0.024462	0.0078985	-0.057742	-0.15611	0.33007	0.02863	0.37823	-0.21394	0.0025296	0.14009	0.25758	0.062066	0.35931	0.21182	-0.10887	0.10333	-0.10222	-0.26298	0.36025	-0.1319	0.078591	0.00050828	0.20168
0.036713	0.22463	-0.0053829	0.12217	0.25179	0.098334	0.19675	-0.01666	-0.049159	-0.11292	-0.14079	0.26409	0.019769	0.4267	-0.20378	0.04014	0.141	0.33276	0.103	0.3605	0.04639	-0.13591	0.073844	-0.067789	-0.26015	0.36152	-0.15375	0.036866	0.0075636	0.18739
-0.0073047	0.14101	0.0016014	0.062183	0.281	0.1194	0.16789	0.007407	0.017694	-0.12838	-0.16767	0.25634	0.049776	0.46848	-0.21788	0.040776	0.12747	0.33101	0.10707	0.29071	0.04338	-0.013095	0.060151	-0.046881	-0.33846	0.35157	-0.18989	-0.11193	-0.074621	0.17358
-0.058606	0.08784	0.0263	0.039134	0.24233	0.13019	0.21964	-0.019105	0.091848	-0.11203	-0.15727	0.18559	0.083174	0.39386	-0.27387	0.024284	0.064038	0.31315	0.12374	0.27761	-0.0048869	-0.039873	0.047899	-0.052211	-0.44996	0.35255	-0.20805	0.0046068	-0.042675	0.17998
-0.12558	0.076343	0.056575	0.012361	0.30556	0.14155	0.26583	0.0044796	0.077877	-0.16983	-0.12082	0.22346	0.070238	0.38387	-0.31158	0.033884	0.16941	0.25477	0.096164	0.20574	0.0051212	-0.062916	0.06559	-0.038278	-0.49776	0.33927	-0.20975	0.012363	-0.10891	0.25007
0.014292	0.06835	0.080009	0.044946	0.33885	0.098985	0.27786	0.028961	0.092264	-0.27544	-0.11056	0.053008	0.054879	0.34963	-0.29706	0.068294	0.11563	0.29795	0.12368	0.23061	0.012717	-0.070113	0.046312	-0.038801	-0.58014	0.34616	-0.20639	-0.040359	-0.051689	0.24513
0.12396	0.067352	0.07313	0.12001	0.28322	0.10504	0.23203	0.043097	0.07906	-0.11294	-0.082534	0.24568	0.071288	0.31456	-0.28508	0.12224	0.20194	0.26421	0.11928	0.24794	0.15296	0.0006087	0.019712	-0.018739	-0.7002	0.36478	-0.16319	-0.15615	0.050177	0.18566
0.16772	0.087168	0.12328	0.16668	0.34784	0.089693	0.23569	0.11295	0.10001	-0.18337	-0.11855	0.29362	0.039248	0.38697	-0.2138	0.089184	0.10553	0.30585	0.085083	0.22468	0.17084	-0.0076689	-0.036143	-0.035854	-0.81475	0.36381	-0.11582	-0.054287	0.0096201	0.20561
0.19491	0.12275	0.13493	0.22354	0.27362	0.025618	0.15306	0.084378	0.1144	-0.26627	-0.12152	0.29237	0.027253	0.43702	-0.22711	0.082542	0.24837	0.28566	0.10837	0.26187	0.10444	0.029078	-0.048585	-0.042125	-0.84494	0.33885	-0.11	-0.22351	-0.0030925	0.16802
0.11144	0.18404	0.18703	0.23752	0.1703	-0.022125	0.18125	0.14096	0.10319	-0.11755	-0.12379	0.34648	0.055411	0.40285	-0.20334	0.036045	0.10424	0.34917	0.10765	0.39816	0.21983	0.0882	-0.093761	-0.010619	-0.88551	0.33843	-0.084763	-0.13939	0.12047	0.15045
0.066253	0.21205	0.18713	0.21423	0.17406	-0.027624	0.138	0.14345	0.05523	-0.075095	-0.1597	0.083247	0.037802	0.35234	-0.17789	0.058212	0.040341	0.41488	0.079894	0.33894	0.27437	0.05191	-0.046884	0.025086	-0.89355	0.3288	-0.067579	-0.15735	0.14998	0.14528
-0.018698	0.22838	0.20494	0.14334	0.08938	-0.0074626	0.13599	0.10764	0.14988	-0.060745	-0.17466	0.48353	0.033627	0.39019	-0.15347	0.058516	0.021802	0.36575	0.07542	0.26536	0.21741	0.1322	-0.10359	-0.0099258	-0.85188	0.3366	-0.055176	-0.2003	0.15483	0.18495
0.15177	0.21089	0.20763	0.11368	0.11113	0.0038602	0.10129	0.096439	0.1482	0.0015113	-0.21641	0.33353	0.0148	0.43846	-0.17622	0.0034726	0.07471	0.33198	0.065459	0.42937	0.24593	0.051902	-0.094074	0.038752	-0.78922	0.34243	-0.038626	-0.15537	0.1393	0.14578
0.1421	0.15826	0.2027	0.14321	0.061254	0.001328	0.25699	0.071147	0.11277	-0.054214	-0.16156	0.29415	0.0016569	0.39094	-0.16134	-0.0097204	0.058885	0.387	0.084498	0.39267	0.24889	0.10558	-0.11613	0.040836	-0.77994	0.35595	-0.022963	-0.16571	0.13267	0.15917
0.044073	0.13831	0.19684	0.18675	0.051248	-0.018066	0.2532	0.11305	0.17519	0.036429	-0.14652	0.32501	0.021008	0.23087	-0.16523	-0.019544	-0.05129	0.31928	0.067946	0.43551	0.24506	0.26487	-0.15797	-0.0068883	-0.74909	0.35668	0.036512	-0.17286	0.14008	0.18774
-0.035286	0.12257	0.15574	0.26555	-0.019106	-0.046219	0.21759	0.11674	0.17376	0.0051204	-0.15853	0.33647	0.081571	0.26636	-0.16629	-0.041033	0.04101	0.29918	0.11173	0.46469	0.26864	0.29203	-0.14586	0.014028	-0.76512	0.3398	0.068935	-0.16078	0.21029	0.19271
-0.083208	0.12308	0.19797	0.34277	0.0025454	-0.050051	0.14423	0.1352	0.14294	0.18239	-0.18421	0.16726	0.086585	0.55902	-0.17058	-0.033041	-0.083408	0.28712	0.10179	0.36055	0.26591	0.22497	-0.12162	0.0012034	-0.76293	0.3193	0.080829	-0.26604	0.2004	0.15824
-0.066898	0.12897	0.19349	0.33211	0.053583	0.018212	0.10697	0.084862	0.109	0.17865	-0.18242	0.36674	0.086456	0.54804	-0.18707	-0.028173	-0.18397	0.25061	0.11097	0.55537	0.21111	0.24648	-0.12048	-0.015499	-0.75221	0.30916	0.099368	-0.276	0.25342	0.15294
-0.043609	0.13566	0.24607	0.26389	0.035487	0.055575	0.16332	0.006653	0.07895	0.20817	-0.22677	0.41948	0.037653	0.48846	-0.21591	-0.033026	0.0004007	0.27452	0.14289	0.54776	0.21237	0.15009	-0.078511	0.07684	-0.73884	0.27631	0.13152	-0.21683	0.22894	0.15195
0.10294	0.14371	0.2807	0.22397	0.056319	0.038419	0.13782	0.051639	0.053428	0.12173	-0.14254	0.38302	-0.040041	0.41252	-0.23448	-0.043631	-0.10084	0.35243	0.14048	0.43721	0.2607	0.14072	-0.069194	0.12921	-0.76956	0.26784	0.12632	-0.12784	0.24548	0.12965
0.1479	0.14363	0.31418	0.19791	-0.014201	-0.0032479	0.19399	0.11264	0.034922	0.24988	-0.17534	0.54193	0.024097	0.38553	-0.18578	-0.089531	-0.049122	0.31331	0.099798	0.45743	0.23923	0.23107	-0.088077	0.10171	-0.7887	0.27849	0.13683	-0.21437	0.27471	0.10143
0.056129	0.15504	0.30804	0.24017	-0.05467	-0.037185	0.14389	0.069627	-0.04571	0.16184	-0.19806	0.36096	-0.048978	0.27976	-0.15838	-0.11235	-0.15034	0.26903	0.12308	0.41022	0.22789	0.15237	-0.073011	0.10493	-0.79354	0.2389	0.10563	-0.17988	0.24653	0.039683
0.00020074	0.14806	0.29553	0.33108	-0.057619	-0.085087	0.21343	0.09291	-0.011536	0.11845	-0.25367	0.46215	0.02048	0.090203	-0.17828	-0.16542	-0.17354	0.31108	0.058062	0.43566	0.24672	0.17121	-0.089441	0.050921	-0.83075	0.19675	0.062251	-0.1901	0.31702	0.078027
0.030136	0.10095	0.28399	0.38844	0.023114	-0.075793	0.084302	0.093178	0.085764	0.20284	-0.27706	0.30148	-0.021437	0.23859	-0.1648	-0.17916	-0.084636	0.31433	0.095591	0.67668	0.22308	0.24579	-0.091643	0.016442	-0.80285	0.1971	0.038977	-0.21171	0.28608	0.07312
0.13187	0.11499	0.25441	0.4186	-0.022157	-0.044408	0.094183	0.12993	0.12861	0.20436	-0.24011	0.64043	0.022619	0.26389	-0.17349	-0.10611	-0.093126	0.36744	0.048261	0.71314	0.19974	0.15087	-0.061907	0.0016717	-0.76913	0.17609	0.0046332	-0.11929	0.29534	0.046939
0.16296	0.13888	0.31859	0.40436	-0.0411	-0.068342	0.069574	0.14331	0.10359	0.13897	-0.22231	0.37598	-0.036659	0.18405	-0.19674	-0.12756	-0.056771	0.31173	-0.021369	0.61233	0.22791	0.19292	-0.020328	-0.010449	-0.76516	0.17069	-0.024036	-0.056614	0.24334	-0.020939
0.0095972	0.14596	0.33986	0.3489	-0.056271	-0.048432	0.15754	0.1213	0.12998	0.17335	-0.25813	0.50062	-0.098538	0.3348	-0.19634	-0.11095	-0.0575	0.27499	0.013728	0.51314	0.1805	0.11589	-0.061777	-0.035209	-0.73314	0.15766	-0.046256	-0.14397	0.22364	0.024432
-0.040872	0.17583	0.31753	0.32402	-0.022271	-0.033987	0.14294	0.12035	0.046621	0.098498	-0.24076	0.39657	-0.020493	0.27917	-0.18967	-0.11369	-0.086781	0.31686	-0.017701	0.46439	0.15966	0.07264	-0.029466	-0.096101	-0.72021	0.14125	-0.05042	-0.046375	0.23912	0.1406
-0.084265	0.19015	0.27177	0.37157	0.033682	-0.026553	0.13622	0.091949	-0.012656	0.20244	-0.26629	0.30272	-0.10207	0.15544	-0.19029	-0.16955	-0.14613	0.35607	-0.010901	0.58157	0.26788	0.11647	-0.031586	-0.075388	-0.71881	0.13794	-0.075295	-0.092362	0.17121	0.043107
0.019119	0.19049	0.24761	0.41787	0.050666	-0.048201	0.11645	0.13787	0.0036365	0.19008	-0.22273	0.2405	-0.081467	0.21388	-0.24555	-0.16963	-0.13171	0.43254	0.029302	0.52531	0.24732	0.1444	-0.035751	-0.084982	-0.70262	0.12316	-0.072585	-0.13349	0.20762	0.032262
0.031362	0.12965	0.24375	0.40545	0.056638	-0.022435	0.21848	0.1614	0.020333	0.14686	-0.16485	0.42006	-0.044716	0.16309	-0.26449	-0.14328	-0.20305	0.36457	-0.0072688	0.45957	0.14508	0.0894	-0.012494	-0.098507	-0.75339	0.12008	-0.064943	-0.15378	0.11059	0.022426
-0.06107	0.090685	0.23341	0.37118	0.074311	-0.092723	0.2267	0.18756	0.035023	0.13969	-0.13502	0.36438	-0.024967	0.14432	-0.27762	-0.12188	-0.19788	0.35666	0.049805	0.46175	0.055646	0.11303	0.020705	-0.070831	-0.77468	0.10675	-0.0765	-0.15006	-0.05847	0.0030946
0.026847	0.064357	0.19137	0.32674	0.082436	-0.18318	0.23084	0.19063	-0.015569	0.12572	-0.16584	0.35789	-0.02093	0.18275	-0.26707	-0.14152	-0.15789	0.26071	0.019422	0.49504	0.11665	0.043111	0.0085682	-0.022091	-0.76285	0.12001	-0.041079	-0.15426	0.11735	0.011272
0.0063479	0.054778	0.16302	0.2671	0.096998	-0.13439	0.19956	0.21047	-0.051132	0.13087	-0.18443	0.21714	-0.034118	0.16304	-0.24314	-0.15747	-0.17335	0.2918	0.0083527	0.42474	0.13786	0.07509	0.051579	-0.010365	-0.77774	0.12293	0.0073579	-0.27065	0.14347	0.010042
-0.043947	0.070585	0.15631	0.25689	0.20058	-0.14019	0.22002	0.18691	0.016799	0.06502	-0.12111	0.22014	-0.010024	0.14292	-0.26774	-0.14715	-0.049043	0.21563	0.023156	0.48095	-0.0010402	-0.016305	0.026306	-0.08164	-0.79625	0.12937	-0.010383	-0.24648	0.0012125	0.05995
0.060063	0.08333	0.15319	0.32246	0.17753	-0.079716	0.24233	0.18096	0.027024	0.17265	-0.074786	0.23759	0.042764	0.041419	-0.2905	-0.064487	-0.076004	0.20066	0.030653	0.44866	0.091312	0.025168	0.034665	-0.082982	-0.79871	0.12727	-0.048642	-0.27023	-0.033569	0.024987
-0.040775	0.13161	0.17373	0.35447	0.18748	0.018445	0.19979	0.17871	0.052047	0.18909	-0.074276	0.081436	0.02146	-0.011523	-0.2844	-0.048734	-0.080272	0.17985	-0.003676	0.37669	0.1777	0.00032751	-0.012505	-0.061874	-0.76795	0.1365	-0.055773	-0.20208	-0.024604	0.045156
-0.069053	0.19082	0.16382	0.32987	0.1781	0.023684	0.1613	0.17156	0.064357	0.16283	-0.073547	0.3911	0.0095045	-0.014232	-0.2821	-0.016368	-0.0063632	0.065487	-0.016348	0.43055	0.040552	-0.015974	0.010469	-0.087632	-0.77416	0.1196	-0.038748	-0.17378	-0.057694	0.07036
-0.10825	0.21784	0.16529	0.29469	0.26003	-0.032173	0.22862	0.17372	0.14396	0.06739	-0.055954	0.2058	-0.044759	-0.019006	-0.29739	-0.022789	-0.076991	0.14546	-0.011896	0.40499	-0.038357	-0.017318	-0.01321	-0.088537	-0.79135	0.12509	0.00092182	-0.1816	-0.16129	0.070865
0.064867	0.26098	0.097861	0.25456	0.24278	-0.07015	0.20672	0.18069	0.20115	0.16062	-0.017975	0.049609	-0.048297	0.052423	-0.25976	0.011897	-0.076956	0.1812	-0.0045726	0.25789	0.02087	0.05792	-0.064457	-0.042949	-0.74759	0.12932	0.066126	-0.2918	-0.0050484	0.03313
0.10368	0.30232	0.02684	0.17881	0.20667	-0.04339	0.25328	0.16925	0.21084	0.048037	-0.01353	0.32199	-0.055714	0.083025	-0.2811	-0.026052	0.002588	0.13604	0.010885	0.50283	0.14815	-0.011342	-0.025484	0.018989	-0.77133	0.14282	0.12444	-0.23893	0.079826	0.046795
0.15492	0.31408	0.039504	0.12806	0.2887	0.0018934	0.25703	0.13798	0.19605	0.21697	0.053706	0.30408	0.028665	0.14841	-0.24191	0.0021518	-0.00030952	0.17324	0.022833	0.50424	0.034398	0.13295	-0.094301	0.078687	-0.75558	0.16204	0.1384	-0.27228	0.015417	0.060169
0.057952	0.28435	0.07101	0.16902	0.24955	-0.0012234	0.25031	0.15561	0.16463	0.19655	0.029061	0.2482	-0.017831	0.13759	-0.24707	0.0093615	-0.059023	0.088391	0.034991	0.35884	0.077123	-0.019808	-0.10569	0.063062	-0.74877	0.16414	0.14273	-0.38499	-0.02697	0.097937
