# Supplementary material for: Timing variability of sensorimotor integration during vocalization in individuals who stutter
Source: Sci Rep. 2018 Nov 5;8:16340. doi: 10.1038/s41598-018-34517-1 (PMC6218511; doi:10.1038/s41598-018-34517-1)
Supplement: Supplementary file 2 — Dataset 1 [file 41598_2018_34517_MOESM2_ESM.zip › compens-stutt-behav-scireports-supplementary-material/AC2008_down.txt]

-0.09746	0.27131	0.17391	-0.40628	0.084174	0.21733	0.3025	-0.31428	-0.049471	-0.063923	-0.61033	-0.093859	0.09154	-1.3556	-0.031566	-0.60407	-0.22415	-0.16036	0.08514	0.20638	0.19648	0.089171	-0.13837	-0.015789	-0.51844	-0.12216	-0.7638	-0.20054	-0.21122
-0.13726	0.24288	0.16286	-0.31525	0.13127	0.22158	0.27586	-0.343	-0.032601	-0.070109	-0.73476	-0.14822	0.074967	-1.2602	-0.046048	-0.5315	-0.22806	-0.11228	0.080451	0.19076	0.2018	-0.036655	-0.11378	-0.0039189	-0.48185	-0.15108	-0.76722	-0.25501	-0.12525
-0.14298	0.25183	0.14826	-0.37891	0.12602	0.2242	0.25025	-0.17323	-0.054793	-0.094984	-0.53133	-0.028152	0.05673	-1.1985	-0.049123	-0.48568	-0.23441	-0.070161	0.01112	0.19758	0.17276	0.028107	-0.20878	0.0077882	-0.4558	-0.12203	-0.74252	-0.29011	-0.21525
-0.10694	0.26831	0.11598	-0.25222	0.078688	0.21827	0.22193	-0.25181	-0.054121	-0.11911	-0.49433	0.033371	0.012681	-1.1332	-0.061212	-0.43936	-0.25305	0.015539	0.064901	0.15245	0.11858	-0.018609	-0.20863	-0.00053606	-0.41809	-0.079892	-0.68946	-0.27476	-0.18934
-0.064312	0.23893	0.09756	-0.23253	0.12076	0.11433	0.18885	-0.31331	0.010223	-0.092773	-0.37493	0.040084	-0.069669	-1.0334	-0.043027	-0.43455	-0.048849	0.0026799	0.045467	0.16266	0.17862	0.045578	-0.16438	0.026513	-0.30751	-0.059305	-0.66901	-0.30005	-0.24464
-0.043708	0.22142	0.0035708	-0.34331	0.15095	0.1039	0.22212	-0.34888	0.026186	-0.10125	-0.34039	0.0072185	-0.042229	-0.9182	-0.026	-0.41587	-0.034793	-0.0062309	0.010253	0.15735	0.18074	0.070402	-0.16361	0.083179	-0.28721	-0.20068	-0.7134	-0.25016	-0.27056
-0.023889	0.21097	-0.034835	-0.32628	0.11063	0.047368	0.25799	-0.23568	-0.029946	-0.0044696	-0.27273	-0.092731	0.17016	-0.85114	-0.032101	-0.34303	-0.06813	0.0063188	-0.12749	0.086807	0.21765	0.015769	-0.11221	0.086311	-0.23249	-0.12876	-0.60594	-0.24686	-0.26746
-0.045216	0.25805	0.10915	-0.28916	0.070171	0.11536	0.23887	-0.086933	-0.06984	-0.00777	-0.23266	-0.068034	0.090717	-0.76586	-0.044681	-0.24312	-0.071147	0.022039	-0.11398	0.13664	0.2495	0.01705	-0.13644	0.085697	-0.094891	-0.14024	-0.48689	-0.24417	-0.20788
0.0054545	0.31038	0.08759	-0.31967	0.0089823	0.10685	0.22722	-0.10457	-0.030628	-0.011524	-0.20674	-0.095585	0.13062	-0.7069	-0.04315	-0.14147	0.096437	-0.015163	-0.049762	0.041849	0.19395	0.079159	-0.19574	0.091623	-0.017756	-0.17064	-0.32434	-0.23022	-0.10635
0.067207	0.32451	0.18568	-0.43499	-0.019672	0.10141	0.1934	-0.17379	0.0010048	0.012786	-0.19131	-0.12579	0.103	-0.67029	-0.036607	-0.092366	0.042586	0.02072	-0.10566	0.075979	0.17315	0.1614	-0.2242	0.080494	-0.056144	-0.176	-0.28657	-0.15089	-0.09266
0.11425	0.26878	0.21745	-0.23491	0.0059116	0.13584	0.18444	-0.1411	0.050002	-0.056371	-0.20054	-0.22085	0.13802	-0.58323	-0.020094	-0.055248	-0.0095786	-0.0061941	-0.25267	0.021932	0.19357	0.12888	-0.2911	0.05708	0.074176	-0.10434	-0.24807	-0.25193	-0.29
0.11922	0.15874	0.19967	-0.023349	0.033565	0.13342	0.2014	-0.14282	0.068485	-0.10943	-0.20275	-0.24503	0.16233	-0.57914	-0.011553	-0.030124	-0.036563	0.013938	-0.1363	-0.0089674	0.16921	0.12137	-0.32971	0.033259	0.13555	-0.14728	-0.12432	-0.19147	-0.39488
0.13215	0.26336	0.12028	-0.18185	0.018687	0.19143	0.22107	-0.037488	0.088014	-0.12426	-0.14806	-0.21401	0.11767	-0.49393	0.0090072	-0.01084	-0.10431	0.031765	-0.16041	-0.0084753	0.18012	0.16281	-0.2567	0.019624	0.056241	-0.10103	-0.14787	-0.1818	-0.099795
0.18346	0.26583	0.2711	-0.060816	0.017119	0.18438	0.23381	-0.12644	0.10763	-0.14468	-0.10523	-0.19418	0.10695	-0.39695	-0.0078258	0.031479	-0.092671	0.035661	-0.05494	0.05245	0.17739	0.11011	-0.2445	0.043926	0.022244	-0.14852	-0.13042	-0.1775	-0.38382
0.084165	0.23279	0.17317	-0.1225	0.012837	0.11983	0.25765	-0.12786	0.070943	-0.10804	-0.074185	-0.1329	0.19504	-0.36111	-0.016473	0.047934	-0.15704	0.0049697	-0.0059957	0.082137	0.11522	0.1685	-0.23091	0.042178	0.023375	-0.17131	-0.053465	-0.2283	-0.25473
0.077971	0.19491	0.096402	-0.090713	0.023472	0.12309	0.26115	-0.15538	0.09953	-0.016538	-0.026403	-0.16836	0.13824	-0.37541	-0.014566	0.032835	-0.36008	-0.0040691	-0.33083	0.063703	0.18561	0.12495	-0.20188	0.018491	0.043634	-0.10249	-0.064689	-0.27118	-0.29884
0.092081	0.14357	-0.059538	0.0061691	0.0040675	0.11115	0.23029	-0.12591	0.1172	0.010257	0.010743	-0.17075	0.063749	-0.37099	-0.014584	-0.018895	-0.18037	0.046994	0.053696	0.083618	0.18814	0.030578	-0.20633	0.019817	-0.022039	-0.10544	-0.045739	-0.2055	-0.20268
0.064683	0.2133	0.16523	-0.020433	-0.04867	0.048838	0.17143	-0.08327	0.088459	-0.016736	0.0066543	-0.18748	0.21891	-0.35863	0.023545	-0.060562	-0.17421	0.077341	-0.0082201	0.081122	0.093771	0.13645	-0.25022	0.0056773	-0.02213	-0.15541	-0.07071	-0.21304	-0.10032
0.061691	0.28387	0.064325	-0.15026	-0.073687	0.020039	0.10837	-0.10065	0.089316	0.006365	0.01711	-0.21103	0.17599	-0.29585	0.035394	-0.1238	-0.2673	0.032697	-0.10629	0.15852	0.081346	0.057684	-0.17077	0.013249	0.016053	-0.22253	-0.10068	-0.21151	-0.30552
0.11651	0.21836	0.057105	0.10932	-0.06893	-0.017458	0.094731	0.013026	0.078215	0.012639	0.0093277	-0.26412	0.046705	-0.27184	0.06281	-0.14332	-0.22638	0.029735	-0.12348	0.1261	0.053837	0.12336	-0.16302	0.033898	0.026431	-0.23023	-0.056763	-0.20197	-0.11872
0.10792	0.16849	0.048048	0.072173	-0.032906	-0.040681	0.12029	-0.058481	0.060949	-0.047151	0.019998	-0.1827	0.014001	-0.27235	0.080502	-0.092917	-0.15097	0.0078657	0.042599	0.13663	0.01855	0.086902	-0.13839	0.039532	0.080585	-0.16373	-0.045219	-0.21252	-0.07175
0.13213	0.17219	-0.032688	-0.10323	-0.045987	-0.030235	0.12407	-0.01738	0.07223	0.035804	0.051285	-0.19751	0.16782	-0.24807	0.094504	-0.068377	-0.13979	-0.057305	-0.023055	0.07311	0.022634	0.15149	-0.11923	0.051915	0.096402	-0.22068	-0.062227	-0.1893	-0.24637
0.16779	0.21365	-0.061966	0.057113	-0.066631	-0.013247	0.084474	0.0012842	0.14091	0.0029028	0.010132	-0.23269	0.10743	-0.26566	0.10175	0.01351	-0.11297	0.098947	-0.034587	0.071447	0.042844	0.11977	-0.092057	0.080594	0.081777	-0.17001	-0.11955	-0.14895	-0.062983
0.1598	0.19497	-0.042547	-0.06857	-0.070228	0.035994	0.026354	-0.14551	0.14528	-0.0087848	0.09323	-0.2363	-0.013924	-0.28555	0.085031	0.028063	-0.076936	0.084485	0.084077	0.018194	0.01154	0.064314	-0.093737	0.10701	-0.032221	-0.17038	-0.12507	-0.1594	-0.069862
0.12132	0.19448	-0.026189	-0.058237	-0.1226	0.02343	-0.022283	-0.25432	0.13434	0.050442	0.090776	-0.21049	0.12103	-0.22368	0.08569	-0.041437	-0.099434	-0.024938	0.038087	-0.059224	0.0027949	0.011138	-0.11907	0.13824	0.018678	-0.1393	-0.10704	-0.081609	-0.083426
0.11201	0.19549	0.081886	0.038477	-0.13087	0.089708	-0.038102	-0.21227	0.065292	-0.0032603	0.16629	-0.17007	0.069077	-0.11215	0.056058	-0.070658	-0.12978	0.017919	0.075357	-0.0043167	-0.048777	-0.068979	-0.19037	0.14423	-0.036107	-0.11009	-0.17639	-0.09303	-0.12067
0.049978	0.14229	-0.00094214	-0.05408	-0.069618	0.027645	0.012087	-0.18961	0.01733	0.016093	0.11462	-0.14296	0.036045	-0.079329	0.027562	-0.030492	-0.15931	-0.010961	0.074374	-0.027474	-0.053013	0.052515	-0.080571	0.10243	-0.03437	-0.11251	-0.22557	-0.012668	-0.059859
0.0074828	0.11152	-0.021248	-0.18067	-0.0082475	0.014199	0.039389	-0.10607	0.020759	0.007637	0.070362	-0.061333	-0.034743	-0.058425	0.0021353	-0.08184	-0.090083	-0.020346	-0.0089724	-0.043735	-0.053009	0.02365	-0.034322	0.067019	-0.076422	-0.031125	-0.1768	0.038377	-0.084114
-0.010725	0.090876	0.080034	-0.13641	0.013866	-0.019935	0.010707	-0.030245	0.018931	0.014707	0.046366	-0.019968	-0.1543	-0.0233	0.010584	-0.11484	-0.084952	0.017736	0.02545	-0.072725	0.054802	-0.046915	-0.049229	0.041495	-0.040711	-0.075623	-0.064447	0.063705	0.025015
0	0	0	0	0	0	0	0	0	0	0	0	0	0	0	0	0	0	0	0	0	0	0	0	0	0	0	0	0
0.031603	0.01986	-0.057196	-0.065219	0.0043869	-0.06265	0.0095122	-0.019571	-0.005712	-0.0069997	0.072139	-0.021675	-0.02005	-0.0088029	0.020419	0.058181	0.10519	0.016633	-0.071563	-0.031271	0.041	-0.0096762	-0.035907	-0.015333	-0.0096031	-0.080571	0.020421	0.010213	0.013867
0.019587	0.05301	-0.017953	-0.23632	0.0078281	0.031746	0.028542	-0.035675	0.048529	-0.00026903	0.069896	0.02225	-0.11405	-0.0060338	0.06952	0.049261	0.21196	-0.031165	-0.059141	0.021982	-0.014521	0.031819	-0.03611	0.023455	-0.10531	-0.041747	0.0060224	0.03124	-0.028134
0.03448	0.067944	0.036058	-0.23397	-0.046335	0.061103	0.02087	-0.05589	0.10264	0.0046425	-0.0098856	-0.043203	-0.221	-0.023111	0.043752	0.052132	0.19556	0.0089358	-0.12701	0.034119	-0.034787	-0.05533	-0.036491	0.063172	-0.093418	-0.051548	0.057032	-0.03756	-0.12516
0.025828	0.11157	-0.018478	0.036611	-0.073392	0.064146	-0.0029504	-0.061964	0.057875	-0.039685	-0.017126	-0.05519	-0.03172	-0.053741	0.062735	0.021932	0.13301	0.01528	-0.046032	0.067163	-0.082354	-0.041539	-0.050199	0.068691	0.042143	0.0057252	0.11866	-0.025984	-0.033902
-0.026511	0.16367	-0.017216	-0.18088	0.0069521	0.11275	-0.012024	-0.059808	0.029302	0.040304	-0.066464	-0.02925	-0.030356	-0.058671	0.020133	0.031318	0.20313	-0.030548	-0.11628	0.080621	0.027466	-0.039308	-0.029257	0.015545	-0.020392	-0.022381	0.13603	-0.074841	-0.084794
-0.071804	0.17733	-0.036251	-0.2748	0.053015	0.12571	-0.027719	0.01992	0.024877	0.035917	-0.10256	0.014758	-0.16132	-0.072472	-0.011241	0.080879	0.10793	0.046294	-0.10257	0.08441	-0.011761	0.011637	0.0028692	-0.022657	-0.061171	-0.03775	0.24659	-0.0011495	0.022137
-0.056602	0.17691	-0.0081198	-0.17242	0.079797	0.17261	-0.0034566	0.036427	-0.018859	-0.0054643	-0.10786	0.022569	-0.22802	-0.090981	-0.0037073	0.033016	0.078306	0.016158	-0.15848	0.099008	0.054964	0.0020744	0.0428	-0.0094632	-0.020488	-0.076496	0.29376	-0.042216	-0.015111
-0.070578	0.16085	-0.11007	-0.060737	0.13501	0.18278	0.060788	0.014791	-0.080869	-0.018223	-0.062539	0.035553	-0.13684	-0.086355	-0.048143	-0.019361	0.12402	0.020773	-0.09557	0.085961	0.078463	-0.047612	0.04896	-0.0018809	-0.1236	-0.060258	0.33924	0.0020582	-0.076763
-0.078854	0.16648	-0.080274	-0.1783	0.11017	0.19714	0.10437	-0.036067	-0.070094	-0.085288	-0.05856	0.042482	-0.08508	-0.14013	-0.052172	0.057549	0.098722	-0.0047568	-0.13114	0.13287	0.1097	0.089321	0.00097191	0.020167	-0.12328	-0.014404	0.31391	-0.080724	-0.068451
-0.057493	0.12685	-0.16663	-0.27619	0.068255	0.1624	0.14613	-0.094494	-0.11399	-0.076785	-0.057472	-0.016735	-0.12115	-0.21324	-0.055709	0.032565	0.04184	0.033686	-0.095044	0.1207	0.1205	-0.044768	0.01706	0.029183	-0.060408	0.05395	0.30825	-0.011394	-0.028618
-0.046362	0.15007	-0.13363	-0.28223	0.08349	0.13461	0.16602	-0.049427	-0.12985	-0.082789	-0.043573	0.00068887	-0.034386	-0.21667	-0.068921	-0.024263	0.057757	-0.00049512	-0.14618	0.15125	0.1403	0.033	-0.03679	0.048801	-0.083149	0.053999	0.34907	-0.1078	-0.15375
-0.048815	0.22203	-0.086111	-0.1714	0.15467	0.10621	0.19345	0.015226	-0.0413	0.0090022	-0.0037818	0.031438	-0.072896	-0.17611	-0.055195	0.037355	0.040955	0.050964	-0.08385	0.16817	0.25492	-0.095052	-0.013903	0.0784	0.015046	0.11094	0.41591	-0.064224	-0.07106
-0.0035568	0.3226	-0.14176	-0.083426	0.21802	0.11029	0.20634	0.02397	0.047547	-0.026463	0.050024	0.091785	0.098424	-0.13388	-0.04117	0.086816	0.1886	0.069176	-0.056114	0.21527	0.24034	-0.037383	0.021086	0.10568	0.088899	0.084737	0.45906	-0.038961	-0.026156
0.12064	0.29181	0.032761	-0.11632	0.24511	0.069813	0.21359	0.068666	0.080007	0.087571	0.073363	0.15201	0.080317	-0.17805	0.035965	0.15352	0.080994	0.12823	-0.032596	0.2209	0.34439	0.027972	0.051589	0.14829	0.088651	0.11933	0.54066	-0.013714	-0.0024943
0.17527	0.34858	0.075876	-0.090519	0.31033	0.11126	0.29111	0.10368	0.15377	0.18174	0.063272	0.14031	0.18271	-0.10818	0.084448	0.2277	0.034157	0.15578	-0.047866	0.28514	0.28775	0.15489	0.027304	0.19161	0.084364	0.17914	0.56026	0.074142	0.096795
0.2853	0.40586	0.029623	0.24279	0.38356	0.23645	0.38043	0.13243	0.27346	0.23876	0.11038	0.17241	0.32129	-0.068537	0.10361	0.27195	0.30811	0.20414	0.068963	0.42042	0.37876	0.11799	0.077791	0.23292	0.11421	0.18105	0.64019	0.11223	0.11227
0.36125	0.44965	0.047263	0.1059	0.46486	0.23965	0.4559	0.13476	0.30725	0.33045	0.12104	0.19383	0.31706	-0.031731	0.17707	0.32954	0.28826	0.1938	0.031235	0.44023	0.32809	0.081043	0.082771	0.30771	0.12575	0.18369	0.7148	0.14277	0.22282
0.40196	0.47002	0.17961	0.20469	0.5586	0.30668	0.51933	0.19649	0.35819	0.39805	0.13543	0.23011	0.39532	0.019086	0.16187	0.38843	0.30773	0.24743	-0.0091932	0.56417	0.34977	0.12924	0.15314	0.34147	0.14684	0.18023	0.82522	0.13228	0.13059
0.47171	0.51359	0.1821	0.14696	0.62426	0.38394	0.58549	0.24676	0.38717	0.42945	0.23014	0.27912	0.44356	0.15132	0.22338	0.36807	0.35131	0.30032	0.041486	0.55227	0.45168	0.18636	0.19943	0.35715	0.19116	0.23545	0.93917	0.079009	0.28695
0.46469	0.50595	0.18221	0.48847	0.65829	0.37531	0.63495	0.34331	0.43622	0.47803	0.23599	0.30376	0.486	0.17826	0.29176	0.42243	0.32047	0.34818	0.09317	0.51017	0.4643	0.23925	0.20284	0.38565	0.19436	0.19807	0.98673	0.24351	0.2914
0.548	0.45678	0.16032	0.39201	0.65544	0.42166	0.66236	0.30893	0.50453	0.45804	0.17237	0.32391	0.62312	0.28499	0.31555	0.47595	0.28745	0.38658	0.074543	0.53761	0.49777	0.2786	0.27188	0.4024	0.27279	0.22812	1.0957	0.2292	0.33299
0.53882	0.6282	0.36837	0.20308	0.64514	0.45272	0.67059	0.34282	0.53264	0.50992	0.22127	0.35806	0.66954	0.39411	0.31546	0.45268	0.47908	0.39628	0.070426	0.6251	0.64	0.29037	0.23409	0.42218	0.2687	0.19693	1.0783	0.27674	0.36322
0.48722	0.52015	0.3201	0.37633	0.65745	0.52883	0.6883	0.33261	0.54266	0.53887	0.27192	0.36025	0.68272	0.43005	0.37971	0.52351	0.49121	0.37152	0.078378	0.65021	0.67854	0.37716	0.40249	0.47026	0.2535	0.26559	1.1403	0.26813	0.43841
0.41978	0.49	0.33722	0.74212	0.70661	0.59044	0.70987	0.38278	0.57831	0.55787	0.2616	0.36549	0.57379	0.47468	0.41265	0.53497	0.59655	0.39642	0.13422	0.69685	0.68134	0.32654	0.38053	0.51749	0.23829	0.18327	1.1452	0.2863	0.37572
0.3041	0.45024	0.30943	0.52017	0.69104	0.63305	0.75119	0.37965	0.56955	0.61681	0.25577	0.39846	0.5886	0.51835	0.3915	0.50396	0.47746	0.40067	0.13813	0.73551	0.71221	0.31283	0.3647	0.54582	0.26706	0.19291	1.1576	0.26135	0.42893
0.29146	0.44111	0.2328	0.33588	0.68662	0.66592	0.76641	0.39562	0.5552	0.63025	0.33796	0.44913	0.51153	0.51826	0.41268	0.44576	0.37442	0.41944	0.20082	0.73715	0.77123	0.25469	0.34777	0.56604	0.30489	0.13897	1.1752	0.15129	0.40663
0.2801	0.42546	0.256	0.68767	0.71772	0.69791	0.71803	0.39929	0.59693	0.64725	0.3611	0.4774	0.62001	0.53495	0.3991	0.40296	0.44048	0.46304	0.19568	0.63903	0.71727	0.34611	0.3925	0.56372	0.28968	0.22462	1.0733	0.19526	0.38191
0.29357	0.39811	0.29668	0.69487	0.73959	0.73214	0.63739	0.45668	0.577	0.66728	0.32705	0.47677	0.54322	0.54903	0.41536	0.33921	0.51187	0.45843	0.19938	0.6606	0.74372	0.33236	0.40356	0.56043	0.26984	0.18605	1.0845	0.27325	0.40777
0.31762	0.42929	0.39698	0.61156	0.75281	0.83928	0.60457	0.45028	0.55613	0.72257	0.393	0.47428	0.46769	0.56882	0.44168	0.35014	0.57192	0.31701	0.17392	0.77452	0.7441	0.23568	0.4554	0.56297	0.24773	0.17742	1.0472	0.23516	0.34331
0.30435	0.45308	0.33137	0.49109	0.74418	0.8439	0.59408	0.44953	0.60795	0.76703	0.36594	0.42922	0.58855	0.58313	0.4966	0.41943	0.53673	0.39418	0.25079	0.6551	0.73992	0.22432	0.46879	0.5677	0.27355	0.19196	1.0919	0.2435	0.35001
0.30216	0.47863	0.35805	0.59555	0.78334	0.76772	0.629	0.47561	0.60701	0.7709	0.31932	0.44095	0.54411	0.57117	0.56952	0.37758	0.5761	0.46872	0.25532	0.68101	0.72342	0.36687	0.50806	0.57666	0.30771	0.20417	1.0025	0.17288	0.28166
0.33111	0.58289	0.45175	0.58266	0.82607	0.79125	0.65848	0.49511	0.61335	0.76343	0.38092	0.41705	0.58507	0.5247	0.62169	0.34555	0.59714	0.45568	0.22611	0.67812	0.67842	0.08319	0.51538	0.54329	0.19859	0.18035	0.90167	0.1652	0.32535
0.34988	0.65342	0.44462	0.56485	0.83815	0.80953	0.65248	0.53824	0.58641	0.78499	0.42877	0.40216	0.58884	0.5334	0.64946	0.38892	0.63759	0.45088	0.25014	0.71	0.68344	0.26853	0.50049	0.50929	0.21088	0.22219	0.92828	0.26166	0.38134
0.44906	0.66385	0.37755	0.57609	0.8663	0.85774	0.64026	0.54442	0.60047	0.78696	0.38751	0.46229	0.66554	0.49005	0.69641	0.45117	0.63568	0.47265	0.29163	0.73462	0.71432	0.1635	0.52966	0.47765	0.20028	0.18818	0.96254	0.22386	0.24224
0.37149	0.67366	0.39157	0.5616	0.90077	0.83551	0.61487	0.58381	0.62886	0.79398	0.41028	0.56204	0.55735	0.5041	0.73455	0.42645	0.60624	0.49239	0.29589	0.77455	0.65626	0.17788	0.50397	0.45945	0.20473	0.20757	0.94545	0.18819	0.2372
0.38	0.66725	0.40531	0.56148	0.9193	0.86737	0.59247	0.59378	0.67226	0.7249	0.41759	0.58779	0.56592	0.5072	0.79773	0.44586	0.6665	0.53396	0.37661	0.80055	0.67697	0.090324	0.53853	0.45508	0.19718	0.18948	0.86378	0.12694	0.14959
0.31106	0.67971	0.41785	0.58691	0.92918	0.86764	0.58661	0.55194	0.71917	0.80841	0.42034	0.55568	0.78347	0.49682	0.828	0.45306	0.70782	0.53029	0.38924	0.86209	0.68314	0.26462	0.54992	0.4637	0.24653	0.24778	0.91591	0.18365	0.22454
0.34265	0.70932	0.56162	0.53345	0.90372	0.8074	0.58227	0.56337	0.74815	0.76628	0.52509	0.51946	0.71983	0.49824	0.8717	0.5189	0.67534	0.59743	0.45835	0.84048	0.67995	0.27082	0.52271	0.46685	0.34433	0.15074	0.89474	0.18963	0.23339
0.30675	0.70043	0.59603	0.57485	0.87292	0.79258	0.58647	0.56462	0.78712	0.78767	0.53474	0.47924	0.77999	0.48322	0.94446	0.63346	0.7188	0.62746	0.49042	0.8627	0.66776	0.22418	0.50939	0.44716	0.39156	0.23184	0.84016	0.19797	0.1511
0.3134	0.681	0.63941	0.43081	0.85914	0.82591	0.57801	0.55197	0.82541	0.82263	0.46667	0.48458	0.74389	0.46196	0.98817	0.63237	0.83362	0.62479	0.44623	0.9026	0.7571	0.24778	0.54719	0.41226	0.38012	0.23991	0.82158	0.22632	0.21819
0.35106	0.62741	0.67235	0.46432	0.86608	0.81016	0.59437	0.6043	0.83524	0.77975	0.54771	0.48278	0.7566	0.50408	0.97798	0.64188	0.79511	0.51064	0.49221	0.93203	0.74306	0.21612	0.52584	0.39504	0.45243	0.15543	0.86357	0.19554	0.15804
0.37519	0.60721	0.5823	0.52121	0.89462	0.79708	0.62591	0.60264	0.81171	0.81856	0.45409	0.48913	0.88877	0.47986	0.98673	0.65748	0.81285	0.53169	0.53553	0.96855	0.73234	0.19043	0.49003	0.39196	0.47296	0.15308	0.85604	0.22625	0.21072
0.43376	0.66366	0.56649	0.45244	0.93108	0.84548	0.64935	0.55936	0.83701	0.78139	0.4126	0.52103	0.79274	0.52175	1.0186	0.63708	0.79787	0.573	0.46136	0.98263	0.76269	0.32124	0.51187	0.38655	0.49793	0.23357	0.89416	0.25292	0.15582
0.45093	0.79036	0.53419	0.52832	0.93384	0.85904	0.64838	0.63053	0.83836	0.83646	0.63319	0.52547	1.0181	0.58544	1.0335	0.66208	0.79984	0.5948	0.48564	0.98975	0.81873	0.26852	0.45706	0.42204	0.45273	0.13141	0.86086	0.34431	0.2277
0.47105	0.79018	0.63965	0.57544	0.93645	0.89331	0.67583	0.61811	0.8384	0.83181	0.62425	0.50966	1.0578	0.58077	1.0343	0.65339	0.88965	0.61367	0.51298	1.0607	0.84459	0.32881	0.48949	0.41257	0.42008	0.26475	0.89003	0.36495	0.2399
0.44757	0.78979	0.56657	0.55506	0.99206	0.90911	0.6793	0.5867	0.7965	0.87578	0.51802	0.55431	1.0025	0.59667	1.0433	0.66465	0.89211	0.63125	0.56175	1.0963	0.80337	0.38028	0.46273	0.40458	0.43662	0.23438	0.94461	0.34306	0.23885
0.40222	0.90723	0.59971	0.64976	1.0581	0.91512	0.61357	0.64449	0.7599	0.89257	0.45621	0.59708	1.175	0.62429	1.0782	0.7216	0.96686	0.60273	0.54395	1.0456	0.86432	0.42869	0.46739	0.39908	0.45355	0.22669	1.0997	0.33943	0.21086
0.44075	0.95575	0.63519	0.4292	1.0624	0.97465	0.58162	0.67621	0.72114	0.88427	0.49683	0.59607	1.1691	0.67017	1.103	0.7217	0.97906	0.5872	0.57749	1.043	0.913	0.45895	0.4594	0.39176	0.51071	0.30573	1.0581	0.26612	0.31771
0.44066	0.89211	0.60822	0.62805	1.0695	0.9729	0.58457	0.71936	0.74706	0.84569	0.48049	0.57777	1.164	0.79631	1.1332	0.76877	0.96217	0.60648	0.61469	1.0606	0.92828	0.6877	0.48659	0.40561	0.57447	0.24293	0.94504	0.33192	0.29233
0.5097	0.89186	0.59112	0.54662	1.1305	0.94427	0.56925	0.75999	0.75705	0.90158	0.65896	0.5837	1.2345	0.7543	1.1419	0.79268	0.89398	0.6006	0.63645	1.1483	0.98315	0.5973	0.45176	0.41336	0.61995	0.15811	0.97477	0.35151	0.38131
0.51328	0.98319	0.60063	0.65139	1.1659	0.94062	0.58931	0.80768	0.76553	0.81707	0.61182	0.62203	1.2042	0.77245	1.1704	0.77806	1.106	0.5518	0.5434	1.1771	1.0029	0.50999	0.45535	0.42875	0.67473	0.2789	1.1026	0.27082	0.33617
0.54634	0.9896	0.60994	0.5539	1.1662	0.9321	0.59816	0.81799	0.78171	0.81361	0.57027	0.71098	1.1691	0.77736	1.2056	0.83499	0.99175	0.58124	0.5795	1.1758	1.0523	0.77858	0.46814	0.45076	0.63674	0.27062	1.1336	0.30299	0.36805
0.55516	0.9589	0.6513	0.56886	1.1645	0.9203	0.60469	0.79304	0.79999	0.86223	0.62269	0.75494	1.2351	0.76897	1.2297	0.86817	0.91812	0.51694	0.61758	1.2161	1.0949	0.67938	0.56076	0.47267	0.64763	0.30564	1.0222	0.31861	0.28986
0.55185	0.92189	0.61749	0.66202	1.1904	0.90924	0.62816	0.74579	0.79629	0.80111	0.70697	0.73326	1.2755	0.84452	1.2255	0.90769	0.99254	0.65615	0.73775	1.1909	1.0953	0.68268	0.53569	0.47567	0.66264	0.29864	0.99912	0.32094	0.32379
0.57516	0.90379	0.58072	0.64294	1.2017	0.91816	0.62888	0.71937	0.71716	0.83176	0.63746	0.68032	1.2369	0.86679	1.1629	0.96136	0.9846	0.59143	0.74415	1.1731	1.0741	0.62168	0.50884	0.47773	0.67483	0.23042	1.1148	0.34446	0.31909
0.60137	0.99862	0.71062	0.65597	1.1827	0.95394	0.58339	0.75966	0.70513	0.7736	0.7284	0.66726	1.1964	0.8993	1.1155	0.96031	0.95475	0.65192	0.61948	1.1477	1.1194	0.69793	0.5257	0.46151	0.68207	0.22741	1.1555	0.37456	0.32285
0.63385	0.90772	0.77225	0.73192	1.1816	0.98286	0.55919	0.79858	0.75147	0.84983	0.6927	0.69124	1.1875	0.93535	1.0992	0.97904	0.86151	0.61872	0.79245	1.1335	1.1238	0.89182	0.53764	0.4644	0.68359	0.4273	1.0451	0.39855	0.36592
0.60143	1.0382	0.62325	0.64622	1.2015	1.0438	0.57111	0.80642	0.80277	0.84441	0.64575	0.71265	1.2067	0.89556	1.0729	0.97088	0.79508	0.68015	0.6391	1.1266	1.1435	0.82374	0.56276	0.49766	0.67675	0.34306	1.0301	0.45215	0.37893
0.64666	1.0229	0.67368	0.7313	1.205	1.0075	0.56076	0.81095	0.81994	0.78726	0.80905	0.756	1.1619	0.95423	1.0865	0.93937	0.90534	0.66239	0.6967	1.1244	1.1473	0.8033	0.5679	0.51551	0.63539	0.36358	1.0617	0.38785	0.41833
0.68357	0.97991	0.78312	0.87256	1.1765	0.9904	0.55188	0.77698	0.83548	0.75589	0.69983	0.76669	1.1364	0.929	1.1262	0.93459	0.83707	0.69404	0.62874	1.1476	1.1604	0.78433	0.61699	0.50469	0.65048	0.39664	1.1525	0.42352	0.38155
0.71543	1.0431	0.7953	0.74647	1.1593	0.98477	0.57771	0.83068	0.84163	0.70879	0.64212	0.75305	1.036	0.89528	1.1077	0.92753	0.80943	0.75164	0.66792	1.1313	1.1717	0.76922	0.59919	0.50011	0.62757	0.38505	1.2707	0.40488	0.39299
0.74649	1.0832	0.68418	0.724	1.139	0.96966	0.59687	0.80056	0.83708	0.66417	0.7109	0.71705	1.1647	0.99783	1.0685	0.91791	0.7287	0.73301	0.72556	1.1148	1.1415	0.78872	0.63029	0.51166	0.67472	0.38958	1.2822	0.41869	0.36554
0.68401	0.94282	0.62604	0.82264	1.1387	0.89227	0.57632	0.76996	0.86119	0.68211	0.72096	0.72612	1.0534	1.0342	1.05	0.95392	0.64987	0.78047	0.75044	1.0428	1.1052	0.68219	0.62937	0.52016	0.61144	0.26245	1.15	0.42154	0.33644
0.63552	1.0023	0.60067	0.76159	1.1407	0.93672	0.58069	0.75616	0.87316	0.68335	0.80379	0.72943	1.062	1.0095	1.0046	0.97102	0.67072	0.77192	0.63895	0.99916	1.0601	0.87339	0.61275	0.5177	0.63502	0.20485	1.0927	0.41703	0.33054
0.58158	0.97595	0.62296	0.67843	1.0839	0.96406	0.5798	0.77138	0.87313	0.70477	0.80657	0.72942	0.98142	0.97817	1.0037	0.90902	0.56534	0.71961	0.6129	0.99093	1.0575	0.81844	0.60698	0.51205	0.63347	0.32611	1.169	0.43115	0.38277
0.52619	0.91709	0.6109	0.69982	1.0121	0.95758	0.56749	0.82821	0.86531	0.70165	0.79717	0.70612	0.94656	0.97751	0.97938	0.89021	0.60872	0.71374	0.63441	0.92587	1.0372	0.59534	0.62491	0.48942	0.56229	0.24854	1.2003	0.43964	0.374
0.44295	0.89741	0.56608	0.43483	0.96067	0.87577	0.53414	0.73701	0.84549	0.74639	0.76539	0.73446	1.002	0.9883	0.96427	0.88221	0.70508	0.59675	0.6635	0.91903	1.0778	0.55926	0.63083	0.4789	0.56645	0.26523	1.115	0.4623	0.33359
0.39953	0.83824	0.50612	0.72064	0.92248	0.83651	0.49496	0.72253	0.79135	0.75202	0.79213	0.75151	0.92976	1.0792	0.96119	0.76829	0.55181	0.6801	0.5826	0.89826	1.0133	0.60515	0.58363	0.45105	0.60887	0.26282	0.99251	0.52274	0.36061
0.37219	0.79012	0.46724	0.45868	0.88156	0.77551	0.47925	0.62624	0.7726	0.74972	0.63649	0.7009	0.76073	1.0994	0.94506	0.69541	0.54494	0.63091	0.47509	0.88494	1.0363	0.53971	0.5851	0.42991	0.54725	0.20823	1.0921	0.46354	0.24718
0.35544	0.79243	0.52706	0.57266	0.84426	0.71624	0.4696	0.58164	0.7535	0.70185	0.79033	0.74591	0.76693	1.138	0.9235	0.71301	0.49148	0.55922	0.43977	0.83666	0.97963	0.59611	0.57124	0.4119	0.5552	0.33615	1.1031	0.51544	0.32346
0.37021	0.73251	0.40689	0.70416	0.81587	0.66882	0.4642	0.61958	0.75702	0.61772	0.64072	0.65807	0.89461	1.1215	0.88135	0.72619	0.39382	0.58813	0.42697	0.81332	0.94295	0.49433	0.53523	0.36967	0.55509	0.39618	1.068	0.46808	0.27269
0.40888	0.71051	0.38169	0.62604	0.76838	0.6677	0.47346	0.61669	0.71079	0.55192	0.64344	0.60418	0.94817	1.1373	0.8686	0.69149	0.46394	0.60808	0.51651	0.81954	0.90316	0.46184	0.52996	0.3424	0.45298	0.34064	0.99831	0.45755	0.39397
0.39996	0.72698	0.48304	0.51636	0.71554	0.7023	0.46832	0.60335	0.68064	0.59061	0.73988	0.63937	0.89885	1.0875	0.85772	0.68736	0.37028	0.59657	0.48073	0.80975	0.84999	0.58209	0.49519	0.31277	0.41475	0.33665	1.1411	0.4489	0.30826
0.37262	0.7034	0.34164	0.48978	0.68395	0.71408	0.43225	0.53597	0.62962	0.61661	0.68573	0.64413	0.74078	1.0764	0.87186	0.71119	0.50696	0.50853	0.47079	0.7626	0.79543	0.61044	0.49585	0.27279	0.43332	0.35036	1.0792	0.44628	0.27593
0.35414	0.69426	0.32652	0.51688	0.64485	0.74124	0.43225	0.56681	0.53203	0.66117	0.50416	0.6745	0.68917	1.0689	0.86302	0.64469	0.49942	0.40497	0.44361	0.76379	0.73331	0.43704	0.48698	0.27012	0.41832	0.29128	0.92251	0.29454	0.28214
0.35663	0.70047	0.34841	0.57761	0.60086	0.71294	0.45615	0.5605	0.51222	0.62256	0.67977	0.69756	0.85316	1.0503	0.8232	0.61031	0.6596	0.42395	0.41161	0.74754	0.72107	0.40394	0.50406	0.29675	0.49292	0.3171	0.91195	0.32541	0.23905
0.32852	0.71907	0.33114	0.55233	0.59543	0.71227	0.47428	0.51213	0.50652	0.61675	0.63828	0.69597	0.83811	1.057	0.78715	0.60815	0.3859	0.48497	0.47059	0.76495	0.67175	0.61785	0.45569	0.31858	0.42093	0.45534	0.9452	0.31744	0.24126
0.32423	0.65911	0.28756	0.59272	0.59663	0.71109	0.49338	0.51644	0.56054	0.5645	0.71746	0.58128	0.79718	1.0618	0.7817	0.56683	0.59666	0.47625	0.46351	0.74193	0.62572	0.48136	0.43735	0.31861	0.39087	0.43611	0.9603	0.35496	0.28778
0.28131	0.59535	0.23788	0.49144	0.58844	0.72173	0.4778	0.55924	0.54571	0.55371	0.4682	0.54794	0.7248	1.03	0.72707	0.45854	0.59491	0.44844	0.56078	0.65384	0.55759	0.34617	0.42515	0.30123	0.36592	0.37926	0.96251	0.23391	0.28061
0.26326	0.56558	0.30715	0.39003	0.60023	0.72409	0.48229	0.62878	0.59838	0.5306	0.81727	0.57702	0.61639	1.0211	0.69952	0.44418	0.49913	0.27816	0.56367	0.68577	0.5328	0.28816	0.42542	0.288	0.42037	0.35817	0.97193	0.22906	0.30265
