# Supplementary material for: Timing variability of sensorimotor integration during vocalization in individuals who stutter
Source: Sci Rep. 2018 Nov 5;8:16340. doi: 10.1038/s41598-018-34517-1 (PMC6218511; doi:10.1038/s41598-018-34517-1)
Supplement: Supplementary file 2 — Dataset 1 [file 41598_2018_34517_MOESM2_ESM.zip › compens-stutt-behav-scireports-supplementary-material/AC2008_up.txt]

0.10049	0.11532	-0.27644	-0.29031	0.042258	0.028079	-0.181	0.017538	-0.19222	0.060345	-0.21981	-0.0076467	-0.12018	0.01499	-0.58051	0.075548	-0.36943	-0.1669	0.26861	0.076231	-0.084406	-0.090954	-0.37992	-0.02355	-0.20817	-0.19192	0.1066	-0.65509	0.06183	-0.98905
0.11152	0.13306	-0.26838	-0.28431	-0.017733	0.052546	-0.16057	-0.030216	-0.22281	0.054833	-0.24157	-0.0878	-0.036136	0.031077	-0.5883	0.059804	-0.36682	-0.19133	0.28681	0.067882	-0.077076	-0.097412	-0.37319	-0.0057661	-0.26645	-0.11497	0.071206	-0.54929	0.072417	-1.0657
0.13201	0.13224	-0.24419	-0.27569	-0.031022	-0.018837	-0.17613	-0.022975	-0.21134	0.025476	-0.23525	-0.13293	-0.15222	0.094559	-0.58133	0.094211	-0.30021	-0.18821	0.3153	0.12443	-0.028777	-0.16559	-0.3329	-0.030842	-0.31569	-0.092253	0.039459	-0.5616	0.015499	-1.1883
0.11496	0.075339	-0.23224	-0.27039	0.010356	0.016869	-0.19111	-0.0079532	-0.22613	0.019906	-0.23306	-0.13905	-0.14624	0.11955	-0.59904	0.068208	-0.23325	-0.17423	0.28155	0.20466	-0.0049616	-0.19216	-0.36048	-0.056117	-0.30289	0.007027	0.048364	-0.51399	0.025843	-1.2458
0.15247	-0.017815	-0.21659	-0.28	0.044717	0.0048919	-0.20808	0.018305	-0.27834	0.072175	-0.19083	-0.088313	-0.11378	0.16738	-0.56684	0.074972	-0.16833	-0.14779	0.22768	0.19773	-0.039739	-0.051489	-0.36748	-0.13035	-0.3041	0.043879	0.067868	-0.38703	0.016688	-1.1955
0.16738	-0.061505	-0.15425	-0.2839	0.019513	0.072032	-0.24057	0.015863	-0.26432	0.073359	-0.2522	-0.081995	-0.12413	0.17767	-0.53034	0.11105	-0.1025	-0.1896	0.24892	0.20419	-0.047182	-0.079395	-0.38922	-0.098706	-0.32396	0.053024	0.073124	-0.32227	-0.00043464	-1.2085
0.17083	-0.044332	-0.1316	-0.32094	-0.019075	0.11104	-0.22411	-0.015145	-0.21643	0.03816	-0.19909	-0.17062	-0.11563	0.18845	-0.49116	0.10403	-0.06162	-0.23732	0.23908	0.12799	-0.0403	-0.16944	-0.4135	-0.10544	-0.30982	0.16718	0.075413	-0.2266	-0.038521	-1.2301
0.15131	-0.032503	-0.1102	-0.30287	-0.060109	0.1895	-0.25903	0.0068703	-0.20218	0.0001486	-0.10665	-0.11799	0.056033	0.1824	-0.41719	0.12862	-0.037982	-0.17906	0.20637	0.1021	0.0082635	-0.072752	-0.42446	-0.050644	-0.29078	0.11686	0.082166	-0.13597	-0.035766	-1.2095
0.16049	-0.0069279	-0.078142	-0.26598	-0.088105	0.21504	-0.19788	0.037311	-0.22632	-0.037237	-0.078736	-0.1552	-0.011481	0.16183	-0.43137	0.14518	-0.047174	-0.26778	0.16584	0.21099	0.029335	-0.15798	-0.4012	0.0039171	-0.30788	0.13782	0.096495	-0.059304	-0.021922	-1.1342
0.19771	0.030903	-0.06311	-0.24839	-0.059809	0.15254	-0.3017	0.0417	-0.24347	-0.063241	-0.090474	-0.19157	0.0058594	0.13288	-0.40079	0.15251	-0.045452	-0.10631	0.20063	0.24408	0.031169	-0.13041	-0.40089	0.019819	-0.30128	0.18023	0.10081	-0.0034245	0.0019624	-1.0157
0.10128	0.059209	-0.084707	-0.14125	-0.088631	0.15135	-0.18765	0.065405	-0.2301	-0.10728	-0.071872	-0.19251	0.080166	0.17429	-0.4202	0.14777	-0.0053474	-0.13129	0.18866	0.2229	0.026178	-0.14761	-0.38722	0.00085356	-0.21857	0.18895	0.10363	0.01087	0.013395	-0.89471
0.035491	0.10499	-0.11117	-0.061283	0.0038594	0.20433	-0.14581	0.10585	-0.21509	-0.11283	-0.011762	-0.12631	0.039495	0.13791	-0.39521	0.17172	0.044394	-0.16403	0.16475	0.13832	0.013355	-0.035536	-0.35644	-0.056038	-0.18954	0.22254	0.11126	0.033874	0.035979	-0.83153
0.07004	0.089173	-0.11034	-0.054565	0.04521	0.16236	-0.19878	0.12013	-0.16772	-0.094718	-0.04202	-0.11623	0.046465	0.11711	-0.3769	0.21815	0.097527	-0.17103	0.22145	0.13366	-0.0089632	0.02969	-0.39424	-0.068468	-0.19359	0.19866	0.12971	0.072262	0.034388	-0.79137
0.15845	0.048912	-0.10578	-0.069208	0.040629	0.14115	-0.17999	0.082748	-0.085629	-0.12022	-0.071965	-0.059997	0.088491	0.14547	-0.4057	0.22223	0.12398	-0.18498	0.23262	0.19657	0.013763	0.010791	-0.37568	-0.075886	-0.22064	0.23463	0.1454	0.052926	0.0099443	-0.82406
0.15187	0.045134	-0.12568	-0.065477	0.031267	0.10364	-0.21189	0.081617	-0.050164	-0.077724	-0.013952	-0.011655	0.11596	0.10725	-0.39982	0.24792	0.11865	-0.20444	0.23278	0.2399	0.024431	-0.03008	-0.37369	-0.069079	-0.20173	0.15434	0.16038	0.0096674	0.007967	-0.77223
0.1189	0.027836	-0.12031	-0.057887	0.013196	0.11389	-0.14465	0.11729	-0.0458	-0.083192	0.019893	0.03661	0.043996	0.077343	-0.38471	0.2681	0.081533	-0.20815	0.24382	0.17658	-0.015944	-0.082599	-0.33081	-0.053956	-0.21251	0.13346	0.15079	0.0028651	-0.049089	-0.7381
0.087401	0.008162	-0.11206	-0.036249	0.038769	0.13965	-0.13456	0.14435	-0.024285	-0.070371	0.078503	0.046282	0.04774	0.015431	-0.43118	0.24111	0.044004	-0.28011	0.1957	0.17952	-0.025213	-0.089174	-0.34633	-0.02815	-0.18188	0.13333	0.1306	0.014524	0.056796	-0.73698
0.070633	-0.012137	-0.10217	-0.056423	0.032751	0.14866	-0.064079	0.16283	-0.02308	-0.068698	0.088675	0.11917	-0.13521	0.012162	-0.37523	0.25851	0.070616	-0.22257	0.11446	0.19389	-0.041278	-0.10785	-0.34315	-0.040228	-0.15596	0.091961	0.15433	0.023936	-0.02021	-0.69496
-0.01594	-0.029458	-0.066498	-0.070911	-0.0031156	0.091697	-0.082845	0.15986	-0.0067599	-0.083707	0.039862	0.072329	0.084967	0.051263	-0.3283	0.26911	0.089325	-0.13365	0.066247	0.2043	-0.013187	-0.077197	-0.26657	0.0079426	-0.15171	0.036482	0.12745	0.034362	-0.02045	-0.61985
-0.043529	-0.019669	0.023675	-0.0485	0.0088475	0.05068	-0.053072	0.19807	-0.0019992	-0.10273	-0.0018359	0.105	-0.056712	0.056277	-0.33639	0.21868	0.072943	-0.10451	0.067538	0.18227	-0.0018218	-0.054065	-0.25781	0.003495	-0.16067	0.013788	0.13389	0.0030479	-0.0081838	-0.5374
0.046088	0.012493	0.051056	-0.070888	0.011588	0.083394	-0.036261	0.24011	-0.0083302	-0.094883	0.052889	0.055059	-0.065954	-0.0010757	-0.27282	0.221	0.045934	-0.17735	0.060394	0.19066	0.00017673	-0.044439	-0.19964	0.03209	-0.11077	-0.019487	0.14863	-0.04091	-0.00077648	-0.47525
0.041372	0.056558	0.042096	-0.087243	0.024169	0.10344	-0.058776	0.19979	0.019892	-0.11987	0.029554	0.027894	-0.064664	0.011415	-0.21041	0.21871	0.014194	-0.070895	0.0312	0.17988	-0.034601	-0.018675	-0.16478	0.0031285	-0.084585	-0.015509	0.12246	-0.052797	-0.026679	-0.34943
0.098604	0.051386	0.022985	-0.031268	0.018731	0.12144	-0.015791	0.15652	0.031022	-0.15098	0.019849	0.056239	-0.047245	0.014181	-0.14578	0.12815	-0.015853	-0.13456	0.01254	0.19157	-0.064456	-0.047617	-0.19398	0.050015	-0.12821	-0.053027	0.11185	-0.077587	-0.075618	-0.26237
0.20643	0.018448	0.015278	0.018734	0.016297	0.14744	0.043269	0.15109	0.034804	-0.1298	-0.048307	0.040753	-0.047457	-0.018726	-0.11515	0.12501	0.011817	-0.058465	0.058055	0.27271	-0.00084876	-0.010278	-0.13537	0.067597	-0.12341	-0.090023	0.10001	-0.082159	-0.01766	-0.22155
0.19806	0.028235	0.044741	0.021088	0.011915	0.092369	-0.13464	0.1482	0.034638	-0.098364	-0.05291	0.047284	-0.02205	-0.0067119	-0.089402	0.08818	0.029193	-0.011175	0.090957	0.17587	-0.04012	-0.089642	-0.10243	0.012671	-0.16525	-0.048565	0.078349	-0.038238	-0.051563	-0.17932
0.18004	0.030925	0.044834	0.033734	0.053976	0.055835	-0.020923	0.13632	0.049634	-0.088322	-0.093296	0.0018708	0.07708	-0.0095037	-0.082175	0.080587	0.010784	-0.027904	-0.013658	0.13245	-0.091204	-0.048507	-0.092636	-0.050515	-0.19802	-0.057426	0.101	-0.014681	-0.042095	-0.22879
0.082333	0.0011446	0.013951	0.0054605	0.011553	0.029613	-0.043286	0.11667	0.074019	-0.081122	-0.061186	-0.050461	0.076674	0.00067285	-0.1038	0.035248	-0.030733	0.034853	-0.020219	0.095223	-0.040986	-0.033668	-0.11844	-0.011028	-0.17634	-0.050071	0.055362	-0.0078559	-0.038259	-0.21797
0.011457	-0.017981	0.033617	0.029449	-0.0010341	0.019143	-0.028095	0.096299	0.041563	-0.040923	-0.025863	-0.081355	0.027563	0.046251	-0.056192	-0.026475	-0.029019	0.030938	0.084321	0.07663	-0.072901	-0.072781	-0.15225	0.057803	-0.14015	-0.032627	0.032543	0.0020796	0.016589	-0.15101
-0.012301	-0.012977	0.027008	0.056295	0.0033024	0.011057	-0.0035488	0.05051	0.001809	0.0010494	-0.029979	0.085537	-0.064577	0.0066751	-0.035643	-0.024984	-0.0025	-0.064957	0.079527	0.039721	-0.10388	-0.045477	-0.0083857	0.010281	-0.10166	0.0065446	-0.0084146	-0.0023826	-0.010783	-0.091515
0	0	0	0	0	0	0	0	0	0	0	0	0	0	0	0	0	0	0	0	0	0	0	0	0	0	0	0	0	0
0.001621	0.0068383	0.0224	0.023278	-0.02686	-0.0098955	-0.015152	-0.012349	0.02142	-0.030306	-0.037161	0.0040559	0.19317	0.0053791	0.020009	0.011487	0.013959	0.019606	0.033486	-0.014371	-0.031447	-0.079298	-0.036001	-0.015804	0.021709	-0.0004553	-0.013501	0.011714	0.0064697	-0.013928
0.021185	0.0050137	0.015287	0.025838	0.011331	0.037202	-0.010716	-0.021595	-0.0016097	-0.036494	-0.10006	0.07372	0.13346	-0.021645	0.072142	0.060438	0.056087	0.021452	0.067665	0.010618	-0.049532	-0.02492	0.0070428	0.016082	0.016804	-0.011142	-0.039269	0.025743	-0.0019375	-0.0015476
0.095513	-0.028973	-0.011155	0.045268	0.035824	0.011135	0.059908	-0.024885	0.00096123	-0.033203	-0.1435	0.041673	0.11383	-0.049041	0.11789	0.065748	-0.033283	-0.010748	0.054358	-0.035412	-0.10747	-0.042953	-0.0092541	0.006001	-0.014199	0.0023387	-0.054188	0.03041	0.017084	0.026501
0.15976	-0.069167	-0.011944	0.050006	-0.039416	-0.073061	-0.0018064	-0.062657	0.0099719	0.00078746	-0.09038	-0.011818	0.1914	-0.017566	0.16415	0.0081681	-0.11144	-0.024139	0.12253	0.014394	-0.10111	-0.045315	0.031525	-0.036715	-0.011834	0.038569	-0.017204	0.014553	0.014287	-0.0061335
0.1716	-0.088586	-0.012718	0.022547	-0.031584	-0.16132	-0.044419	-0.066729	-0.03486	-0.0016418	-0.08343	0.0090753	0.0069364	-0.0050786	0.17938	0.026407	-0.09373	0.076083	0.18234	0.057179	-0.12473	-0.081007	-0.061894	0.014171	0.024066	0.090005	0.027322	0.0093372	0.029097	0.023111
0.06409	-0.10623	-0.018658	-0.02566	-0.037021	-0.072679	-0.063636	-0.095101	-0.062702	0.021793	-0.10138	-0.11672	0.25515	-0.0069631	0.22308	-0.0037297	-0.063371	0.012072	0.16515	0.033817	-0.13877	-0.12056	-0.0081821	0.0099064	0.032075	0.13314	0.011664	0.036914	0.024152	0.049431
0.010204	-0.13956	-0.02409	-0.025856	-0.046988	-0.05155	-0.10206	-0.16102	-0.052015	0.038537	-0.08332	0.076103	0.16122	-0.016296	0.23072	0.033771	-0.060488	-0.011871	0.1487	0.11175	-0.13895	-0.16056	0.15096	0.0082746	-0.0035617	0.12571	-0.029229	0.045897	0.09806	0.0033465
0.11631	-0.14279	-0.079933	-0.01069	-0.020602	-0.024003	-0.064498	-0.22715	-0.007668	0.030917	-0.080937	0.023514	0.21562	-0.059869	0.21222	0.067694	-0.092969	-0.029892	0.14804	0.047413	-0.15071	-0.18395	0.020344	0.0044462	0.0012489	0.17576	-0.023175	0.047498	0.096466	-0.011977
0.17156	-0.092367	-0.11306	-0.00048246	-0.060257	0.01709	-0.14193	-0.25879	-0.0081103	0.05302	-0.060353	0.03546	0.10475	-0.022931	0.29627	0.076069	-0.066006	0.01549	0.17123	0.013441	-0.17623	-0.22812	-0.081559	-0.024747	0.015471	0.21198	-0.027445	0.063169	0.076552	-0.020437
0.11167	-0.045349	-0.14697	-0.052975	-0.04497	0.081945	0.0049568	-0.21267	-0.03922	0.054889	-0.028506	-0.05498	0.12172	-0.072243	0.28459	0.176	-0.055688	-0.043157	0.22091	0.010521	-0.17175	-0.26228	-0.051738	0.071072	0.038304	0.31009	-0.03299	0.041125	0.07973	-0.010875
0.049111	-0.025226	-0.14406	-0.070673	-0.043014	0.076845	-0.0062841	-0.1486	-0.016298	0.01525	-0.0022021	0.019698	0.044501	-0.022518	0.26779	0.24041	-0.026663	-0.06585	0.21748	-0.019646	-0.10827	-0.14235	0.02358	0.092274	0.048657	0.30766	-0.023927	0.031722	0.057149	-0.011764
0.051666	-0.026251	-0.17224	-0.069315	-0.083112	0.033529	-0.16948	-0.014797	0.0044505	0.0018562	0.059025	-0.07798	-0.032092	-0.072319	0.2639	0.2725	-0.045203	-0.098359	0.23226	-0.016734	-0.090981	-0.12228	0.061484	0.060316	0.083643	0.34085	0.015012	0.036093	0.098332	-0.02454
0.12761	-0.01262	-0.20298	-0.10871	-0.11973	-0.035368	-0.031507	0.050008	-0.022831	-0.0016362	0.050205	-0.10317	0.30682	-0.087523	0.21258	0.27799	-0.011491	-0.17284	0.25038	-0.0052784	-0.067263	-0.1621	-0.033736	0.039972	0.049434	0.30891	0.05128	0.049697	0.065502	0.0038307
0.13615	0.026689	-0.27345	-0.16518	-0.091414	-0.022187	0.0045169	0.055047	-0.049741	-0.01509	0.064081	-0.13231	0.27842	-0.073796	0.22346	0.28706	0.067228	-0.13383	0.24817	0.015728	-0.020021	-0.19294	0.0053862	0.12207	0.033533	0.30223	0.043614	0.091382	0.077197	0.067565
0.060266	0.056554	-0.26922	-0.17062	-0.10842	0.0030286	-0.088706	0.029969	-0.087218	-0.033798	0.097723	-0.17827	0.098989	-0.074857	0.22153	0.27134	0.040503	-0.15775	0.25549	0.045472	-0.018765	-0.2252	-0.10107	0.059768	0.070469	0.28553	0.041104	0.083808	0.10208	0.048682
-0.057222	0.074276	-0.26047	-0.11786	-0.098298	0.012511	-0.033181	0.017889	-0.069442	-0.041908	0.049975	-0.16727	0.13675	-0.055409	0.24547	0.27513	0.0017819	-0.12362	0.25753	-0.0015617	-0.037416	-0.26123	-0.11518	0.013032	0.089765	0.2421	0.031119	0.061988	0.13856	0.044524
-0.093892	0.10926	-0.24609	-0.080301	-0.074838	0.0062473	-0.15774	0.020978	-0.018694	-0.061751	0.084569	-0.16396	0.45287	-0.044766	0.24803	0.27341	0.052885	-0.05712	0.22945	0.049622	-0.053106	-0.20518	-0.17248	0.098252	0.066502	0.21219	0.055834	0.030711	0.10679	0.061057
-0.0031088	0.12035	-0.19705	-0.082456	-0.054372	0.10826	0.076488	-0.0069449	0.028708	-0.059185	0.11977	-0.19727	0.39986	-0.035606	0.21215	0.3193	0.099022	-0.13228	0.20116	0.11437	-0.072251	-0.21609	-0.14401	0.0053617	0.050457	0.2371	0.058828	-0.0010889	0.088236	0.023331
0.083734	0.092212	-0.19626	-0.094271	-0.040148	0.11066	0.039397	-0.012196	0.11189	-0.092992	0.094354	-0.23172	0.32618	-0.04322	0.22685	0.30189	0.12474	-0.15679	0.20555	0.14062	-0.058909	-0.23125	-0.12043	0.0023307	0.082814	0.30227	0.093724	0.0078598	0.079751	0.058637
0.087206	0.032971	-0.23226	-0.12116	-0.059017	0.093718	0.12463	-0.0077906	0.16536	-0.10215	0.10129	-0.35327	0.50279	-0.036562	0.22282	0.32582	0.11076	-0.04969	0.21224	0.14999	-0.10413	-0.23165	-0.16655	-0.057779	0.10285	0.26548	0.12838	0.023981	0.11377	0.079464
0.020957	-0.014753	-0.23924	-0.14058	-0.08196	0.089408	0.095723	-0.0005277	0.20047	-0.068094	0.18067	-0.19608	0.40576	-0.042823	0.22653	0.28427	0.090711	-0.087073	0.2158	0.097172	-0.12783	-0.21011	-0.16216	-0.094458	0.10763	0.23405	0.13118	0.02675	0.11672	0.053772
-0.024717	-0.0072244	-0.25706	-0.17031	-0.10809	0.056715	-0.055064	-0.028416	0.28309	-0.09042	0.15819	-0.13789	0.4575	-0.031015	0.24393	0.28317	0.063699	-0.12973	0.18531	0.094458	-0.15967	-0.19897	-0.12563	-0.13928	0.063306	0.24708	0.10511	0.040539	0.11828	0.085265
-0.069924	-0.0073333	-0.2406	-0.17114	-0.12003	0.0082699	0.010947	-0.07013	0.33518	-0.11732	0.14849	-0.19398	0.40847	-0.074135	0.23513	0.25249	0.042256	-0.15149	0.13673	0.15199	-0.15784	-0.17683	-0.03277	-0.17895	0.014129	0.24565	0.10316	0.055833	0.098335	0.10004
-0.13144	-0.029082	-0.26864	-0.20613	-0.14431	0.087452	0.18619	0.03627	0.30911	-0.14538	0.19887	-0.15981	0.56351	-0.053558	0.2263	0.25344	0.062304	-0.14516	0.1422	0.16349	-0.23103	-0.14341	-0.060925	-0.16923	-0.045753	0.23733	0.091295	0.020883	0.088214	0.057742
-0.095805	-0.045809	-0.31394	-0.22418	-0.1264	0.024414	0.22456	0.087519	0.27591	-0.21295	0.11666	-0.23919	0.59431	-0.040727	0.26392	0.25263	0.10101	-0.17999	0.17087	0.018986	-0.28425	-0.12086	-0.13767	-0.19511	-0.11427	0.20568	0.10104	0.0071447	0.090082	0.033133
-0.041279	-0.05149	-0.28965	-0.20655	-0.15063	-0.028175	0.039939	0.08396	0.30439	-0.23531	0.087103	-0.20745	0.52139	-0.069436	0.29364	0.21312	0.090676	-0.21058	0.13188	0.077589	-0.19022	-0.11744	-0.085637	-0.19521	-0.15825	0.18435	0.084414	0.0012114	0.10872	0.0068522
-0.033137	-0.051566	-0.29992	-0.18826	-0.1616	-0.00031457	0.14391	0.10777	0.31573	-0.27857	0.039969	-0.35756	0.50705	-0.087484	0.27049	0.20187	0.063888	-0.10971	0.11976	0.18999	-0.24442	-0.092045	-0.035852	-0.199	-0.21258	0.17151	0.096472	-0.026853	0.090563	0.0057865
-0.063183	-0.039437	-0.38111	-0.1642	-0.15226	-0.036682	0.18532	0.099047	0.27318	-0.28713	-0.0072671	-0.24365	0.51843	-0.13959	0.29758	0.18226	0.10139	-0.2275	0.087479	0.092965	-0.24422	-0.14646	-0.077904	-0.16435	-0.18209	0.20422	0.17976	-0.014053	0.039377	-0.0070115
-0.071872	-0.055653	-0.37725	-0.17862	-0.1854	-0.095544	0.12463	0.077783	0.26929	-0.27046	-0.063354	-0.28712	0.58893	-0.14788	0.33645	0.2029	0.12363	-0.29062	0.10958	0.11874	-0.26794	-0.12494	0.031968	-0.18096	-0.12407	0.15897	0.23788	-0.026195	0.052707	-0.019031
0.0061629	-0.069378	-0.35757	-0.16288	-0.22055	-0.011251	0.095817	0.032427	0.27975	-0.2683	0.0072454	-0.314	0.47366	-0.17722	0.36767	0.14557	0.084529	-0.028179	0.14683	0.12296	-0.28639	-0.14933	-0.12888	-0.19984	-0.13642	0.12047	0.28943	-0.083769	0.0010472	0.04734
0.030254	-0.066288	-0.35348	-0.18554	-0.20788	0.020507	0.18335	0.010663	0.27755	-0.26566	-0.02671	-0.15573	0.57401	-0.15374	0.37127	0.15947	0.052809	-0.17692	0.13434	0.074198	-0.22491	-0.14556	-0.083974	-0.20325	-0.087849	0.14009	0.27541	-0.077075	0.019876	0.058458
-0.033648	-0.061516	-0.39844	-0.17456	-0.29726	-0.00021495	0.207	0.036115	0.23969	-0.29821	-0.047233	-0.21149	0.57608	-0.14726	0.37639	0.15011	0.092221	-0.099926	0.12952	0.12843	-0.22431	-0.15284	-0.045294	-0.206	-0.14494	0.11648	0.29571	-0.080783	-0.0023381	0.03664
-0.044934	-0.073727	-0.31372	-0.1706	-0.27378	-0.00056297	0.1702	0.028779	0.18668	-0.31395	-0.09728	-0.13141	0.55585	-0.11114	0.34767	0.10212	0.13321	-0.194	0.15891	0.18382	-0.26165	-0.16444	-0.081495	-0.18551	-0.19396	0.12562	0.31828	-0.088733	-0.0044341	0.078179
-0.051688	-0.12597	-0.29241	-0.1831	-0.29668	-0.04209	0.14213	0.015976	0.17901	-0.36582	-0.17926	-0.1927	0.53504	-0.11981	0.38794	0.15306	0.15385	-0.075393	0.18565	0.16863	-0.27608	-0.18323	-0.0014072	-0.14199	-0.25223	0.12939	0.30015	-0.033201	0.0021604	0.10524
-0.036504	-0.14103	-0.31491	-0.14096	-0.29401	-0.037075	0.30428	-0.00047703	0.19702	-0.39251	-0.13316	-0.2357	0.57858	-0.1336	0.42262	0.11423	0.13016	-0.15753	0.1101	0.20009	-0.285	-0.14917	0.10226	-0.14515	-0.31348	0.12165	0.32672	-0.0076845	0.028197	0.074861
0.03786	-0.15113	-0.35014	-0.088982	-0.25056	-0.050779	0.32222	-0.011626	0.22282	-0.40306	-0.11579	-0.14277	0.47017	-0.13917	0.44676	0.12675	0.14771	0.0092349	0.18289	0.22444	-0.21404	-0.17852	0.17087	-0.17391	-0.30129	0.10788	0.34605	-0.020859	0.070873	0.07745
0.020394	-0.18335	-0.39085	-0.060516	-0.28979	-0.015679	0.26583	0.0068931	0.23356	-0.38393	-0.12877	-0.22021	0.57743	-0.13835	0.46297	0.11582	0.1928	-0.14046	0.31522	0.21556	-0.25347	-0.1976	0.15217	-0.14994	-0.25261	0.1426	0.3792	-0.022697	0.10018	0.11736
-0.039986	-0.21481	-0.42849	-0.12897	-0.25981	0.0040048	0.18645	-0.002309	0.28277	-0.36179	-0.086589	-0.11589	0.55188	-0.14778	0.51667	0.11766	0.17723	-0.044016	0.34589	0.1543	-0.24341	-0.17893	0.21351	-0.15485	-0.15346	0.13181	0.37096	-0.0076907	0.09367	0.079515
-0.017215	-0.22774	-0.43915	-0.15551	-0.32761	0.044899	0.16786	0.014075	0.34825	-0.33892	-0.11647	-0.14012	0.55885	-0.16094	0.53946	0.11393	0.22591	-0.089245	0.37804	0.1654	-0.21129	-0.20826	0.37497	-0.017707	-0.15378	0.13187	0.38536	0.01269	0.10332	0.058106
0.017117	-0.24111	-0.42523	-0.14408	-0.42272	0.069965	0.19354	0.01795	0.38903	-0.33841	-0.1365	-0.16057	0.5106	-0.16245	0.57025	0.18721	0.24039	-0.17639	0.40743	0.16827	-0.26474	-0.18753	0.31438	0.094683	-0.070795	0.16513	0.37178	0.03166	0.098941	0.055447
0.096951	-0.24289	-0.44347	-0.16154	-0.43088	0.082051	0.11596	-0.0097563	0.36305	-0.34448	-0.14908	-0.16201	0.61634	-0.1838	0.60976	0.20202	0.20293	-0.072059	0.45107	0.26202	-0.3447	-0.20701	0.31458	0.058325	-0.063738	0.13986	0.3576	0.068799	0.14722	0.03783
0.097954	-0.24111	-0.50875	-0.14337	-0.44897	0.082198	0.33709	-0.035138	0.34297	-0.32093	-0.16782	-0.12362	0.52002	-0.22969	0.58634	0.22732	0.18831	-0.078361	0.4491	0.27983	-0.25405	-0.19339	0.38237	0.076425	-0.088634	0.17099	0.37219	0.12154	0.18603	0.042846
0.070316	-0.25133	-0.46428	-0.084999	-0.44707	0.088764	0.23675	-0.040418	0.38832	-0.30881	0.014305	-0.25817	0.53174	-0.10957	0.58303	0.26727	0.14746	-0.0024901	0.5251	0.28958	-0.19232	-0.15285	0.38728	0.16108	-0.077901	0.24218	0.37631	0.19026	0.20754	0.029267
0.037051	-0.23863	-0.465	-0.07646	-0.41684	0.084687	0.2645	-0.02396	0.36841	-0.29175	0.021966	-0.2282	0.66819	-0.1203	0.58523	0.26216	0.14798	-0.0029261	0.64211	0.33784	-0.20439	-0.13305	0.41709	0.21928	-0.025016	0.24443	0.42658	0.2241	0.18639	0.033046
0.016374	-0.23735	-0.52967	-0.035628	-0.42787	0.15961	0.1811	-0.015814	0.36838	-0.28588	0.065879	-0.25278	0.66593	-0.12938	0.61124	0.2952	0.20134	0.06279	0.65838	0.32199	-0.15168	-0.14613	0.43797	0.2265	0.0092875	0.25956	0.39494	0.19778	0.19077	0.086289
0.046275	-0.26791	-0.55216	0.0052053	-0.41091	0.25601	0.20225	-0.0056291	0.40865	-0.27747	0.011261	-0.16674	0.4947	-0.16443	0.54825	0.31535	0.20278	0.08471	0.70073	0.33561	-0.10097	-0.17331	0.38282	0.22346	-0.012155	0.24668	0.39207	0.21444	0.16528	0.16584
0.10938	-0.31427	-0.53017	0.028275	-0.4472	0.38111	0.23279	-0.05231	0.43199	-0.25924	0.031965	-0.17629	0.64712	-0.1974	0.57687	0.33067	0.20225	0.056411	0.71274	0.38975	-0.088694	-0.18552	0.41191	0.25881	-0.011958	0.26281	0.41283	0.22674	0.20854	0.23543
0.10098	-0.36282	-0.55333	0.043055	-0.43513	0.4976	0.13208	-0.064069	0.45448	-0.2617	0.082196	-0.12578	0.63822	-0.15134	0.52031	0.36787	0.20511	0.076381	0.78078	0.44054	-0.062999	-0.13443	0.47896	0.31658	0.015053	0.24791	0.38648	0.22311	0.25583	0.28494
0.11859	-0.40576	-0.5541	0.049325	-0.38687	0.56415	0.2332	-0.02511	0.49293	-0.23964	0.082892	-0.17512	0.59634	-0.17004	0.46243	0.36071	0.18445	-0.068343	0.85223	0.36419	-0.060824	-0.14674	0.43191	0.32567	-0.023917	0.27462	0.34786	0.21229	0.31607	0.28038
0.11053	-0.40398	-0.5557	0.056119	-0.36341	0.63044	0.19414	-0.0023742	0.5118	-0.25338	0.15842	-0.13751	0.62038	-0.13719	0.45939	0.40344	0.2031	0.079392	0.83822	0.37996	-0.017073	-0.16981	0.32426	0.37406	-0.057027	0.29608	0.30966	0.18825	0.3505	0.2775
0.063113	-0.39718	-0.66571	0.035216	-0.32387	0.66314	0.15838	0.027287	0.53853	-0.22403	0.11952	-0.15561	0.54859	-0.16288	0.41818	0.40125	0.22653	0.076039	0.7669	0.49542	-0.02402	-0.17523	0.23368	0.36535	0.053771	0.31984	0.34411	0.18198	0.35956	0.2928
0.081018	-0.44889	-0.67426	0.017794	-0.36882	0.6751	0.052977	0.032447	0.58326	-0.22443	0.1654	-0.24724	0.69032	-0.12558	0.35784	0.45145	0.23156	0.068045	0.77293	0.48408	-0.0019424	-0.14608	0.23607	0.39	0.070846	0.29665	0.35577	0.17825	0.28038	0.30813
0.14059	-0.50442	-0.631	0.049929	-0.29583	0.69052	0.097834	0.022837	0.58882	-0.23439	0.10264	-0.017874	0.6009	-0.12581	0.30219	0.51126	0.19606	0.088129	0.78437	0.49391	0.069629	-0.11978	0.23011	0.33313	0.12516	0.26767	0.39589	0.19259	0.32936	0.34511
0.12627	-0.49349	-0.60826	0.03079	-0.32612	0.78712	0.095097	0.034319	0.5692	-0.22165	0.079032	-0.041396	0.76195	-0.040402	0.26001	0.5066	0.21538	0.025646	0.79842	0.54071	0.074201	-0.087528	0.19091	0.33911	0.10947	0.29997	0.35666	0.21577	0.33722	0.36124
0.13334	-0.45022	-0.64038	-0.084325	-0.34308	0.80299	0.13348	0.054499	0.56816	-0.23901	0.039289	-0.054317	0.66464	-0.043794	0.21344	0.4925	0.24052	0.15716	0.8546	0.45387	0.13674	-0.14057	0.10439	0.29794	0.17492	0.3208	0.41114	0.23818	0.3413	0.35018
0.16695	-0.41527	-0.58261	-0.15402	-0.38129	0.88324	0.17731	0.086493	0.57412	-0.20366	0.02049	0.020262	0.69554	-0.0087835	0.14071	0.52872	0.23933	0.016182	0.90527	0.57731	0.1883	-0.15365	0.066378	0.2575	0.2461	0.3433	0.4757	0.26301	0.34659	0.34577
0.076464	-0.4183	-0.55928	-0.14515	-0.40963	0.88231	0.31363	0.10388	0.59274	-0.18793	0.10647	0.0023237	0.84614	0.038843	0.17513	0.51231	0.20751	0.23398	0.95039	0.7228	0.12503	-0.15939	0.091545	0.19149	0.20771	0.31839	0.47597	0.27888	0.39517	0.38012
0.080013	-0.43227	-0.51461	-0.12708	-0.4506	0.84436	0.26055	0.068673	0.63095	-0.17138	0.10628	-0.048121	0.817	0.096985	0.15197	0.53955	0.14425	0.037699	0.91023	0.70298	0.11579	-0.063965	0.10503	0.131	0.12233	0.3299	0.47339	0.27311	0.37458	0.37853
0.052833	-0.4143	-0.52896	-0.081942	-0.46446	0.76255	0.080633	0.055139	0.65761	-0.17031	0.078632	-0.043683	0.73004	0.093634	0.14619	0.49377	0.11266	0.23617	0.90487	0.76679	0.21798	-0.079205	0.048346	0.16728	0.17497	0.32982	0.45344	0.27246	0.36438	0.38852
0.066846	-0.42071	-0.55804	-0.095009	-0.41726	0.69937	0.0083941	0.063132	0.66494	-0.17975	0.12874	-0.11984	0.90228	0.078645	0.13574	0.5123	0.12643	0.24955	0.87877	0.75771	0.21915	-0.12355	0.038738	0.2454	0.1426	0.30899	0.41849	0.2749	0.37666	0.38703
0.14046	-0.45335	-0.65929	-0.15546	-0.4663	0.64962	0.23003	0.11334	0.68079	-0.17897	0.096313	-0.066383	1.0056	0.07668	0.076755	0.5291	0.20023	0.27327	0.86218	0.6945	0.17083	-0.03649	-0.11313	0.14753	0.16699	0.3242	0.38022	0.2842	0.31809	0.34794
0.10426	-0.48061	-0.6502	-0.20073	-0.43763	0.54059	0.27943	0.13533	0.70217	-0.21699	0.10546	-0.10758	0.96643	0.040738	0.016979	0.49817	0.21821	0.20717	0.86872	0.69288	0.17688	0.0064984	-0.1247	0.27844	0.16393	0.30626	0.35353	0.29902	0.29118	0.31844
0.076845	-0.46536	-0.58205	-0.20599	-0.41018	0.48359	0.16289	0.15932	0.73835	-0.22497	0.070195	-0.056253	0.92639	0.059004	-0.06204	0.51391	0.20815	0.13539	0.86917	0.72617	0.2158	-0.080131	-0.20169	0.22148	0.071108	0.27447	0.36198	0.28959	0.25239	0.33265
0.11023	-0.418	-0.52381	-0.26153	-0.39886	0.37239	0.20293	0.22893	0.75262	-0.21612	0.090269	-0.081952	0.79768	-0.034068	-0.0060906	0.49217	0.22134	0.16611	0.89999	0.78392	0.10936	0.066192	-0.17489	0.064304	-0.033578	0.27301	0.37706	0.27094	0.27041	0.31236
0.12561	-0.35772	-0.47488	-0.33111	-0.36034	0.40087	0.1826	0.25514	0.75843	-0.20166	0.010868	-0.14455	0.89327	-0.024218	0.01452	0.4786	0.18973	0.22902	0.89827	0.73293	0.19547	-0.034986	-0.12833	0.10684	0.035532	0.26375	0.40065	0.22707	0.19747	0.31212
0.10669	-0.34244	-0.51805	-0.37844	-0.29018	0.4113	0.096637	0.26956	0.72911	-0.17899	0.043055	-0.18983	0.77445	-0.042323	0.087265	0.47247	0.17618	0.31611	0.81767	0.67013	0.15024	-0.047879	-0.037885	0.059551	0.11072	0.25991	0.39623	0.21675	0.20026	0.33497
0.066491	-0.38019	-0.5631	-0.37116	-0.26251	0.35245	0.094009	0.25841	0.72713	-0.18569	0.050825	-0.007314	0.76422	-0.053569	0.10479	0.45476	0.16779	0.30273	0.93033	0.63501	0.21413	-0.067155	-0.13779	0.017703	0.075306	0.29074	0.42226	0.23991	0.20112	0.32998
0.075976	-0.4501	-0.5557	-0.37042	-0.14839	0.25645	0.21535	0.23293	0.74934	-0.17334	0.018547	-0.05957	0.85925	-0.11422	0.17254	0.41748	0.13024	0.37217	0.9708	0.47704	0.21938	-0.058278	-0.038374	0.0041198	0.018585	0.24894	0.48818	0.23352	0.15397	0.35173
0.06055	-0.52703	-0.5289	-0.38407	-0.12003	0.24876	0.25882	0.22262	0.75982	-0.14434	0.045176	-0.10253	0.73876	-0.07588	0.16359	0.40952	0.1237	0.39579	0.79098	0.54498	0.12847	0.034579	-0.074259	0.06145	-0.029807	0.27531	0.45266	0.28494	0.11269	0.31187
0.048329	-0.54753	-0.49454	-0.36514	-0.1086	0.23475	0.10021	0.20562	0.76561	-0.1653	-0.009584	-0.038236	0.70983	-0.13118	0.15061	0.39563	0.12831	0.4213	0.87926	0.66316	0.039945	-0.0070254	-0.19622	0.051207	0.012939	0.25769	0.43419	0.29714	0.058687	0.29659
0.086215	-0.50903	-0.50768	-0.38042	-0.10809	0.21373	0.13142	0.19943	0.79808	-0.16971	-0.0633	-0.027485	0.80403	-0.12133	0.1743	0.43947	0.14421	0.38106	0.82837	0.63574	0.076564	0.073221	-0.089306	-0.012946	0.06939	0.28056	0.45522	0.28674	0.036114	0.28992
0.12601	-0.45443	-0.4446	-0.35459	-0.056344	0.28988	0.15962	0.19335	0.86886	-0.1552	-0.090012	-0.081207	0.68034	-0.087092	0.20725	0.37182	0.12203	0.38348	0.77927	0.56817	0.094212	-0.057992	-0.086794	0.064143	-0.0099373	0.26368	0.40786	0.30991	0.058175	0.26144
0.13108	-0.41065	-0.39421	-0.30288	-0.078319	0.30958	0.13427	0.17006	0.8992	-0.1124	-0.014929	-0.10439	0.70391	-0.13289	0.17157	0.32814	0.11977	0.34749	0.80476	0.53117	0.097603	0.010295	-0.13537	0.028128	0.042039	0.24837	0.33543	0.27665	0.068699	0.25419
0.18287	-0.36347	-0.41013	-0.24431	-0.12034	0.32695	0.21427	0.16393	0.91621	-0.11198	0.024292	-0.041875	0.65777	-0.11406	0.18561	0.28244	0.16314	0.36481	0.64452	0.70288	0.040339	-0.097621	-0.077407	0.031793	0.11979	0.24683	0.35142	0.25625	0.037639	0.25364
0.18137	-0.35766	-0.41325	-0.28907	-0.031436	0.33168	0.084059	0.17701	0.90511	-0.14333	-0.013333	-0.13088	0.86472	-0.18229	0.19891	0.31306	0.18565	0.40665	0.6548	0.82001	-0.050613	-0.038432	-0.034794	0.04645	0.08397	0.28719	0.37148	0.28877	4.9243e-05	0.24835
0.17151	-0.37052	-0.3894	-0.29438	-0.050473	0.28524	0.021534	0.21569	0.87554	-0.12957	-0.079552	-0.045498	0.71862	-0.12053	0.1941	0.37471	0.12297	0.29891	0.81669	0.73086	-0.071763	-0.11329	-0.0042177	0.022524	0.065682	0.29157	0.32611	0.29895	-0.028904	0.1807
0.18451	-0.37113	-0.31121	-0.22759	-0.1291	0.33239	0.005661	0.24083	0.89313	-0.15739	0.077643	-0.11646	0.75336	-0.17987	0.149	0.37157	0.13339	0.41753	0.86057	0.57034	-0.035368	-0.039331	-0.031272	-0.051907	0.028001	0.30171	0.34868	0.2626	0.0010227	0.14994
0.19756	-0.31474	-0.2994	-0.20159	-0.18128	0.33604	0.058948	0.26776	0.90475	-0.083135	0.043029	-0.056985	0.72655	-0.10499	0.10775	0.37369	0.18063	0.4395	0.66782	0.51986	-0.022227	-0.056208	-0.09024	-0.052514	0.012612	0.31018	0.37299	0.2319	0.077679	0.19208
0.22629	-0.23374	-0.23448	-0.17666	-0.20919	0.33913	0.077044	0.26728	0.91925	-0.11758	0.050175	-0.1094	0.66404	-0.19219	0.11496	0.33404	0.13682	0.43316	0.73049	0.56209	-0.022083	-0.071897	-0.13832	0.021087	0.0019992	0.3403	0.34611	0.21706	0.10106	0.19801
0.232	-0.21486	-0.18583	-0.13072	-0.15327	0.35313	0.11784	0.22264	0.95729	-0.10285	0.044799	-0.085027	0.80229	-0.17363	0.14633	0.31531	0.17592	0.43675	0.77334	0.52186	-0.045908	-0.035672	-0.10401	-0.001244	0.12044	0.32497	0.31659	0.19948	0.14795	0.19688
