# Supplementary material for: Timing variability of sensorimotor integration during vocalization in individuals who stutter
Source: Sci Rep. 2018 Nov 5;8:16340. doi: 10.1038/s41598-018-34517-1 (PMC6218511; doi:10.1038/s41598-018-34517-1)
Supplement: Supplementary file 2 — Dataset 1 [file 41598_2018_34517_MOESM2_ESM.zip › compens-stutt-behav-scireports-supplementary-material/AC2012_control.txt]

0.015206	-0.14678	0.0857	-0.03431	-0.018049	0.52881	0.27318	-0.32678	-0.076305	0.14987	0.19875	-0.057757	0.74633	0.32373	-0.19018	0.47262	-0.15445	0.66658	0.48362	-0.35454	0.1829	0.45455	0.24279	0.42336	0.024135	0.28965
0.082863	-0.092731	0.032698	-0.061942	-0.094067	0.57291	0.16652	-0.31677	-0.020131	0.18372	0.1239	-0.067432	0.71262	0.31439	-0.19659	0.4506	-0.17244	0.65503	0.50188	-0.38717	0.20752	0.40851	0.20386	0.37679	0.020146	0.25701
0.16194	-0.088469	-0.011032	-0.090296	-0.14095	0.54419	0.28193	-0.32452	-0.020743	0.1866	0.12223	-0.077112	0.66012	0.30099	-0.19709	0.46696	-0.14726	0.55407	0.48537	-0.31156	0.21305	0.35095	0.18478	0.40954	0.020915	0.18431
0.17421	-0.079721	-0.036019	-0.054032	-0.14465	0.45537	0.21114	-0.41566	0.011398	0.15267	0.090979	-0.086798	0.63539	0.27147	-0.17445	0.49548	-0.14162	0.5145	0.45857	-0.3261	0.17418	0.25171	0.19251	0.37174	0.037073	0.12448
0.16761	-0.11079	-0.064232	0.0074292	-0.15996	0.39852	0.19907	-0.47992	0.049461	0.14172	0.044873	-0.09649	0.62884	0.27737	-0.25984	0.48248	-0.083627	0.43638	0.42021	-0.30611	0.12294	0.17637	0.2243	0.36087	0.055409	0.1339
0.14186	-0.114	-0.067166	0.011158	-0.19349	0.38802	0.18312	-0.51452	0.093065	0.15137	0.032375	-0.10619	0.58946	0.28612	-0.24388	0.4634	-0.12833	0.37045	0.39404	-0.34981	0.12546	0.13007	0.20564	0.3186	0.071934	0.13557
0.15822	-0.11082	-0.016079	0.018585	-0.18704	0.38853	0.09427	-0.53561	0.13398	0.21135	0.025809	-0.11589	0.54656	0.24534	-0.21923	0.43569	-0.12072	0.2727	0.34293	-0.30893	0.17629	0.11746	0.13159	0.33431	0.05032	0.059013
0.19409	-0.11494	-0.012279	0.00032839	-0.25427	0.35246	0.07884	-0.53049	0.14434	0.15428	0.023713	-0.1256	0.49546	0.22291	-0.15398	0.36953	-0.16966	0.33697	0.28085	-0.29274	0.20184	0.1194	0.1024	0.29434	0.053223	-0.021935
0.11721	-0.10553	-0.086254	-0.037602	-0.24823	0.30697	0.11412	-0.47103	0.17235	0.23345	-0.014025	-0.13531	0.44879	0.23662	-0.22876	0.33018	-0.09822	0.38674	0.24877	-0.32153	0.2086	0.1101	0.10846	0.2966	0.07976	0.025298
0.16518	-0.047792	-0.15685	-0.039625	-0.23561	0.19144	0.060576	-0.41329	0.14021	0.24414	-0.061436	-0.14503	0.41626	0.20921	-0.20025	0.30726	-0.10093	0.33843	0.26673	-0.26378	0.22067	0.098742	0.11343	0.29459	0.020641	0.056153
0.2192	-0.057055	-0.23069	-0.022144	-0.21528	0.1705	0.12658	-0.347	0.085843	0.19562	-0.071524	-0.15475	0.38178	0.19701	-0.26261	0.27946	-0.096834	0.21164	0.26328	-0.27012	0.18184	0.083339	0.10003	0.37798	0.036574	0.031376
0.17966	-0.021235	-0.2805	-0.053617	-0.16855	0.12549	0.074409	-0.37966	0.057059	0.074786	-0.038167	-0.16448	0.36731	0.14574	-0.2348	0.29174	-0.068426	0.13318	0.27409	-0.24903	0.18764	0.061506	0.041198	0.34059	0.068539	-0.039409
0.081875	0.0023194	-0.27517	-0.062943	-0.16534	0.085939	0.030892	-0.35491	0.1061	0.022081	-0.02732	-0.17422	0.32484	0.13649	-0.16379	0.27911	-0.14081	0.20372	0.18911	-0.33218	0.18356	0.035769	0.0067696	0.34935	0.040453	-0.062483
0.050436	0.0040153	-0.33007	-0.071996	-0.076744	0.14596	-0.017727	-0.19011	0.19884	-0.073959	-0.039367	-0.18396	0.26808	0.14355	-0.11234	0.26937	-0.030535	0.21587	0.15664	-0.30313	0.17059	0.070623	-0.0049198	0.31601	0.016397	-0.061004
0.081867	0.015971	-0.30821	-0.096853	-0.17296	0.097613	0.012836	-0.24808	0.20429	-0.02888	-0.022555	-0.1937	0.22181	0.081409	-0.21267	0.27585	0.0047172	0.16385	0.16072	-0.23959	0.19581	0.098921	-0.06951	0.35468	0.02877	-0.064427
0.096315	0.00014553	-0.27186	-0.074211	-0.14494	0.075441	0.025385	-0.21277	0.16556	0.080016	0.0025565	-0.20346	0.199	0.10047	-0.26358	0.25595	-0.091907	0.13124	0.21668	-0.19779	0.18932	0.064445	-0.16526	0.33396	0.028249	0.0077635
0.11121	-0.024057	-0.28129	-0.059167	-0.21913	0.053039	0.052547	-0.24245	0.12976	0.080294	0.011032	-0.21321	0.20023	0.10818	-0.24683	0.22289	-0.12072	0.15259	0.15611	-0.17152	0.16502	0.03659	-0.19256	0.33126	0.012865	0.03984
0.0040499	0.016994	-0.24097	-0.075871	-0.24494	0.0041695	0.047097	-0.25351	0.084126	-0.072885	-0.0050222	-0.22297	0.19238	0.099706	-0.18883	0.19598	-0.19152	0.10032	0.11507	-0.26495	0.14721	0.029774	-0.16755	0.29071	0.010397	0.071829
-0.06726	0.064357	-0.25426	-0.052181	-0.27391	0.044578	-0.0071291	-0.33524	0.039037	-0.087898	-0.025008	-0.07516	0.18617	0.034805	-0.10538	0.18169	-0.011606	0.0023722	0.18428	-0.28886	0.16565	0.017411	-0.095181	0.28154	0.010407	0.082805
0.012801	0.047902	-0.27439	-0.030618	-0.26815	0.13209	0.044988	-0.3804	-0.038113	-0.063525	-0.021763	-0.21515	0.16603	-0.012918	-0.091173	0.17872	-0.067627	-0.038087	0.20182	-0.22867	0.17542	0.016098	-0.030458	0.24713	0.038379	0.066166
0.001764	0.083383	-0.2365	-0.05502	-0.31826	0.079529	0.0090961	-0.43499	-0.069105	0.002682	-0.0011372	-0.18582	0.14801	-0.0051807	-0.15419	0.13878	-0.27951	-0.030533	0.1861	-0.17572	0.17849	0.060857	0.008888	0.23576	0.058615	0.079812
0.030877	0.079829	-0.17548	-0.058067	-0.24249	-0.037018	0.028954	-0.37494	-0.098497	-0.14275	0.027209	-0.36529	0.12232	-0.038533	-0.21935	0.15351	-0.064036	0.027268	0.20364	-0.1517	0.16413	0.094877	0.022182	0.17194	0.058094	0.048288
0.026904	0.037746	-0.087737	-0.080583	-0.10724	-0.062923	0.040399	-0.33032	-0.14664	-0.16184	0.044727	-0.18711	0.090637	0.023898	-0.14569	0.13531	-0.052549	0.0062151	0.172	-0.10067	0.17301	0.11917	0.0017447	0.16859	0.075867	-0.013532
0.012567	0.025314	-0.025937	-0.086403	-0.096701	-0.063427	0.046944	-0.32464	-0.33549	-0.028827	0.026485	-0.16619	0.068284	0.072494	-0.083387	0.065434	-0.11282	0.014338	0.18357	-0.13893	0.16482	0.11856	-0.0066455	0.14604	0.032575	-0.016009
-0.067662	0.031773	-0.014501	-0.099134	-0.04637	-0.051893	0.017435	-0.25697	-0.22132	-0.020852	0.023667	-0.22533	0.040907	0.062302	-0.030597	0.060363	-0.12867	0.036251	0.14339	-0.13068	0.15804	0.091699	-0.019267	0.1367	0.062226	0.017513
-0.10008	0.020696	-0.031322	-0.077612	0.0064044	-0.050395	-0.0023644	-0.18612	-0.1249	0.01066	0.073603	-0.32098	0.012062	0.048877	0.089093	0.083917	-0.13044	0.014244	0.10769	-0.14539	0.1237	0.077606	-0.029157	0.068549	0.092952	0.028821
-0.046851	-0.016923	-0.022984	-0.060495	0.00023785	-0.13392	0.031359	-0.074848	-0.10155	0.0375	0.10478	-0.2246	-0.016611	-0.0013455	0.098134	0.07525	-0.09747	-0.03643	0.10913	-0.10173	0.12181	0.072863	-0.0058131	0.035643	0.073588	-0.0027787
-0.01355	-0.0059584	-0.014678	-0.044107	-0.056825	-0.14065	0.037632	-0.034381	-0.094041	-0.065347	0.0887	-0.060307	-0.0082338	0.0034819	0.065484	0.038414	-0.10625	0.019431	0.10146	-0.041951	0.058032	0.055288	0.014688	0.012744	0.028253	-0.023408
0.013376	0.0052821	-0.0080844	0.0090638	-0.014081	-0.080776	0.027767	0.018117	0.005099	-0.10104	0.039153	-0.093862	0.0039488	-0.064429	0.032773	-0.00011779	-0.065745	0.00099764	0.046833	-0.054804	0.00010173	0.015268	0.01433	-0.00706	0.026997	-0.029857
0	0	0	0	0	0	0	0	0	0	0	0	0	0	0	0	0	0	0	0	0	0	0	0	0	0
-0.080211	0.072725	-0.0080135	-0.02935	-0.0086859	-0.070045	0.0044229	0.098634	-0.005914	-0.02771	-0.013994	-0.11868	-0.014605	0.0008406	-0.032835	-0.01475	0.01422	-0.050314	-0.039296	0.029351	-0.052565	0.043682	0.010079	-0.019511	0.0036597	0.030492
-0.0565	0.040493	-0.0049919	-0.086866	-0.10389	-0.027107	-0.079321	0.070605	-0.084346	-0.14046	-0.046047	-0.098762	-0.026911	0.0090998	-0.065733	-0.036043	-0.0593	-0.11192	-0.020448	0.029304	-0.091435	0.078666	0.0057571	-0.0065365	-0.0081898	0.044816
0.0060516	0.050951	-0.014903	-0.098402	-0.15377	-0.096072	-0.12055	-0.037969	-0.1002	-0.080307	-0.10319	-0.20981	-0.0096617	0.017355	-0.16424	-0.0364	-0.065003	-0.090304	-0.053571	0.066998	-0.096175	0.11934	-0.066882	0.02604	-0.019392	0.016803
0.054471	0.05886	0.015361	-0.053002	-0.11788	-0.053985	-0.14281	-0.10117	-0.068965	-0.063212	-0.14538	-0.30545	-0.029601	0.025606	-0.16669	-0.10104	-0.10879	-0.083759	-0.097658	0.020088	-0.099527	0.15207	-0.096714	-0.026315	0.0051378	0.016005
0.073092	0.023352	0.092498	0.087483	-0.21239	-0.13578	-0.18028	-0.12204	-0.051716	-0.032826	-0.18545	-0.19595	-0.054429	0.033854	-0.1067	-0.11777	-0.25842	-0.098336	-0.052343	-0.055027	-0.11887	0.17558	-0.1047	-0.025728	0.023615	-0.0059736
0.063222	0.0092113	0.16398	0.12344	-0.16503	-0.175	-0.25241	-0.1338	-0.094134	-0.042442	-0.24437	-0.19174	-0.056955	0.042097	-0.076452	-0.088114	-0.19729	-0.090994	0.023147	-0.10137	-0.11874	0.19731	-0.16645	-0.040255	-0.023503	-0.020231
0.02749	0.024201	0.19638	0.12728	-0.15384	-0.31644	-0.17574	-0.21464	-0.1356	-0.049678	-0.27867	-0.45149	-0.048839	0.050337	-0.052892	-0.091224	-0.19902	-0.11289	0.026579	-0.08754	-0.14856	0.19897	-0.16539	-0.044654	-0.030942	-0.022517
0.023924	0.068472	0.18195	0.12855	-0.19073	-0.37164	-0.16429	-0.3198	-0.16726	-0.047957	-0.30252	-0.29912	-0.012049	0.058572	-0.10059	-0.097946	-0.11201	-0.13009	-0.1005	-0.094626	-0.19121	0.22031	-0.091325	-0.046007	-0.030637	-0.028865
0.031938	0.00038978	0.17542	0.10505	-0.17315	-0.3548	-0.18095	-0.29041	-0.19603	-0.085459	-0.36136	-0.25087	-0.011654	0.066804	-0.081586	-0.099289	-0.036443	-0.16045	-0.12744	-0.082707	-0.22243	0.22558	-0.074359	-0.065549	-0.050535	-0.037592
0.027746	-0.041446	0.18695	0.14873	-0.19769	-0.34513	-0.23281	-0.2053	-0.21862	-0.18676	-0.38525	-0.15997	-0.032413	0.075032	-0.11212	-0.11796	-0.12312	-0.19098	-0.018455	-0.067573	-0.27344	0.20159	-0.14194	-0.07728	-0.040778	-0.057097
0.037038	0.029685	0.17267	0.17957	-0.11873	-0.31358	-0.22514	-0.1624	-0.24798	-0.12994	-0.36782	0.0059621	-0.045603	0.083255	-0.062349	-0.16366	-0.19518	-0.20686	-0.053759	-0.027514	-0.25927	0.16153	-0.17529	-0.10453	-0.037286	-0.082537
0.1084	0.076685	0.11208	0.16191	-0.23133	-0.4214	-0.1836	-0.17224	-0.23515	-0.1135	-0.40592	0.18011	-0.036386	0.091475	-0.082517	-0.19311	-0.15321	-0.21147	-0.091754	-0.091991	-0.2777	0.17058	-0.1787	-0.067837	-0.03203	-0.1273
0.14301	0.059911	0.10535	0.078103	-0.22938	-0.40286	-0.21834	-0.18397	-0.2185	-0.10923	-0.48425	0.11623	-0.018584	0.099691	0.066096	-0.20621	-0.12213	-0.19282	-0.16896	-0.060314	-0.29665	0.2083	-0.18941	0.01675	-0.023648	-0.14279
0.13168	0.021956	0.10259	0.068463	-0.26239	-0.41703	-0.29518	-0.24774	-0.24297	-0.15594	-0.48742	0.10176	-0.0023314	0.10688	0.053147	-0.20268	-0.11844	-0.18534	-0.13233	-0.14729	-0.30535	0.25552	-0.17093	-0.021922	-0.019568	-0.13132
0.10384	-0.063094	0.090606	0.12924	-0.33284	-0.31553	-0.35854	-0.22073	-0.32807	-0.17367	-0.51984	0.11955	-0.0016056	0.10413	-0.1194	-0.19439	-0.12051	-0.23364	-0.19517	-0.12555	-0.284	0.24038	-0.14344	0.22242	-0.0091309	-0.1176
0.091726	-0.064407	0.10265	0.14889	-0.35584	-0.27566	-0.37772	-0.23194	-0.39745	-0.2168	-0.6461	0.2323	-0.019662	0.11796	-0.24273	-0.16811	-0.19262	-0.28368	-0.20213	-0.10106	-0.24087	0.19509	-0.21045	0.14848	-0.021903	-0.08181
0.11495	-0.0764	0.12743	0.17974	-0.42838	-0.21591	-0.3314	-0.25717	-0.40204	-0.10096	-0.60576	0.12271	-0.034778	0.24985	-0.12862	-0.18988	-0.16914	-0.2642	-0.31689	-0.058588	-0.2214	0.22364	-0.24129	0.1219	0.027713	-0.040878
0.089787	-0.071812	0.15447	0.24413	-0.35277	-0.2555	-0.39633	-0.32096	-0.37117	-0.35406	-0.53335	-0.093975	-0.01553	0.27924	0.024081	-0.27591	-0.11985	-0.29086	-0.28457	-0.11108	-0.23664	0.25399	-0.25774	0.17564	0.038259	-0.0047046
0.072653	-0.094341	0.13906	0.34698	-0.28529	-0.37264	-0.40349	-0.34151	-0.34142	-0.22957	-0.49755	-0.11815	0.011997	0.14673	0.047158	-0.34413	-0.079434	-0.30043	-0.41114	-0.17965	-0.2385	0.30237	-0.23434	0.22425	0.052775	-0.02738
0.12963	-0.1515	0.11692	0.40243	-0.30431	-0.40786	-0.51395	-0.41282	-0.30286	-0.20532	-0.52196	-0.027042	-0.00031723	0.082726	-0.016526	-0.333	-0.16649	-0.34667	-0.44885	-0.18942	-0.25154	0.30822	-0.21099	0.16532	0.066094	0.011129
0.14282	-0.14705	0.082258	0.4084	-0.35176	-0.47255	-0.47436	-0.50985	-0.38003	-0.037056	-0.49764	0.044835	-0.037572	0.055381	-0.07035	-0.28779	-0.064586	-0.34027	-0.36258	-0.193	-0.23835	0.24047	-0.24739	0.16333	0.053801	0.057334
0.092805	-0.13357	0.10116	0.35382	-0.298	-0.36367	-0.43287	-0.59424	-0.48891	-0.26773	-0.45745	0.20946	-0.096927	0.094018	-0.17202	-0.27408	-0.032228	-0.30932	-0.3412	-0.18047	-0.24315	0.21759	-0.24882	0.174	0.013736	0.018985
0.16902	-0.1081	0.15579	0.29141	-0.28884	-0.30002	-0.3618	-0.58323	-0.49868	-0.18525	-0.52701	0.14798	-0.13323	0.15881	-0.07795	-0.28929	-0.15108	-0.29546	-0.39499	-0.35257	-0.28288	0.28611	-0.25319	0.24802	-0.040473	-0.0046197
0.17288	-0.078371	0.18241	0.30163	-0.10457	-0.37021	-0.28539	-0.50842	-0.52958	-0.17431	-0.58276	0.019263	-0.16766	0.14722	-0.10813	-0.31234	-0.21801	-0.31088	-0.415	-0.37307	-0.23019	0.32856	-0.27328	0.17859	-0.07961	-0.03911
0.12344	-0.054175	0.18528	0.28626	-0.19823	-0.37874	-0.26082	-0.46565	-0.51011	-0.076285	-0.57873	0.0093089	-0.18387	0.26322	-0.059981	-0.33504	-0.15096	-0.34432	-0.49205	-0.41454	-0.20802	0.28854	-0.28923	0.19473	-0.060961	-0.024795
0.11267	-0.026351	0.18074	0.30737	-0.30683	-0.33058	-0.16927	-0.51875	-0.58338	-0.29188	-0.53964	-0.0058108	-0.16779	0.27236	-0.12158	-0.33678	-0.046109	-0.37519	-0.59066	-0.34614	-0.2216	0.20795	-0.28036	0.18514	-0.05489	-0.018341
0.066004	0.015601	0.20292	0.23685	-0.28282	-0.312	-0.15161	-0.47797	-0.60173	-0.19647	-0.54332	-0.042395	-0.1463	0.33887	-0.14602	-0.37195	-0.27224	-0.39209	-0.48374	-0.38611	-0.18118	0.15061	-0.27276	0.3037	-0.074877	-0.033972
0.034138	0.045026	0.19753	0.14845	-0.39541	-0.35159	-0.10911	-0.41298	-0.67728	-0.27405	-0.58474	-0.039524	-0.14014	0.12719	-0.16299	-0.37154	-0.18665	-0.39171	-0.60553	-0.28626	-0.21705	0.15195	-0.28234	0.27452	-0.12287	-0.010614
0.048686	-0.058905	0.19344	0.086255	-0.34953	-0.27418	-0.087186	-0.45409	-0.66243	-0.24105	-0.6242	0.012922	-0.11965	0.083317	-0.21713	-0.38214	-0.21255	-0.33678	-0.58013	-0.31507	-0.26994	0.15909	-0.30343	0.26237	-0.10868	0.04451
0.22154	-0.15257	0.16659	0.111	-0.50165	-0.25064	-0.092305	-0.38861	-0.72097	-0.047228	-0.5661	0.08202	-0.10184	0.11436	-0.21244	-0.39826	-0.183	-0.28496	-0.72124	-0.30881	-0.24816	0.14228	-0.31396	0.25878	-0.099093	0.061412
0.30392	-0.1534	0.1482	0.12581	-0.70564	-0.17158	-0.031482	-0.40613	-0.73227	-0.054994	-0.49546	0.1627	-0.11954	0.14103	-0.22321	-0.38953	-0.24519	-0.36343	-0.63062	-0.27253	-0.21011	0.1121	-0.32024	0.3497	-0.10415	0.097592
0.33651	-0.20744	0.1351	0.048876	-0.56947	-0.1901	-0.20367	-0.55252	-0.64406	0.15293	-0.51187	0.17061	-0.1467	0.02606	-0.31795	-0.41554	-0.3048	-0.35111	-0.73854	-0.30508	-0.24543	0.10366	-0.30862	0.35818	-0.14073	0.090896
0.23715	-0.21487	0.14782	0.03073	-0.61097	-0.32771	-0.29018	-0.59072	-0.66725	0.30601	-0.53672	0.17692	-0.1686	-0.001098	-0.39969	-0.37634	-0.33719	-0.33327	-0.89386	-0.21485	-0.28666	0.10285	-0.32799	0.38952	-0.18999	0.057158
0.29188	-0.1455	0.11827	0.034177	-0.6511	-0.23604	-0.33808	-0.70327	-0.72859	-0.17006	-0.57174	0.19845	-0.13095	0.021493	-0.38661	-0.37353	-0.26645	-0.29406	-0.96876	-0.29202	-0.31206	0.0947	-0.33998	0.42751	-0.14851	0.050815
0.35145	-0.098524	0.057202	0.058179	-0.49004	-0.28329	-0.21121	-0.71129	-0.72852	-0.042461	-0.63001	0.24652	-0.15266	0.14228	-0.3515	-0.35416	-0.32231	-0.27392	-0.97496	-0.32292	-0.33761	0.062124	-0.36639	0.47429	-0.15127	0.064198
0.33466	-0.079004	0.032038	0.10897	-0.60798	-0.30867	-0.24646	-0.71585	-0.71374	0.0048321	-0.63284	0.2157	-0.17938	0.073913	-0.34895	-0.34845	-0.34364	-0.20965	-0.87793	-0.35472	-0.29368	0.084066	-0.4185	0.46537	-0.16554	0.072871
0.36692	-0.076449	0.043811	0.094014	-0.51621	-0.32988	-0.036589	-0.56992	-0.73077	-0.18791	-0.66812	0.13959	-0.21836	-0.00096678	-0.38013	-0.35923	-0.3415	-0.2357	-0.80175	-0.34127	-0.27655	0.060327	-0.40314	0.37745	-0.16523	0.088349
0.38626	-0.051876	0.021871	0.064791	-0.41002	-0.37682	-0.15066	-0.51194	-0.78291	-0.064484	-0.57274	0.068592	-0.27385	0.050453	-0.43863	-0.3645	-0.16348	-0.24828	-0.83994	-0.3364	-0.28256	0.031077	-0.38055	0.3278	-0.17212	0.098513
0.43046	-0.061224	0.037036	0.016713	-0.44379	-0.49395	-0.2191	-0.4664	-0.81435	0.039567	-0.54224	0.056448	-0.27026	0.0084282	-0.4952	-0.33083	-0.21979	-0.29983	-0.99274	-0.40021	-0.30043	0.01189	-0.35252	0.32348	-0.17696	0.16077
0.47728	-0.058225	0.06121	0.0073589	-0.45718	-0.48498	-0.17536	-0.51542	-0.80953	0.28079	-0.5886	0.14704	-0.27414	0.017142	-0.3814	-0.30469	-0.33158	-0.27357	-0.95738	-0.39386	-0.30461	0.0020875	-0.398	0.32334	-0.17399	0.14556
0.32556	-0.026198	0.050583	-0.0020437	-0.42046	-0.43252	-0.28026	-0.50887	-0.74541	0.063944	-0.59915	0.20192	-0.26707	0.015404	-0.4287	-0.30678	-0.32001	-0.33373	-0.8936	-0.46258	-0.26813	-0.010226	-0.41021	0.3303	-0.21005	0.10217
0.2998	-0.01682	0.09377	-0.046292	-0.3694	-0.31188	-0.15588	-0.37972	-0.77869	0.0030394	-0.67576	0.22105	-0.24228	0.013666	-0.40737	-0.31421	-0.29879	-0.33748	-0.85572	-0.41907	-0.25657	-0.045758	-0.38921	0.30692	-0.26369	0.11338
0.46363	-0.037339	0.13995	-0.049596	-0.37261	-0.34037	-0.033243	-0.32966	-0.88955	-0.017541	-0.60687	0.079468	-0.17745	0.011928	-0.45827	-0.27607	-0.19555	-0.37866	-0.80205	-0.34936	-0.29053	-0.039933	-0.42414	0.30571	-0.29482	0.1052
0.40188	-0.11318	0.13387	-0.067236	-0.46788	-0.25999	-0.077563	-0.38578	-0.9452	-0.1346	-0.6175	-0.015406	-0.17312	0.01019	-0.60715	-0.27256	-0.255	-0.36227	-0.74717	-0.33371	-0.2932	0.028362	-0.44227	0.30136	-0.24821	0.052495
0.3629	-0.17308	0.11609	-0.080837	-0.50001	-0.27199	-0.069355	-0.36103	-0.96181	0.10476	-0.64864	0.009877	-0.15412	0.0084519	-0.6089	-0.29906	-0.2594	-0.35489	-0.90634	-0.26633	-0.30074	0.05532	-0.43787	0.23523	-0.17466	0.02764
0.31521	-0.20294	0.098552	-0.019797	-0.59858	-0.20587	-0.19017	-0.35779	-1.0373	0.065035	-0.67165	0.00035728	-0.14545	0.0067135	-0.56618	-0.3659	-0.22841	-0.31358	-0.70477	-0.3308	-0.29361	0.063905	-0.41923	0.19739	-0.12547	-0.024189
0.28381	-0.23682	0.10542	0.00023726	-0.58807	-0.14255	-0.24359	-0.38563	-1.0008	0.16642	-0.75416	0.0899	-0.20265	0.0049748	-0.57393	-0.37038	-0.1545	-0.35425	-0.7114	-0.37435	-0.28756	0.081538	-0.40824	0.2402	-0.12734	-0.056857
0.17879	-0.19555	0.1168	0.010112	-0.6962	-0.14858	-0.13539	-0.43876	-1.0719	0.10785	-0.61524	0.12261	-0.23356	0.003236	-0.5388	-0.34338	-0.076774	-0.36912	-0.59646	-0.35205	-0.29686	0.076967	-0.3997	0.22123	-0.10555	-0.022558
0.059408	-0.16929	0.091709	0.038252	-0.2913	-0.23302	-0.31415	-0.43979	-1.0712	0.24244	-0.55527	0.15028	-0.2461	0.0014971	-0.56547	-0.3427	-0.2571	-0.39516	-0.49744	-0.32025	-0.33419	0.1304	-0.38661	0.25567	-0.08764	-0.0023683
0.11528	-0.12798	0.088564	0.12083	-0.26756	-0.18915	-0.35217	-0.55831	-1.0252	0.064167	-0.43455	0.12452	-0.27441	-0.00024209	-0.66702	-0.3162	-0.32859	-0.36517	-0.61251	-0.26659	-0.33202	0.18511	-0.35496	0.24622	-0.053188	0.0037707
0.065552	-0.076496	0.1238	0.1542	-0.24791	-0.31335	-0.41289	-0.61329	-0.97357	-0.079007	-0.50207	0.10374	-0.33453	-0.0019814	-0.83132	-0.36566	-0.34271	-0.29273	-0.55782	-0.31164	-0.30662	0.16931	-0.35643	0.31517	-0.012619	0.03096
0.015061	-0.13567	0.18152	0.14628	-0.24382	-0.1861	-0.43634	-0.65994	-1.0364	0.096843	-0.683	0.089231	-0.34041	-0.0037209	-0.93657	-0.38138	-0.37493	-0.29199	-0.5322	-0.28392	-0.25798	0.11917	-0.38762	0.28381	0.0016584	0.055981
0.057666	-0.22818	0.2889	0.15157	-0.22126	-0.24554	-0.50683	-0.63793	-1.0513	0.0077166	-0.70419	-0.0089566	-0.36276	-0.0054606	-0.96547	-0.38046	-0.43924	-0.36079	-0.45388	-0.33602	-0.31752	0.072574	-0.42512	0.30942	0.018746	0.074027
0.089746	-0.19633	0.28853	0.12554	-0.13081	-0.35459	-0.3893	-0.56825	-1.0643	-0.087582	-0.67164	-0.088072	-0.37319	-0.0072005	-1.0382	-0.405	-0.36517	-0.336	-0.44826	-0.32953	-0.34327	0.044967	-0.4804	0.35142	0.012275	0.077424
0.059571	-0.072843	0.23344	0.16632	-0.23168	-0.32062	-0.49094	-0.48854	-1.0706	0.011622	-0.59022	0.0042694	-0.32986	-0.0089405	-1.054	-0.47198	-0.4321	-0.36906	-0.40935	-0.42276	-0.30254	0.10635	-0.51624	0.37731	0.043276	0.083379
-0.048954	0.018044	0.24559	0.12442	-0.57072	-0.26755	-0.43619	-0.39112	-1.0985	0.087239	-0.52998	0.099146	-0.36769	-0.010681	-0.98571	-0.48617	-0.35581	-0.38758	-0.42518	-0.43218	-0.31858	0.089321	-0.50354	0.3801	0.058015	0.042951
-0.094815	0.032193	0.23355	0.036771	-0.51329	-0.27361	-0.34599	-0.32404	-1.0309	-0.022569	-0.65704	0.068196	-0.40919	-0.012421	-0.98507	-0.44104	-0.3988	-0.37531	-0.34842	-0.38149	-0.36758	0.06745	-0.50636	0.36262	0.053202	0.01357
-0.10917	0.0044186	0.21713	0.013656	-0.50707	-0.15017	-0.44323	-0.32037	-0.95224	-0.072379	-0.65791	0.015896	-0.40479	-0.014162	-0.92856	-0.38841	-0.38396	-0.41607	-0.45572	-0.44786	-0.38384	0.06735	-0.56739	0.3088	0.053606	0.051286
-0.084771	-0.037795	0.19225	0.0075039	-0.41695	-0.15328	-0.032531	-0.31773	-0.94056	-0.039212	-0.68463	-0.033137	-0.40603	-0.015902	-0.90337	-0.38399	-0.42581	-0.48866	-0.35531	-0.46006	-0.37292	0.056241	-0.55521	0.29248	0.020586	0.051462
0.047896	-0.024988	0.19846	0.013966	-0.49465	-0.14785	-0.25306	-0.39788	-0.92293	-0.12379	-0.73882	-0.07905	-0.42646	-0.017643	-0.89657	-0.38486	-0.48302	-0.48678	-0.34648	-0.47735	-0.29939	0.15182	-0.5627	0.29042	-0.019067	0.050805
-0.016342	-0.073623	0.16705	0.040727	-0.55058	-0.10325	0.00047958	-0.41521	-1.0285	-0.00081534	-0.60399	-0.33941	-0.39343	-0.019384	-0.88978	-0.41162	-0.58379	-0.45503	-0.37163	-0.52016	-0.29072	0.19433	-0.58866	0.28435	0.040006	0.050795
-0.19459	-0.072456	0.19848	0.085815	-0.54609	-0.2079	-0.0053016	-0.48499	-1.0225	-0.02383	-0.59598	-0.4653	-0.30292	-0.021126	-0.88298	-0.43865	-0.53165	-0.39721	-0.36514	-0.47668	-0.3171	0.16505	-0.58672	0.28249	0.056894	0.030979
-0.31639	-0.061493	0.18222	0.073575	-0.54109	-0.25847	-0.10523	-0.49617	-1.0218	0.016678	-0.60189	-0.16452	-0.26175	-0.022867	-0.87619	-0.42435	-0.46394	-0.38499	-0.41527	-0.38836	-0.33414	0.12895	-0.57116	0.25378	0.075978	0.018335
-0.37081	-0.080472	0.15497	0.069296	-0.5361	-0.24051	-0.046099	-0.54534	-0.98998	-0.18359	-0.57908	-0.19696	-0.26517	-0.024609	-0.86941	-0.45677	-0.44658	-0.38849	-0.4229	-0.34642	-0.32633	0.09662	-0.5696	0.31939	0.11728	0.057574
-0.37021	-0.043864	0.091003	0.12263	-0.5311	-0.20812	-0.048037	-0.57146	-0.99674	-0.036809	-0.55572	-0.14556	-0.31158	-0.02635	-0.86262	-0.52389	-0.45096	-0.37499	-0.40744	-0.43812	-0.3387	0.14916	-0.57087	0.29509	0.095639	0.096242
-0.36331	-0.0071214	0.02273	0.16349	-0.52611	-0.18851	-0.033295	-0.60676	-0.97723	-0.029006	-0.49525	-0.13982	-0.32001	-0.028092	-0.85584	-0.47862	-0.54293	-0.35347	-0.36003	-0.40396	-0.36949	0.16338	-0.5914	0.27322	0.067128	0.031826
-0.45487	0.030567	-0.091265	0.15968	-0.52112	-0.31705	0.019895	-0.64578	-1.0251	0.014003	-0.46857	-0.27105	-0.23168	-0.029834	-0.84906	-0.47625	-0.49023	-0.36621	-0.30921	-0.42202	-0.26361	0.19643	-0.59362	0.28515	0.078688	-0.014417
-0.54888	0.0070484	-0.19685	0.17562	-0.33782	-0.39199	-0.0037096	-0.64463	-1.1199	-0.14488	-0.47475	-0.33342	-0.20927	-0.031577	-0.84228	-0.54069	-0.54616	-0.31101	-0.41857	-0.37018	-0.13587	0.20902	-0.56867	0.29899	0.080949	0.038494
-0.44921	0.0022477	-0.17197	0.14339	-0.39609	-0.38687	0.049556	-0.56466	-1.0152	-0.011743	-0.47747	-0.24275	-0.23892	-0.033319	-0.83551	-0.60185	-0.71055	-0.3253	-0.44068	-0.33882	-0.16495	0.17735	-0.52897	0.32151	0.0043179	0.005529
-0.37631	0.066941	-0.041475	0.09724	-0.36983	-0.42085	-0.014245	-0.58285	-1.0139	-0.10239	-0.46163	-0.17031	-0.32977	-0.035062	-0.82874	-0.64546	-0.69416	-0.34043	-0.43734	-0.38971	-0.19408	0.12238	-0.51085	0.29122	-0.038397	-0.031098
-0.35221	0.064919	-0.03082	0.030963	-0.57216	-0.35129	0.020694	-0.51214	-1.0229	-0.0095608	-0.46001	-0.29791	-0.35071	-0.036805	-0.82197	-0.71016	-0.63343	-0.31977	-0.32663	-0.35901	-0.22326	0.10257	-0.56903	0.31565	-0.074738	-0.063787
-0.33334	-0.028908	-0.0038679	-0.078144	-0.40685	-0.31414	-0.044651	-0.56383	-1.0093	-0.12784	-0.50533	-0.19743	-0.30043	-0.038548	-0.8152	-0.77991	-0.59783	-0.34687	-0.35782	-0.33969	-0.25249	0.12072	-0.67139	0.33731	-0.10281	-0.060932
-0.35783	-0.071335	0.024365	-0.1142	-0.50382	-0.30603	-0.022357	-0.65966	-0.9756	-0.088684	-0.47889	-0.15699	-0.30962	-0.040291	-0.80844	-0.7607	-0.59623	-0.32855	-0.40842	-0.34726	-0.28177	0.12443	-0.65444	0.33235	-0.095821	-0.089206
-0.32207	-0.12949	0.021788	-0.025399	-0.44323	-0.34511	-0.041578	-0.57967	-0.88764	-0.11536	-0.54189	-0.12988	-0.32969	-0.042034	-0.80167	-0.70374	-0.58574	-0.31864	-0.47464	-0.3094	-0.3111	0.045984	-0.58903	0.28014	-0.080844	-0.097929
-0.32896	-0.19593	0.085789	0.027848	-0.43952	-0.26807	0.11881	-0.58376	-0.94549	0.041323	-0.5086	-0.10258	-0.39762	-0.043778	-0.79492	-0.73326	-0.4957	-0.30851	-0.47912	-0.30204	-0.34047	0.041174	-0.53368	0.26637	-0.13151	-0.10673
-0.37166	-0.15233	0.065473	0.069461	-0.55513	-0.40351	-0.047409	-0.58619	-0.92234	-0.012278	-0.42281	-0.28138	-0.42235	-0.045522	-0.78816	-0.78702	-0.33668	-0.32668	-0.40989	-0.37407	-0.3699	0.10348	-0.5862	0.27673	-0.15797	-0.10073
-0.39678	-0.2018	-0.0019873	0.015089	-0.57644	-0.23012	-0.020423	-0.71159	-0.95417	0.033554	-0.36792	-0.012732	-0.52029	-0.047265	-0.78141	-0.74338	-0.34221	-0.35369	-0.6145	-0.35143	-0.39938	0.12376	-0.58471	0.23511	-0.15368	-0.12307
-0.37749	-0.17782	-0.008133	-0.0008332	-0.8163	-0.35604	0.17694	-0.67219	-0.95153	-0.073127	-0.54736	0.016461	-0.58405	-0.049009	-0.77466	-0.6578	-0.35393	-0.35731	-0.71456	-0.38283	-0.37658	0.074053	-0.53854	0.2209	-0.11956	-0.1508
-0.31173	-0.10104	0.035476	0.027829	-0.84743	-0.34943	-0.0029538	-0.62238	-0.96735	-0.095695	-0.55464	-0.16755	-0.50177	-0.050754	-0.76791	-0.65408	-0.34583	-0.41436	-0.75475	-0.37986	-0.30319	0.13716	-0.47859	0.266	-0.064932	-0.15191
-0.22539	-0.05679	0.020681	0.073118	-0.63188	-0.4391	-0.062049	-0.69275	-0.9407	-0.088247	-0.51561	-0.27604	-0.39562	-0.052498	-0.69626	-0.70458	-0.38941	-0.41463	-0.62739	-0.38017	-0.30357	0.17002	-0.39262	0.19433	-0.073506	-0.18547
