# Supplementary material for: Timing variability of sensorimotor integration during vocalization in individuals who stutter
Source: Sci Rep. 2018 Nov 5;8:16340. doi: 10.1038/s41598-018-34517-1 (PMC6218511; doi:10.1038/s41598-018-34517-1)
Supplement: Supplementary file 2 — Dataset 1 [file 41598_2018_34517_MOESM2_ESM.zip › compens-stutt-behav-scireports-supplementary-material/AC2012_down.txt]

0.031127	0.036803	0.13027	-0.051482	-0.28152	-0.40309	0.49836	0.01544	-0.50566	1.5963	0.51497	0.1081	1.4004	0.54807	0.72992	0.68193	-0.1574	-0.2015	0.43496	0.085155	0.18311	-0.24778	0.011881	0.30857
0.12802	0.070998	0.14016	0.027374	-0.20162	-0.36351	0.49407	-0.0046336	-0.38477	1.4856	0.45854	0.12755	1.3117	0.53858	0.6407	0.58941	-0.14566	-0.20505	0.40306	0.041575	0.16449	-0.21953	0.01336	0.24869
0.16316	0.089848	0.10995	-0.021768	-0.12601	-0.31314	0.46487	-0.0064592	-0.37432	1.4381	0.41672	0.11065	1.2079	0.56278	0.5722	0.52885	-0.2425	-0.26505	0.40408	-0.022244	0.13408	-0.18233	0.043	0.18675
0.24274	0.066388	0.10009	-0.043189	-0.072883	-0.29484	0.42368	-0.0065111	-0.40125	1.3396	0.39513	0.073939	1.1278	0.57632	0.51822	0.47501	-0.23136	-0.32919	0.43343	0.010462	0.12655	-0.17377	0.1237	0.22783
0.19026	0.14167	0.11163	-0.10076	-0.017692	-0.28398	0.37365	-0.0063904	-0.5175	1.2553	0.40236	0.035528	1.05	0.55345	0.48278	0.46509	-0.2777	-0.30548	0.45606	0.07332	0.1272	-0.1805	0.26458	0.22589
0.33323	0.15734	0.10723	-0.22944	0.0030879	-0.22249	0.36701	0.00080456	-0.60098	1.1905	0.32785	0.022361	0.95271	0.48354	0.36985	0.43327	-0.26534	-0.27999	0.43979	0.12857	0.12162	-0.1811	0.34118	0.21856
0.25545	0.066094	0.10107	-0.26664	0.013962	-0.18791	0.364	0.0099287	-0.42874	1.0927	0.28972	0.035247	0.80647	0.38643	0.30045	0.40978	-0.28598	-0.25439	0.486	0.14766	0.11615	-0.19612	0.32061	0.11967
0.12632	0.13369	0.06531	-0.25675	0.034496	-0.17208	0.34154	0.039073	-0.35596	1.0209	0.25516	0.043036	0.686	0.31971	0.25061	0.40696	-0.30173	-0.26659	0.49599	0.078609	0.08669	-0.20354	0.27887	0.081868
0.05005	0.17174	0.068048	-0.20458	0.015037	-0.16095	0.32079	0.037803	-0.50337	0.94052	0.19436	0.056179	0.59166	0.29007	0.19061	0.36844	-0.26513	-0.2889	0.43975	0.066324	0.05554	-0.22557	0.19879	0.12995
0.12675	0.13105	0.055467	-0.29352	-0.03279	-0.10531	0.25706	-0.010879	-0.49738	0.84416	0.18342	0.043065	0.53294	0.31514	0.17156	0.31621	-0.29111	-0.2805	0.35074	0.067078	0.067402	-0.24002	0.13108	0.091215
0.10164	0.090767	0.0037647	-0.35392	-0.081942	0.0048544	0.24119	-0.053315	-0.47833	0.7758	0.20174	0.031507	0.49315	0.24807	0.11601	0.24151	-0.2278	-0.23773	0.30811	0.054442	0.099611	-0.21674	0.17	0.09821
0.045649	0.092703	-0.044155	-0.3868	-0.089052	0.067538	0.22102	-0.0044268	-0.4961	0.6913	0.08249	0.019438	0.50651	0.14108	0.088384	0.17343	-0.15038	-0.18968	0.28633	0.010197	0.086539	-0.16884	0.14864	0.058302
-0.0019742	0.23016	-0.043596	-0.41593	-0.048092	0.087778	0.23987	-0.015325	-0.51647	0.60284	0.069068	-0.039042	0.44443	0.14024	0.03378	0.16961	-0.11337	-0.14672	0.30529	0.027666	0.060843	-0.16808	0.10642	0.1277
0.097224	0.24715	-0.0050184	-0.46348	-0.036393	0.079403	0.27729	-0.067444	-0.47549	0.50932	0.071445	-0.10171	0.42182	0.14401	-0.032691	0.18427	-0.15157	-0.12532	0.29955	0.012665	0.044445	-0.1986	0.14423	0.09654
0.073361	0.151	-0.019344	-0.3997	0.0094541	0.033143	0.26601	-0.024185	-0.38213	0.46925	0.026529	-0.09479	0.40438	0.14658	-0.0038425	0.1751	-0.089381	-0.12483	0.22803	-0.0083448	0.015663	-0.21716	0.19497	0.040666
0.12976	0.073351	-0.077234	-0.34157	0.031533	-0.056395	0.29138	0.037659	-0.34892	0.43253	0.083817	-0.068153	0.36989	0.1419	0.0040598	0.19444	-0.04625	-0.15019	0.19107	-0.034071	-0.013624	-0.22579	0.19269	-0.019001
-0.14924	0.084145	-0.10866	-0.40028	0.024621	-0.089491	0.32527	0.1029	-0.26703	0.41132	0.049055	-0.075104	0.349	0.046283	0.01544	0.20727	-0.10061	-0.18786	0.21001	-0.033868	-0.0026078	-0.21141	0.17168	-0.07241
0.0069996	0.080747	-0.070173	-0.40661	0.027431	-0.085677	0.37365	0.019618	-0.28591	0.436	-0.015791	-0.014583	0.28129	-0.022096	0.034474	0.12951	-0.16291	-0.181	0.19895	-0.044172	0.064681	-0.17974	0.12871	-0.045494
-0.33207	0.080839	-0.018248	-0.34459	0.04571	-0.089947	0.36027	-0.062116	-0.2881	0.44755	-0.060425	-0.0065052	0.22956	0.028351	0.023371	0.069884	-0.095984	-0.12553	0.19282	0.0084064	0.10103	-0.15919	0.014105	0.0030093
-0.11341	0.068721	-0.053771	-0.32525	0.05514	-0.12854	0.26425	-0.010546	-0.19818	0.46282	-0.095421	-0.074394	0.2103	0.052366	-0.028976	0.075767	-0.064089	-0.1267	0.23209	0.055798	0.05716	-0.15141	-0.054633	0.0036524
-0.12236	0.016183	-0.13092	-0.2546	0.061263	-0.1447	0.23253	-0.024917	-0.1034	0.44429	-0.01412	-0.077284	0.16659	0.024958	-0.026603	0.065952	-0.10801	-0.11446	0.21853	0.058071	0.0077063	-0.12535	0.068773	0.019709
-0.10872	0.02079	-0.1176	-0.21401	0.073977	-0.11151	0.14595	-0.051509	-0.034189	0.41721	-0.073623	-0.056323	0.18043	-0.0036843	0.014609	0.054006	-0.16957	-0.10573	0.20713	0.047507	-0.051839	-0.090317	0.21912	0.011034
-0.095093	0.10806	-0.043463	-0.17379	0.059909	-0.092083	0.1002	-0.043439	0.074106	0.35537	-0.1199	-0.065701	0.15504	-0.055874	0.021288	0.032606	-0.11817	-0.12121	0.16634	0.046982	-0.065571	-0.036698	0.19832	0.052399
-0.081476	0.22227	0.026257	-0.1126	0.065926	-0.073621	0.08383	-0.14283	0.072947	0.30925	-0.13721	-0.066645	0.1029	-0.06993	0.024436	-0.0083011	-0.10666	-0.12464	0.076952	-0.013474	-0.051064	0.012336	0.1189	-0.011268
-0.06787	0.061152	0.022829	-0.13593	0.079575	-0.076297	0.088293	-0.1262	0.0056213	0.27242	-0.06675	-0.093033	0.055634	-0.068472	0.0094155	-0.039585	-0.064735	-0.11517	0.11942	-0.0094734	-0.060524	-0.0058466	0.057188	-0.024196
-0.054275	-0.035091	-0.016376	-0.046883	0.10454	-0.056392	0.053448	-0.10862	0.12826	0.23014	-0.084357	-0.15078	0.060358	-0.032966	0.049473	0.023057	-0.042525	-0.071485	0.14855	-0.032347	-0.013209	-0.0099272	0.026026	0.034771
-0.04069	0.17313	-0.012504	-0.015861	0.067764	-0.048961	-0.0060467	-0.16562	0.048788	0.19686	-0.065327	-0.16866	0.055782	-0.016506	0.024473	0.033557	0.0022729	0.0071689	0.14392	0.049815	0.012397	-0.00020866	0.089733	0.13802
-0.027116	0.15496	-0.037775	-0.0099467	0.09595	-0.042706	-0.056182	-0.11114	0.07105	0.12813	0.0046499	-0.18423	0.029037	-0.11028	0.0064946	-0.0046535	0.049158	-0.02485	0.097002	0.072845	0.015595	0.0076396	0.14069	0.035496
-0.013553	0.063447	-0.042906	-0.11702	0.056141	0.012816	-0.016886	-0.031387	0.039731	0.056011	-0.0076798	-0.11336	0.012223	-0.076563	0.013181	0.014096	-0.001688	-0.056494	0.040706	0.037396	-0.011175	0.025248	0.067485	-0.012003
0	0	0	0	0	0	0	0	0	0	0	0	0	0	0	0	0	0	0	0	0	0	0	0
0.013542	0.15394	0.050331	0.055806	-0.027159	0.018164	0.0098919	0.026272	0.074405	-0.022667	-0.064927	0.056173	0.042088	-0.037518	0.028406	-0.024576	0.0027442	0.073684	0.08182	-0.072469	0.027198	-0.045154	-0.15175	0.042218
0.027074	0.30315	0.10423	0.15362	0.020474	-0.044421	0.073432	0.0010785	0.2047	0.0057613	-0.047765	0.019173	0.033684	-0.14864	-0.020432	-0.084476	0.031675	0.10556	0.029243	-0.048165	0.049831	-0.04744	-0.22845	0.08065
0.040595	0.16688	0.098415	0.14465	0.055653	-0.08757	0.15363	-0.073113	0.11486	0.051523	0.056544	-0.099203	0.01987	-0.18918	-0.073091	-0.11332	-0.016333	0.13355	0.02532	-0.028682	0.067313	-0.029679	-0.034384	0.029257
0.054105	0.064434	0.01397	0.14293	0.09037	-0.083158	0.16607	-0.11156	0.10623	0.069873	0.067073	-0.19268	0.0093044	-0.114	-0.061138	-0.12042	-0.06908	0.14612	-0.039399	-0.030855	0.064259	-0.019503	-0.12051	-0.030717
0.067605	0.24417	-0.022491	0.15767	0.088905	-0.051296	0.19571	-0.1099	0.093157	0.061058	0.057358	-0.22812	-0.0065015	-0.077215	-0.037284	-0.14574	-0.11404	0.10184	-0.10884	-0.085859	0.071307	-0.019629	-0.48542	-0.018881
0.081095	0.31664	0.071019	0.17416	0.10514	-0.13063	0.18105	-0.14209	0.23932	0.042534	0.12718	-0.22457	0.0074823	-0.10473	-0.018674	-0.16126	-0.10959	0.08494	-0.063537	-0.10648	0.068983	-0.0072784	-0.51673	-0.046239
0.094574	0.18224	0.099537	0.27605	0.088237	-0.19185	0.16287	-0.12787	0.117	-0.024684	0.11488	-0.23249	0.011936	-0.14607	-0.025281	-0.22287	-0.089472	0.078487	-0.069364	-0.1129	0.063637	0.0076471	-0.53213	-0.00079486
0.10804	-0.023393	0.095134	0.22788	0.096831	-0.18292	0.19723	-0.09973	0.14954	0.0044793	0.088063	-0.26478	0.019915	-0.18281	-0.043725	-0.26315	-0.037509	0.059948	-0.084927	-0.092512	0.06015	0.042351	-0.31079	0.036209
0.1215	0.0089528	0.13671	0.12979	0.097797	-0.15477	0.12833	-0.13203	-0.0426	0.054991	0.13596	-0.28546	0.015305	-0.22006	-0.087621	-0.25101	-0.06924	0.063169	-0.10559	-0.11661	0.039111	0.098569	0.030515	0.0089986
0.13495	0.12969	0.11473	0.070033	0.13532	-0.078285	0.082521	-0.15119	-0.025797	-0.038912	0.16252	-0.29632	-0.021183	-0.21662	-0.13349	-0.22025	0.044361	0.087478	-0.070934	-0.083874	0.020282	0.073855	-0.041895	0.023476
0.14838	0.057803	0.085825	0.07919	0.13027	-0.027437	0.046392	-0.13176	0.010311	-0.1363	0.16435	-0.24732	-0.041233	-0.23764	-0.12249	-0.21855	0.0086659	0.1018	-0.029007	-0.086877	-0.013909	0.043201	0.13897	0.015414
0.16181	0.039714	0.063081	0.10297	0.1129	0.0021545	0.028462	-0.092674	-0.15247	-0.20538	0.11415	-0.20758	-0.057467	-0.27454	-0.14887	-0.25582	-0.091592	0.102	0.056807	-0.097906	-0.034232	0.037263	0.081663	0.00021685
0.17523	0.17355	0.029724	0.06893	0.11562	0.044055	0.053931	-0.046354	-0.035095	-0.28238	0.075257	-0.24163	-0.056948	-0.32376	-0.15033	-0.27476	-0.10024	0.12804	0.11024	-0.1304	-0.031652	0.015743	-0.14589	0.0074965
0.18863	0.31295	0.076264	0.022704	0.13306	0.085407	0.099316	-0.0352	-0.11477	-0.31225	-0.042229	-0.22807	-0.055253	-0.4049	-0.17302	-0.26097	-0.15327	0.13759	0.13505	-0.094416	-0.019538	-0.0061041	0.068149	0.080887
0.20203	0.32655	0.15843	-0.048235	0.090024	0.091536	0.15493	-0.01386	-0.084263	-0.28767	0.0063444	-0.1575	-0.029276	-0.45031	-0.18177	-0.22926	-0.14455	0.097742	0.17916	-0.14121	-0.00063347	-0.015586	0.13768	0.052977
0.21541	0.20011	0.20017	-0.0026337	0.069825	0.13977	0.20217	0.00075722	-0.023992	-0.28177	0.016807	-0.11674	-0.0086306	-0.43025	-0.16271	-0.2215	-0.11066	0.12462	0.15521	-0.13684	-0.011519	-0.047747	-0.0044847	0.065358
0.22879	0.20906	0.22239	-0.050081	0.14058	0.12748	0.18954	-0.051023	-0.042482	-0.28417	0.091644	-0.13487	-0.025161	-0.39257	-0.16981	-0.20047	-0.080137	0.16556	0.15187	-0.095681	-0.013113	-0.06343	0.043992	0.069447
0.24215	0.43645	0.21424	-0.084359	0.21614	0.10693	0.20798	-0.10742	0.016278	-0.2699	0.12588	-0.12374	-0.032985	-0.32505	-0.12777	-0.24813	-0.094231	0.20783	0.15931	-0.059716	0.021248	-0.066355	0.19547	0.09393
0.23273	0.39513	0.21868	-0.068756	0.24075	0.06737	0.21623	-0.047312	0.074112	-0.22689	0.1682	-0.10769	-0.030397	-0.34233	-0.075134	-0.23559	-0.046783	0.27016	0.11915	-0.037869	0.053955	-0.08337	0.24484	0.12763
0.033101	0.2428	0.27298	-0.11611	0.2406	0.0622	0.26619	0.02215	0.136	-0.20201	0.12344	-0.11371	0.001101	-0.33045	-0.09184	-0.15617	-0.052348	0.25859	0.07058	-0.077176	0.05049	-0.072069	0.25102	0.11972
0.17626	0.31454	0.30043	-0.17176	0.27527	0.092413	0.25894	0.024492	0.22029	-0.20304	0.04144	-0.10308	-0.010336	-0.3623	-0.053862	-0.11734	-0.071484	0.25775	0.051384	-0.068174	0.028032	-0.053841	0.37799	0.10376
0.088752	0.41488	0.27191	-0.14923	0.3375	0.083235	0.31349	0.045923	0.24849	-0.19899	-0.058825	-0.083641	-0.0090053	-0.32624	-0.018452	-0.069411	-0.037571	0.30975	0.049557	-0.024725	0.044304	-0.042902	0.41285	0.084881
0.061944	0.39249	0.24646	-0.13403	0.38283	0.032655	0.32435	0.079501	0.27374	-0.21432	-0.051128	-0.07753	0.007256	-0.33755	-0.0074977	-0.047018	-0.0028165	0.33091	0.057322	-0.010582	0.039573	-0.025225	0.42107	0.14255
0.15073	0.37585	0.2932	-0.18559	0.40432	0.019768	0.31814	0.15296	0.26375	-0.28731	-0.040348	-0.064691	0.037951	-0.3594	0.013899	-0.039135	0.0050154	0.34649	0.017178	0.028636	0.033456	0.021016	0.50069	0.19354
0.15434	0.34178	0.29913	-0.11503	0.42592	0.038874	0.30515	0.21389	0.24599	-0.3051	0.060048	-0.028692	0.060536	-0.3363	0.021075	-0.020675	-0.047552	0.34219	-0.0060976	0.004037	0.060632	0.052019	0.59491	0.2528
0.2604	0.31208	0.25836	-0.14446	0.44519	0.019123	0.24236	0.23169	0.25948	-0.27202	0.0044933	-0.038292	0.11695	-0.34703	0.035019	0.0025302	0.0076763	0.30942	0.0038368	-0.0085804	0.027622	0.019131	0.56902	0.2964
0.21269	0.28398	0.31484	-0.14514	0.44374	0.030895	0.249	0.19938	0.24295	-0.24293	-0.052885	-0.0010377	0.11035	-0.32786	0.08097	-0.0082734	0.038551	0.31289	-0.011565	-0.018336	-0.0037631	-0.0092774	0.55095	0.34643
0.12802	0.25686	0.39092	-0.13533	0.41788	0.032706	0.2191	0.15779	0.20009	-0.28752	-0.0066029	0.01709	0.083712	-0.27506	0.041576	0.052006	0.043744	0.3346	-0.0094603	-0.053457	-0.054033	-0.0080738	0.64628	0.42938
0.17081	0.26661	0.4163	-0.25291	0.41972	0.0070526	0.14456	0.24087	0.16245	-0.31984	-0.0015583	-0.022131	0.068729	-0.30471	-0.019454	0.093327	0.095749	0.31907	0.042455	-0.089952	-0.056905	-0.044753	0.66536	0.46795
0.16342	0.33902	0.42313	-0.20479	0.42761	0.0088628	0.099464	0.31389	0.10623	-0.31059	-0.042416	-0.018974	0.068155	-0.37033	-0.0028053	0.040778	0.077807	0.29208	-0.017127	-0.14217	-0.031759	-0.075827	0.66894	0.4015
0.22902	0.37537	0.44462	-0.15398	0.39636	0.041823	0.086868	0.28514	0.093687	-0.29163	0.00085465	0.0094809	0.13679	-0.38653	-0.060042	-0.0017438	0.047061	0.287	0.039512	-0.10314	-0.033849	-0.10195	0.74011	0.36358
0.19793	0.4012	0.46769	-0.11103	0.42515	0.060876	0.10371	0.29641	0.12143	-0.28581	-0.076414	0.078507	0.18364	-0.41255	0.019273	-0.027517	0.085739	0.31709	0.097695	-0.12543	-0.034153	-0.11839	0.7046	0.34593
0.18437	0.40054	0.39608	-0.12416	0.46725	0.06146	0.093056	0.31981	0.1621	-0.26695	-0.031939	0.11603	0.17959	-0.47538	0.13819	-0.028683	0.093465	0.33922	-0.0068783	-0.13558	-0.037915	-0.14345	0.58192	0.38951
0.27562	0.39598	0.40508	-0.13299	0.49502	0.0072432	0.11501	0.36895	0.1332	-0.17702	-0.036848	0.10858	0.16348	-0.54215	0.17817	-0.0083379	0.12713	0.33605	0.015614	-0.1418	-0.045991	-0.15899	0.555	0.36027
0.34839	0.34736	0.50848	-0.20302	0.4906	-0.0080582	0.15654	0.38292	0.21712	-0.084315	-0.040396	0.069916	0.13175	-0.47284	0.13022	-0.049748	0.05567	0.37349	0.012544	-0.23333	-0.039664	-0.12147	0.51911	0.36071
0.32243	0.30077	0.57009	-0.22339	0.47378	-0.03562	0.18841	0.34871	0.25896	-0.020146	-0.038633	0.027442	0.15021	-0.42859	0.13464	-0.08005	0.08897	0.40178	0.036875	-0.27477	-0.056374	-0.12308	0.51955	0.29385
0.28771	0.27921	0.54399	-0.24399	0.51447	-0.059784	0.24267	0.33575	0.36367	-0.012878	-0.047	0.0041611	0.19112	-0.39987	0.16231	-0.078768	0.021267	0.41499	-0.049204	-0.22652	-0.079785	-0.13652	0.57275	0.26729
0.35359	0.32246	0.47431	-0.18933	0.57642	-0.017414	0.28544	0.29615	0.38858	-0.042636	-0.070478	-0.022047	0.21265	-0.33701	0.10686	-0.053214	-0.011724	0.39267	-0.059176	-0.15564	-0.11757	-0.10998	0.57208	0.26332
0.37549	0.43238	0.50207	-0.23018	0.59838	0.055948	0.33018	0.32924	0.35086	-0.030535	-0.029776	-0.019183	0.20891	-0.36362	0.11714	0.0058276	0.069526	0.39849	-0.09329	-0.18501	-0.12029	-0.09426	0.61981	0.22742
0.41472	0.55526	0.59068	-0.18594	0.615	0.058433	0.38795	0.38472	0.38149	-0.08794	-0.025787	0.026197	0.16776	-0.35953	0.077588	-0.034221	0.11567	0.42076	-0.071684	-0.13789	-0.10107	-0.1005	0.63972	0.20268
0.55257	0.65738	0.64955	-0.24464	0.59866	0.022623	0.37514	0.38095	0.34457	-0.11722	-0.10519	-0.0086223	0.13359	-0.29747	0.050126	-0.10697	0.15034	0.43694	-0.058161	-0.11548	-0.078179	-0.07773	0.53422	0.25374
0.56876	0.63577	0.5603	-0.16483	0.57979	0.0030585	0.34341	0.38198	0.29279	-0.14917	-0.083336	-0.03474	0.11833	-0.23741	0.083472	-0.13716	0.11886	0.42634	-0.10592	-0.080787	-0.11357	-0.071672	0.52374	0.23651
0.43523	0.62134	0.51001	-0.11728	0.56111	0.050744	0.2858	0.33267	0.18528	-0.15312	-0.13676	-0.028726	0.095401	-0.19339	0.10841	-0.11847	0.13241	0.41722	-0.13475	-0.11758	-0.19442	-0.11449	0.59685	0.23457
0.51456	0.68206	0.55064	-0.096045	0.5224	0.13314	0.24369	0.30539	0.27065	-0.10863	-0.10035	-0.073592	0.063215	-0.20764	0.090253	-0.096573	0.14058	0.41087	-0.12965	-0.15702	-0.20138	-0.13665	0.61279	0.1771
0.52647	0.67256	0.65251	-0.16096	0.53593	0.13784	0.22497	0.32959	0.21767	-0.11757	-0.073534	-0.053468	0.12802	-0.19993	0.058517	-0.11122	0.21617	0.46641	-0.14389	-0.17774	-0.16024	-0.13826	0.62815	0.18128
0.53222	0.62285	0.61157	-0.10499	0.52257	0.095022	0.2222	0.37831	0.30198	-0.094081	-0.057288	-0.018471	0.13285	-0.21607	0.14546	-0.14401	0.28808	0.48313	-0.13897	-0.16188	-0.13446	-0.1296	0.60472	0.23855
0.67396	0.6717	0.52776	-0.13153	0.53535	0.066354	0.20824	0.38995	0.33748	-0.070204	-0.021886	-0.0062089	0.13695	-0.30822	0.16238	-0.13697	0.31061	0.49089	-0.091974	-0.16004	-0.13784	-0.12339	0.51033	0.28281
0.58665	0.73972	0.53176	-0.19418	0.54551	0.075488	0.21102	0.38758	0.38389	-0.058484	-0.026007	-0.023105	0.19259	-0.30998	0.16174	-0.076741	0.35692	0.53855	-0.036098	-0.063206	-0.19861	-0.12649	0.49206	0.16898
0.6482	0.73697	0.47798	-0.16541	0.54246	0.12207	0.21918	0.42778	0.44594	-0.0154	-0.028507	-0.02406	0.24005	-0.20076	0.10414	-0.042231	0.35468	0.55663	-0.050094	-0.14711	-0.22516	-0.11773	0.51321	0.095117
0.58757	0.67749	0.50352	-0.15753	0.51	0.16778	0.22592	0.34942	0.45124	0.035345	0.05234	-0.02574	0.23063	-0.13506	0.032373	-0.036414	0.39267	0.57415	0.046747	-0.19257	-0.18688	-0.098157	0.51869	0.09407
0.75796	0.64408	0.51122	-0.23893	0.47067	0.072466	0.2689	0.37425	0.46943	0.093606	0.061646	-0.032268	0.22995	-0.14898	0.04942	-0.016319	0.31913	0.58989	-0.00056734	-0.23017	-0.16691	-0.10901	0.49994	0.17034
0.68544	0.70751	0.51521	-0.14423	0.55757	0.14465	0.25443	0.52412	0.42842	0.15445	-0.060359	-0.023395	0.17408	-0.26373	0.036806	0.029928	0.29265	0.58691	0.040463	-0.23885	-0.14041	-0.12743	0.48269	0.16482
0.61192	0.74664	0.54386	0.029414	0.58564	0.20124	0.28723	0.61392	0.41707	0.16421	-0.033321	-0.088252	0.13065	-0.22545	0.021976	0.034459	0.2275	0.58554	0.076769	-0.26367	-0.10017	-0.10924	0.48436	0.19377
0.70143	0.69982	0.53268	-0.10075	0.62723	0.15598	0.28792	0.58816	0.40743	0.11217	-0.028648	-0.095196	0.1932	-0.24716	0.016962	0.061627	0.22048	0.62262	0.024165	-0.18362	-0.0922	-0.093292	0.52888	0.22325
0.5318	0.66613	0.65875	-0.14386	0.62846	0.15819	0.33383	0.47601	0.38066	0.13105	-0.049513	-0.065508	0.2051	-0.22357	0.056565	0.026586	0.20742	0.69149	-0.075549	-0.18535	-0.09043	-0.071448	0.62033	0.20047
0.5504	0.7081	0.74691	-0.028202	0.59761	0.14769	0.30664	0.43326	0.2869	0.14563	-0.078162	-0.080787	0.22175	-0.18358	0.048077	-0.014706	0.19429	0.71738	-0.054304	-0.18783	-0.081493	-0.068985	0.6165	0.23018
0.5531	0.75178	0.59054	0.016411	0.61226	0.17968	0.31737	0.44869	0.3133	0.14952	-0.078831	-0.043997	0.1943	-0.24191	0.079177	0.016455	0.20821	0.72387	-0.0081463	-0.21384	-0.080191	-0.11501	0.52646	0.26387
0.36954	0.81991	0.60604	-0.057792	0.5934	0.15113	0.372	0.52876	0.18514	0.1378	-0.12778	-0.018395	0.17719	-0.26139	0.069921	0.022154	0.16676	0.72342	-0.017873	-0.27379	-0.083665	-0.1336	0.46681	0.31085
0.45859	0.78404	0.82981	NaN	0.60737	0.15367	0.35549	0.55905	0.23422	0.070423	-0.096908	-0.10122	0.24072	-0.14544	0.063073	-0.0099908	0.15672	0.69179	-0.080369	-0.22812	-0.095905	-0.1379	0.45703	0.32691
0.47394	0.73928	0.78706	NaN	0.6689	0.17254	0.35421	0.56401	0.17784	0.062927	-0.098204	-0.13621	0.20608	-0.097414	0.10536	-0.021424	0.19188	0.6553	-0.07303	-0.21273	-0.053024	-0.13154	0.42686	0.36384
0.33741	0.80865	0.74911	NaN	0.5001	0.15344	0.30683	0.67997	0.27812	0.073787	-0.082098	-0.12391	0.19133	-0.17307	0.10884	-0.008873	0.22562	0.68022	-0.042665	-0.22932	-0.037663	-0.10615	0.41737	0.39965
0.51625	0.78532	0.68706	NaN	0.55652	0.16872	0.31686	0.7576	0.45394	0.094293	-0.15161	-0.089185	0.23003	-0.1847	0.065932	-0.027742	0.18028	0.64212	-0.15359	-0.25204	-0.074527	-0.13327	0.40205	0.43375
0.49689	0.67385	0.51447	NaN	0.50439	0.1785	0.26516	0.79896	0.48871	0.13229	-0.067172	-0.036119	0.23963	-0.26441	0.081305	-0.0056778	0.17754	0.6476	-0.1206	-0.30074	-0.098943	-0.16133	0.39672	0.37027
0.48445	0.67368	0.53121	NaN	0.37555	0.13206	0.18131	0.91736	0.48175	0.15372	-0.24008	-0.064283	0.20862	-0.26312	0.049349	-0.02804	0.097483	0.61991	-0.035939	-0.29196	-0.050605	-0.14179	0.42022	0.34512
0.46628	0.65083	0.59554	NaN	0.2716	0.09549	0.19316	0.93478	0.43556	0.16758	-0.2974	-0.13152	0.18423	-0.11384	0.029115	-0.049543	0.018503	0.58015	-0.040263	-0.28251	0.0065709	-0.12979	0.42618	0.32271
0.42143	0.6477	0.62554	NaN	0.27299	0.16327	0.2283	0.89204	0.38552	0.17148	-0.3774	-0.14425	0.15818	-0.18847	-0.0092168	-0.063928	-0.045968	0.55171	-0.049826	-0.32116	-0.02577	-0.1437	0.42037	0.30978
0.51885	0.71907	0.41168	NaN	0.35788	0.16041	0.29685	0.89473	0.32724	0.11321	-0.33491	-0.14579	0.12275	-0.25087	-0.0024217	-0.09474	-0.085726	0.51873	-0.065707	-0.27256	-0.064989	-0.16025	0.44162	0.24617
0.31305	0.61747	0.36683	NaN	0.30638	0.1527	0.28796	0.9304	0.24554	0.11926	-0.43478	-0.15	0.073112	-0.24843	0.0073787	-0.086421	-0.11872	0.52422	-0.08008	-0.29403	-0.11433	-0.14453	0.44979	0.26414
0.25644	0.61495	0.47433	NaN	0.24381	0.14498	0.24496	0.96946	0.11594	0.1339	-0.40561	-0.15725	0.12264	-0.20606	-0.038617	-0.089151	-0.061504	0.50009	-0.073322	-0.23837	-0.13791	-0.1417	0.44186	0.24917
0.31483	0.5888	0.38018	NaN	0.20963	0.13725	0.23131	0.99585	0.024114	0.026132	-0.24022	-0.15866	0.17671	-0.17779	-0.090513	-0.13984	-0.092145	0.43868	-0.11133	-0.3821	-0.13036	-0.14736	0.33713	0.25088
0.14992	0.61862	0.30994	NaN	0.2994	0.12953	0.28009	0.91443	0.058866	-0.021594	-0.38375	-0.19591	0.13528	-0.18827	-0.045785	-0.21136	-0.080816	0.397	-0.064445	-0.41281	-0.1326	-0.12842	0.28411	0.27574
0.28349	0.6449	0.1718	NaN	0.23974	0.1218	0.31036	0.85416	0.028956	-0.060953	-0.5528	-0.25227	0.16778	-0.2691	-0.035017	-0.23408	-0.095149	0.34878	-0.10161	-0.31813	-0.148	-0.12677	0.31806	0.22926
0.22216	0.53772	0.047595	NaN	0.12029	0.11406	0.31269	0.81081	-0.013427	-0.085137	-0.35705	-0.26602	0.14667	-0.41841	-0.040841	-0.23408	-0.17506	0.31839	-0.066749	-0.38284	-0.15146	-0.12541	0.40269	0.10185
0.21864	0.53306	0.040871	NaN	0.1075	0.10632	0.28163	0.72163	-0.044716	-0.14403	-0.5059	-0.28211	0.0879	-0.37349	-0.11354	-0.19977	-0.19669	0.31474	-0.17407	-0.4568	-0.17417	-0.14886	0.49319	0.090656
0.12088	0.57751	0.040525	NaN	0.081665	0.098584	0.25718	0.4485	-0.088417	-0.13873	-0.57921	-0.26577	0.0469	-0.3122	-0.14035	-0.16582	-0.24316	0.33712	-0.24398	-0.45726	-0.23197	-0.17396	0.42725	0.12284
0.2452	0.59054	0.048284	NaN	0.021573	0.090839	0.19712	0.36768	-0.14855	-0.075886	-0.42251	-0.24149	-0.0043007	-0.33435	-0.099977	-0.17784	-0.26321	0.32756	-0.25436	-0.35345	-0.22839	-0.22448	0.41105	0.067152
0.17733	0.50958	0.060584	NaN	0.013629	0.083091	0.13045	0.36522	-0.063435	-0.052121	-0.55182	-0.27789	-0.041873	-0.34735	-0.087881	-0.22521	-0.31258	0.3063	-0.31849	-0.32452	-0.21404	-0.27954	0.45077	0.013487
0.38381	0.4711	0.069195	NaN	-0.093772	0.07534	0.12105	0.25158	-0.12019	0.0098059	-0.38396	-0.30621	-0.089352	-0.47181	-0.12686	-0.31574	-0.33107	0.25247	-0.41732	-0.28707	-0.23259	-0.26147	0.33176	-0.036119
0.16727	0.4341	-0.092517	NaN	0.03406	0.067585	0.12805	0.25494	-0.19458	-0.013566	-0.59508	-0.37003	-0.12824	-0.52344	-0.15691	-0.31599	-0.37079	0.21464	-0.45011	-0.36523	-0.24621	-0.29393	0.2231	-0.0054374
0.14147	0.45157	-0.13222	NaN	0.141	0.059827	0.19767	0.346	-0.19484	-0.019496	-0.50925	-0.42949	-0.13362	-0.48313	-0.16517	-0.34303	-0.40887	0.20398	-0.43845	-0.40914	-0.28152	-0.31811	0.19349	0.0027651
