# Supplementary material for: Timing variability of sensorimotor integration during vocalization in individuals who stutter
Source: Sci Rep. 2018 Nov 5;8:16340. doi: 10.1038/s41598-018-34517-1 (PMC6218511; doi:10.1038/s41598-018-34517-1)
Supplement: Supplementary file 2 — Dataset 1 [file 41598_2018_34517_MOESM2_ESM.zip › compens-stutt-behav-scireports-supplementary-material/AC2012_up.txt]

0.36259	-0.45403	-0.097973	0.29536	0.3391	0.22419	0.063565	0.18678	0.15829	0.90603	0.93613	0.96784	0.003893	0.24692	-0.17828	0.64806	0.38973	0.12007	1.3584	0.10424	-0.20683	0.12786	0.11642	-0.23245
0.32466	-0.42848	-0.071672	0.32243	0.35064	0.2145	-0.022783	0.18773	0.1404	0.87482	0.80424	0.91106	-0.0093394	0.23491	-0.16084	0.58136	0.4077	0.03178	1.3999	0.075193	-0.20571	0.13481	0.12394	-0.22223
0.35725	-0.41156	-0.074119	0.254	0.29708	0.21095	-0.0050442	0.17189	0.068584	0.88567	0.72947	0.86218	-0.070717	0.24706	-0.13941	0.55012	0.36566	0.0195	1.3554	0.077389	-0.13971	0.075086	0.096194	-0.21087
0.30344	-0.35751	-0.10365	0.25299	0.23551	0.24384	0.017762	0.15211	0.045775	0.79186	0.70383	0.84161	-0.024511	0.26186	-0.13992	0.53119	0.31039	0.0074076	1.2676	0.057651	-0.15946	0.017407	0.017473	-0.16316
0.36062	-0.33878	-0.11707	0.17751	0.21002	0.23903	0.078508	0.15582	-0.0045658	0.77068	0.67643	0.82052	-0.07527	0.31763	-0.10577	0.59817	0.23138	-0.11299	1.1705	0.046218	-0.18807	0.0056828	-0.029824	-0.14326
0.34089	-0.35328	-0.1693	0.11069	0.2543	0.18022	0.10559	0.16853	0.031637	0.73193	0.57194	0.76448	-0.031044	0.30508	-0.075254	0.6131	0.17197	-0.093852	1.1022	0.080014	-0.1704	0.010956	9.5726e-05	-0.16897
0.33862	-0.40704	-0.099143	0.078802	0.22416	0.17486	0.1001	0.12161	0.0046053	0.68242	0.51273	0.6718	0.0058321	0.27076	-0.08362	0.56072	0.14695	-0.15276	1.0259	0.081097	-0.134	0.029974	0.015279	-0.22043
0.30498	-0.45076	-0.050353	0.067163	0.22576	0.21948	0.10528	0.12087	0.011443	0.65184	0.50644	0.63661	-0.0046496	0.27667	-0.07518	0.58506	0.12847	-0.18368	0.91674	0.040582	-0.10747	0.055821	0.0069978	-0.20862
0.20255	-0.48659	0.0011862	0.067294	0.25907	0.18505	0.0869	0.078047	-0.022462	0.5745	0.46986	0.62519	-0.011829	0.26349	-0.07858	0.62067	0.116	-0.19251	0.85321	0.019963	-0.10126	0.058615	-0.024315	-0.19171
0.20317	-0.46792	-0.0026231	-0.029093	0.23601	0.1238	0.14951	0.052744	-0.063158	0.56097	0.46044	0.54472	0.038445	0.2688	-0.067199	0.65091	0.097154	-0.15791	0.77328	-0.0093563	-0.11559	0.075104	-0.085312	-0.23711
0.2446	-0.45704	-0.018735	-0.022374	0.23356	0.13041	0.16503	0.064664	-0.028517	0.50806	0.46066	0.48001	0.007323	0.30008	-0.0083166	0.6293	0.071174	-0.15913	0.72958	-0.019791	-0.1152	0.084594	-0.080368	-0.23703
0.20171	-0.48306	-0.021382	-0.014993	0.21221	0.14188	0.19938	0.040405	-0.057406	0.49697	0.39754	0.45031	0.025731	0.31416	0.018328	0.55713	0.038927	-0.24619	0.71799	-0.023074	-0.11197	0.10665	-0.045287	-0.17487
0.14108	-0.4853	-0.061322	-0.026164	0.25106	0.13141	0.17973	-0.043115	-0.090848	0.42274	0.35982	0.43134	-0.043069	0.29571	0.006734	0.44343	0.017428	-0.26241	0.65419	0.010696	-0.066015	0.13273	-0.074321	-0.1552
0.10269	-0.47278	-0.11642	-0.032449	0.25151	0.10009	0.1646	-0.049747	-0.10216	0.3998	0.34035	0.38172	0.039221	0.28299	-0.018971	0.41952	0.028353	-0.37088	0.55127	0.081507	-0.03549	0.14929	-0.11464	-0.14643
0.17028	-0.45027	-0.14927	-0.0018892	0.2492	0.12428	0.11263	-0.069853	-0.15822	0.36137	0.32509	0.31889	-0.0053615	0.28937	-0.0050623	0.27656	0.04848	-0.3195	0.44649	0.093862	-0.054215	0.16003	-0.13101	-0.12229
0.16003	-0.3993	-0.051979	0.0076768	0.21681	0.069555	0.1612	-0.061664	-0.1354	0.35142	0.29359	0.28469	-0.078397	0.29454	0.00090537	0.30016	0.051025	-0.2368	0.36036	0.064259	-0.039359	0.1633	-0.14123	-0.077261
0.052764	-0.37303	-0.012642	-0.047439	0.18554	0.066786	0.16449	-0.059296	-0.098405	0.2778	0.27247	0.27364	0.0033864	0.28766	-0.0019169	0.32812	0.055126	-0.33242	0.32456	0.12313	-0.024683	0.14294	-0.12428	0.015117
0.021418	-0.38864	-0.025716	-0.051358	0.09136	0.12171	0.14917	-0.036114	-0.13731	0.29818	0.3189	0.25634	-0.02357	0.27737	-0.029553	0.30421	0.027878	-0.29392	0.31073	0.16189	-0.036574	0.10276	-0.095504	0.067232
0.083694	-0.40391	0.014771	-0.019392	0.044531	0.039573	0.13775	-0.10139	-0.14166	0.2852	0.32312	0.18017	0.030327	0.27732	-0.042037	0.30064	0.025464	-0.29727	0.24788	0.2028	-0.076677	0.059962	-0.086931	0.028888
0.16327	-0.40805	-0.053848	-0.0030918	0.041468	-0.0059933	0.10975	-0.17105	-0.11169	0.21212	0.26799	0.13814	0.1142	0.29518	-0.035005	0.24932	0.064982	-0.14661	0.17095	0.25999	-0.056096	0.038474	-0.078895	0.014174
0.14749	-0.36604	-0.08136	-0.017807	0.034468	-0.023427	0.071085	-0.20571	-0.1093	0.11357	0.24236	0.11834	0.09952	0.26547	-0.00026655	0.20598	0.088611	-0.11719	0.13123	0.19738	-0.084708	0.047903	-0.063909	-0.0075564
0.14411	-0.28715	-0.11396	-0.073587	0.10491	-0.017168	0.15122	-0.21061	0.086901	0.081027	0.19734	0.11519	0.088747	0.24983	-0.0068049	0.24343	0.05084	-0.061418	0.10942	0.16944	-0.098339	0.021011	-0.090642	-0.010859
0.27777	-0.23965	-0.06171	-0.031495	0.10543	-0.039685	0.16324	-0.1922	-0.05829	0.12106	0.076373	0.12734	-0.0060218	0.24677	-0.005604	0.13345	0.027256	-0.095591	0.07764	0.13784	-0.11201	-0.019257	-0.1099	-0.0074196
0.1743	-0.1662	-0.026441	-0.090143	0.032986	-0.06954	0.10503	-0.14674	0.093739	0.022005	0.022252	0.13158	-0.025851	0.23493	0.013735	0.16096	-0.01175	-0.029249	0.054763	0.13229	-0.10462	0.0013311	-0.072278	0.0024246
0.087003	-0.17066	-0.042293	-0.10019	0.029343	-0.031771	0.061029	-0.12067	0.052959	0.046058	0.012985	0.098356	0.020017	0.22559	0.023256	0.10397	0.0020278	-0.032928	0.027306	0.13367	-0.065721	0.025216	-0.041105	-0.032074
0.088306	-0.17556	-0.069264	-0.075782	0.03752	-0.02431	0.082896	-0.070824	0.031394	-0.074117	0.0067911	0.065299	0.11418	0.21418	0.049561	0.075167	-0.015691	0.054039	0.0095089	0.10587	-0.045438	0.03058	-0.042696	-0.059722
0.079514	-0.12791	-0.014345	-0.013016	0.031383	-0.034804	0.019872	-0.058283	-0.030404	-0.080464	0.044444	0.05185	0.02653	0.1744	0.0044667	0.10762	-0.02005	0.079544	0.0086269	0.023092	-0.036555	0.01303	-0.043743	-0.060909
0.056973	-0.19611	0.013839	0.00057957	0.0032749	-0.0081047	0.040959	-0.032562	0.040957	0.068723	0.028842	0.045086	0.00076916	0.11197	-0.035479	0.14271	-0.011657	0.086319	0.041035	0.034775	0.0080689	-0.019353	-0.011733	-0.069015
-0.018837	-0.0031919	0.039086	0.004793	0.014374	0.014474	0.036414	-0.028427	0.024559	0.061368	0.0077308	0.0145	-0.031071	0.043923	-0.02423	-0.037701	-0.012593	0.076599	0.038174	0.024624	0.021775	-0.0014851	0.01206	-0.018914
0	0	0	0	0	0	0	0	0	0	0	0	0	0	0	0	0	0	0	0	0	0	0	0
-0.062202	0.085868	0.070529	-0.047351	-0.076599	0.0042462	-0.055661	0.063438	-0.025528	0.022462	0.0014141	-0.0094718	0.032051	0.0027284	0.043365	0.063747	-0.0098433	-0.015262	0.010609	-0.0020979	0.012568	-0.0037903	-0.03428	0.0017903
-0.04881	0.17506	0.091867	-0.034946	-0.11124	-0.082793	0.0080704	0.1169	-0.015986	0.019226	0.033908	-0.019337	-0.10018	0.027495	0.056928	0.073147	-0.034503	0.016388	0.066324	0.035941	0.047272	0.02485	-0.080314	0.014666
-0.021642	0.22981	0.12304	0.049416	-0.20991	-0.059013	0.02503	0.10628	-0.056835	-0.024693	0.02118	-0.015342	-0.088865	0.051957	0.042907	0.033968	-0.018115	0.073801	0.11865	0.042429	0.055953	0.065018	-0.12475	0.026915
0.0059591	0.29005	0.14049	0.10701	-0.32143	-0.019428	0.082133	0.054142	-0.12454	-0.018757	-0.023492	0.00079238	-0.020254	0.051965	-0.060187	-0.0905	-0.0082878	0.081209	0.14027	0.084419	0.045167	0.079019	-0.14749	0.072051
0.02209	0.3033	0.12192	0.10129	-0.36927	-0.020657	0.10531	0.093048	-0.066417	-0.032479	-0.026605	0.00601	-0.075522	0.019935	-0.090367	-0.17819	-0.017341	0.069032	0.15014	0.07129	0.053968	0.066736	-0.17164	0.087562
-0.0085538	0.29534	0.13668	0.067252	-0.36978	-0.058113	0.014748	0.082869	-0.061089	-0.048983	-0.054734	-0.024973	-0.070623	-0.0047079	-0.068213	-0.01888	-0.038798	0.12717	0.13501	0.0512	0.091073	0.061957	-0.19757	0.10373
0.0047362	0.32951	0.14257	0.10963	-0.35163	-0.042759	0.029863	0.070433	-0.10438	-0.032946	-0.078543	-0.037017	-0.03496	-0.058828	-0.034349	-0.14386	0.0032925	0.024336	0.11988	0.032239	0.20114	0.085208	-0.207	0.1112
0.12416	0.2768	0.16837	0.082873	-0.36753	0.052326	0.0015906	0.057011	-0.04279	-0.0074826	-0.060776	-0.06719	-0.13438	-0.096242	0.054305	-0.33143	0.11333	0.11981	0.082755	0.082099	0.20681	0.063282	-0.20298	0.068793
0.082692	0.2171	0.11993	0.073561	-0.35874	0.026229	0.072713	0.044376	-0.061143	-0.012085	-0.071211	-0.080352	-0.026858	-0.098166	0.039897	-0.28606	0.18492	0.13551	0.044315	0.053344	0.21247	0.023885	-0.20614	0.018912
0.17582	0.28871	0.050185	0.063997	-0.2855	-0.0072188	0.19747	0.079751	-0.045513	-0.075944	-0.081511	-0.10046	-0.034744	-0.094994	0.019351	-0.23712	0.21547	0.20942	-0.0034036	0.052807	0.21686	0.027983	-0.21417	-0.0090328
0.028828	0.24505	0.050701	0.055952	-0.23311	-0.047899	0.17963	0.047323	-0.019201	-0.042296	-0.067355	-0.11435	-0.066579	-0.073103	0.0048667	-0.18166	0.19577	0.12948	-0.085504	0.023622	0.22529	0.0033615	-0.2196	-0.03688
0.062824	0.19004	-0.047599	0.13499	-0.23805	-0.014401	0.084279	0.026195	-0.009071	-0.066577	-0.050636	-0.1108	-0.031831	-0.13016	0.007365	-0.12352	0.17105	0.20169	-0.1286	0.010145	0.24701	-0.068795	-0.23464	-0.091106
0.050013	0.086059	-0.030741	0.10691	-0.22289	0.030861	0.19614	0.026656	-0.0060057	-0.067759	-0.059677	-0.12388	-0.065315	-0.18445	0.026831	-0.035228	0.12637	0.17704	-0.13834	0.0051359	0.23802	-0.13698	-0.21458	-0.095578
-0.10827	0.096841	-0.0058659	0.01507	-0.16024	0.030339	0.27727	0.014913	0.029346	-0.056675	-0.094949	-0.1142	-0.13241	-0.1476	0.049332	-0.11729	0.10742	0.13842	-0.16542	-0.053827	0.18893	-0.15109	-0.20143	-0.11677
-0.14625	0.082679	0.016648	-0.019589	-0.18878	0.059357	0.38985	-0.018809	0.036408	-0.070436	-0.10937	-0.10887	-0.11893	-0.15333	0.085274	-0.031055	0.13618	0.14475	-0.16577	-0.054149	0.1872	-0.154	-0.23312	-0.11052
-0.21031	0.064024	0.031094	0.0037731	-0.2484	0.0040312	0.34844	0.013991	0.028447	-0.073905	-0.14192	-0.1154	-0.14813	-0.20171	0.11931	-0.19705	0.11688	0.081696	-0.16912	-0.074075	0.24	-0.099984	-0.27954	-0.10924
-0.2195	0.022945	0.015426	0.082668	-0.31895	-0.015878	0.25714	0.042325	0.046027	-0.037754	-0.17347	-0.08967	-0.08403	-0.24966	0.12449	-0.28328	0.072804	0.13566	-0.17393	-0.064123	0.24039	-0.074835	-0.33016	-0.15802
-0.26871	-0.064389	0.013644	0.10808	-0.37482	-0.013712	0.30452	0.019731	0.026403	-0.050225	-0.17033	-0.096547	-0.03486	-0.31779	0.11802	-0.32944	0.011722	0.10531	-0.19193	-0.011106	0.22624	-0.10444	-0.36095	-0.15663
-0.2513	-0.084218	0.039675	0.12097	-0.44197	-0.083714	0.25853	0.036125	-0.025686	-0.11601	-0.16105	-0.17296	-0.2184	-0.39679	0.096752	-0.42199	0.031146	0.061802	-0.20516	-0.0033036	0.23028	-0.11427	-0.41221	-0.14937
-0.33109	-0.084624	0.077465	0.13393	-0.42578	-0.1143	0.19321	-0.037287	-0.082937	-0.091775	-0.16327	-0.18744	-0.22634	-0.473	0.073048	-0.36426	0.039759	0.039488	-0.18056	-0.0027699	0.25709	-0.12394	-0.44959	-0.12814
-0.19662	-0.11549	0.044858	0.18408	-0.43713	-0.075303	0.16292	-0.033601	-0.0098457	-0.15462	-0.19037	-0.19966	-0.19278	-0.48285	0.076834	-0.50502	-0.0059854	0.11669	-0.14429	-0.0011687	0.28803	-0.15266	-0.48567	-0.16198
-0.21724	-0.11841	0.071187	0.12528	-0.49942	-0.050243	0.23517	-0.067324	-0.042612	-0.13759	-0.22694	-0.17499	-0.1816	-0.42257	0.05656	-0.32359	-0.013723	0.12289	-0.10349	0.0071954	0.26158	-0.19398	-0.52919	-0.21498
-0.22133	-0.16003	-0.034322	0.082646	-0.51347	-0.096949	0.27019	-0.05724	-0.038717	-0.17294	-0.21673	-0.11456	-0.17957	-0.38059	0.0085419	-0.17414	-0.0072461	0.10972	-0.05412	0.010898	0.19741	-0.17876	-0.54736	-0.23089
-0.15295	-0.22801	0.0029326	0.075927	-0.55699	-0.11746	0.27905	-0.043392	-0.025011	-0.18531	-0.13847	-0.098384	-0.18726	-0.4648	-0.081096	-0.18025	0.017102	0.11029	-0.003473	0.026017	0.16212	-0.18361	-0.5499	-0.23076
0.073005	-0.12948	-0.054874	0.076513	-0.49325	-0.2052	0.068909	-0.13298	0.025389	-0.19608	-0.080885	-0.090845	-0.17489	-0.53951	-0.10187	-0.22198	0.028882	0.10545	0.019651	-0.082776	0.070034	-0.19612	-0.53739	-0.25268
-0.040039	-0.10797	-0.058883	0.095708	-0.45104	-0.20891	-0.080363	-0.057083	0.017371	-0.25642	-0.15195	-0.10729	-0.21228	-0.49468	-0.10086	-0.17568	-0.0091156	0.15759	-0.0073809	-0.064545	0.041624	-0.19842	-0.51659	-0.29674
-0.14362	-0.14225	-0.055278	0.044527	-0.44711	-0.18082	-0.01037	-0.055698	-0.03227	-0.2187	-0.1755	-0.1212	-0.20956	-0.42431	-0.16807	-0.10598	-0.043901	0.15461	-0.0050999	-0.14756	0.005005	-0.22531	-0.51807	-0.36232
-0.013301	-0.22261	-0.013966	-0.0038068	-0.44533	-0.1963	-0.063719	-0.10628	-0.060099	-0.20991	-0.065236	-0.14761	-0.087874	-0.44542	-0.29819	-0.30832	-0.072607	0.1694	-0.0068841	-0.18193	-0.041597	-0.24821	-0.53359	-0.37143
-0.089416	-0.24142	-0.055796	-0.09566	-0.4601	-0.20768	-0.078072	-0.1169	-0.025743	-0.20152	-0.0349	-0.15361	-0.11557	-0.4392	-0.36896	-0.19559	-0.12516	0.15004	0.017124	-0.14323	-0.11402	-0.29887	-0.55015	-0.38467
-0.12331	-0.28728	-0.008117	-0.065854	-0.44365	-0.26562	-0.07053	-0.1309	-0.086795	-0.25579	-0.025035	-0.2042	-0.10626	-0.42351	-0.28514	-0.18562	-0.21733	0.12051	0.050554	-0.12375	-0.1229	-0.30831	-0.58515	-0.37591
-0.14145	-0.34188	-0.041819	-0.10036	-0.43971	-0.29703	-0.075871	-0.20605	-0.22357	-0.26488	0.027345	-0.22059	-0.086546	-0.4106	-0.22182	-0.21787	-0.31552	0.11872	0.0099628	-0.12526	-0.11529	-0.2844	-0.61699	-0.35376
-0.22133	-0.35882	-0.068116	-0.14468	-0.46269	-0.3168	-0.11328	-0.23795	-0.25078	-0.2828	0.05235	-0.24325	-0.039521	-0.39424	-0.31258	-0.31037	-0.44818	0.11165	-0.033945	-0.097449	-0.15435	-0.29607	-0.62279	-0.37941
-0.22522	-0.49728	-0.080982	-0.045744	-0.48217	-0.32487	-0.054945	-0.19067	-0.33527	-0.30293	0.038558	-0.27652	-0.04838	-0.42649	-0.33749	-0.33813	-0.50599	0.12015	-0.022165	-0.11296	-0.2214	-0.30046	-0.65418	-0.40312
-0.44505	-0.47767	-0.056719	0.014239	-0.48591	-0.26357	-0.060836	-0.19308	-0.3195	-0.28657	0.034849	-0.23219	0.06866	-0.45026	-0.45264	-0.27764	-0.38868	0.11923	-0.026008	-0.10097	-0.21338	-0.31992	-0.68565	-0.38274
-0.36406	-0.42769	-0.030281	0.011024	-0.51818	-0.34764	-0.13843	-0.29681	-0.3995	-0.30796	0.021159	-0.21517	0.063537	-0.45038	-0.49382	-0.23235	-0.26392	0.15429	-0.064302	-0.095859	-0.21229	-0.34949	-0.7086	-0.35879
-0.73678	-0.49551	-0.072808	0.031374	-0.54085	-0.42765	-0.15018	-0.35202	-0.31889	-0.34041	-0.012649	-0.19083	-0.024589	-0.41306	-0.48786	-0.25752	-0.33774	0.11117	-0.094495	-0.12591	-0.20907	-0.33774	-0.7428	-0.38678
-0.54459	-0.50131	-0.1273	0.041612	-0.55674	-0.45367	-0.086197	-0.3096	-0.2851	-0.38223	-0.022305	-0.20618	0.0052024	-0.44127	-0.50655	-0.058935	-0.45349	0.068532	-0.12794	-0.11178	-0.18418	-0.35742	-0.78286	-0.40744
-0.38811	-0.38708	-0.13514	0.042489	-0.58235	-0.41564	-0.12705	-0.33502	-0.45956	-0.43026	-0.052651	-0.20277	0.009528	-0.42124	-0.4698	-0.21004	-0.43775	0.1256	-0.17116	-0.13912	-0.21707	-0.36619	-0.82452	-0.46728
-0.68144	-0.38469	-0.14966	0.048821	-0.51698	-0.38986	-0.19591	-0.32358	-0.43553	-0.41091	-0.11959	-0.14833	0.014911	-0.33307	-0.61416	-0.21974	-0.55041	0.18915	-0.15734	-0.090793	-0.24081	-0.34747	-0.79845	-0.52147
-0.59922	-0.42076	-0.23842	0.075369	-0.48745	-0.38784	-0.13075	-0.35506	-0.30476	-0.41817	-0.22117	-0.11324	-0.02564	-0.30584	-0.78235	-0.40454	-0.61898	0.1783	-0.15839	-0.18201	-0.27658	-0.3479	-0.7447	-0.54152
-0.6562	-0.49305	-0.312	-0.032163	-0.45461	-0.46168	-0.10565	-0.34697	-0.38848	-0.44346	-0.25109	-0.083115	-0.073794	-0.2998	-0.8134	-0.51762	-0.61249	0.13746	-0.22346	-0.15799	-0.29519	-0.33437	-0.75063	-0.52207
-0.56671	-0.45253	-0.35844	-0.039607	-0.4508	-0.50724	-0.048443	-0.34051	-0.6022	-0.45869	-0.39222	-0.096129	0.046483	-0.24088	-0.80089	-0.45001	-0.74689	0.099947	-0.27923	-0.23464	-0.25488	-0.33128	-0.76565	-0.49743
-0.49395	-0.51585	-0.44118	0.073583	-0.46687	-0.53882	-0.10572	-0.42058	-0.62736	-0.48056	-0.51607	-0.086096	0.035702	-0.19348	-0.80834	-0.39348	-0.76639	0.13988	-0.29851	-0.35801	-0.23506	-0.33872	-0.77441	-0.52537
-0.62102	-0.44423	-0.49518	0.082997	-0.4045	-0.47395	-0.17972	-0.46485	-0.74868	-0.46866	-0.51429	-0.098411	0.028626	-0.21278	-0.76479	-0.53869	-0.76527	0.049214	-0.30154	-0.36422	-0.2522	-0.33491	-0.77964	-0.56875
-0.67283	-0.51168	-0.47408	0.03531	-0.37957	-0.55835	-0.17165	-0.5289	-0.75199	-0.54233	-0.51252	-0.10594	0.023854	-0.29735	-0.70415	-0.46816	-0.89211	0.066654	-0.31676	-0.35868	-0.28384	-0.34906	-0.79671	-0.53424
-0.72499	-0.61232	-0.43766	0.02383	-0.41734	-0.62904	-0.18816	-0.48302	-0.82102	-0.68103	-0.51074	-0.12142	-0.01636	-0.21543	-0.72719	-0.23916	-1.0136	-0.027996	-0.28446	-0.34271	-0.30424	-0.40529	-0.81024	-0.52733
-0.80616	-0.59201	-0.53648	0.056153	-0.3666	-0.68917	-0.27388	-0.4255	-0.82841	-0.65741	-0.50896	-0.10413	0.029725	0.095674	-0.77499	-0.20068	-1.0473	-0.10751	-0.29241	-0.30508	-0.31439	-0.47006	-0.79525	-0.66474
-0.87822	-0.78181	-0.57452	0.036972	-0.39333	-0.63361	-0.34082	-0.42576	-0.80934	-0.72959	-0.50719	-0.12752	-0.067864	0.36789	-0.72212	-0.24065	-1.0567	-0.15488	-0.34319	-0.35938	-0.31774	-0.50168	-0.78541	-0.6698
-0.90304	-0.91709	-0.58098	-0.0027804	-0.46718	-0.54011	-0.34969	-0.33928	-0.85662	-0.70293	-0.50541	-0.20204	0.097641	0.36579	-0.71953	-0.35571	-1.1154	-0.27643	-0.37778	-0.39644	-0.33997	-0.50541	-0.76548	-0.68959
-1.0873	-0.82578	-0.68068	-0.0032628	-0.53632	-0.58251	-0.43048	-0.37238	-0.919	-0.71106	-0.50363	-0.23603	0.099985	0.41109	-0.74623	-0.36242	-1.0854	-0.26588	-0.35395	-0.39743	-0.34295	-0.47997	-0.79999	-0.70623
-1.0761	-0.91189	-0.62684	0.053707	-0.59787	-0.62334	-0.41745	-0.37271	-0.85638	-0.68219	-0.50186	-0.24201	0.097512	0.39927	-0.72001	-0.1379	-0.93329	-0.39248	-0.31192	-0.46617	-0.3381	-0.44997	-0.81283	-0.70942
-1.0429	-0.87782	-0.87672	0.063398	-0.67723	-0.61165	-0.3774	-0.39533	-0.89385	-0.65102	-0.50786	-0.2095	-0.046137	0.26403	-0.76498	-0.11424	-0.92907	-0.47582	-0.3399	-0.43279	-0.35744	-0.41568	-0.75123	-0.75686
-1.365	-0.80507	-0.9751	0.1472	-0.6654	-0.65159	-0.33792	-0.50897	-0.95056	-0.77154	-0.394	-0.16724	-0.0288	0.23832	-0.82984	-0.11922	-0.92528	-0.60335	-0.37333	-0.48472	-0.35047	-0.3928	-0.70893	-0.70441
-0.92923	-0.80835	-0.92426	0.073441	-0.68369	-0.65589	-0.36091	-0.61849	-0.91015	-0.8634	-0.37759	-0.15568	-0.010028	0.22441	-0.81838	-0.23553	-1.0166	-0.48221	-0.42433	-0.49695	-0.37119	-0.36489	-0.71829	-0.63512
-1.0839	-0.67997	-0.9245	0.076501	-0.66894	-0.69331	-0.42934	-0.62356	-0.95867	-0.93261	-0.58501	-0.14044	-0.047872	0.22347	-0.8154	-0.22629	-1.0655	-0.41814	-0.45126	-0.39543	-0.41492	-0.3107	-0.67304	-0.68117
-0.7327	-0.73682	-0.93881	0.028034	-0.61895	-0.66624	-0.32047	-0.60734	-1.0159	-0.97247	-0.67411	-0.21527	-0.13787	0.25234	-0.90246	-0.29225	-1.0065	-0.40549	-0.47888	-0.38787	-0.42226	-0.28504	-0.65308	-0.74261
-0.78252	-0.70968	-0.8842	0.05312	-0.61719	-0.6674	-0.38249	-0.45801	-1.0165	-0.97296	-0.65743	-0.26198	-0.17996	0.25869	-0.94903	-0.52453	-1.0469	-0.38426	-0.4753	-0.42432	-0.42515	-0.27129	-0.68596	-0.69834
-0.54175	-0.62294	-0.83652	0.046743	-0.56568	-0.76155	-0.34875	-0.49504	-1.0418	-1.0275	-0.59338	-0.26656	-0.23194	0.26221	-0.97144	-0.5224	-1.2264	-0.31838	-0.49334	-0.46515	-0.38834	-0.27517	-0.66024	-0.66305
-0.65604	-0.63702	-0.8863	-0.024916	-0.57695	-0.79295	-0.30809	-0.4641	-1.0007	-0.95555	-0.56178	-0.322	-0.28065	0.26312	-0.98815	-0.33552	-1.2332	-0.39362	-0.54539	-0.4262	-0.42945	-0.27958	-0.65323	-0.71742
-0.58176	-0.68959	-1.0461	0.024263	-0.63178	-0.75728	-0.40229	-0.56582	-1.0823	-1.0622	-0.49097	-0.35055	-0.25577	0.35896	-1.0629	-0.28658	-1.3513	-0.43799	-0.52289	-0.40205	-0.41345	-0.28054	-0.67668	-0.81371
-0.56774	-0.8256	-0.98593	-0.093055	-0.67506	-0.83129	-0.43661	-0.55789	-1.0568	-1.0883	-0.42874	-0.33536	-0.31179	0.46563	-1.0063	-0.37606	-1.3846	-0.37893	-0.50006	-0.44252	-0.39858	-0.25389	-0.68993	-0.73424
-0.45112	-0.78878	-0.86434	-0.18089	-0.64483	-0.86657	-0.39657	-0.47759	-0.93019	-1.0164	-0.429	-0.27135	-0.29191	0.32122	-0.93668	-0.3245	-1.2254	-0.35078	-0.54823	-0.41851	-0.38678	-0.24908	-0.68317	-0.69799
-0.2899	-0.70457	-0.77877	-0.20118	-0.69108	-0.84597	-0.41301	-0.50737	-0.85918	-0.8235	-0.45598	-0.261	-0.32348	0.29974	-0.89296	-0.29913	-1.202	-0.29663	-0.572	-0.47474	-0.39065	-0.25842	-0.6358	-0.64537
-0.28137	-0.82993	-0.72751	-0.19965	-0.72224	-0.82172	-0.44264	-0.62851	-0.95556	-0.82565	NaN	-0.312	-0.36251	0.28148	-0.82787	-0.30661	-1.3885	-0.29056	-0.55327	-0.55913	-0.41068	-0.24212	-0.58023	-0.6147
-0.49588	-0.91799	-0.8235	-0.19623	-0.75768	-0.82447	-0.31713	-0.5697	-1.0108	-0.86715	NaN	-0.39642	-0.47031	0.27589	-0.84926	-0.22645	-1.4634	-0.30668	-0.53696	-0.45914	-0.38934	-0.22059	-0.55386	-0.64276
-0.28987	-0.90264	-0.63288	-0.18718	-0.79674	-0.7784	-0.40224	-0.58207	-0.94588	-0.90833	NaN	-0.41605	-0.47882	0.27083	-0.88753	-0.3608	-1.376	-0.30305	-0.55183	-0.53743	-0.37949	-0.20293	-0.53457	-0.68969
-0.29471	-0.99844	-0.53206	-0.15296	-0.808	-0.76245	-0.4746	-0.61053	-0.87179	-0.83373	NaN	-0.47205	-0.49793	0.30607	-0.81949	-0.25355	-1.2524	-0.36594	-0.52881	-0.48736	-0.32983	-0.15197	-0.47454	-0.74788
-0.55059	-0.80701	-0.48941	-0.13923	-0.78224	-0.70617	-0.44877	-0.76215	-0.90554	-0.86757	NaN	-0.50188	-0.51435	0.27239	-0.85021	-0.17668	-1.2093	-0.35189	-0.40823	-0.50779	-0.25315	-0.14997	-0.43193	-0.73467
-0.58784	-0.84556	-0.42047	-0.03964	-0.69708	-0.80996	-0.23226	-0.80302	-0.86591	-0.89737	NaN	-0.51658	-0.48571	0.24614	-0.81186	-0.12917	-1.2206	-0.17735	-0.35516	-0.46166	-0.28804	-0.20467	-0.45168	-0.70195
-0.35	-0.81474	-0.47744	-0.015692	-0.65146	-0.82973	-0.37691	-0.79473	-0.83062	-1.0066	NaN	-0.52605	-0.50728	0.22385	-0.86761	0.043868	-1.1213	-0.41834	-0.38283	-0.42286	-0.35194	-0.20794	-0.47355	-0.69262
-0.59228	-0.78109	-0.37541	0.027711	-0.66619	-0.90657	-0.38546	-0.71113	-0.80299	-1.0022	NaN	-0.52935	-0.51519	0.19885	-0.87831	0.093851	-1.0569	-0.45491	-0.43914	-0.44006	-0.38685	-0.17754	-0.46408	-0.67347
-0.38996	-0.64886	-0.25354	-0.01722	-0.69806	-0.84539	-0.37299	-0.72258	-0.7926	-0.9595	NaN	-0.4916	-0.45215	0.19018	-0.88495	0.15796	-1.106	-0.39466	-0.47708	-0.46435	-0.37285	-0.17437	-0.4358	-0.6603
-0.22917	-0.60984	-0.17734	0.024173	-0.72722	NaN	-0.4111	-0.72193	-0.6269	-0.94866	NaN	-0.37901	-0.46597	0.16867	-0.87478	0.050984	-1.2839	-0.4664	-0.47403	-0.49717	-0.3386	-0.19899	-0.43964	-0.60686
-0.24993	-0.64323	-0.27579	-0.016216	-0.7045	NaN	-0.37991	-0.76013	-0.65884	-0.83084	NaN	-0.33394	-0.43038	0.095821	-0.8692	0.024329	-1.147	-0.26134	-0.49686	-0.46258	-0.30022	-0.22366	-0.44353	-0.61943
-0.48621	-0.68105	-0.33455	-0.066785	-0.66092	NaN	-0.26604	-0.66774	-0.61926	-0.84121	NaN	-0.37782	-0.41501	0.0082002	-0.87407	0.073339	-1.0074	-0.30645	-0.50731	-0.39478	-0.28274	-0.23757	-0.44474	-0.6143
-0.29414	-0.61834	-0.32381	0.028422	-0.68292	NaN	-0.33563	-0.6525	-0.60495	-0.85102	NaN	-0.40947	-0.32397	-0.021742	-0.82657	-0.193	-1.0663	-0.36198	-0.49853	-0.37275	-0.22953	-0.24829	-0.46064	-0.59603
-0.40566	-0.61804	-0.18687	-0.080282	-0.71269	NaN	-0.28125	-0.60199	-0.62332	-0.84435	NaN	-0.45599	-0.37801	-0.085539	-0.81765	-0.33614	-0.83137	-0.30724	-0.45763	-0.32501	-0.20169	-0.21851	-0.45836	-0.5849
-0.33678	-0.63734	-0.073166	-0.013478	-0.8138	NaN	-0.27044	-0.53843	-0.63381	-0.91362	NaN	-0.50907	-0.3332	-0.14827	-0.82343	-0.28686	-0.89273	-0.17014	-0.48701	-0.29442	-0.19002	-0.18414	-0.46912	-0.554
-0.37274	-0.76212	-0.16477	-0.061249	-0.95099	NaN	-0.32887	-0.49494	-0.63613	-0.97738	NaN	-0.48322	-0.41889	-0.17661	-0.79495	-0.2803	-1.0013	-0.23963	-0.56953	-0.39551	-0.1225	-0.17807	-0.49059	-0.53481
-0.38109	-0.80487	-0.10965	-0.069731	-1.0122	NaN	-0.38543	-0.51021	-0.6727	-0.91369	NaN	-0.45331	-0.38588	-0.25382	-0.77239	-0.1679	-0.96558	-0.39519	-0.49966	-0.41662	-0.1253	-0.18073	-0.51361	-0.54846
