# Supplementary material for: Timing variability of sensorimotor integration during vocalization in individuals who stutter
Source: Sci Rep. 2018 Nov 5;8:16340. doi: 10.1038/s41598-018-34517-1 (PMC6218511; doi:10.1038/s41598-018-34517-1)
Supplement: Supplementary file 2 — Dataset 1 [file 41598_2018_34517_MOESM2_ESM.zip › compens-stutt-behav-scireports-supplementary-material/AC2014_control.txt]

0.56415	-0.42798	0.038547	-0.33258	-0.091873	-0.14674	-0.25699	-0.32735	-0.15717	0.096109	-0.037441	-0.12168	-0.12253	0.028956	0.08596	-0.19542	0.5693	-0.36416	0.066493	-0.035193	-0.38883	-0.08667	0.10916	-0.14863	0.066735
0.48599	-0.31663	0.016745	-0.27939	-0.46772	-0.11295	-0.28198	-0.34845	-0.12297	0.14223	-0.065949	-0.17705	-0.14102	0.037171	0.061909	-0.16105	0.56829	-0.47911	0.071129	-0.083208	-0.33431	-0.044848	0.051568	-0.10387	0.13615
0.40412	-0.26217	0.022179	-0.21517	-1.0678	-0.14455	-0.32293	-0.32735	-0.072443	0.1874	-0.047643	-0.21935	-0.1346	0.036012	0.033166	-0.14912	0.3252	-0.58872	0.10237	-0.073975	-0.31332	-0.027059	0.11603	-0.1446	0.11022
0.31364	-0.27341	0.023828	-0.20575	-0.89133	-0.20643	-0.23559	-0.27946	-0.05953	0.24439	-0.059399	-0.22618	-0.13784	0.027646	-0.016165	-0.1322	-0.11104	-0.64451	0.10664	-0.068827	-0.35985	-0.031851	0.21094	-0.17492	0.11924
0.24414	-0.34178	-0.031429	-0.21507	-0.34049	-0.22725	-0.22615	-0.26145	-0.14186	0.27928	-0.088364	-0.19849	-0.1483	0.039465	0.014758	-0.19698	-0.0014294	-0.65484	0.072593	-0.041489	-0.38963	0.020936	0.35895	-0.20835	0.054726
0.17307	-0.38279	-0.091405	-0.24263	-0.30423	-0.30875	-0.23991	-0.28542	-0.25117	0.20495	-0.16483	-0.13247	-0.16686	0.085905	0.033135	-0.16132	0.33906	-0.5863	0.061967	0.024498	-0.42045	0.1795	0.65722	-0.15308	0.046685
0.093215	-0.47388	-0.14008	-0.24485	-0.46486	-0.40111	-0.24425	-0.31192	-0.321	0.10084	-0.18203	-0.11048	-0.17089	0.10268	0.0048749	-0.2122	0.49079	-0.56428	0.086319	0.019298	-0.36412	0.29645	0.76666	-0.064418	0.022268
0.16555	-0.4912	-0.14911	-0.17696	-0.50642	-0.42592	-0.2688	-0.29043	-0.26747	0.053932	-0.1929	-0.13893	-0.13694	0.059717	0.11069	-0.20331	0.40449	-0.51815	0.14537	-0.0062595	-0.30018	0.34068	0.67957	-0.046687	-0.0056409
0.2892	-0.45758	-0.12241	-0.099674	-0.59419	-0.45368	-0.25915	-0.26402	-0.244	0.02006	-0.19384	-0.16902	-0.1071	0.048633	0.13303	-0.16514	0.34558	-0.49239	0.18422	-0.079329	-0.29748	0.42703	0.34724	-0.11707	-0.039289
0.39277	-0.41162	-0.099885	-0.15171	-0.65241	-0.44317	-0.22759	-0.24675	-0.20597	-0.009098	-0.17374	-0.22673	-0.094458	0.03092	0.16867	-0.13173	0.32775	-0.50258	0.18894	-0.19157	-0.31304	0.47776	0.2371	-0.1284	-0.17753
0.44673	-0.45234	-0.11507	-0.16123	-0.58508	-0.3831	-0.16572	-0.23836	-0.21543	0.025905	-0.14291	-0.27093	-0.10896	0.045436	0.16092	-0.05327	0.2402	-0.45878	0.17748	-0.1965	-0.24304	0.45733	0.27097	-0.16357	-0.045651
0.34673	-0.42907	-0.15811	-0.20959	-0.60111	-0.35055	-0.11876	-0.2224	-0.24671	0.012855	-0.16144	-0.28409	-0.11945	0.014869	0.10504	0.099178	0.15892	-0.43582	0.12469	-0.18562	-0.21118	0.37125	0.33793	-0.19192	-0.0060734
0.26485	-0.38778	-0.17072	-0.29243	-0.54857	-0.33239	-0.074263	-0.20559	-0.32204	-0.021206	-0.12708	-0.16723	-0.12723	0.015283	0.066509	0.22301	0.14372	-0.42079	0.07387	-0.23243	-0.19244	0.25209	0.32754	-0.23224	0.021921
0.23806	-0.22107	-0.16987	-0.1702	-0.35847	-0.17605	-0.026537	-0.18519	-0.30685	-0.14367	-0.085778	-0.10913	-0.13684	0.027587	0.030099	0.1594	0.15087	-0.41756	0.024396	-0.21775	-0.21707	0.31911	0.18199	-0.20718	0.026551
0.10584	-0.11676	-0.13023	-0.15962	-0.28152	0.01635	-0.037359	-0.16827	-0.35575	-0.17314	-0.066163	-0.10743	-0.1183	0.039065	0.031215	0.099512	0.19943	-0.39664	-0.024531	-0.28962	-0.16054	0.47213	-0.013918	-0.18638	0.07083
-0.040836	-0.055018	-0.065246	0.011781	-0.2376	-0.028704	-0.046516	-0.19713	-0.40141	-0.1237	-0.0476	-0.025346	-0.11283	0.013229	0.056055	0.029166	0.22737	-0.35024	-0.013286	-0.28627	-0.086225	0.4907	-0.045401	-0.20647	0.026418
-0.14284	-0.15653	-0.023574	0.0019312	-0.19505	-0.3667	-0.035532	-0.1997	-0.36103	-0.11258	-0.0012389	-0.024926	-0.10114	0.062934	0.046185	-0.093202	0.2012	-0.32907	-0.026986	-0.25169	-0.1033	0.44016	-0.024867	-0.16967	0.023557
-0.18939	-0.3211	0.0047186	0.033309	-0.1042	-0.54335	-0.028672	-0.17519	-0.29757	-0.16119	-0.032488	-0.071322	-0.070779	0.045798	0.071246	-0.13131	0.17969	-0.33748	-0.085397	-0.19511	-0.15235	0.39477	-0.032706	-0.10804	-0.095668
-0.10528	-0.45657	0.0075824	0.13189	-0.0067895	-0.54263	-0.050049	-0.17375	-0.2259	-0.15253	-0.063058	-0.053229	-0.02801	0.067204	0.13765	-0.11586	0.16639	-0.31995	-0.10509	-0.16555	-0.23426	0.39272	-0.030123	-0.084759	-0.12691
-0.064881	-0.48292	-0.026958	0.041089	-0.025247	-0.46063	-0.044378	-0.18198	-0.2295	-0.20694	-0.098133	-0.024127	0.0031922	0.064274	0.17869	-0.13756	0.15735	-0.33272	-0.14652	-0.18736	-0.19224	0.46436	-0.031946	-0.082331	-0.13699
-0.0051238	-0.42637	-0.03298	0.020474	-0.087623	-0.42159	-0.10934	-0.1209	-0.17843	-0.23487	-0.060819	0.002259	0.0075761	0.021424	0.14929	-0.095941	0.16903	-0.37247	-0.20351	-0.175	-0.17484	0.50019	-0.028775	-0.10289	-0.1238
0.031809	-0.43312	-0.041009	-0.04471	-0.099327	-0.4006	-0.081236	-0.050721	-0.19233	-0.15268	0.0097292	0.0013696	0.011268	0.054548	0.077387	-0.068525	0.22032	-0.23863	-0.22733	-0.19953	-0.1328	0.49431	-0.046858	-0.15733	0.041069
0.0077939	-0.35441	-0.05137	-0.051727	9.886e-07	-0.39194	-0.16951	0.012017	-0.26453	-0.13759	0.067718	0.061525	0.0025643	-0.0077204	0.037086	-0.0021174	0.25688	-0.14812	-0.24473	-0.21313	-0.15088	0.4396	-0.015968	-0.16391	0.014837
-0.095061	-0.34191	0.010906	-0.12122	0.14507	-0.3477	-0.15555	0.077076	-0.29245	-0.065405	0.078909	0.034868	-0.018788	-0.0068259	0.069202	0.037849	0.25459	-0.068653	-0.2124	-0.21849	-0.042351	0.3105	-0.049596	-0.21856	0.0080958
-0.17296	-0.26776	0.032314	-0.11686	0.26247	-0.31919	-0.068865	0.090833	-0.25525	0.0071266	0.035026	-0.017878	-0.017019	-0.032837	0.057492	0.11742	0.24531	-0.030166	-0.128	-0.17674	0.0070643	0.205	-0.048041	-0.14475	-0.021545
-0.21693	-0.22181	-0.018283	-0.15826	0.079376	-0.30343	-0.14575	0.050948	-0.13584	-0.046283	0.0458	-0.074853	-0.050701	-0.0072634	0.085749	0.16829	0.2585	-0.043824	-0.014634	-0.075893	0.024254	0.15765	-0.013343	-0.039502	-0.039797
-0.23995	-0.12662	-0.08623	-0.11978	-0.040339	-0.32215	-0.12646	0.023425	-0.050823	-0.039022	0.029532	-0.067399	-0.075301	0.044547	0.024493	0.12828	0.16987	-0.040048	-0.017354	0.039042	-0.027662	0.17128	0.023327	-0.032585	0.049553
-0.19585	-0.011176	-0.12569	-0.11142	0.13317	-0.32414	-0.068618	-0.023909	-0.0032044	0.024279	0.072402	6.2862e-05	-0.058274	0.078622	-0.017158	0.12794	0.069515	-0.033925	-0.053853	0.069376	0.043409	0.16697	0.00046658	-0.019911	0.062676
-0.095876	-0.017053	-0.080621	-0.074626	0.10519	-0.1888	-0.008087	-0.026104	0.036159	-0.0015895	0.028884	-0.0040468	-0.030901	0.057469	-0.045413	0.068062	0.056225	-0.069098	-0.043181	0.013503	0.02894	0.062149	0.039337	-0.053279	-0.0067017
0	0	0	0	0	0	0	0	0	0	0	0	0	0	0	0	0	0	0	0	0	0	0	0	0
0.03153	-0.071954	-0.010515	-0.016853	-0.11159	-0.053228	0.036353	0.059193	-0.055695	-0.04003	0.030988	0.063752	0.038899	-0.015038	0.049761	-0.0010897	0.011926	-0.025503	0.029672	-0.043169	0.035225	0.013547	-0.09563	0.025741	0.067427
0.12257	-0.09034	-0.058299	-0.014495	-0.19699	-0.12351	-0.073067	0.092258	-0.082421	-0.0049506	0.061241	0.086018	0.033363	0.034425	0.03352	0.032031	0.089694	-0.010147	0.050358	0.0073984	0.058913	0.13965	-0.092171	0.048772	0.078252
0.17293	-0.15747	-0.034976	-0.040513	-0.17459	-0.26804	-0.12096	0.065969	-0.0020792	-0.019342	0.073371	0.075155	-0.032942	0.073443	-0.014786	0.048667	0.16055	0.011191	0.095712	0.030873	0.1264	0.28377	-0.12616	0.10142	0.043662
0.22667	-0.16259	-0.039382	-0.060308	-0.16916	-0.39713	-0.14377	0.085022	0.018033	-0.0041342	0.085927	0.11766	-0.12071	0.10911	-0.03332	0.093011	0.17036	0.013586	0.11598	0.059572	0.10405	0.31391	-0.121	0.10948	0.068207
0.2554	-0.14883	-0.065941	-0.072629	-0.20494	-0.53445	-0.19766	0.08934	-0.0079201	0.021071	0.063772	0.16166	-0.1585	0.11403	0.00044883	0.14529	0.19141	0.066536	0.10758	0.066404	0.12736	0.43422	-0.19435	0.098335	0.034845
0.24522	-0.15817	-0.073778	-0.06115	-0.23592	-0.57541	-0.15255	0.11544	-0.050818	0.067337	0.015459	0.19861	-0.13413	0.072527	0.037718	0.2184	0.23541	0.089499	0.16649	0.041105	0.10256	0.55734	-0.22311	0.10857	0.05994
0.26651	-0.13667	-0.10442	0.017429	-0.22033	-0.48576	-0.16631	0.13505	0.025527	0.022284	-0.030489	0.2288	-0.086688	0.03216	0.054778	0.32592	0.24958	0.067246	0.22792	0.042911	0.099014	0.56925	-0.14557	0.093957	0.065137
0.2785	-0.13687	-0.12171	-0.020954	-0.11555	-0.35086	-0.12766	0.12435	0.080156	0.00065121	-0.043289	0.26867	-0.05194	-0.015028	0.060614	0.30024	0.32621	0.06988	0.23514	0.031777	0.15843	0.54015	0.00093151	0.042131	0.14532
0.24739	-0.078958	-0.11792	-0.063901	0.015014	-0.10952	-0.14025	0.14325	0.1082	-0.012736	0.013424	0.27919	-0.018637	0.0060993	0.10055	0.34244	0.3137	0.049094	0.24831	0.0084978	0.14482	0.49256	0.086592	0.064005	0.18847
0.19782	-0.054591	-0.081825	-0.16074	0.064066	0.085522	-0.11423	0.16275	0.12986	-0.021631	0.069165	0.27102	-0.0058367	-0.00047526	0.056767	0.22241	0.35226	0.03469	0.23313	-0.016814	0.22802	0.45974	0.14586	0.13527	0.20143
0.12613	-0.099595	1.3674e-05	-0.14079	-0.019932	0.081738	-0.10237	0.16746	0.16499	-0.084248	0.093644	0.29237	0.011501	0.032486	-0.012764	0.23052	0.31103	0.098965	0.19139	-0.014733	0.22085	0.4587	0.088516	0.15408	0.18456
0.14146	-0.18173	0.096744	-0.18852	-0.13265	0.037162	-0.079303	0.13055	0.21289	0.016456	0.036609	0.31378	0.055232	0.020003	-0.069405	0.24106	0.35073	0.16024	0.15636	0.010222	0.27051	0.53599	0.021398	0.12956	0.13639
0.14912	-0.24543	0.1431	-0.14893	-0.16921	-0.14627	-0.022711	0.078494	0.25684	0.091939	0.0065066	0.32405	0.074662	-0.029318	0.0020992	0.25239	0.36033	0.22094	0.089132	0.064716	0.30839	0.61014	0.084156	0.07362	0.11319
0.20552	-0.21045	0.16888	-0.16152	-0.13097	-0.43712	-0.014073	0.094755	0.21605	0.098095	-0.029319	0.3589	0.081521	-0.025126	0.068817	0.34735	0.39719	0.21223	0.058982	0.080628	0.35024	0.61164	0.18298	0.044643	0.10278
0.20067	-0.12917	0.17488	-0.19934	-0.10923	-0.57637	-0.013281	0.17501	0.12664	0.072546	-0.11495	0.35577	0.09184	-0.0061956	0.12418	0.40132	0.37947	0.15203	0.12172	0.12932	0.35635	0.56456	0.19887	0.060052	0.18862
0.29007	-0.12802	0.15691	-0.25295	-0.07813	-0.58994	-0.051488	0.27136	0.078583	0.00074611	-0.13548	0.33774	0.10884	0.058009	0.067949	0.3474	0.41434	0.12212	0.21241	0.12436	0.30598	0.51464	0.18401	0.054301	0.11731
0.39199	-0.047053	0.17228	-0.22219	-0.07065	-0.59153	-0.046667	0.32011	0.097701	-0.038924	-0.11519	0.29777	0.13576	0.10307	0.08133	0.35291	0.42955	0.12348	0.2224	0.14128	0.2719	0.50109	0.20513	0.13213	0.10504
0.40449	-0.056556	0.18055	-0.17206	-0.10476	-0.52777	0.0033813	0.29998	0.083738	-0.067315	-0.0384	0.27302	0.15161	0.086454	0.012138	0.34444	0.40876	0.14188	0.20594	0.093672	0.33369	0.51033	0.20247	0.15357	0.097192
0.34668	0.033932	0.17265	-0.22874	-0.090048	-0.4585	-0.0045762	0.29858	0.090951	-0.10982	0.063487	0.25939	0.12825	0.081763	0.0099796	0.33772	0.40965	0.17105	0.24986	0.082317	0.45563	0.52144	0.17162	0.13263	0.11477
0.23	-0.02897	0.21904	-0.27228	-0.06512	-0.39758	0.0097041	0.3126	0.1299	-0.019215	0.087532	0.20857	0.089724	0.048461	-0.0081155	0.36383	0.38735	0.18079	0.29627	0.095258	0.54861	0.4792	0.1685	0.096283	0.20185
0.18177	-0.087022	0.25443	-0.30497	-0.027827	-0.39103	0.067514	0.32405	0.20463	0.059497	0.057305	0.20207	0.065018	0.017093	-0.064819	0.43716	0.43938	0.22053	0.29714	0.098712	0.60319	0.44139	0.13246	0.11246	0.26488
0.096639	-0.078892	0.28923	-0.32438	0.058231	-0.38332	0.10777	0.34812	0.16163	0.17773	-0.0053112	0.21338	0.061091	0.038224	-0.041082	0.40405	0.44695	0.22257	0.2923	0.090713	0.61936	0.42305	0.14214	0.080813	0.30948
0.10138	-0.066822	0.31311	-0.25535	0.10479	-0.36953	0.14416	0.29445	0.19209	0.16031	-0.048653	0.19695	0.098788	0.10975	-0.046253	0.38934	0.41615	0.21348	0.27207	0.129	0.65811	0.39636	0.21862	0.12681	0.26897
0.039074	-0.0099609	0.29354	-0.19849	0.16258	-0.39635	0.15757	0.23026	0.2472	0.085855	-0.014261	0.20072	0.1281	0.13176	0.016619	0.34216	0.38514	0.22382	0.26121	0.1454	0.72871	0.39892	0.23596	0.16449	0.19205
-0.025954	0.12654	0.30221	-0.16568	0.17872	-0.29934	0.15023	0.17436	0.29036	0.0005478	-0.02907	0.16232	0.13971	0.194	0.070773	0.3078	0.38495	0.22053	0.29518	0.12068	0.69346	0.41532	0.23392	0.15662	0.2485
-0.023118	0.18873	0.34338	-0.095916	0.18237	-0.2721	0.12877	0.17774	0.27169	0.0038142	0.034852	0.18361	0.14925	0.20021	0.076122	0.29253	0.36696	0.14871	0.3203	0.030427	0.68882	0.44598	0.21816	0.14502	0.25978
-0.03075	0.19537	0.36278	-0.056579	0.20451	-0.34763	0.10859	0.20059	0.24719	-0.049106	0.074864	0.20788	0.17294	0.151	0.11502	0.28479	0.40353	0.056587	0.29388	0.072705	0.6085	0.45894	0.15281	0.11931	0.22238
0.001892	0.12144	0.36518	-0.084008	0.20633	-0.38658	0.09473	0.21385	0.18397	0.053647	0.12035	0.19744	0.20129	0.14512	0.12368	0.26836	0.39965	0.06459	0.25632	0.035592	0.38033	0.4652	0.093512	0.1242	0.15487
0.015236	0.11446	0.3286	-0.092398	0.17414	-0.38306	0.12962	0.19099	0.13525	0.096676	0.15171	0.17701	0.22434	0.14694	0.18779	0.31164	0.40114	0.072586	0.25259	0.094078	0.26118	0.45839	0.081265	0.09213	0.059921
0.0014128	0.046211	0.25947	-0.12381	0.13605	-0.38568	0.087935	0.18147	0.10925	0.19929	0.085548	0.14266	0.19349	0.1801	0.19167	0.33918	0.37857	0.13087	0.25597	0.16846	0.25898	0.444	0.086849	0.13075	0.10492
-0.03193	0.044459	0.24271	-0.11729	0.082434	-0.33863	0.082889	0.19809	0.21387	0.18783	0.064488	0.099844	0.18624	0.21461	0.23236	0.32724	0.41396	0.14988	0.27459	0.12048	0.1894	0.42663	0.11074	0.2481	0.16918
-0.034252	0.023807	0.20662	-0.10431	0.080418	-0.21327	0.030713	0.17378	0.24626	0.18003	0.083775	0.065928	0.19037	0.2204	0.22472	0.24732	0.45705	0.16939	0.31464	0.084072	0.23147	0.44081	0.19999	0.34774	0.20868
0.013694	-0.021916	0.20427	-0.033596	0.12502	-0.12137	0.02106	0.14753	0.20388	0.14294	0.072502	0.17071	0.19547	0.2369	0.21381	0.24578	0.45266	0.1955	0.33068	0.085034	0.2382	0.44986	0.22765	0.42659	0.29097
0.048371	-0.067672	0.20807	-0.011657	0.16061	-0.082184	0.052207	0.16049	0.10597	0.16857	0.050362	0.31067	0.23125	0.27821	0.22676	0.165	0.49614	0.23366	0.33703	0.017045	0.23334	0.43647	0.2187	0.40595	0.17972
0.13972	-0.064293	0.19274	0.045491	0.24767	-0.090738	0.087097	0.17004	0.084555	0.16742	-0.015812	0.32252	0.27047	0.33135	0.27899	0.091677	0.40608	0.22469	0.37453	0.039674	0.21783	0.41686	0.1413	0.3677	0.14286
0.24242	-0.052636	0.23626	0.06309	0.29684	-0.12228	0.088526	0.16122	0.05289	0.097109	0.0011168	0.27577	0.25893	0.36405	0.25937	0.11989	0.42511	0.21929	0.43484	0.03597	0.25145	0.3958	0.11497	0.35202	0.037105
0.316	0.022438	0.28948	0.062464	0.28865	-0.15747	0.084446	0.13576	0.10233	0.1057	0.10117	0.25462	0.23759	0.34146	0.25249	0.15956	0.38109	0.13893	0.43776	0.03861	0.22998	0.39458	0.047371	0.56857	0.1457
0.35133	0.052872	0.34995	0.067248	0.312	-0.18054	0.091824	0.11375	0.18916	0.017993	0.1717	0.24216	0.26971	0.31642	0.22185	0.28082	0.35262	0.071779	0.39239	0.060142	0.29531	0.39252	0.028367	0.58666	0.13945
0.37317	0.074394	0.39837	0.091284	0.37459	-0.19976	0.089393	0.10313	0.24534	-0.024578	0.26507	0.30393	0.2838	0.25714	0.21318	0.31014	0.28415	0.063392	0.37904	0.021568	0.30601	0.4765	0.0388	0.60595	0.18977
0.37805	0.075688	0.37634	0.10427	0.40922	-0.19611	0.080929	0.16393	0.26887	0.12139	0.34199	0.33483	0.25295	0.21267	0.27996	0.28978	0.24417	0.016492	0.34577	0.044704	0.30746	0.49131	0.0029827	0.67287	0.095013
0.43698	0.05041	0.31498	0.032747	0.39383	-0.20023	0.10841	0.28308	0.23546	0.1301	0.32088	0.30716	0.23586	0.22289	0.33409	0.25304	0.26302	0.047754	0.29562	0.063615	0.32369	0.479	-0.0080716	0.67502	0.075502
0.43105	0.011339	0.24765	-0.0058183	0.37654	-0.21946	0.03448	0.35068	0.21165	0.17684	0.32008	0.25928	0.26187	0.19451	0.37945	0.19694	0.36309	0.028426	0.2701	0.11176	0.27878	0.47264	-0.0091429	0.69937	0.0031542
0.45017	-0.039277	0.19987	0.084673	0.3678	-0.25188	0.065025	0.33545	0.18879	0.16135	0.29815	0.22405	0.27544	0.2149	0.40097	0.2048	0.42525	0.055731	0.25415	0.06313	0.26448	0.40824	0.028194	0.68431	0.022948
0.4557	-0.056794	0.19292	0.070521	0.33683	-0.27311	0.071632	0.27013	0.11111	0.13027	0.25663	0.17279	0.28577	0.24343	0.38675	0.21473	0.39619	0.12757	0.28217	0.057703	0.35855	0.45432	0.0050423	0.69416	-0.08512
0.49161	-0.059224	0.17456	0.066633	0.29954	-0.3069	0.14804	0.2713	-0.0016899	0.17367	0.29386	0.19853	0.30764	0.2648	0.36998	0.1788	0.41334	0.12177	0.32877	0.044387	0.27231	0.45386	-0.11786	0.69545	0.029878
0.46591	0.029323	0.17215	0.081429	0.28495	-0.34596	0.20694	0.24369	-0.084368	0.10529	0.35391	0.26635	0.28153	0.26221	0.37208	0.18417	0.33131	0.11811	0.37563	0.12866	0.32759	0.47128	-0.10634	0.72861	0.079846
0.48193	-0.012832	0.17386	0.088871	0.29488	-0.35413	0.20924	0.23428	-0.11323	0.14885	0.42629	0.29592	0.2261	0.28858	0.38151	0.24176	0.37476	0.14771	0.40958	0.10971	0.26485	0.51461	-0.037838	0.70889	0.066449
0.47319	-0.073753	0.19141	0.10006	0.28504	-0.36442	0.23084	0.2815	-0.045882	0.13812	0.39506	0.25436	0.19286	0.29063	0.39398	0.26519	0.32086	0.11135	0.39429	0.092453	0.27999	0.52826	0.14753	0.70956	0.1208
0.43423	-0.095238	0.21119	0.13865	0.2405	-0.32744	0.23331	0.31005	0.054594	0.14364	0.32879	0.22341	0.17428	0.31525	0.41617	0.28629	0.33457	0.12893	0.39404	0.085849	0.29572	0.51935	0.54607	0.71774	0.03679
0.42099	-0.087756	0.21435	0.23213	0.18595	-0.2929	0.20196	0.29318	0.10189	0.25643	0.34348	0.16355	0.20054	0.30588	0.43188	0.28071	0.3921	0.16686	0.40086	0.06712	0.25033	0.53756	0.8369	0.68767	0.10406
0.41551	-0.11055	0.18584	0.26501	0.13012	-0.26727	0.11877	0.26405	0.14564	0.241	0.32676	0.15204	0.24422	0.31852	0.47736	0.32084	0.39946	0.24336	0.40092	0.092807	0.2412	0.59884	0.91462	0.70788	0.11929
0.32698	-0.15883	0.17227	0.33903	0.084074	-0.22309	0.052579	0.31402	0.16573	0.17129	0.33815	0.14992	0.27166	0.2511	0.49188	0.35796	0.42584	0.17301	0.36947	0.10909	0.25244	0.58136	0.85948	0.75062	0.026493
0.27374	-0.15048	0.20093	0.29975	0.051557	-0.19634	0.10859	1.4215	0.12104	0.1549	0.36321	0.10183	0.32091	0.24636	0.45359	0.29754	0.46699	0.2066	0.3162	0.14346	0.23155	0.62597	0.85964	0.7535	0.082512
0.27358	-0.17354	0.22956	0.21489	0.10292	-0.18691	0.17402	2.0729	0.12405	0.19197	0.36704	0.093324	0.33764	0.15278	0.39314	0.27321	0.38092	0.11673	0.28536	0.12578	0.19518	0.67028	0.8776	0.73345	0.14902
0.30966	-0.16165	0.25899	0.24906	0.17763	-0.21995	0.19032	2.0037	0.087607	0.17967	0.34484	0.061043	0.28678	0.17632	0.38941	0.23397	0.38494	0.067586	0.29174	0.11041	0.29032	0.65918	0.87743	0.66756	0.15229
0.39819	-0.16209	0.23803	0.29308	0.16112	-0.28393	0.22226	2.0376	0.011167	0.18215	0.35159	0.089918	0.23334	0.17316	0.41028	0.21008	0.32325	0.016154	0.29055	0.15792	0.32883	0.61835	0.84054	0.60641	0.1467
0.4604	-0.19205	0.18263	0.40286	0.13231	-0.25638	0.30576	2.0821	-0.015379	0.17491	0.35386	0.09495	0.17973	0.14318	0.47407	0.24558	0.28384	0.033256	0.25599	0.13478	0.28449	0.63209	0.84369	0.62885	0.15617
0.47273	-0.14183	0.14022	0.39827	0.15153	-0.27194	0.35191	2.1371	-0.11547	0.25909	0.39774	0.095798	0.1332	0.11051	0.51841	0.27972	0.31928	0.076613	0.24315	0.13419	0.26204	0.696	0.82629	0.66161	0.044798
0.52851	-0.090495	0.11785	0.3866	0.20076	-0.2516	0.37828	2.2098	-0.11566	0.21761	0.35793	0.076784	0.13919	0.097961	0.47997	0.38616	0.40208	0.12093	0.3002	0.14682	0.32347	0.717	0.84357	0.65869	0.08335
0.51906	-0.079871	0.13074	0.38443	0.17484	-0.28535	0.38682	2.1813	-0.085091	0.24279	0.32061	0.096698	0.18727	0.10592	0.45456	0.48341	0.3777	0.12473	0.3255	0.17828	0.2764	0.73368	0.84426	0.63188	0.22873
0.60127	-0.066794	0.19954	0.37623	0.16391	-0.26485	0.37331	0.55539	-0.037422	0.20285	0.29709	0.1251	0.1892	0.085149	0.37164	0.53025	0.32947	0.10585	0.3391	0.1277	0.24225	0.75066	0.83165	0.62776	0.27559
0.64671	-0.0025284	0.27916	0.42426	0.22734	-0.198	0.34311	-0.86823	-0.031125	0.1617	0.29214	0.17146	0.15381	0.12	0.37587	0.40783	0.30998	0.12951	0.3524	0.13927	0.2333	0.72605	0.82577	0.61438	0.30938
0.71109	-0.036624	0.28741	0.45013	0.23771	-0.1358	0.31156	-0.91058	-0.059761	0.11501	0.33682	0.17292	0.098308	0.12907	0.37312	0.4131	0.27828	0.071966	0.3568	0.1343	0.23534	0.65099	0.88066	0.60411	0.30302
0.70569	-0.052441	0.23826	0.45113	0.25387	-0.13967	0.31784	-0.91419	-0.036618	0.040244	0.40464	0.166	0.061043	0.14328	0.3909	0.45268	0.28471	0.076391	0.36577	0.16599	0.20108	0.58445	0.95848	0.61991	0.36365
0.65088	-0.049503	0.1806	0.46479	0.29083	-0.12944	0.3403	-0.94509	-0.049651	0.060699	0.4454	0.20567	0.048043	0.1865	0.42043	0.42469	0.34933	0.054654	0.38524	0.17457	0.15139	0.54325	1.0202	0.6238	0.23013
0.65923	-0.069271	0.099911	0.47968	0.34547	-0.11411	0.36183	-0.87872	-0.014805	0.036097	0.39704	0.24934	0.032507	0.17597	0.45083	0.48329	0.37118	0.11289	0.41458	0.17348	0.16332	0.55012	1.0139	0.60514	0.2813
0.67572	-0.037402	0.090259	0.499	0.37505	-0.13287	0.35515	-0.18928	0.059369	0.14683	0.36551	0.23691	0.050927	0.19378	0.45577	0.45299	0.31802	0.18099	0.44398	0.17698	0.16334	0.52353	1.0038	0.58369	0.33749
0.72296	0.016257	0.1503	0.4746	0.4104	-0.17414	0.37983	-0.031322	0.0702	0.32217	0.36193	0.27235	0.075268	0.19184	0.39789	0.42769	0.29936	0.18928	0.44932	0.17207	0.17951	0.48343	0.96929	0.55575	0.34304
0.72914	0.022144	0.19487	0.45857	0.42658	-0.25557	0.33103	-0.61511	0.027968	0.3033	0.31186	0.27671	0.085567	0.24648	0.38858	0.45842	0.26705	0.23797	0.4161	0.18433	0.19122	0.51727	0.9444	0.57126	0.30866
0.79639	0.10953	0.2169	0.42637	0.37759	-0.28256	0.2411	-0.81184	-0.023885	0.28996	0.24279	0.28088	0.071141	0.2419	0.37716	0.43139	0.28849	0.28279	0.39559	0.20384	0.23097	0.56867	0.93173	0.59314	0.24586
0.83751	0.16278	0.20633	0.44692	0.32233	-0.28461	0.28213	-0.11794	0.023156	0.28008	0.21004	0.3087	0.093716	0.23034	0.40312	0.44918	0.36757	0.26636	0.42343	0.16077	0.18451	0.59743	0.91559	0.64529	0.29921
0.86362	0.19483	0.28412	0.43606	0.31823	-0.28653	0.29624	-0.43631	0.093649	0.20179	0.20318	0.34948	0.11806	0.18303	0.42782	0.46027	0.39199	0.19165	0.45386	0.15094	0.20798	0.65198	0.87179	0.65336	0.37334
0.86455	0.24433	0.27584	0.42145	0.32286	-0.25707	0.32533	-1.0732	0.13481	0.09952	0.18666	0.38633	0.093238	0.13387	0.42119	0.4838	0.35374	0.1401	0.42195	0.089352	0.24887	0.63875	0.83438	0.62241	0.3794
0.84738	0.15816	0.27544	0.36165	0.34033	-0.2021	0.39819	-0.942	0.14978	0.18229	0.20018	0.39999	0.11147	0.10266	0.46666	0.49229	0.31482	0.087904	0.39069	0.078644	0.24557	0.62313	0.82145	0.55873	0.38319
0.80769	0.19009	0.34558	0.31831	0.34881	-0.14408	0.43207	-0.3835	0.22793	0.15513	0.20226	0.34356	0.15144	0.17746	0.45533	0.40855	0.29201	0.098451	0.41695	0.056923	0.25139	0.60217	0.90275	0.52643	0.36898
0.77151	0.17393	0.28966	0.3627	0.29765	-0.10236	0.49153	0.050124	0.24019	0.20868	0.20861	0.28713	0.17465	0.26276	0.46227	0.43932	0.31268	0.11662	0.40163	0.10713	0.21447	0.5628	0.95808	0.45699	0.34086
0.79418	0.21464	0.29573	0.38101	0.29382	-0.085662	0.42739	0.10493	0.17726	0.23202	0.23287	0.27216	0.15172	0.28266	0.41923	0.45086	0.25998	0.11805	0.37907	0.17464	0.23917	0.59289	0.88052	0.45138	0.38713
0.89865	0.29183	0.31437	0.40981	0.3823	-0.15752	0.35162	0.15373	0.20933	0.24736	0.33676	0.33039	0.11569	0.32427	0.40119	0.47349	0.24226	0.13359	0.39236	0.1482	0.20292	0.56183	0.89213	0.50374	0.42322
0.91499	0.33873	0.3295	0.39967	0.52177	-0.23759	0.29231	0.25555	0.1824	0.25981	0.37556	0.37294	0.13285	0.26848	0.41756	0.48822	0.23585	0.13509	0.3744	0.13108	0.27491	0.55265	0.86759	0.55875	0.35989
0.9321	0.29224	0.33661	0.37881	0.70922	-0.24368	0.19999	0.29637	0.18554	0.22259	0.32052	0.36925	0.17497	0.2091	0.42012	0.50206	0.28054	0.19136	0.32661	0.056297	0.23842	0.55244	0.82738	0.5459	0.36778
