# Supplementary material for: Timing variability of sensorimotor integration during vocalization in individuals who stutter
Source: Sci Rep. 2018 Nov 5;8:16340. doi: 10.1038/s41598-018-34517-1 (PMC6218511; doi:10.1038/s41598-018-34517-1)
Supplement: Supplementary file 2 — Dataset 1 [file 41598_2018_34517_MOESM2_ESM.zip › compens-stutt-behav-scireports-supplementary-material/AC2014_down.txt]

0.30517	0.050241	-0.17576	-0.56366	-0.14998	-0.35523	-0.13699	0.25696	0.17942	0.14611	0.23197	0.47623	-0.79199	-0.8261	-0.079225	-0.28313	-0.028177	-0.06172	-0.18427	0.085763	-0.079955	-0.083692	1.8317	0.92569
0.16525	0.1651	-0.24041	-0.6099	-0.12374	-0.43276	-0.20395	0.2693	0.15897	0.19064	0.27986	0.51021	-0.83925	-0.80281	-0.1991	-0.30829	-0.022937	-0.10399	-0.20911	0.025659	-0.074093	-0.16155	1.798	0.91411
0.21004	0.059149	-0.21427	-0.64358	-0.20987	-0.47462	-0.21141	0.22334	0.11661	0.21276	0.34143	0.48754	-0.8693	-0.76327	-0.13737	-0.39266	-0.027714	-0.094564	-0.29515	-0.062541	-0.083889	-0.22492	1.53	0.94071
-0.047353	0.0022471	-0.15677	-0.64129	-0.2964	-0.55135	-0.21195	0.27646	0.083689	0.20476	0.32835	0.42573	-0.88506	-0.69159	-0.11082	-0.42697	0.027461	-0.087852	-0.3652	-0.040331	-0.045349	-0.22361	1.609	0.96061
-0.1423	0.031659	-0.19198	-0.52053	-0.32516	-0.62561	-0.22849	0.27359	0.075418	0.10706	0.28126	0.42128	-0.94695	-0.6488	-0.11533	-0.41134	0.048587	-0.044144	-0.41975	-0.0060537	0.0013386	-0.23017	1.4678	1.032
-0.25329	0.042879	-0.21749	-0.45853	-0.37317	-0.58093	-0.21745	0.23686	0.095651	0.052006	0.22093	0.4907	-0.99926	-0.57192	-0.11932	-0.37311	0.034633	-0.027769	-0.4512	0.0072953	0.0080773	-0.19074	-1.0046	1.0668
-0.49391	-0.010634	-0.14219	-0.49219	-0.41906	-0.56071	-0.15745	0.29521	0.12313	0.012176	0.18194	0.55433	-1.0398	-0.60203	-0.18779	-0.40412	0.034119	-0.015723	-0.42543	-0.049591	-0.031498	-0.10862	-1.0466	1.0465
-0.49629	0.028316	-0.25327	-0.48227	-0.45175	-0.49996	-0.1613	0.22133	0.11411	0.0024114	0.18098	0.58816	-0.92399	-0.62223	-0.15464	-0.4063	-0.025847	-0.062833	-0.37422	-0.084257	-0.0902	-0.11378	-0.69943	1.0287
0.0039968	-0.10794	-0.19571	-0.50148	-0.45808	-0.50048	-0.18061	0.13717	0.061564	0.04103	0.17569	0.59465	-0.6384	-0.65338	-0.05521	-0.33858	-0.067586	-0.11604	-0.41659	-0.11523	-0.097917	-0.096199	-0.76122	1.0132
-0.16228	0.051349	-0.12074	-0.51367	-0.54435	-0.54662	-0.036551	0.17758	-0.029883	0.07438	0.17737	0.64283	-0.43681	-0.70794	-0.02488	-0.15903	-0.12499	-0.12942	-0.48425	-0.078034	-0.011778	-0.073858	-0.66885	0.96471
-0.46849	-0.00030591	-0.12196	-0.44922	-0.4545	-0.52405	0.086655	0.21381	-0.12717	0.095433	0.20485	0.74119	-0.35899	-0.70852	0.02189	-0.03934	-0.16223	-0.08237	-0.47825	-0.01836	0.11526	-0.069964	0.67276	0.72789
-0.51791	-0.029661	-0.084382	-0.43739	-0.36912	-0.4966	0.049573	0.21147	-0.26012	0.060699	0.24364	0.80265	-0.23407	-0.71109	-0.041856	0.031683	-0.1336	-0.016232	-0.28692	-0.042838	0.16739	-0.070639	0.48596	0.30195
-0.4133	-0.0059	-0.13607	-0.41175	-0.35419	-0.4449	-0.00093027	0.2062	-0.36919	0.020841	0.22375	0.845	-0.089393	-0.64546	-0.075317	0.0082576	-0.072003	-0.060072	-0.42323	-0.054311	0.11823	-0.10447	0.50005	0.19014
-0.38361	-0.029528	-0.11252	-0.41508	-0.31137	-0.39122	0.099193	0.19147	-0.3797	-0.023137	0.15883	0.81519	0.0028486	-0.60617	-0.10102	-0.018545	-0.016972	-0.060021	-0.40042	-0.12693	0.040722	-0.1554	1.2431	0.26958
-0.40381	0.06917	-0.15313	-0.38758	-0.18001	-0.36162	0.16814	0.18627	-0.32316	-0.035514	0.12699	0.77216	0.028592	-0.54985	-0.10163	-0.071845	-0.05099	-0.086644	-0.20873	-0.17951	-0.0092749	-0.16703	0.48211	0.24618
-0.32475	0.077406	-0.087848	-0.36424	-0.076872	-0.35476	0.10787	0.13944	-0.23302	-0.033428	0.06072	0.69104	0.053714	-0.47174	-0.033248	-0.20145	-0.088793	-0.070453	-0.20715	-0.22318	-0.05825	-0.10792	0.22517	0.24346
-0.30782	0.014921	-0.19053	-0.33309	-0.073925	-0.29243	-0.0015764	0.13879	-0.17494	-0.044822	0.039838	0.6119	0.075202	-0.48089	-0.027711	-0.23522	-0.1075	-0.044843	-0.22984	-0.11832	-0.037074	-0.052262	0.23465	0.30653
-0.32355	0.0046782	-0.18825	-0.28182	-0.13594	-0.27426	0.10378	0.1106	-0.17724	-0.017761	0.046655	0.51322	0.11131	-0.49662	0.034537	-0.31297	-0.088254	-0.058031	-0.22385	-0.077715	-0.015286	-0.023958	0.1477	0.36876
-0.21331	-0.024435	-0.16333	-0.25013	-0.2028	-0.2357	0.15346	0.07198	-0.17095	-0.022298	0.074629	0.37992	0.12563	-0.38712	0.051744	-0.25215	-0.064121	-0.054218	-0.20976	-0.079247	0.067647	0.012098	0.062071	0.33095
-0.1774	-0.040951	-0.22358	-0.20091	-0.19627	-0.13709	0.11163	0.032398	-0.12414	-0.075321	0.086381	0.29068	0.10645	-0.3698	0.1535	-0.19463	0.004892	-0.08151	-0.17542	-0.12449	0.078776	0.031598	-0.0060285	0.29241
-0.010478	-0.043631	-0.23046	-0.21696	-0.14916	-0.067813	0.058701	0.013316	-0.12609	-0.095652	0.10203	0.21769	0.11026	-0.35288	0.088967	-0.14136	0.038276	-0.031296	-0.13257	-0.16224	0.050361	0.0048403	0.029326	0.24931
-0.067757	-0.08892	-0.2628	-0.16037	-0.098893	-0.033095	-0.024427	0.055249	-0.15539	-0.085519	0.096812	0.23908	0.11083	-0.31782	0.097126	-0.019655	0.044783	-0.091318	-0.092437	-0.13213	0.0052455	0.010217	0.078297	0.16844
-0.077826	-0.083111	-0.25049	-0.14018	-0.084106	-0.050212	0.031821	0.08859	-0.13262	-0.053981	0.11552	0.34279	0.11562	-0.25932	-0.007689	0.088835	0.10758	-0.073875	-0.035443	-0.13441	0.008394	-0.0049674	0.08454	0.1345
-0.064297	-0.028848	-0.15601	-0.11071	-0.12381	-0.055492	0.036323	0.10447	-0.10232	-0.011036	0.11808	0.41587	0.15593	-0.1903	-0.094273	0.12662	0.074233	-0.070924	0.0086702	-0.064802	0.01591	-0.020438	0.11863	0.13939
-0.0032532	-0.041777	-0.23503	-0.094743	-0.12132	-0.029069	0.05209	0.080879	-0.11412	0.028285	0.0641	0.4071	0.244	-0.19566	-0.1635	0.046859	0.07616	-0.077701	0.0029284	-0.034681	-0.081716	-0.0039819	0.056466	0.22758
0.039912	-0.043184	-0.13885	-0.052903	-0.10382	-0.043503	0.075699	0.091233	-0.12885	0.07859	0.028736	0.37931	0.28571	-0.24391	-0.14667	0.059411	0.090326	-0.055278	-0.062477	-0.066838	-0.017399	0.0082729	0.053623	0.11806
0.093997	-0.07786	-0.042018	-0.10388	-0.08178	-0.068315	0.013045	0.025249	-0.16221	0.13522	0.0037057	0.31854	0.27341	-0.2149	-0.070291	0.02622	0.10943	-0.06693	-0.091635	-0.070267	-0.12766	-0.0033323	-0.017946	0.081097
0.1275	0.012566	0.027343	-0.11784	-0.073898	-0.043888	0.023518	0.010771	-0.14436	0.1481	0.005191	0.17732	0.19787	-0.17448	-0.038167	-0.0073123	0.088911	-0.067415	-0.035328	-0.11301	-0.030689	-0.0024036	0.038686	0.12142
0.0041964	0.040383	-0.092383	-0.049624	-0.028096	-0.025304	0.0085017	0.021456	-0.064304	0.10557	0.027808	0.038063	0.068407	-0.098495	0.015039	0.023403	0.004845	-0.039959	0.0051861	-0.080677	-0.026907	0.0020444	0.06838	0.083674
0	0	0	0	0	0	0	0	0	0	0	0	0	0	0	0	0	0	0	0	0	0	0	0
-0.073167	0.0091142	0.07826	0.023385	-0.011652	-0.041677	0.090835	0.049107	0.041994	-0.1081	-0.0077118	0.092431	0.0077765	-0.011319	-0.034004	-0.01407	-0.021907	0.011522	-0.016497	0.053741	-0.021535	-0.0044232	-0.053079	-0.025076
0.037184	0.043074	0.043212	-0.014328	-0.084072	-0.097081	0.071153	0.034001	0.064647	-0.12678	0.045426	0.17956	0.079885	-0.014969	-0.025475	0.0066917	0.003996	-0.0067359	-0.036969	0.012529	-0.15116	0.026804	-0.067607	-0.034214
0.13529	0.020836	0.064175	-0.0306	-0.11391	-0.077392	0.038464	0.020661	0.06975	-0.10358	0.07483	0.2437	0.13709	0.014932	0.018755	0.011252	0.040705	-0.080956	-0.042143	-0.044114	-0.11238	0.058725	-0.033795	0.097275
0.18922	0.00041336	0.03346	-0.01872	-0.13522	-0.12999	0.064437	0.078722	0.044487	-0.019503	0.072902	0.24357	0.14959	0.052762	0.078071	0.075139	0.035513	-0.029749	-0.045547	0.035641	-0.055417	0.068255	0.022184	0.035782
0.18544	-0.11894	-0.066593	0.015439	-0.23536	-0.18901	0.084308	0.046506	0.030869	0.05949	0.12221	0.17929	0.074845	0.049431	0.094992	0.078351	0.017282	0.021809	-0.011452	0.048997	-0.064214	0.060788	0.0082175	0.015856
0.206	0.010181	-0.0045626	0.096415	-0.22309	-0.19387	0.12235	0.012848	0.024853	0.11167	0.059716	0.14136	-0.010241	0.003852	-0.068719	0.071011	0.016318	0.051539	-0.016593	0.010578	0.0073101	0.0028813	0.030538	0.016614
0.14645	0.047964	-0.10123	0.10254	-0.22769	-0.1043	0.073003	0.027333	0.018716	0.072965	0.0083959	0.16738	-0.026799	-0.028483	-0.10272	0.08478	-0.027977	0.017333	-0.088158	-0.0050542	0.0057542	-0.059789	0.073543	0.033671
0.13817	0.075856	-0.0093258	0.11248	-0.16198	-0.049078	0.074565	0.0234	0.021786	0.033599	-0.0088599	0.20716	-0.026921	0.0075363	-0.077324	0.068673	-0.068683	-0.045526	-0.12483	-0.043841	-0.030717	-0.074523	0.1404	0.071039
0.053093	0.060261	-0.014408	0.033462	-0.18104	-0.0055547	0.10118	0.054206	0.03712	0.0060087	-0.027393	0.23659	-0.030294	0.0029323	0.015029	0.069812	-0.017667	-0.075656	-0.12085	-0.043314	-0.034357	-0.085693	0.049682	0.055605
-0.025844	0.021105	-0.024591	-0.059374	-0.1429	-0.021925	0.13792	0.057696	0.040077	0.016402	0.10736	0.25234	-0.054337	0.071469	0.095525	0.059085	0.014327	-0.079361	-0.14946	-0.05085	-0.0018341	-0.11822	0.15198	0.037653
0.18072	0.024063	0.017971	-0.11828	-0.068475	-0.040298	0.19052	0.035615	0.043018	0.046468	0.20309	0.2215	-0.11079	0.096184	0.054492	0.021162	-0.027341	-0.055124	-0.16103	-0.034308	-0.075888	-0.16539	-0.12451	-0.030066
0.38678	-0.0064461	-0.073671	-0.13288	-0.063331	-0.099618	0.30118	-0.037934	0.045853	0.068278	0.17927	0.3006	-0.13363	0.0034791	-0.036412	-0.059094	-0.011566	0.016783	-0.16587	-0.0051203	-0.039865	-0.14972	-0.030579	-0.075774
0.31269	-0.017997	0.048899	-0.17364	-0.071604	-0.18685	0.263	-0.11257	0.0080523	0.10688	0.13751	0.44913	-0.096072	-0.014075	-0.067659	-0.049759	-0.082736	0.014562	-0.22731	0.070914	-0.066101	-0.13842	0.014739	-0.050344
0.32792	0.004274	-0.028695	-0.15598	-0.018865	-0.20648	0.28871	-0.069872	0.038334	0.15714	0.19194	0.54855	-0.045055	-0.011073	-0.11628	0.07051	-0.13739	0.024809	-0.22361	0.10216	-0.057382	-0.083931	0.095581	0.039438
0.06109	0.073152	0.047078	-0.078195	0.051738	-0.15384	0.30071	0.022478	0.15887	0.23005	0.25133	0.60986	0.059431	0.00031567	-0.074115	0.17255	-0.12239	0.035363	-0.18674	0.098565	-0.030762	0.030652	0.20821	0.016187
0.2401	0.1995	0.12002	-0.0093978	0.11706	0.0047449	0.38118	0.13724	0.28452	0.33325	0.3515	0.65167	0.14495	0.067049	-0.018485	0.27713	-0.0251	0.061826	-0.21634	0.023332	-0.058049	0.076729	0.319	0.021346
0.26786	0.18233	0.33634	0.038315	0.15791	0.065021	0.39092	0.1796	0.35253	0.46025	0.45959	0.73433	0.18127	0.092565	0.11362	0.29422	0.050995	0.056139	-0.18783	0.13784	-0.049837	0.078835	0.39248	-0.030744
0.2283	0.26573	0.16595	0.086068	0.14724	0.12034	0.36506	0.14893	0.34629	0.54541	0.60793	0.84039	0.18889	0.15305	0.20174	0.40592	0.077336	0.039456	-0.1407	0.13299	-0.0041962	0.06954	0.13252	0.0011577
0.26198	0.24434	0.2585	0.097327	0.1601	0.13484	0.25189	0.090488	0.27916	0.53082	0.68513	0.892	0.17645	0.2618	0.27592	0.43772	0.044446	0.053257	-0.12135	0.14486	-0.046672	0.017716	0.21825	0.040884
0.21442	0.22993	0.27518	0.20083	0.11883	0.092233	0.18996	0.026239	0.17493	0.48194	0.67763	0.89685	0.15389	0.40301	0.16227	0.45669	-0.051504	0.073037	-0.11701	0.17278	-0.090968	0.048181	0.36683	0.0032282
0.26552	0.1958	0.18306	0.17199	0.074274	0.083616	0.21756	0.058278	0.12788	0.45177	0.6671	0.91085	0.14122	0.51101	0.11342	0.436	-0.066094	0.086888	-0.12092	0.15812	-0.17546	0.15364	0.22618	-0.029706
0.37564	0.23687	0.20372	0.16428	0.088685	0.11763	0.42539	0.05777	0.098935	0.41306	0.66676	0.93035	0.1337	0.54053	0.025754	0.41204	-0.07623	0.058166	-0.095664	0.15239	-0.078699	0.10902	0.11923	-0.018666
0.21089	0.19213	0.09436	0.11633	0.089694	0.1592	0.45956	0.10746	0.056281	0.37325	0.68279	0.90873	0.12158	0.50303	-0.016791	0.38943	-0.098783	0.1154	-0.059588	0.15118	-0.054334	0.10418	0.31994	0.0017152
0.254	0.27792	0.20747	0.13708	0.14107	0.18978	0.42442	0.087723	0.0015623	0.39307	0.70326	0.82471	0.075722	0.45643	-0.048449	0.44879	-0.07994	0.15793	-0.065153	0.12195	0.080171	0.11239	0.2518	0.01881
0.30631	0.31886	0.25877	0.17277	0.20888	0.18049	0.42429	0.15383	-0.072564	0.43488	0.74338	0.81445	0.030283	0.48601	-0.01753	0.50961	-0.08045	0.15479	-0.026046	0.15608	-0.065113	0.13525	0.29186	0.050685
0.34773	0.32057	0.19038	0.12238	0.28082	0.15135	0.42429	0.12666	-0.10503	0.51002	0.74295	0.85366	0.022994	0.53186	0.0043152	0.54626	-0.074596	0.22687	0.024647	0.20013	-0.12195	0.12535	0.24452	-0.016466
0.31446	0.30047	0.2011	0.065302	0.32002	0.14319	0.41201	0.1137	-0.12162	0.54293	0.68269	0.84848	0.06484	0.60116	0.059714	0.56935	-0.046088	0.24132	0.0021588	0.21591	-0.18175	0.14692	0.27268	0.039659
0.34409	0.28121	0.18429	0.07204	0.30381	0.17191	0.47141	0.12711	-0.13324	0.52434	0.59588	0.85963	0.10765	0.60314	0.097249	0.54311	-0.017477	0.21633	0.038842	0.23698	-0.10892	0.16944	0.33964	0.096527
0.22873	0.32562	0.19042	0.14805	0.25512	0.23945	0.57089	0.1534	-0.13306	0.40866	0.52971	0.87735	0.15078	0.62971	0.096186	0.49145	0.034895	0.2321	0.10202	0.27462	-0.018433	0.18382	0.23853	0.1507
0.17147	0.35829	0.17035	0.16913	0.21194	0.2451	0.48651	0.23551	-0.17662	0.26073	0.4474	0.90869	0.16598	0.70516	0.061009	0.46946	0.051491	0.27061	0.09805	0.25529	-0.01137	0.20568	0.24238	0.21146
0.21314	0.44236	0.1823	0.1326	0.21013	0.26155	0.33718	0.33582	-0.27166	0.12648	0.3745	0.90016	0.15738	0.68799	0.065063	0.39703	0.016021	0.30545	0.10534	0.2587	0.046249	0.26428	0.14871	0.20387
0.24034	0.38598	0.12184	0.11913	0.23404	0.32094	0.46232	0.39434	-0.37844	0.066351	0.37112	0.89274	0.13583	0.61555	-0.047884	0.35478	0.0076396	0.32181	0.12233	0.21087	0.075856	0.26768	0.20548	0.1513
0.17488	0.35992	0.15069	0.10972	0.21557	0.33801	0.5388	0.41302	-0.4593	0.12765	0.38162	0.90052	0.10382	0.52522	-0.068536	0.33709	0.0092727	0.35647	0.14093	0.22466	0.13453	0.24201	0.27682	0.082766
0.11914	0.40728	0.16425	0.17101	0.19147	0.32882	0.50959	0.40119	-0.54375	0.17407	0.37335	0.9024	0.039938	0.48235	-0.01221	0.39638	0.061039	0.37073	0.15871	0.25706	0.19749	0.22738	0.1638	0.085064
0.26336	0.43977	0.12765	0.21804	0.20406	0.32378	0.41019	0.34514	-0.63358	0.10935	0.36065	0.88292	0.039267	0.42292	0.055631	0.48968	0.19823	0.37282	0.20325	0.29211	0.24704	0.22908	0.34655	0.03352
0.20265	0.49639	0.14673	0.24098	0.28949	0.29023	0.31162	0.28209	-0.73316	0.077038	0.36297	0.87156	0.08352	0.46317	0.097832	0.52801	0.24113	0.37351	0.25622	0.313	0.23971	0.22582	0.38666	0.0061369
0.11739	0.45631	0.17246	0.25273	0.41828	0.30824	0.31292	0.26832	-0.8184	0.0075038	0.32173	0.94041	0.13523	0.50811	0.10904	0.58178	0.20097	0.39317	0.25693	0.29537	0.25373	0.18203	0.45369	0.0043589
0.065756	0.44796	0.12368	0.2996	0.47671	0.31886	0.48466	0.24664	-0.8991	0.012872	0.29336	0.99886	0.17414	0.60874	0.11887	0.61916	0.1603	0.45714	0.22036	0.25279	0.32118	0.16163	0.60194	-0.042333
0.035494	0.40142	0.083282	0.36219	0.43668	0.34414	0.54345	0.31013	-0.82185	0.027043	0.25614	1.0762	0.22931	0.7414	0.11404	0.6108	0.2107	0.49651	0.21765	0.25451	0.3399	0.19177	0.57499	-0.020557
0.068576	0.35977	0.10469	0.3689	0.35012	0.31662	0.57697	0.3438	-0.62205	0.026197	0.25136	1.1229	0.24797	0.93051	0.049628	0.57567	0.17552	0.5347	0.19632	0.27796	0.35946	0.18081	0.63064	0.044458
0.12548	0.27055	0.043379	0.37051	0.33413	0.30324	0.47785	0.32486	-0.49878	0.058297	0.24348	1.1536	0.2284	1.0974	0.016856	0.53725	0.16172	0.54446	0.19803	0.2935	0.33394	0.18243	0.5775	0.064453
0.20968	0.32867	0.046352	0.3385	0.33171	0.29134	0.342	0.25802	-0.39413	0.082509	0.2874	1.1528	0.19607	1.1523	0.054972	0.55475	0.15461	0.55732	0.2098	0.36515	0.3803	0.18244	0.40715	0.028036
0.15852	0.50389	0.11298	0.30433	0.27674	0.31561	0.31972	0.25072	-0.30406	0.094387	0.32754	1.1462	0.16339	1.1386	0.09272	0.59151	0.16336	0.47686	0.23823	0.39594	0.32271	0.17937	0.74877	-0.036712
0.13393	0.48619	0.080379	0.29001	0.22491	0.32959	0.39592	0.33913	-0.26253	0.14104	0.35747	1.1199	0.1138	1.0096	0.058155	0.60926	0.19481	0.47008	0.25482	0.39281	0.34959	0.19862	0.42339	-0.11149
0.1664	0.55939	-0.041396	0.31299	0.20932	0.36553	0.36004	0.3099	-0.26962	0.1557	0.29723	1.1996	0.085484	0.82056	0.044485	0.60955	0.17192	0.46071	0.28624	0.39057	0.27675	0.29585	0.62151	-0.088401
0.08118	0.49668	-0.037042	0.4305	0.2283	0.33426	0.4715	0.34963	-0.30115	0.17034	0.25611	1.2934	0.068063	0.66213	-0.0024964	0.58717	0.17687	0.43317	0.28083	0.34259	0.25299	0.33033	0.48651	-0.064697
0.1115	0.42817	0.0041329	0.47835	0.27317	0.32996	0.52378	0.40408	-0.31809	0.14981	0.27609	1.285	0.069012	0.52682	0.010748	0.62208	0.17082	0.42249	0.28775	0.28756	0.29958	0.29917	0.50784	-0.070873
0.20575	0.40216	0.040495	0.49621	0.34235	0.29918	0.54581	0.44766	-0.31653	0.15494	0.346	1.2707	0.021524	0.40946	0.077811	0.63931	0.14402	0.38695	0.3262	0.27671	0.25164	0.2346	0.63487	-0.10038
0.21943	0.37853	0.059133	0.52113	0.37951	0.32846	0.542	0.41404	-0.28513	0.15906	0.38017	1.2427	-0.0053193	0.23234	0.17662	0.67694	0.13957	0.38979	0.31864	0.27655	0.23676	0.1843	0.67332	-0.12561
0.27056	0.41091	0.03216	0.55416	0.34428	0.37273	0.48455	0.37697	-0.26255	0.1762	0.41811	1.1909	-0.0056636	0.13449	0.20718	0.72018	0.13454	0.34116	0.35195	0.23651	0.19445	0.16577	0.73531	-0.14838
0.26638	0.38484	-0.039767	0.5671	0.29014	0.40706	0.39522	0.37559	-0.30366	0.226	0.44225	1.1072	0.041529	0.16447	0.26759	0.77006	0.073271	0.32805	0.38297	0.2224	0.20154	0.18134	0.60044	-0.011739
0.3959	0.29644	-0.09487	0.63511	0.20677	0.38986	0.44332	0.40875	-0.31326	0.23426	0.41463	1.0163	0.10553	0.19432	0.22924	0.71155	0.033668	0.33857	0.37806	0.13172	0.1469	0.2193	0.44452	0.0086675
0.33412	0.29791	-0.090124	0.68808	0.18311	0.30972	0.49359	0.41523	-0.23461	0.22766	0.42466	0.96	0.16234	0.18264	0.21163	0.69071	-0.02985	0.37044	0.34656	0.10126	-0.0067995	0.20802	0.21633	0.0054359
0.40563	0.30359	-0.043813	0.75442	0.23099	0.28542	0.53722	0.36947	-0.13009	0.23218	0.447	0.97916	0.1738	0.10811	0.28638	0.65977	-0.04246	0.41861	0.3462	0.082631	-0.030086	0.17418	0.4748	0.10986
0.24921	0.27452	-0.045357	0.76793	0.25076	0.36566	0.55773	0.36161	-0.078175	0.17275	0.45065	0.99722	0.16399	0.067631	0.14181	0.62769	-0.030439	0.43641	0.40728	0.12315	0.036035	0.16767	0.4797	0.057759
0.37738	0.315	-0.0032256	0.71776	0.25194	0.39527	0.60267	0.39166	-0.080995	0.16923	0.44682	0.96558	0.20667	0.06816	0.12401	0.71798	-0.013807	0.42372	0.4615	0.11486	0.012449	0.20702	0.53	0.013572
0.42001	0.32434	-0.11388	0.68567	0.2274	0.3801	0.55919	0.38401	-0.11825	0.12775	0.42935	0.97545	0.22833	0.05197	0.19174	0.73847	0.010853	0.40621	0.46117	0.080582	-0.024674	0.22261	0.56516	0.012935
0.47137	0.29807	-0.11094	0.76295	0.22219	0.41127	0.58451	0.38625	-0.15807	0.11933	0.40972	1.0432	0.24571	0.06309	0.24773	0.6676	0.039076	0.40744	0.47892	0.041117	-0.026189	0.2535	0.618	7.906e-05
0.47432	0.34743	-0.05344	0.75978	0.25134	0.46526	0.5665	0.37095	-0.17061	0.089363	0.40329	1.0905	0.25685	0.04607	0.29008	0.68593	0.025384	0.41826	0.45425	-0.023589	-0.029881	0.2747	0.70828	0.00069949
0.49053	0.30347	-0.016504	0.73211	0.2438	0.49725	0.62826	0.39435	-0.15471	0.049726	0.39614	1.0842	0.18564	0.059489	0.3502	0.60688	0.063421	0.40085	0.37424	-0.0165	0.032445	0.25779	0.67232	0.052993
0.48861	0.25373	-0.049349	0.78149	0.27059	0.53702	0.63872	0.37321	-0.13873	0.068164	0.3376	1.0994	0.14101	0.07429	0.35655	0.65106	0.068819	0.39363	0.26272	0.067111	-0.031736	0.26977	0.76895	0.028822
0.48965	0.26885	-0.064017	0.74651	0.27977	0.52439	0.58155	0.36543	-0.14606	0.12931	0.26407	1.0945	0.12978	0.1421	0.44472	0.65823	0.044133	0.38918	0.26329	0.16813	-0.026463	0.26104	0.81607	0.035551
0.48932	0.28135	-0.016474	0.74004	0.2455	0.52422	0.59755	0.38477	-0.19439	0.11454	0.18638	1.0888	0.13668	0.13907	0.40481	0.70876	0.036776	0.36295	0.31664	0.16418	-0.053193	0.26684	0.76127	0.037689
0.45388	0.28394	0.035293	0.68492	0.23517	0.50298	0.65256	0.35656	-0.26064	0.036581	0.16531	1.0868	0.14293	0.19243	0.40866	0.75849	0.053147	0.35742	0.35704	0.1117	-0.052475	0.31151	0.79506	0.040247
0.52782	0.33626	0.17395	0.59837	0.22083	0.5078	0.72131	0.31004	-0.36038	-0.023431	0.17478	1.0673	0.16197	0.15988	0.45076	0.72441	0.071312	0.3392	0.49452	0.1433	-0.14686	0.33122	0.80712	0.015906
0.54734	0.40085	0.20483	0.90788	0.24205	0.48568	0.70876	0.32212	-0.47264	-0.056036	0.15693	1.0492	0.22308	0.11273	0.34264	0.77779	0.057678	0.30851	0.69923	0.15499	-0.22398	0.28911	0.8349	0.079276
0.48355	0.34546	0.26651	1.2013	0.25155	0.46433	0.71688	0.33567	-0.53307	-0.10537	0.13417	1.0441	0.30412	0.056083	0.29521	0.76907	0.054739	0.31082	0.79436	0.10521	-0.21801	0.23527	0.90811	0.14169
0.43959	0.35766	0.3265	0.19233	0.27666	0.43928	0.75315	0.3034	-0.53436	-0.11108	0.10997	1.0955	0.40224	-0.015119	0.29608	0.70135	0.030799	0.33308	0.72677	0.016335	-0.13273	0.21306	0.66252	0.10242
0.42944	0.30619	0.3554	0.76338	0.25138	0.43866	0.68626	0.30661	-0.53323	-0.15176	0.094354	1.1488	0.47444	-0.045541	0.34407	0.73252	-0.022446	0.44597	0.30811	0.0081827	-0.15226	0.20591	0.57052	0.026749
0.46199	0.2067	0.38701	0.77814	0.2005	0.40899	0.66948	0.25712	-0.49862	-0.22248	0.088619	1.1836	0.52335	-0.053046	0.43015	0.70787	-0.10408	0.45249	0.037567	-0.026299	-0.22977	0.23658	0.24054	-0.0063
0.43774	0.15498	0.34679	0.73534	0.1877	0.43995	0.66571	0.21379	-0.45566	-0.24543	0.1204	1.1908	0.59647	-0.075241	0.58111	0.60113	-0.095754	0.42023	0.039417	0.0072574	-0.2821	0.25864	0.68442	-0.013426
0.41705	0.12922	0.33925	0.69475	0.12667	0.47283	0.68197	0.2053	-0.42746	-0.20195	0.072999	1.1686	0.69655	-0.087087	0.53549	0.57357	-0.032287	0.42637	-0.021458	0.029947	-0.34858	0.25972	0.43794	-0.035322
0.40473	0.17367	0.3138	0.6492	0.10164	0.49455	0.7247	0.19762	-0.39506	-0.15068	0.061369	1.1355	0.69447	-0.11862	0.74547	0.55164	-0.033734	0.42683	-0.076034	0.13531	-0.3481	0.22492	0.51597	0.06126
0.44414	0.19975	0.32814	0.68079	0.10515	0.48183	0.70757	0.15987	-0.39561	-0.11813	0.03096	1.1513	0.66645	-0.087204	0.85228	0.62459	-0.031915	0.44573	-0.088415	0.15769	-0.24799	0.20651	0.40651	0.033317
0.4616	0.20586	0.40169	0.75007	0.11528	0.44859	0.75622	0.1825	-0.36042	-0.087211	0.037508	1.169	0.60172	-0.072385	0.92623	0.64157	-0.050491	0.47263	-0.076828	0.19178	-0.24062	0.19935	0.5502	-0.0014311
0.47388	0.22019	0.44271	0.83446	0.1277	0.43675	0.75463	0.2399	-0.31532	-0.090505	-0.0026038	1.1595	0.51624	0.0011366	1.1563	0.72678	-0.12396	0.49448	-0.0035486	0.34904	-0.22471	0.16543	0.41393	0.035464
0.5397	0.22128	0.47608	0.74709	0.095655	0.43616	0.73089	0.24538	-0.29625	-0.096244	-0.00087431	1.2123	0.4679	0.023481	0.5986	0.65799	-0.13799	0.50807	0.12828	0.40822	-0.24851	0.12825	0.31062	0.038838
0.5318	0.21072	0.50344	0.68115	0.038778	0.41949	0.72009	0.20431	-0.24264	-0.089982	0.04021	1.3495	0.48101	0.15544	NaN	0.63834	-0.13051	0.50233	0.21974	0.3643	-0.27039	0.1484	0.30148	-0.035895
0.60107	0.30021	0.49605	0.66963	0.051688	0.47826	0.74923	0.1271	-0.21379	-0.09944	0.050313	1.4046	0.53995	0.16995	NaN	0.58004	-0.083202	0.473	0.31376	0.36758	-0.38232	0.15656	0.25038	-0.10056
0.5888	0.23843	0.49253	0.61713	0.089169	0.5141	0.70987	0.10296	-0.26655	-0.11182	0.086565	1.3743	0.60677	0.22948	NaN	0.63147	-0.076505	0.43679	0.24495	0.4578	-0.36062	0.14617	0.11303	-0.076684
