# Supplementary material for: Timing variability of sensorimotor integration during vocalization in individuals who stutter
Source: Sci Rep. 2018 Nov 5;8:16340. doi: 10.1038/s41598-018-34517-1 (PMC6218511; doi:10.1038/s41598-018-34517-1)
Supplement: Supplementary file 2 — Dataset 1 [file 41598_2018_34517_MOESM2_ESM.zip › compens-stutt-behav-scireports-supplementary-material/AC2014_up.txt]

0.42713	0.0045636	-0.46254	-0.68181	-0.091045	0.20627	-0.29371	-0.15278	0.24737	0.06632	0.15707	-0.53255	-0.12257	0.018098	0.2884	-0.24292	-0.55613	-0.54579	0.10398	0.041189	-0.31704	0.058211	-0.068373
0.30506	-0.0059044	-0.50119	-0.58842	-0.065605	0.096817	-0.27605	-0.1644	0.22775	0.044352	0.15238	-0.54456	-0.14691	0.088028	0.28091	-0.30348	-0.64069	-0.56732	0.10012	0.01342	-0.34502	-0.015738	-0.0048703
0.19279	0.014887	-0.45733	-0.53865	-0.041664	0.051336	-0.24523	-0.23141	0.20222	-0.034993	0.14603	-0.5369	-0.18783	0.1045	0.28992	-0.37089	-0.62761	-0.5878	0.073989	0.053722	-0.33806	0.043528	-0.019563
0.07758	0.013234	-0.40815	-0.52307	0.019049	0.015458	-0.23185	-0.3829	0.25171	-0.15628	0.086757	-0.54598	-0.22461	0.12057	0.24369	-0.40349	-0.59115	-0.59348	0.033494	-0.013237	-0.27222	0.024902	0.023868
-0.0066036	0.0011887	-0.38225	-0.50253	0.06187	-0.055923	-0.22577	-0.37597	0.30763	-0.27029	0.069259	-0.53629	-0.26263	0.028131	0.21573	-0.34351	-0.58895	-0.58694	-0.04601	0.13443	-0.29207	0.053437	0.065619
-0.0074551	0.030834	-0.41343	-0.46231	0.026678	-0.041151	-0.25191	-0.43192	0.32131	-0.23997	0.01451	-0.46308	-0.29396	0.0070285	0.15858	-0.23709	-0.56018	-0.53738	-0.032773	0.011034	-0.28207	0.065038	0.047156
-0.063716	0.072884	-0.40099	-0.41523	0.039385	-0.016305	-0.30897	-0.38406	0.24013	-0.21828	0.052989	-0.42237	-0.28321	-0.0019871	0.1703	-0.29247	-0.55895	-0.41874	-0.052161	-0.051309	-0.24564	0.022773	0.023959
-0.036563	0.12382	-0.46624	-0.34661	0.027025	0.053456	-0.40825	-0.3514	0.067492	-0.24711	0.091408	-0.39987	-0.23592	0.029754	0.20707	-0.26214	-0.54818	-0.33104	-0.11256	-0.19177	-0.2069	0.059074	0.06029
0.0091879	0.15649	-0.41555	-0.28818	-0.03162	0.078203	-0.47806	-0.26141	-0.03626	-0.23225	0.18695	-0.39461	-0.14303	0.062579	0.24014	-0.25079	-0.48946	-0.31969	-0.14748	-0.096207	-0.25207	0.12599	0.1439
0.025327	0.15521	-0.29828	-0.25648	-0.091598	0.059198	-0.50702	-0.21221	-0.12542	-0.24494	0.18837	-0.42944	-0.11377	0.10728	0.20282	-0.26089	-0.41239	-0.31266	-0.14779	-0.0075062	-0.24435	0.22352	0.15313
0.014293	0.06726	-0.23821	-0.30703	-0.12558	0.013093	-0.49186	-0.1349	-0.13018	-0.19018	0.19515	-0.47271	-0.14537	0.1602	0.17455	-0.32782	-0.34431	-0.31548	-0.14964	-0.11733	-0.24536	0.27099	0.24633
-0.0088061	-0.011147	-0.2081	-0.26621	-0.17274	-0.021331	-0.47814	-0.12127	-0.10276	-0.18946	0.16325	-0.48057	-0.22511	0.13735	0.10349	-0.4362	-0.30054	-0.35542	-0.072749	-0.13768	-0.30834	0.29426	0.33402
-0.13457	-0.027212	-0.15346	-0.18457	-0.19916	-0.052629	-0.47648	-0.14529	-0.094727	-0.13922	0.14096	-0.42745	-0.31656	0.047092	0.092146	-0.51702	-0.18528	-0.33158	-0.078173	-0.1827	-0.29033	0.23553	-0.074033
-0.14201	0.0085047	-0.18795	-0.057798	-0.14594	-0.080408	-0.47834	-0.10612	-0.11468	-0.089759	0.15547	-0.33357	-0.3374	-0.060618	0.04882	-0.58569	-0.10749	-0.28538	-0.058778	-0.26579	-0.24983	0.14653	-0.47784
-0.22548	0.053088	-0.26953	0.11417	-0.052273	-0.13658	-0.5231	-0.060195	-0.16178	-0.081957	0.096685	-0.263	-0.30119	-0.10329	-0.00075287	-0.44741	-0.10799	-0.22885	0.0066541	-0.4289	-0.18715	0.10929	-0.39623
-0.4141	0.085542	-0.28184	0.27903	-0.015241	-0.15799	-0.53577	-0.037341	-0.1376	-0.11393	0.12558	-0.25243	-0.2483	-0.098404	0.023534	-0.36678	-0.10356	-0.205	0.010446	-0.41157	-0.15059	0.20295	0.019772
-0.47931	0.14435	-0.24381	0.36774	-0.028638	-0.15038	-0.48844	-0.059331	-0.15074	-0.12807	0.18835	-0.22596	-0.20628	-0.074641	-0.0059457	-0.27586	-0.10118	-0.10347	-0.014957	-0.39951	-0.18266	0.28999	-0.019244
-0.48093	0.17318	-0.17944	0.41284	-0.073588	-0.14646	-0.47195	-0.076756	-0.15858	-0.11995	0.18699	-0.22889	-0.16427	-0.021794	0.024807	-0.2247	-0.19221	-0.010108	-0.099435	-0.17236	-0.22246	0.27806	-0.051123
-0.53295	0.17031	-0.17564	0.4713	-0.11183	-0.17113	-0.45897	-0.16763	-0.13091	-0.14265	0.14707	-0.26056	-0.16697	0.060332	0.038855	-0.17158	-0.14247	0.039771	-0.16534	-0.43706	-0.23445	0.31431	0.0016508
-0.32717	0.13071	-0.17873	0.56651	-0.14781	-0.1483	-0.43556	-0.21047	-0.071546	-0.11215	0.12817	-0.27128	-0.15282	0.099576	0.013476	-0.14998	-0.10298	0.040598	-0.16104	-0.33279	-0.22046	0.24338	0.034032
-0.33344	0.098324	-0.16561	0.59656	-0.14944	-0.18988	-0.42634	-0.12258	-0.095768	-0.10073	0.069567	-0.17687	-0.17886	0.19319	-0.013424	-0.16367	-0.20022	-0.0133	-0.068904	-0.30102	-0.22051	0.15707	0.042742
-0.39174	0.061854	-0.15279	0.5466	-0.12317	-0.19031	-0.40919	0.06694	-0.18249	-0.054757	0.090211	-0.066701	-0.15382	0.17463	-0.053474	-0.15681	-0.20423	-0.092217	0.026096	-0.34593	-0.23001	0.091905	0.047006
-0.40229	0.0074072	-0.10091	0.50302	-0.1124	-0.25455	-0.32165	0.096155	-0.24154	-0.1305	0.0737	-0.082173	-0.10534	-0.042048	-0.094904	-0.019835	-0.22473	-0.099306	0.065555	-0.16663	-0.14771	0.087242	0.075155
-0.42024	-0.010001	-0.060311	0.4781	-0.040933	-0.14134	-0.207	0.090938	-0.20017	-0.076542	0.047706	-0.094951	-0.14933	-0.026278	-0.11915	-0.076098	-0.33514	-0.12146	0.055273	-0.10428	-0.078376	0.092955	-0.010186
-0.45699	-0.031349	-0.020288	0.40556	0.05946	-0.12235	-0.13922	0.0091167	-0.074046	-0.017241	0.14529	-0.15681	-0.18372	0.16611	-0.05459	-0.0217	-0.27534	-0.13364	0.10598	-0.16002	-0.1096	0.14446	-0.017233
-0.44104	-0.079176	-0.013477	0.34909	0.075813	-0.049766	-0.074514	-0.10389	0.019057	0.009044	0.16217	-0.15601	-0.18625	0.14719	0.0065727	0.040467	-0.12626	-0.070229	0.17782	-0.14969	-0.14036	0.103	-0.0644
-0.29917	-0.10624	-0.042642	0.32382	0.10079	-0.054291	-0.036515	-0.08967	-0.010475	-0.0096239	0.16904	-0.10869	-0.15109	0.081268	0.033118	0.071353	-0.14573	0.027376	0.13748	-0.15019	-0.081459	0.10834	-0.075528
-0.23402	-0.090084	-0.034913	0.15621	0.063356	-0.093546	0.019332	-0.088896	-0.042217	0.02368	0.12482	-0.02964	-0.096223	0.046371	0.0084474	0.046878	-0.22479	0.039829	0.062262	-0.045962	-0.075028	0.1136	-0.11698
-0.10341	-0.032438	-0.056808	0.06817	0.0076688	-0.049893	0.038999	-0.073491	-0.025812	-0.0008039	0.032918	0.017316	-0.044339	0.020645	-0.011775	-0.037305	-0.11148	0.047356	-0.0038412	-0.067802	-0.073248	0.076922	-0.052115
0	0	0	0	0	0	0	0	0	0	0	0	0	0	0	0	0	0	0	0	0	0	0
0.0078171	0.035003	0.1902	-0.0094494	-0.042217	-0.032692	0.0076836	-0.036356	0.027882	0.028798	0.021026	-0.056667	0.028754	0.039182	0.027285	-0.090335	0.017229	-0.04805	0.088548	-0.0090774	-0.055887	-0.025187	-0.019501
0.016892	0.047777	0.28623	0.056795	-0.084133	-0.030216	-0.01111	-0.074916	0.020306	0.071014	0.060583	-0.08254	0.027702	0.038502	0.050341	-0.097135	0.08092	-0.11913	0.12629	0.0287	-0.02197	0.041534	8.506e-06
0.0031411	0.021799	0.33426	0.059051	-0.061484	-0.01316	-0.025167	-0.12463	0.015699	0.072138	0.13244	-0.065608	-0.039673	0.07459	0.056347	-0.099378	0.051382	-0.085443	0.15286	0.042213	-0.084801	0.066599	0.038016
0.0074519	-0.015338	0.26997	0.043477	0.036419	-0.084328	-0.019273	-0.08645	0.028749	0.13744	0.075284	-0.044932	-0.11003	0.055588	0.074477	-0.10844	0.080666	0.0021637	0.14609	0.17253	-0.086764	0.074517	0.010777
0.015408	-0.057047	0.14547	0.010153	0.11742	-0.011492	0.0053639	0.017681	0.047009	0.13846	0.08914	-0.0078728	-0.13763	0.032783	0.15846	-0.044779	0.064049	0.019307	0.10195	0.13772	-0.047868	0.067152	-0.10447
0.073679	-0.059389	0.019218	0.12278	0.1174	0.038343	0.084143	0.062157	0.099853	0.13786	0.091278	-0.023333	-0.089596	0.080868	0.22784	0.02226	0.041298	0.012667	0.099015	0.25619	-0.033163	0.00050329	-0.12172
0.064968	-0.11737	0.071694	0.21659	0.089911	-0.014996	0.1612	0.19324	0.13493	0.12054	0.068842	-0.050313	-0.018758	0.08723	0.23495	-0.019397	0.056921	-0.035119	0.10789	0.31537	-0.050862	-0.030022	-0.24747
0.099408	-0.15877	0.16973	0.3215	0.0062748	-0.0077163	0.19649	0.11092	0.1489	0.14035	0.046927	-0.065836	-0.012847	0.074943	0.22181	-0.023331	0.11728	-0.057103	0.16833	0.27743	0.0079536	0.034155	-0.065192
0.13726	-0.15326	0.14103	0.45007	-0.0662	0.014515	0.1855	0.069888	0.14259	0.15798	0.076848	-0.05323	-0.055632	0.041774	0.19756	-0.033384	0.084105	-0.070072	0.17708	0.36951	0.047069	0.073375	0.0074538
0.10224	-0.17416	0.054134	0.45831	0.012481	-0.026898	0.18094	0.058422	0.15883	0.20588	0.12171	-0.029399	-0.080663	0.028647	0.16874	0.047663	0.074049	-0.020966	0.16523	0.46623	0.071609	0.084149	-0.017834
0.18407	-0.16778	-0.031165	0.42057	0.028318	-0.07427	0.24776	0.01317	0.19539	0.15731	0.094519	-0.017158	-0.099208	0.17266	0.18166	0.050061	0.11965	0.03045	0.14431	0.53686	0.057087	0.077991	-0.048282
0.11817	-0.14989	-0.080802	0.33958	0.034617	-0.13803	0.32837	-0.029388	0.17236	0.16766	0.066263	-0.006081	-0.10997	0.090458	0.1492	0.035678	0.19507	0.0053079	0.15712	0.51127	0.074052	0.1137	-0.064305
0.059438	-0.15229	-0.10381	0.2886	0.10514	-0.15004	0.31333	0.030346	0.1466	0.20326	-0.040703	-0.035091	-0.10684	0.21893	0.13914	0.036792	0.22257	-0.14322	0.16051	0.55736	0.030668	0.11513	-0.12135
0.12101	-0.098242	-0.086426	0.25081	0.13379	-0.17762	0.23462	0.032212	0.14999	0.27615	-0.044586	-0.06899	-0.14257	0.14929	0.11445	0.13559	0.24262	-0.26883	0.15697	0.51545	0.046124	0.037918	-0.18806
0.13886	-0.057117	-0.11326	0.19494	0.077567	-0.096454	0.16222	-0.12466	0.1528	0.27786	0.13323	-0.039672	-0.10945	0.21894	0.12943	0.22451	0.31649	-0.28756	0.10451	0.50716	0.049066	0.02634	-0.20084
0.099792	0.038169	-0.20329	0.28564	0.0047114	-0.11833	0.21042	-0.11295	0.13255	0.25854	0.096589	-0.074849	-0.052136	0.12892	0.093979	0.37247	0.39946	-0.25536	0.041899	0.5004	0.047774	-0.011385	-0.21732
0.036685	0.066697	-0.17454	0.38048	0.041321	-0.042098	0.46459	-0.074157	0.13863	0.18317	0.17228	-0.076596	-0.041568	0.10147	0.13676	0.45388	0.43666	-0.16452	-0.016417	0.42712	0.10466	-0.10798	-0.21986
0.047042	0.08719	-0.17676	0.54778	0.25737	-0.12739	0.33907	-0.057086	0.1742	0.26914	0.21518	0.17292	-0.05592	0.20182	0.18525	0.5326	0.56199	-0.086192	-0.012848	0.36667	0.10765	-0.12719	-0.15243
0.049707	0.077248	-0.23627	0.63049	0.43697	-0.19438	-0.80001	-0.13684	0.17527	0.19389	0.25263	0.20008	-0.03603	0.18559	0.23731	0.56017	0.63212	-0.0024809	0.083508	0.4099	0.056509	-0.17445	-0.063407
0.079409	0.017549	-0.13767	0.65546	0.3744	-0.14179	-0.87384	-0.23803	0.15042	0.28299	0.21641	0.056517	0.066392	0.1851	0.22444	0.48058	0.66914	0.019449	0.14075	0.40442	-0.009785	-0.18807	-0.04795
0.19642	-0.0012992	-0.061412	0.57874	0.32879	-0.010795	0.26971	-0.30879	0.12709	0.24368	0.2092	0.018651	0.11536	0.16211	0.21059	0.29162	0.66125	0.01642	0.16314	0.42424	-0.016622	-0.19979	-0.12708
0.16783	-0.012828	-0.0011552	0.40201	0.40682	-0.037198	0.79604	-0.2748	0.092825	0.309	0.12871	-0.22424	0.042665	0.10269	0.17209	0.17778	0.57793	-0.00015492	0.1537	0.42599	0.059317	-0.24414	-0.16906
0.15008	-0.045891	0.01089	0.29386	0.41081	-0.08048	1.8219	-0.25698	0.12629	0.31039	0.040474	-0.34557	0.022677	0.026855	0.11118	0.13102	0.64308	-0.069026	0.15514	0.34728	0.0046176	-0.39616	-0.21882
0.088912	-0.094889	-0.019662	0.10337	0.3823	-0.15487	2.3194	-0.23637	0.14672	0.24842	0.069804	-0.28349	0.027445	0.04538	0.077039	0.15883	0.61263	-0.11134	0.13248	0.36857	-0.017253	-0.62487	-0.2091
0.086521	-0.13593	-0.056285	-0.038577	0.37099	-0.091825	1.9672	-0.23129	0.14593	0.23389	0.033248	-0.27474	-0.015772	0.17242	0.16198	0.22984	0.70218	-0.077075	0.098205	0.22948	-0.016222	-0.75398	-0.1769
0.10982	-0.14433	-0.069481	-0.19349	0.34863	-0.098909	1.1141	-0.31968	0.18007	0.25714	0.13353	-0.27726	-0.08529	0.17737	0.23241	0.27771	0.74242	-0.061871	0.068333	0.27686	0.026715	-0.88608	-0.10133
0.14635	-0.14365	-0.12211	-0.20247	0.29282	-0.049263	0.51253	-0.26912	0.16168	0.24902	0.17843	-0.29266	-0.12912	0.19615	0.31917	0.26958	0.65155	-0.051802	0.059156	0.26861	0.11304	-1.0688	-0.11595
0.20401	-0.12152	-0.12773	-0.23339	0.20835	0.043118	0.29507	-0.26115	0.10895	0.34737	0.12603	-0.24196	-0.11913	0.21588	0.37798	0.25881	0.53998	-0.04788	0.10246	0.25295	0.06664	-1.2145	-0.090672
0.2865	-0.083605	-0.14366	-0.28649	0.14012	0.02594	0.24178	-0.33163	0.079801	0.35508	0.16756	-0.21417	-0.090145	0.19191	0.42273	0.27847	0.48562	-0.056127	0.082842	0.29579	0.041863	-1.2219	-0.087899
0.29955	-0.12679	-0.18003	-0.30573	0.1252	0.020423	0.22673	-0.32818	0.1199	0.29058	0.19049	-0.23546	-0.038997	0.039618	0.4214	0.475	0.37511	-0.04886	0.078233	0.3634	-0.0012293	-1.1369	-0.15338
0.37555	-0.20498	-0.24794	-0.31733	0.09587	0.043094	0.25531	-0.32398	0.15454	0.13229	0.18695	-0.21213	0.031659	-0.17342	0.36166	0.48821	0.44423	0.04439	0.073373	0.28745	-0.043018	-1.0034	-0.16544
0.42636	-0.23615	-0.21965	-0.30918	0.090591	0.089258	0.22523	-0.41677	0.12855	0.22474	0.11911	-0.2363	0.054288	-0.61349	0.3493	0.37537	0.52452	0.10583	0.06901	0.3454	-0.029682	-0.97955	-0.14978
0.44783	-0.17797	-0.14003	-0.22058	0.090443	0.084463	0.17682	-0.39213	0.074131	0.25815	0.099352	-0.24877	0.04172	-0.68511	0.32421	0.41634	0.72652	0.090682	0.089991	0.30179	-0.033535	-0.91043	-0.14971
0.47944	-0.091099	-0.13169	-0.1946	0.10542	0.0078144	0.13897	-0.40978	0.065084	0.21839	0.07486	-0.25128	0.093872	-0.7038	0.30058	0.33896	0.72656	0.089495	0.043119	0.33727	-0.039897	-0.95542	-0.1237
0.45713	-0.084912	-0.13023	-0.13855	0.051287	-0.037749	0.059145	-0.3303	0.10917	0.10235	0.037007	-0.23387	0.062515	-0.75613	0.3212	0.20757	0.80381	0.10526	0.062462	0.62328	-0.042655	-1.0185	-0.11038
0.41886	-0.085853	-0.12452	-0.049925	0.081465	-0.079223	-0.031102	-0.29241	0.15345	0.16341	0.075927	-0.21648	0.0049563	-0.86924	0.35241	0.28559	0.69697	0.14386	0.046575	-0.47307	-0.040872	-1.0334	-0.1096
0.39555	-0.11238	-0.14141	0.12382	0.12515	-0.099884	-0.046484	-0.30947	0.16984	0.17605	0.1662	-0.17658	-0.035744	-0.94503	0.32775	0.27727	0.57687	0.21064	0.051764	-0.97551	-0.064422	-1.0009	-0.060213
0.33967	-0.20816	-0.21393	0.26621	0.16187	-0.1099	-0.043127	-0.34054	0.14388	0.23212	0.18882	-0.195	-0.018169	-0.91877	0.38165	0.21251	0.5786	0.24822	0.032548	0.50091	-0.072882	-0.94344	-0.091625
0.29921	-0.24211	-0.3247	0.30333	0.15459	-0.1063	-0.13196	-0.34297	0.065452	0.2206	0.20283	-0.24486	-0.0099182	-1.0126	0.38327	0.20139	0.51171	0.25658	-0.010393	-0.51066	-0.068176	-0.91401	-0.053596
0.30237	-0.23821	-0.25452	0.25602	0.096938	0.098957	-0.23742	-0.34162	-0.016179	0.19843	0.15091	-0.2506	-0.011134	-1.0453	0.34293	0.27142	0.57106	0.34871	-0.033438	0.15187	-0.10578	-0.89879	-0.034655
0.31874	-0.19288	-0.22187	0.068954	0.048058	0.26183	-0.30632	-0.32491	-0.074922	0.10032	0.089924	-0.23376	-0.0085358	-1.0841	0.32617	0.33428	0.43651	0.39781	-0.048341	0.23489	-0.14888	-0.89571	-0.060046
0.33258	-0.14414	-0.20674	-0.12036	0.061234	0.4452	-0.32041	-0.25215	-0.11283	0.13129	0.068525	-0.2207	0.0017073	-1.2031	0.24188	0.31382	0.33178	0.3618	-0.025758	0.23593	-0.17978	-0.87496	-0.042252
0.30865	-0.16682	-0.19121	-0.28685	0.028114	0.43659	-0.27327	-0.26266	-0.10146	0.096583	0.10318	-0.26726	-0.034339	-1.1013	0.19512	0.26032	0.40368	0.25704	0.013526	0.3296	-0.22223	-0.82133	-0.033997
0.28296	-0.16481	-0.17936	-0.25727	-0.067598	0.4086	-0.25827	-0.26345	-0.019968	0.10207	0.065469	-0.33912	-0.058657	-1.1263	0.15369	0.11874	0.44539	0.18629	0.045157	0.51471	-0.22167	-0.80269	0.018493
0.25059	-0.16653	-0.15298	-0.38352	-0.057659	0.46427	-0.2969	-0.28692	0.056634	0.1773	0.078011	-0.47351	-0.088266	-1.0692	0.14296	0.10364	0.49658	0.16637	0.062902	0.80864	-0.26342	-0.83575	0.028316
0.2463	-0.2303	-0.14206	-0.44643	-0.0046497	0.45029	-0.28322	-0.29293	0.074474	0.11918	0.065521	-0.50134	-0.062106	-1.0345	0.11978	0.078064	0.51494	0.16313	0.031568	-0.57118	-0.24953	-0.80553	0.014809
0.21039	-0.29217	-0.21262	-0.39999	-0.011794	0.39963	-0.2291	-0.26275	0.10156	0.11231	0.11229	-0.46619	-0.044273	-0.93632	0.17023	0.023233	0.41308	0.14507	0.011268	0.1749	-0.23179	-0.82079	-0.0026022
0.15752	-0.35286	-0.15541	-0.44263	-0.056723	0.39347	-0.10726	-0.2653	0.13688	0.092212	0.17705	-0.42527	-0.083117	-0.91772	0.26743	0.047147	0.34793	0.1979	0.032339	-0.054181	-0.23413	-0.83458	-0.0071767
0.12224	-0.35325	-0.12742	-0.48112	-0.031529	0.34722	-0.041533	-0.2798	0.16119	0.04993	0.17891	-0.39661	-0.12009	-0.90924	0.3916	-0.031139	0.3279	0.21424	0.03247	0.21966	-0.2983	-0.86793	0.008173
0.15667	-0.30732	-0.10039	-0.50479	0.026912	0.29993	-0.06395	-0.34561	0.24847	0.021552	0.13643	-0.36527	-0.14284	-0.94349	0.45245	-0.040047	0.39815	0.16045	0.17419	0.32928	-0.39379	-0.86878	-0.012435
0.1956	-0.33451	-0.11287	-0.42082	0.11178	0.18812	-0.1159	-0.36737	0.33811	0.0080038	0.084827	-0.33439	-0.12996	-0.89736	0.46854	0.042658	0.41068	0.12436	0.31983	0.32727	-0.41559	-0.85362	0.00234
0.28844	-0.37353	-0.18689	-0.50181	0.062695	0.2856	-0.16003	-0.39203	0.36227	0.0029494	0.095567	-0.32938	-0.13284	-0.88549	0.37236	0.070589	0.39634	0.11342	0.36752	-0.21908	-0.43355	-0.83688	-0.043943
0.28991	-0.41732	-0.20982	-0.5156	0.0028293	0.29382	-0.1708	-0.37118	0.29132	-0.0096403	0.079269	-0.31397	-0.15065	-0.8864	0.40831	0.1403	0.3609	0.15309	0.4186	0.15775	-0.43405	-0.85601	-0.091491
0.33521	-0.45054	-0.271	-0.63999	-0.019871	0.35866	-0.16883	-0.36717	0.254	0.056126	0.058908	-0.26103	-0.14577	-0.84678	0.46447	0.17588	0.29986	0.20968	0.46407	0.19054	-0.37721	-0.88195	-0.11236
0.35624	-0.43744	-0.32733	-0.63779	-0.069694	0.24836	-0.16031	-0.34618	0.27305	0.043669	-0.02642	-0.25976	-0.1367	-0.80753	0.52546	0.067774	0.3298	0.16081	0.49506	0.1541	-0.3103	-0.94286	-0.13178
0.32468	-0.39656	-0.38006	-0.63311	-0.081314	0.24146	-0.1595	-0.33207	0.24294	-0.006839	0.052036	-0.2359	-0.13588	-0.80162	0.55386	0.055431	0.43465	0.17255	0.5189	0.1658	-0.24166	-0.925	-0.15154
0.25431	-0.37877	-0.35036	-0.63119	-0.075513	0.23829	-0.18866	-0.25853	0.21532	0.020296	0.12876	-0.2192	-0.13284	-0.82164	0.4958	-0.11482	0.522	0.17752	0.52989	0.086012	-0.20518	-0.9124	-0.19427
0.18617	-0.35934	-0.33431	-0.51699	-0.05681	0.27887	-0.21816	-0.21101	0.22803	0.034903	0.19199	-0.24371	-0.11498	-0.80345	0.48021	-0.19324	0.55587	0.22906	0.52108	0.18482	-0.21202	-0.88098	-0.18911
0.20202	-0.33628	-0.33891	-0.42044	0.022597	0.35772	-0.17046	-0.18146	0.26758	0.10242	0.21582	-0.28391	-0.11584	-0.81548	0.47115	-0.22504	0.5385	0.24075	0.49008	0.18557	-0.22161	-0.84606	-0.17791
0.099634	-0.33771	-0.3249	-0.40211	0.10225	0.416	-0.13139	-0.2067	0.28036	0.1101	0.15166	-0.31938	-0.12532	-0.77006	0.37637	-0.12945	0.48023	0.27742	0.46286	0.172	-0.23723	-0.79834	-0.16692
0.11439	-0.36179	-0.32725	-0.41778	0.16057	0.43821	-0.12248	-0.16517	0.23204	0.10369	0.13212	-0.32149	-0.1635	-0.7552	0.32299	-0.083776	0.4173	0.31499	0.4376	0.081697	-0.24008	-0.81515	-0.14387
0.14037	-0.33923	-0.35566	-0.38971	0.10334	0.42299	-0.10523	-0.21062	0.17768	0.12029	0.091631	-0.30733	-0.17127	-0.70437	0.30077	0.034205	0.34227	0.32385	0.45144	0.12807	-0.24225	-0.86385	-0.12159
0.13787	-0.32174	-0.31846	-0.36932	0.028848	0.38955	-0.11627	-0.21503	0.15904	0.12231	0.087256	-0.29874	-0.1455	-0.68123	0.36961	0.079149	0.31428	0.33663	0.45758	0.077625	-0.19741	-0.87353	-0.17745
0.15601	-0.3196	-0.24496	-0.31843	-0.038617	0.43908	-0.10142	-0.17087	0.13007	0.066304	0.12086	-0.30719	-0.14892	-0.64786	0.44959	0.18925	0.32195	0.35339	0.47938	0.076344	-0.20996	-0.88964	-0.13407
0.18121	-0.31818	-0.16707	-0.29408	-0.046734	0.48082	-0.060209	-0.14118	0.16881	0.09268	0.17023	-0.27706	-0.14229	-0.71639	0.38893	0.17724	0.39007	0.34743	0.55176	0.14373	-0.25788	-0.82416	-0.11487
0.23091	-0.25304	-0.12066	-0.23612	0.024217	0.49814	-0.033251	-0.14314	0.21189	0.066334	0.17978	-0.21363	-0.12558	-0.66698	0.34354	0.2437	0.42511	0.31045	0.63402	0.089373	-0.23777	-0.77285	-0.1076
0.26062	-0.16336	-0.10447	-0.27363	0.070953	0.46567	-0.028427	-0.10534	0.24173	0.16547	0.14193	-0.14808	-0.10827	-0.69826	0.23888	0.20053	0.44916	0.29199	0.67924	0.062775	-0.21929	-0.70455	-0.046128
0.31057	-0.12139	-0.081311	-0.311	0.089397	0.43543	-0.087038	-0.16054	0.26813	0.22041	0.14093	-0.053157	-0.10653	-0.65439	0.21213	0.14232	0.50596	0.34527	0.69561	0.12146	-0.14559	-0.69467	-0.083236
0.4022	-0.13188	-0.053621	-0.2796	0.096606	0.46375	-0.14137	-0.20748	0.29907	0.28852	0.18025	-0.015031	-0.12617	-0.62722	0.23651	0.065368	0.56806	0.38687	0.69575	0.098293	0.054585	-0.68845	-0.092956
0.44877	-0.048371	-0.080901	-0.34581	0.10291	0.43886	-0.16425	-0.092372	0.37193	0.27093	0.1188	-0.017922	-0.11444	-0.50979	0.23833	0.19787	0.59283	0.36361	0.66283	0.11412	0.15063	-0.7247	-0.12602
0.54496	-0.060199	-0.076476	-0.35101	0.16309	0.49507	-0.13557	-0.021177	0.42423	0.24135	0.19004	-0.022846	-0.12911	-0.44514	0.2863	0.20733	0.5509	0.34394	0.63066	0.14652	0.20426	-0.74849	-0.08264
0.63062	-0.090089	-0.046744	-0.30959	0.20564	0.50679	-0.13495	0.024099	0.45712	0.22503	0.22061	-0.04008	-0.12391	-0.47508	0.31167	0.24245	0.51297	0.29423	0.62182	0.087244	0.1776	-0.75452	-0.022329
0.59537	-0.057917	0.00037888	-0.26937	0.21667	0.5398	-0.12251	0.006513	0.42706	0.21803	0.28755	-0.10324	-0.097044	-0.54216	0.38699	0.33424	0.53234	0.28968	0.61895	0.083421	0.13397	-0.65536	0.020354
0.5195	-0.045561	0.021439	-0.26469	0.16354	0.41663	-0.082072	0.069959	0.42249	0.25509	0.31408	-0.14757	-0.061991	-0.5733	0.34589	0.34391	0.56075	0.25681	0.60273	0.049615	0.10117	-0.56797	0.016086
0.48051	-0.064661	0.068487	-0.3494	0.075726	0.41364	-0.033415	0.041796	0.38085	0.30543	0.27372	-0.13443	-0.014834	-0.62853	0.23371	0.24248	0.58519	0.24682	0.5957	0.05798	0.13612	-0.57724	-0.074551
0.56278	-0.063914	0.065417	-0.43612	0.11132	0.37126	0.036575	0.043689	0.39602	0.29515	0.25867	-0.15609	0.042285	-0.58485	0.18424	0.1723	0.61234	0.27334	0.5752	0.082809	0.18047	-0.62847	-0.16787
0.60738	0.015582	0.049856	-0.36469	0.17563	0.38116	0.088799	0.12368	0.40785	0.27093	0.24123	-0.10912	0.092017	-0.59245	0.15227	0.12198	0.6042	0.29748	0.58281	0.06205	0.22725	-0.65336	-0.17678
0.65564	0.035374	0.031381	-0.31267	0.20253	0.46223	0.10277	0.21472	0.417	0.30861	0.21375	0.020851	0.088465	-0.54556	0.16049	0.13828	0.57935	0.3426	0.59025	0.11169	0.26259	-0.6053	-0.17877
0.5867	0.063696	0.048065	-0.25509	0.22728	0.43963	0.081171	0.2199	0.45855	0.29595	0.20154	0.11421	0.084254	-0.60892	0.17616	-0.019155	0.57204	0.33695	0.57655	0.087207	0.28744	-0.58878	-0.17636
0.54404	0.080693	0.062686	-0.33103	0.23149	0.37509	0.10338	0.26599	0.48724	0.29212	0.24111	0.13681	0.093416	-0.58976	0.21409	-0.15931	0.61556	0.28052	0.58465	0.16191	0.28553	-0.58768	-0.13531
