# Supplementary material for: Timing variability of sensorimotor integration during vocalization in individuals who stutter
Source: Sci Rep. 2018 Nov 5;8:16340. doi: 10.1038/s41598-018-34517-1 (PMC6218511; doi:10.1038/s41598-018-34517-1)
Supplement: Supplementary file 2 — Dataset 1 [file 41598_2018_34517_MOESM2_ESM.zip › compens-stutt-behav-scireports-supplementary-material/AC2018_control.txt]

-0.25081	-0.88513	0.10172	0.14747	-0.38445	-0.095139	-0.034627	0.080078	0.93432	-0.1669	-0.63671	0.27292	0.47362	-0.058711	0.12471	0.068387	0.0048226	1.0112	-0.051877	-0.076673	-0.29358	-0.098751	0.18724	-0.062872	0.2322	0.60433
-0.133	-0.83128	0.10568	0.17781	-0.36747	-0.082914	-0.06938	0.096629	0.76102	-0.20655	-0.65378	0.26298	0.44072	-0.061262	0.18628	0.095487	-0.033417	0.86942	-0.11914	-0.15301	-0.31504	-0.10515	0.15061	-0.063252	-0.0069047	0.56891
-0.10466	-0.60357	-0.057249	0.1931	-0.40956	-0.072085	-0.076033	0.10465	0.50833	-0.21867	-0.66117	0.25138	0.4675	-0.077693	0.14798	0.079781	-0.039717	0.69071	-0.15005	-0.1088	-0.40295	-0.17931	0.13228	-0.058246	-0.058895	0.54474
-0.067598	-0.5697	-0.19642	0.20028	-0.45528	-0.061954	0.022735	0.16024	0.44623	-0.20631	-0.67182	0.24218	0.4735	-0.084752	0.067373	0.035544	0.011064	0.50938	-0.14164	-0.070506	-0.47787	-0.22486	0.15883	-0.0090445	-0.060921	0.48719
0.017493	-0.56083	-0.17867	0.16629	-0.43759	-0.064374	0.075468	0.21355	0.33462	-0.18117	-0.60911	0.21159	0.46907	-0.08579	0.006437	0.039108	0.036172	0.26373	-0.077125	-0.045239	-0.34835	-0.26584	0.172	0.049068	-0.034193	0.44629
0.083578	-0.54411	-0.12013	0.12656	-0.35728	-0.064252	0.089242	0.21826	0.25924	-0.17881	-0.52264	0.17851	0.436	-0.088655	-0.041939	0.035296	0.022149	0.25269	-0.079981	-0.054087	-0.30183	-0.32207	0.14119	0.046673	0.041516	0.40415
0.019807	-0.55018	-0.019672	0.12139	-0.33772	-0.10549	0.056196	0.23036	0.263	-0.22313	-0.46503	0.21671	0.3865	-0.10017	-0.090587	0.091597	-0.0033259	0.21396	-0.1515	-0.070061	-0.24765	-0.31134	0.071233	0.027817	-0.020599	0.36442
-0.075222	-0.52173	0.046947	0.12685	-0.36408	-0.12583	-0.045856	0.28474	0.29902	-0.21809	-0.4575	0.22002	0.37785	-0.097366	-0.1332	0.23558	-0.039571	0.11505	-0.18593	-0.10169	-0.15445	-0.23818	0.04297	-0.014515	-0.14366	0.32486
-0.068831	-0.45312	0.062931	0.14728	-0.37487	-0.12477	-0.047733	0.30756	0.24845	-0.17867	-0.47497	0.17844	0.34639	-0.087834	-0.16695	0.21974	-0.0059542	0.089547	-0.16842	-0.084437	-0.076154	-0.16025	0.079552	-0.13548	-0.12619	0.25784
0.029957	-0.37626	0.087125	0.13085	-0.35973	-0.13402	-0.0016667	0.27821	0.14935	-0.18912	-0.50891	0.15021	0.33695	-0.04155	-0.18716	0.14097	0.035996	0.16015	-0.107	-0.097587	-0.090686	-0.053433	0.09127	-0.24311	-0.12769	0.19499
0.065258	-0.29419	0.14101	0.050336	-0.32533	-0.1408	-0.01566	0.28459	0.068158	-0.22856	-0.56685	0.12291	0.30527	-0.0037316	-0.13749	0.11784	0.023694	0.13637	-0.14959	-0.20384	-0.090014	-0.016646	0.095081	-0.18146	-0.064488	0.13093
0.0031426	-0.11034	0.14788	-0.020046	-0.33561	-0.13329	-0.026116	0.31752	0.012271	-0.25271	-0.53336	0.12455	0.24656	0.01927	-0.037434	0.11135	0.036828	0.081841	-0.24368	-0.23821	-0.09988	-0.020156	0.17125	-0.052344	0.092851	0.071252
-0.036987	-0.55304	0.080769	-0.021753	-0.29432	-0.10173	-0.082596	0.29102	0.0076302	-0.29044	-0.4666	0.16664	0.21052	0.0095551	-0.017687	0.10577	0.011689	0.047624	-0.25176	-0.29533	-0.16056	-0.069727	0.21751	0.010762	-0.045348	-0.035937
0.020973	-0.59711	0.018565	0.034828	-0.26435	-0.07324	-0.091666	0.28232	0.0092172	-0.2646	-0.44023	0.20564	0.12618	-0.076788	-0.11688	0.09624	-0.0097121	0.025462	-0.17306	-0.35516	-0.17418	-0.022652	0.16623	-0.023185	-0.16688	-0.15085
0.13584	-0.3643	0.045181	0.067854	-0.28492	-0.080867	-0.07958	0.27226	-0.061031	-0.15813	-0.43035	0.20451	0.14647	-0.18811	-0.24636	0.073975	-0.055543	0.051404	-0.081463	-0.27793	-0.2599	0.002976	0.096372	-0.20501	-0.0691	-0.17542
0.17523	-0.27276	0.14075	0.032106	-0.30578	-0.10727	-0.099948	0.24273	-0.14977	-0.063974	-0.4644	0.18927	0.22886	-0.18677	-0.33909	0.037951	-0.088564	0.003326	-0.049445	-0.20906	-0.25313	-0.087314	0.078668	-0.17114	-0.12527	-0.15282
-0.052211	-0.26981	0.054152	0.039043	-0.23585	-0.14973	-0.166	0.21405	-0.21393	0.00131	-0.56639	0.17013	0.22746	-0.14335	-0.33708	0.032281	-0.052551	-0.031023	-0.090855	-0.18316	-0.25425	-0.13976	0.11629	-0.12149	-0.11671	-0.097368
0.093432	-0.22719	-0.14966	0.10586	-0.18214	-0.17732	-0.22264	0.22827	-0.23564	-0.01385	-0.64104	0.11794	0.19059	-0.15937	-0.29913	0.021837	-0.0095736	0.07629	-0.15295	-0.069491	-0.20163	-0.15264	0.072682	-0.21725	0.074727	-0.11812
0.25868	-0.24598	-0.14456	0.1239	-0.19651	-0.15818	-0.22491	0.24029	-0.20194	0.012917	-0.55997	0.12262	0.16641	-0.16433	-0.28695	0.093373	-0.021044	0.0025357	-0.15731	-0.10066	-0.080894	-0.16022	0.071792	-0.2713	0.056792	-0.16118
-0.17103	-0.25966	-0.094332	0.12828	-0.1941	-0.11273	-0.1392	0.2204	-0.17854	0.029789	-0.45178	0.14565	0.072632	-0.13402	-0.29221	0.18317	-0.051452	-0.072858	-0.13407	-0.16175	0.081395	-0.093729	0.080759	-0.17929	0.052427	-0.18557
-0.065067	-0.2997	-0.10888	0.094093	-0.16587	-0.068776	-0.049345	0.24711	-0.14103	0.011753	-0.2973	0.14495	-0.060424	-0.1311	-0.25748	0.12624	-0.17103	-0.056543	-0.14599	-0.16888	0.17983	-0.055464	0.052996	-0.16366	-0.048571	-0.23155
0.067217	-0.32426	-0.10423	0.048818	-0.14706	-0.048331	0.05815	0.29848	-0.11098	0.033114	-0.15961	0.10517	-0.10145	-0.10376	-0.18331	0.046686	-0.24309	-0.010364	-0.051601	-0.10952	0.053497	-0.07691	0.015407	-0.074111	-0.15009	-0.21936
0.08954	-0.28806	-0.0082236	0.028496	-0.11417	-0.029009	0.072598	0.26559	-0.12689	0.095879	-0.089978	0.045965	-0.10264	-0.05486	-0.16154	-0.0053051	-0.21473	0.045913	-0.011417	-0.074287	-0.006431	-0.059258	0.054417	-0.081385	-0.1187	-0.13256
0.13267	-0.3115	0.097103	0.042339	-0.04343	-0.016338	0.085265	0.21228	-0.12432	0.13078	-0.084062	0.007063	-0.053023	-0.079094	-0.1771	-0.0046586	-0.085193	0.029145	-0.043423	-0.023344	0.0017356	-0.0056301	0.088707	-0.10623	0.001808	-0.11554
0.2071	-0.24785	0.13865	0.019761	0.03434	-0.0069561	0.10398	0.16093	-0.045017	0.13246	-0.12694	-0.030721	-0.043132	-0.089116	-0.16333	0.0030731	0.063894	0.07612	0.027526	-0.046871	-0.013078	0.10892	0.020134	-0.11045	0.13099	-0.063998
0.2161	-0.14991	0.1437	-0.013515	0.025899	0.021653	0.1119	0.10268	0.016394	0.12823	-0.15945	-0.036884	-0.029392	-0.064082	-0.13561	0.020303	0.1244	0.14962	0.0043409	-0.1432	-0.068752	0.18695	-0.021806	-0.1129	0.19914	-0.046423
0.32135	-0.11462	0.1172	-0.05096	0.0026795	0.053525	0.098963	0.067226	-0.034357	0.11089	-0.12161	-0.12972	-0.032692	-0.027741	-0.12719	0.031643	0.06886	0.11479	0.013787	-0.19373	-0.065778	0.193	-0.025677	-0.16319	0.21963	0.015046
0.36472	-0.029171	0.056457	-0.078717	0.010758	0.030597	0.04908	-0.016443	-0.08725	0.078632	-0.081612	-0.11537	-0.012436	-0.01266	-0.13377	0.0085587	-0.0089997	0.023002	0.032447	-0.19759	-0.011183	0.13862	-0.0471	-0.041167	0.19503	0.03099
0.073091	0.031382	0.0077082	-0.052236	-0.0015459	-0.0096969	-0.0054769	-0.043706	-0.048319	0.040398	-0.056322	-0.026653	-0.00020357	0.0096372	-0.09243	-0.017628	-0.016162	-0.089008	-0.0089818	-0.10388	0.010792	0.069999	-0.022984	0.021093	0.15637	0.016972
0	0	0	0	0	0	0	0	0	0	0	0	0	0	0	0	0	0	0	0	0	0	0	0	0	0
0.10983	-0.03297	0.019395	0.033815	-0.15469	0.014631	0.051026	0.030058	0.036072	-0.017064	0.0014137	-0.084568	0.03339	-0.0041659	0.056074	0.040423	-0.0033573	0.006424	0.07091	0.0085878	0.049678	-0.033124	-0.056663	0.0052226	-0.029589	-0.14671
0.20467	-0.0054895	0.045331	0.043623	-0.22853	0.022337	0.049438	0.042011	0.087727	-0.019088	-0.017835	-0.1974	0.11393	0.007213	0.1068	0.07496	-0.024999	0.056013	0.10269	-0.056216	0.052171	-0.027453	-0.066158	0.031193	0.020935	-0.20669
0.1447	0.10462	0.093274	0.047734	-0.17118	0.05171	-0.01116	0.12485	0.16098	-0.038994	0.046486	-0.19595	0.20756	0.0059242	0.13946	0.11155	-0.039476	0.11078	0.044543	-0.076904	-0.12126	-0.03918	0.037103	-0.037391	0.10143	-0.20177
0.043963	0.16137	0.010478	0.048307	-0.13938	0.049555	-0.039356	0.12678	0.17845	-0.084794	0.11043	-0.14991	0.19987	0.03475	0.15456	0.036387	-0.069194	0.19715	0.069384	-0.097397	-0.12589	-0.030369	0.063866	-0.13975	0.10551	-0.12906
0.17791	0.17354	-0.16481	0.037729	-0.13316	0.048889	-0.030163	0.061854	0.15426	-0.12498	0.1262	-0.17964	0.15203	0.10157	0.13296	0.0083761	-0.067065	0.10739	0.15698	-0.11492	-0.1812	0.053495	0.031937	-0.10181	0.12053	-0.011869
0.25852	0.18305	-0.17344	0.035002	-0.11269	0.11113	-0.0070615	0.029526	0.14301	-0.1025	0.13626	-0.25105	0.12209	0.13973	0.067484	0.026877	-0.0017686	0.084821	0.17058	-0.10331	-0.21824	0.11423	0.017217	0.035429	0.10831	-0.019706
0.33867	0.22483	-0.12015	0.026798	-0.13168	0.14615	0.058362	-0.013583	0.14779	-0.072424	0.15279	-0.27396	0.083193	0.17371	0.036641	0.053208	-0.018018	0.07885	0.14359	-0.095931	-0.22087	0.095649	0.023667	0.0029829	0.052575	-0.09567
0.37267	0.2676	-0.031718	0.028352	-0.13556	0.13398	0.075778	-0.10062	0.15978	-0.052486	0.1745	-0.3208	0.12666	0.20686	0.041202	0.12169	-0.041622	0.0845	0.11078	0.01958	-0.30664	0.099705	0.04508	-0.017621	0.074137	-0.041061
0.32102	0.22311	0.02148	0.033885	-0.15838	0.10323	0.06546	-0.16542	0.17693	-0.018863	0.1245	-0.36233	0.15433	0.23771	0.070763	0.21731	-0.045151	0.19092	0.14866	0.032499	-0.26773	0.097925	0.06976	0.18835	0.20484	0.026187
0.27342	0.10257	0.012377	0.014217	-0.28943	0.056755	0.060097	-0.13248	0.21156	0.03047	0.094249	-0.36563	0.071417	0.30992	0.087177	0.24427	-0.068448	0.14856	0.18416	0.0093302	-0.3068	0.059737	0.05711	0.23093	0.20705	-0.015351
0.20883	0.018741	0.014941	0.0034214	-0.32233	0.030175	0.041082	-0.046734	0.2148	0.055519	0.0072485	-0.33195	0.020381	0.40573	0.071848	0.28442	-0.072151	0.049351	0.1266	-0.003547	-0.37617	0.0063421	0.07311	0.16787	0.084583	-0.078842
0.17193	-0.015995	0.0012947	-0.021648	-0.3421	0.038361	-0.031174	-0.020648	0.22093	0.0015057	-0.070344	-0.28255	0.04701	0.48314	0.044185	0.27197	-0.064126	0.00074068	0.20349	-0.01364	-0.3497	-0.016425	0.058368	0.11725	0.095582	-0.10178
0.2393	0.026647	-0.02778	-0.082771	-0.36214	0.058424	-0.10968	-0.040883	0.31982	-0.094721	-0.11042	-0.23918	-0.067892	0.4847	0.027905	0.23541	-0.026293	-0.011785	0.31676	-0.015688	-0.16333	-0.029511	0.045423	0.038534	0.18611	-0.1068
0.15384	0.092613	0.01864	-0.083932	-0.29272	0.06434	-0.22656	-0.05455	0.3022	-0.11811	-0.14177	-0.11585	-0.08288	0.44197	-0.0015082	0.22894	0.0027181	0.0092345	0.48088	-0.029645	-0.18404	-0.030133	0.055028	0.0085661	0.23245	-0.15967
-0.15111	0.22576	0.076446	-0.063653	-0.2808	0.070558	-0.30061	-0.081031	0.32294	-0.055953	-0.13	-0.085678	-0.0018904	0.41077	-0.019782	0.26241	0.045436	-0.0031836	0.28409	-0.052699	-0.035472	-0.010421	0.0011441	0.013828	0.17608	-0.22227
-0.10948	0.25819	0.098358	0.012618	-0.25782	0.085444	-0.26832	-0.086254	0.26673	-0.009527	-0.18507	-0.14011	0.0991	0.35909	-0.032876	0.30828	0.081232	0.061433	0.037279	-0.068163	-0.1465	0.051108	0.034833	0.07092	0.25749	-0.19143
-0.13983	0.15659	0.067032	0.14311	-0.27511	0.093321	-0.25713	-0.05863	0.21638	0.0314	-0.22507	-0.16987	0.13731	0.31613	-0.10889	0.30669	0.11278	0.037122	0.43466	-0.10905	-0.15819	0.095805	0.12027	0.1991	0.24128	-0.067852
-0.18359	0.034985	-0.015682	0.21545	-0.30742	0.097868	-0.19864	-0.033518	0.22485	0.071734	-0.21961	-0.20763	0.10336	0.3564	-0.17982	0.29233	0.1174	0.053335	0.33108	-0.21649	-0.21793	0.10215	0.1867	0.10452	0.2042	-0.039651
-0.23803	-0.027106	-0.068785	0.23568	-0.32871	0.076875	-0.13284	-0.0058347	0.2417	0.028104	-0.26825	-0.19867	0.028644	0.43768	-0.18075	0.28978	0.056666	0.10505	0.14557	-0.265	-0.2947	0.11675	0.21396	0.090775	0.24384	-0.091642
-0.22115	-0.037056	-0.0080301	0.21064	-0.34497	0.066845	-0.14207	0.017572	0.28115	-0.035721	-0.35607	-0.16481	0.055481	0.51276	-0.12072	0.31206	0.028904	0.069278	0.048155	-0.17178	-0.43819	0.084054	0.15607	0.077695	0.2231	-0.10847
-0.14622	-0.045473	0.11093	0.14566	-0.34604	0.098836	-0.16761	6.7868e-05	0.33058	-0.035827	-0.38779	-0.16136	0.13077	0.53976	-0.085137	0.41137	-0.034539	-0.034867	0.064823	-0.18042	-0.336	0.066074	0.15712	0.017534	0.29238	-0.058947
-0.11377	-0.060697	0.18169	0.093362	-0.36795	0.11658	-0.16652	-0.03109	0.26177	-0.015647	-0.42243	-0.13513	0.13854	0.50523	-0.027254	0.38109	-0.10765	-0.07211	0.11592	-0.11459	-0.31227	0.080238	0.25801	-0.03206	0.3132	-0.046829
-0.078617	-0.027263	0.19048	0.11715	-0.33843	0.090495	-0.1511	-0.043624	0.23809	0.037264	-0.47149	-0.085755	0.14261	0.49131	0.019544	0.45749	-0.058941	0.02633	0.093065	0.029594	-0.2147	0.086117	0.26838	0.0505	0.37447	-0.070431
0.027013	0.02022	0.15446	0.16435	-0.26631	0.057403	-0.14555	-0.020604	0.30331	0.057188	-0.46361	-0.11284	0.13637	0.46901	0.0060649	0.47519	-0.015479	0.051964	0.1029	0.071209	-0.12414	0.11604	0.25128	-0.019833	0.4043	0.013205
0.033673	0.062276	0.090386	0.10627	-0.25794	0.052034	-0.13741	0.015995	0.38434	-0.0051577	-0.42498	-0.12819	0.049284	0.40945	-0.048865	0.32376	0.024212	0.027942	0.15459	0.082278	-0.062656	0.15507	0.32441	0.020546	0.4223	-0.0044128
-0.0058926	0.079336	0.033165	0.017062	-0.29253	0.019828	-0.18373	0.03021	0.45509	-0.10423	-0.40951	-0.22354	-0.020233	0.40916	-0.13029	0.22991	-0.041217	0.059745	0.24497	0.065798	-0.057335	0.11146	0.30696	0.090998	0.42596	-0.070783
0.029043	0.042396	-0.012826	0.018894	-0.31491	0.018221	-0.18788	0.040925	0.42987	-0.22102	-0.48415	-0.17315	-0.00024705	0.43586	-0.15343	0.33714	-0.094476	0.0012864	0.22967	0.049927	-0.11966	0.069639	0.23006	0.077888	0.31922	-0.057085
0.062458	0.012275	-0.043556	0.073481	-0.35477	0.047696	-0.18772	0.016402	0.3973	-0.36552	-0.60157	-0.13771	0.018889	0.41666	-0.14282	0.40507	-0.13535	-0.00028285	0.18097	-0.083825	-0.14388	0.066698	0.20179	-0.12148	0.26027	-0.026282
0.055785	0.043117	-0.053301	0.12011	-0.40144	0.042984	-0.20656	0.017871	0.3973	-0.46095	-0.65165	-0.054384	0.024237	0.33144	-0.14049	0.43067	-0.13427	0.024108	0.23828	-0.07559	-0.18511	0.1646	0.23359	-0.26784	0.2644	-0.04903
0.084189	0.12586	-0.040217	0.19747	-0.455	0.085144	-0.18854	0.099446	0.38734	-0.38072	-0.61231	-0.048893	0.043178	0.19449	-0.073753	0.386	-0.10765	0.02543	0.26041	0.017275	-0.22924	0.26226	0.25452	-0.25136	0.20718	-0.13068
0.17018	0.15778	-0.0098777	0.24161	-0.51324	0.06718	-0.20965	0.2148	0.24286	-0.24984	-0.57556	-0.061805	0.016214	0.044635	-0.087775	0.3016	-0.046511	0.013508	0.2329	0.057012	-0.18823	0.29587	0.28144	-0.15164	0.20106	-0.15446
0.20908	0.16924	0.047527	0.24142	-0.54605	-0.056559	-0.19361	0.25481	0.21022	-0.24075	-0.59417	-0.056906	0.00016806	-0.016251	-0.14118	0.27274	-0.11762	-0.040707	0.22144	0.10231	0.017825	0.26922	0.29658	-0.14921	0.18901	-0.14383
0.14488	0.20604	0.097081	0.23899	-0.47166	-0.072413	-0.14658	0.25803	0.20631	-0.29025	-0.58692	-0.051688	0.012724	0.0305	-0.19301	0.31745	-0.17938	0.080402	0.2279	0.088615	0.036864	0.20191	0.27033	-0.23006	0.26856	-0.12233
0.10186	0.19551	0.11463	0.21032	-0.30918	-0.053366	-0.096585	0.2744	0.20802	-0.31116	-0.5992	-0.031308	-0.018324	0.033223	-0.16185	0.34143	-0.20871	0.091037	0.30074	-0.024619	0.078482	0.17895	0.25467	-0.2742	0.36721	-0.11455
0.19134	0.17239	0.17369	0.18003	-0.26642	-0.082446	-0.068653	0.25261	0.25532	-0.34638	-0.59553	-0.0019105	-0.018899	0.024679	-0.1672	0.334	-0.24305	0.074186	0.29883	-0.061991	0.05702	0.15502	0.28654	-0.30397	0.3539	-0.093779
0.27692	0.14988	0.25821	0.19118	-0.26693	-0.077228	-0.13818	0.20647	0.24857	-0.38422	-0.56223	0.068341	0.10115	0.0019752	-0.18035	0.31922	-0.28857	-0.027495	0.24618	-0.10035	0.013225	0.11131	0.37088	-0.3298	0.3047	-0.075791
0.30252	0.025798	0.29788	0.20432	-0.31515	-0.024063	-0.15558	0.20069	0.23679	-0.35353	-0.55481	0.10785	0.25772	0.028443	-0.20466	0.32176	-0.32032	-0.035702	0.16833	-0.082378	-0.0019559	0.11847	0.41215	-0.28926	0.37773	-0.092948
0.29695	-0.10114	0.30344	0.18484	-0.36248	-0.019918	-0.089118	0.26229	0.2952	-0.28475	-0.54662	0.07363	0.36283	0.058543	-0.21516	0.32991	-0.30716	-0.033642	0.23951	-0.034933	-0.052723	0.19062	0.34018	-0.28563	0.4389	-0.04301
0.18813	-0.20735	0.3006	0.1137	-0.37081	-0.069843	-0.073573	0.31791	0.36027	-0.23984	-0.58456	0.065153	0.35458	-0.041989	-0.20442	0.32537	-0.30715	-0.044532	0.25165	0.047912	0.014036	0.2558	0.27045	0.11562	0.47814	-0.0074955
0.094859	-0.26524	0.29412	0.082453	-0.35107	-0.089222	-0.071428	0.30401	0.3353	-0.2077	-0.67617	0.070558	0.27892	-0.13644	-0.20509	0.31074	-0.28024	-0.043638	0.31486	0.016691	0.00821	0.32584	0.21896	0.27852	0.44844	-0.036639
0.086487	-0.21536	0.31427	0.14306	-0.30381	-0.097393	-0.049601	0.27143	0.27217	-0.19383	-0.70832	0.069799	0.19462	-0.17311	-0.19479	0.28488	-0.20586	-0.015219	0.47257	-0.13263	-0.060462	0.35819	0.17263	0.31419	0.40323	-0.039334
0.11927	-0.078171	0.31	0.1504	-0.27644	-0.11898	-0.055505	0.30143	0.26858	-0.23719	-0.68821	-0.00049455	0.19475	-0.2117	-0.21105	0.25453	-0.25516	-0.0051063	0.47499	-0.16904	0.0052898	0.28994	0.1776	0.29958	0.39676	-0.084033
0.13001	-0.020514	0.27469	0.12245	-0.25256	-0.1205	-0.068592	0.31684	0.25479	-0.28752	-0.59753	0.04265	0.27222	-0.28908	-0.22135	0.27592	-0.20565	-0.072157	0.49887	-0.12914	0.12562	0.25451	0.19122	0.3332	0.35958	-0.12196
0.12039	-0.083108	0.28478	0.10135	-0.22178	-0.087875	-0.085908	0.29607	0.14163	-0.23632	-0.52847	0.056774	0.29499	-0.34579	-0.22221	0.31558	-0.21054	-0.10687	0.45613	-0.2009	0.18873	0.22476	0.1582	0.28138	0.35241	-0.036263
0.13284	-0.13197	0.31284	0.049211	-0.24641	-0.049313	-0.12	0.28698	0.1109	-0.13868	-0.50455	0.087617	0.25284	-0.41256	-0.25418	0.31825	-0.24081	-0.15031	0.39623	-0.13029	0.2266	0.24331	0.13984	0.10063	0.40753	-0.014559
0.086357	-0.07094	0.34064	0.017494	-0.26753	0.037475	-0.078438	0.30469	0.16661	-0.093272	-0.51213	0.099856	0.1968	-0.43369	-0.25865	0.35241	-0.18031	-0.21309	0.42866	0.017224	0.1991	0.30725	0.17339	0.040936	0.40354	-0.044257
0.07321	0.032615	0.35981	0.071072	-0.22018	0.10879	-0.011551	0.31366	0.17387	-0.087534	-0.57162	0.044891	0.16611	-0.382	-0.23032	0.29396	-0.25847	-0.10664	0.5346	-0.021733	0.1628	0.35741	0.17902	-0.010497	0.35062	-0.043771
0.091897	0.023486	0.41077	0.11503	-0.21971	0.11428	0.0017779	0.31051	0.26885	-0.094752	-0.62059	-0.051101	0.17449	-0.38449	-0.28386	0.31103	-0.25068	0.023731	0.60859	-0.04559	0.093834	0.36519	0.19278	-0.021165	0.34872	-0.060394
0.10896	-0.092961	0.4673	0.092169	-0.23969	0.073419	-0.0031452	0.33379	0.27786	-0.11245	-0.5701	-0.0627	0.21383	-0.45442	-0.29289	0.345	-0.1848	-0.016427	0.4548	-0.08969	0.070313	0.30586	0.25888	0.080008	0.34457	-0.072837
0.16539	-0.13308	0.48703	0.10423	-0.24305	0.03341	-0.055944	0.36049	0.31254	-0.13034	-0.50487	-0.018231	0.26919	-0.48875	-0.26002	0.3698	-0.20273	-0.20487	0.54883	-0.11918	0.098016	0.28126	0.25213	0.03382	0.26778	-0.048508
0.20522	-0.15938	0.49987	0.11791	-0.22087	0.047928	-0.080116	0.39088	0.27811	-0.15425	-0.49894	-0.00045274	0.30826	-0.47081	-0.27694	0.40525	-0.19092	-0.22643	0.53799	-0.10476	0.096254	0.24571	0.21896	-0.082075	0.30209	0.018032
0.12611	-0.22851	0.47304	0.092905	-0.17894	0.10268	-0.081193	0.41161	0.21995	-0.17113	-0.5061	0.017175	0.40344	-0.47993	-0.31025	0.40331	-0.18161	-0.19607	0.43123	-0.0384	0.16377	0.19225	0.26486	0.045538	0.45668	0.048493
0.0070252	-0.25806	0.43127	0.07662	-0.15204	0.11735	-0.10352	0.35	0.18311	-0.17053	-0.53637	0.076625	0.41384	-0.46296	-0.40717	0.41665	-0.25048	-0.25301	0.52658	-0.0070857	0.28042	0.22175	0.34155	0.18367	0.47967	-0.01675
-0.061	-0.3089	0.41967	0.048701	-0.20999	0.11806	-0.086877	0.26339	0.14034	-0.11683	-0.55753	0.086597	0.38804	-0.37761	-0.47383	0.39388	-0.19193	-0.32049	0.30472	0.029426	0.25745	0.30712	0.34814	0.019731	0.41372	-0.078171
-0.093727	-0.34752	0.45793	0.0024327	-0.25531	0.13299	-0.059101	0.22076	0.12902	-0.032292	-0.55306	0.01288	0.42866	-0.35506	-0.44624	0.37684	-0.11082	-0.34867	0.59084	0.059552	0.28369	0.27115	0.31426	-0.078481	0.25318	-0.097995
-0.073366	-0.33116	0.50819	-0.0020811	-0.24578	0.13251	-0.087528	0.17733	0.17333	-0.049448	-0.50144	-0.068231	0.4836	-0.41217	-0.3888	0.38233	NaN	-0.33614	0.73697	-0.14181	0.29037	0.39646	0.34315	-0.081776	0.17787	0.04638
-0.11279	-0.31958	0.54195	0.053553	-0.20914	0.13996	-0.099755	0.12923	0.2468	-0.076487	-0.44525	-0.15056	0.44969	-0.47968	-0.38217	0.31214	NaN	-0.32039	0.53899	-0.29511	0.21019	0.33887	0.36597	-0.0031151	0.22253	0.11757
-0.072376	-0.30669	0.53156	0.087938	-0.13959	0.18206	-0.088999	0.16401	0.25018	-0.042313	-0.42424	-0.22356	0.43684	-0.44607	-0.42859	0.26041	NaN	-0.38121	0.092321	-0.18326	0.17615	0.27777	0.3299	-0.033261	0.25812	0.089951
-0.040202	-0.27147	0.49015	0.10022	-0.1046	0.23109	-0.11948	0.23685	0.17557	-0.031462	-0.43508	-0.22214	0.3122	-0.44788	-0.52461	0.25356	NaN	-0.32919	0.20766	-0.18711	0.17644	0.31155	0.2659	-0.24109	0.23899	0.079897
-0.035881	-0.24605	0.47803	0.11432	-0.14336	0.22316	-0.11287	0.24164	0.19325	-0.02589	-0.46813	-0.12701	0.26444	-0.45286	-0.58098	0.29192	NaN	-0.2854	0.069307	-0.20382	0.20839	0.24054	0.21768	-0.20806	0.16899	0.049822
0.046199	-0.24867	0.48102	0.12919	-0.14515	0.16045	-0.062539	0.22321	0.28042	-0.0066743	-0.48339	0.029568	0.2888	-0.43804	-0.58305	0.30662	NaN	-0.28149	0.099971	-0.09445	0.23699	0.27132	0.21517	-0.16598	-0.053564	-0.025954
0.12227	-0.28725	0.50158	0.15904	-0.10185	0.094709	-0.068073	0.2184	0.33376	0.0026388	-0.4497	0.019098	0.34342	-0.42259	-0.57734	0.24393	NaN	-0.34331	0.10731	0.021745	0.23261	0.23312	0.22522	-0.1187	-0.065307	-0.046756
0.074372	-0.28878	0.5452	0.14677	-0.098622	0.059391	-0.048965	0.20729	0.26763	-0.0024556	-0.41882	-0.043487	0.37244	-0.39075	-0.54451	0.21524	NaN	-0.35226	0.15992	0.015454	0.21966	0.24853	0.25205	-0.21186	0.0052605	0.018124
-0.0076405	-0.31054	0.53729	0.11928	-0.13423	0.067631	-0.041189	0.19211	0.38911	-0.011449	-0.4045	-0.056369	0.38428	-0.42043	-0.51446	0.12704	NaN	-0.34287	0.31201	-0.0050414	0.22036	0.2355	0.26258	-0.21172	-0.026462	0.040923
0.064664	-0.34127	0.49845	0.046744	-0.20262	0.07909	-0.10683	0.23114	0.35608	-0.029284	-0.41811	0.0022581	0.38783	-0.45567	-0.52054	0.11747	NaN	-0.33268	0.466	0.01547	0.2277	0.23272	0.28663	-0.32648	0.030461	-0.012067
0.12553	-0.33336	0.47164	0.00037687	-0.21463	0.045698	-0.06708	0.30265	0.38833	-0.035471	-0.47348	0.021244	0.22317	-0.42764	-0.57551	0.10225	NaN	-0.36479	0.40301	-0.040813	0.16332	0.4016	0.29222	-0.15597	0.20567	-0.019698
0.20966	-0.249	0.46279	0.0014742	-0.159	-0.0042001	-0.067449	0.33534	0.31039	-0.037674	-0.50366	0.042606	0.12789	-0.46278	-0.69177	0.08882	NaN	-0.3215	0.23414	0.16143	0.1427	0.22984	0.19872	-0.18915	0.24962	-0.038734
0.20513	-0.13985	0.44163	0.021293	-0.17184	-0.024462	-0.11305	0.32877	0.32391	-0.087283	-0.48748	0.034203	0.1951	-0.39286	-0.75075	0.037011	NaN	-0.26541	0.26424	-0.12602	0.22796	0.40152	0.11145	-0.12933	0.15425	-0.074519
0.14811	-0.16959	0.38708	0.025869	-0.20389	-0.032493	-0.27872	0.33745	0.38951	-0.14183	-0.45472	0.011681	0.21506	-0.29199	-0.71001	0.031998	NaN	-0.32669	0.29429	0.46534	0.136	0.38331	0.11991	-0.26714	0.12968	-0.02043
0.13045	-0.25523	0.33983	0.070117	-0.22964	-0.037756	-0.23951	0.38215	0.41337	-0.10842	-0.45741	0.20198	0.15845	-0.35424	-0.65317	0.063311	NaN	-0.36487	0.3243	-0.18157	0.1511	0.49819	0.20618	-0.22952	0.16547	0.093442
0.14184	-0.24911	0.33727	0.14313	-0.28725	-0.071657	-0.20797	0.38266	0.41898	0.0028364	-0.43417	0.10066	0.1101	-0.33726	-0.61204	-0.016989	NaN	-0.35968	0.35424	0.11856	0.31759	0.34686	0.26046	-0.28056	0.14061	0.18763
0.21866	-0.22703	0.31518	0.19742	-0.25538	-0.12782	-0.24887	0.33984	0.3785	0.11115	-0.43553	-0.54277	0.13951	-0.2982	-0.60437	-0.016111	NaN	-0.26781	0.38414	-0.10516	0.29584	0.71315	0.24609	-0.15345	0.14744	0.10646
0.27276	-0.18983	0.26984	0.22159	-0.22922	-0.19966	-0.32071	0.35154	0.35594	0.16816	-0.3721	-0.47197	0.078209	-0.32155	-0.64136	0.01676	NaN	-0.38733	0.41399	-0.011108	0.3535	0.30021	0.17371	-0.1554	0.11087	0.020546
0.25723	-0.17272	0.28167	0.19595	-0.31275	-0.25325	-0.33181	0.35442	0.36728	0.16606	-0.42929	-0.46895	-0.0068138	-0.39411	-0.6903	0.0074277	NaN	-0.17841	0.44378	0.00011613	0.35941	0.59723	0.10815	-0.28394	0.17617	-0.020919
0.47877	-0.19628	0.27392	0.15982	-0.33313	-0.22716	-0.24181	0.26542	0.37462	0.21633	-0.53079	-0.34731	0.0048709	-0.4051	-0.75381	0.059456	NaN	-0.25584	0.47352	0.15142	0.30292	0.3568	0.1126	-0.27325	0.16252	-0.029036
0.2771	-0.2147	0.20826	0.14966	-0.40157	-0.1479	-0.13002	0.20086	0.43119	0.26767	-0.5755	-0.14726	0.0035648	-0.40116	-0.77035	0.14082	NaN	-0.2773	0.50322	0.10642	0.28804	0.36389	0.11401	-0.24069	0.17815	-0.0099687
0.30529	-0.21447	0.21487	0.11146	-0.48916	-0.11728	-0.099166	0.1922	0.44229	0.19312	-0.59274	0.11039	-0.020267	-0.37268	-0.70418	0.18062	NaN	-0.20694	0.53286	0.14585	0.23746	0.50104	0.13869	-0.21691	0.24511	0.075849
0.29737	-0.14431	0.24912	0.014528	-0.5167	-0.14818	-0.1107	0.18395	0.46764	0.090634	-0.58805	-0.043726	0.00028371	-0.28718	-0.65877	0.18842	NaN	-0.26204	0.39534	0.33639	0.18765	0.50466	0.20072	0.0086006	0.26356	0.10947
0.34625	-0.046646	0.18513	-0.077174	-0.49899	-0.16516	-0.10444	0.11731	0.4605	0.080952	-0.58242	0.015842	0.034279	-0.22593	-0.68645	0.20744	NaN	-0.29362	0.35795	0.072271	0.014607	0.47303	0.16161	0.024962	0.26379	0.1123
0.34015	0.0013168	0.10301	-0.12088	-0.47501	-0.17973	-0.0961	0.033196	0.44252	0.077306	-0.62286	0.049114	-0.0012066	-0.22954	-0.77605	0.25608	NaN	-0.25439	0.48245	0.4041	0.030485	0.40357	0.11262	-0.089145	0.27973	0.14926
