# Supplementary material for: Timing variability of sensorimotor integration during vocalization in individuals who stutter
Source: Sci Rep. 2018 Nov 5;8:16340. doi: 10.1038/s41598-018-34517-1 (PMC6218511; doi:10.1038/s41598-018-34517-1)
Supplement: Supplementary file 2 — Dataset 1 [file 41598_2018_34517_MOESM2_ESM.zip › compens-stutt-behav-scireports-supplementary-material/AC2018_down.txt]

-0.034078	0.63655	0.17185	-0.21359	0.011365	-0.0079006	0.12264	0.41513	0.74957	0.07588	0.079704	-0.17444	-0.26053	0.7641	-0.41163	0.6822	0.60519	-0.0059933	0.037947	0.041838	-0.31529	-0.46895	-0.50265	-0.058317
-0.058835	0.51467	0.022467	-0.20309	0.027751	-0.01748	0.05946	0.33264	0.71639	0.096682	0.18827	-0.18605	-0.29666	0.58599	-0.32883	0.52613	0.60826	0.028487	0.074597	-0.044731	-0.32932	-0.41007	-0.40462	-0.10685
-0.067456	0.35336	-0.035896	-0.18625	0.025513	-0.042208	-0.041303	0.22966	0.66437	0.18608	0.24086	-0.2326	-0.27519	0.49655	-0.18683	0.37941	0.57107	0.023526	0.06437	-0.073417	-0.20584	-0.36869	-0.36744	-0.17423
-0.068292	0.34947	-0.04274	-0.1948	0.042172	-0.080766	-0.050797	0.15332	0.60925	0.21857	0.25207	-0.24958	-0.28772	0.43422	-0.095287	0.32697	0.55235	-0.015399	0.10089	-0.074388	-0.086866	-0.34671	-0.39842	-0.12756
-0.098208	0.38995	0.0035827	-0.18381	0.081524	-0.13305	-0.030858	0.097309	0.55781	0.23487	0.27271	-0.19397	-0.37654	0.39269	-0.053935	0.34918	0.49485	-0.087788	0.099841	-0.047826	0.00377	-0.35211	-0.4217	-0.068555
-0.041767	0.42599	0.090311	-0.16709	0.15362	-0.10957	-0.048679	-0.0099217	0.49353	0.2557	0.25215	-0.16321	-0.40331	0.23665	-0.072806	0.41276	0.3947	-0.11093	0.079513	0.016768	0.050558	-0.3672	-0.41812	-0.14049
0.13464	0.51327	0.1596	-0.18164	0.24629	-0.073002	-0.042418	-0.11107	0.46129	0.24274	0.24976	-0.15044	-0.39012	0.13085	-0.15474	0.47728	0.33199	-0.0061529	0.08989	0.10626	0.0023489	-0.40204	-0.43967	-0.13363
-0.029718	0.33552	0.15969	-0.15556	0.053637	-0.064296	0.023249	-0.17009	0.4344	0.18406	0.32091	-0.089056	-0.37759	0.08883	-0.19182	0.47552	0.2926	0.024245	0.1238	0.11169	-0.074283	-0.40623	-0.54426	-0.071629
-0.59563	0.25234	0.14454	-0.14839	-0.1395	-0.062228	0.030284	-0.17478	0.40034	0.15986	0.36608	-0.0087247	-0.27775	0.064961	-0.16343	0.44315	0.22274	-0.048797	0.0711	0.059132	-0.064526	-0.39032	-0.60346	-0.017196
-0.50962	0.25917	0.072518	-0.17152	-0.12838	-0.1092	-0.031522	-0.16576	0.40774	0.20397	0.35893	0.053363	-0.18781	0.04788	-0.09664	0.47012	0.15502	-0.058122	0.054891	0.0011383	0.051296	-0.39486	-0.5736	0.17636
-0.4162	0.17189	-0.025097	-0.19777	-0.053175	-0.15142	0.0068855	-0.17491	0.41857	0.23791	0.33003	0.060786	-0.22294	0.10523	-6.5322e-05	0.49543	0.14744	-0.055034	0.05761	0.0034291	0.11117	-0.30683	-0.57295	0.19615
-0.25008	0.071623	-0.05058	-0.15297	0.014201	-0.098434	0.093839	-0.19657	0.36547	0.19932	0.30698	0.020474	-0.27219	0.21185	0.030924	0.42992	0.15967	-0.079474	-0.057304	0.0018362	0.075815	-0.22294	-0.58886	0.32826
-0.11765	0.057947	-0.041847	-0.068333	0.055228	-0.052547	0.15419	-0.19867	0.29478	0.11674	0.29762	-0.03266	-0.3176	0.0236	0.011091	0.3356	0.15658	-0.081151	0.034789	-0.056705	0.027159	-0.22596	-0.55403	0.31457
-0.066951	0.072265	0.010888	-0.023368	0.10645	0.037937	0.19495	-0.17972	0.22254	0.098911	0.32436	-0.068534	-0.40826	-0.24361	0.043366	0.30118	0.1541	-0.079965	0.075033	-0.098813	-0.018676	-0.24959	-0.50603	0.39117
-0.05043	0.044105	0.089505	-0.036578	0.14992	0.11298	0.1367	-0.16306	0.1443	0.1337	0.31669	-0.1341	-0.38464	-0.20359	-0.026923	0.29522	0.16059	-0.11789	0.027763	-0.096691	-0.010485	-0.24775	-0.51244	0.37152
0.021842	0.052204	0.1274	-0.11541	0.090371	0.10639	0.034559	-0.089229	0.10294	0.19429	0.23135	-0.14564	-0.29263	-0.1117	-0.088674	0.28545	0.11493	-0.084185	0.016711	-0.15781	0.10837	-0.17312	-0.54683	0.35292
0.24822	0.21193	0.098942	-0.20708	0.031917	0.10009	-0.0087725	0.008094	0.10434	0.23006	0.22328	-0.1676	-0.26823	-0.12713	-0.051825	0.32685	0.029709	0.0065669	0.042489	-0.19784	0.10104	-0.053025	-0.57132	0.20601
0.14645	0.024991	0.034695	-0.18603	-0.0094964	0.11162	-0.01694	0.034706	0.10974	0.17565	0.23907	-0.18246	-0.29318	-0.22583	0.00456	0.33712	-0.014853	0.0082465	0.0026774	-0.1076	0.14954	-0.013396	-0.58641	0.1371
-0.46267	-0.034775	-0.0029889	-0.1421	-0.063944	0.093199	-0.040904	0.053332	0.096526	0.1617	0.17957	-0.14118	-0.26508	-0.21189	0.072603	0.29375	0.0028021	-0.020811	-0.052284	-0.065743	0.33302	0.01674	-0.55719	0.20649
-0.12929	0.046181	-0.018202	-0.19035	-0.094663	0.051336	-0.049667	0.085617	0.090394	0.12336	0.11777	-0.10382	-0.15969	-0.16018	0.10523	0.29766	0.045441	-0.035183	-0.01592	0.0038265	0.34735	0.075566	-0.51254	0.22835
0.015539	0.05008	-0.026876	-0.21356	-0.094652	0.019172	0.001551	0.10764	0.079962	0.14238	0.086519	-0.11797	-0.10808	-0.11867	0.1276	0.326	0.070201	-0.013863	0.025766	0.055167	0.33782	0.03258	-0.49534	0.19279
-0.1225	0.062151	-0.016168	-0.16527	-0.088279	-0.026605	0.04647	0.093031	0.065813	0.10868	0.040075	-0.16508	-0.14407	-0.081678	0.16494	0.37858	0.076873	0.047208	0.0026693	-0.095766	0.33317	-0.053927	-0.43358	0.076368
-0.60547	0.13538	0.039549	-0.16167	-0.082199	-0.10464	-0.031208	0.07891	0.018531	0.062259	0.044077	-0.17863	-0.15653	-0.10155	0.20595	0.43875	0.041616	0.090403	0.022714	-0.18578	0.31214	-0.076458	-0.32685	0.099442
-0.39517	0.22573	0.067636	-0.16511	-0.053544	-0.18091	-0.084528	0.11446	-0.066024	0.032219	0.072322	-0.10385	-0.10074	-0.13691	0.22747	0.46145	-0.0072437	0.048346	0.10677	-0.14781	0.32537	-0.063818	-0.29259	0.13423
-0.2312	0.35064	0.0056811	-0.16231	0.0014366	-0.24271	-0.053169	0.17315	-0.11678	-0.068499	0.059709	-0.014786	-0.071039	-0.11921	0.19936	0.44055	-0.020946	-0.026654	0.1314	-0.027409	0.21559	-0.097043	-0.26079	0.13047
-0.22763	-0.070783	-0.044343	-0.15423	0.025496	-0.23927	-0.023187	0.17864	-0.14006	-0.10948	0.042362	-0.026011	-0.020466	-0.067971	0.13142	0.3634	-0.017236	-0.038003	0.083323	0.037932	0.048796	-0.14936	-0.21827	0.11057
-0.2224	-0.23675	-0.050368	-0.088499	0.021344	-0.16078	0.035993	0.11529	-0.12565	-0.086977	0.010938	-0.049709	-0.049504	-0.027097	0.055277	0.2438	-0.0029132	0.031861	0.026067	-0.0034183	0.15751	-0.1667	-0.15892	0.11268
-0.17356	-0.13644	-0.042903	-0.012865	0.02676	-0.073545	0.075911	0.049584	-0.065036	-0.032617	-0.0096252	-0.054171	-0.027941	-0.01058	0.028473	0.13104	0.006384	0.043844	0.013021	-0.053454	0.12191	-0.13976	-0.078927	0.11308
-0.05747	-0.049063	-0.01597	-0.0095549	0.030342	-0.0088155	0.038678	0.010094	-0.019788	0.018337	-0.0063772	-0.053708	-0.018183	-0.008268	0.027992	0.044313	0.019109	-0.035293	0.0094459	-0.042833	0.080634	-0.070005	-0.03695	0.030067
0	0	0	0	0	0	0	0	0	0	0	0	0	0	0	0	0	0	0	0	0	0	0	0
-0.023774	0.045037	-0.0068099	0.024662	-0.01971	-0.023608	-0.010411	0.0018963	-0.011819	-0.0071992	0.021033	0.074176	0.067951	0.00013421	0.015803	-0.023022	-0.010241	-0.14287	-0.0028528	0.046729	0.089079	0.037543	0.055973	0.03658
-0.050526	0.12629	-0.039782	0.015417	-0.043155	-0.12813	-0.017489	0.010759	-0.034129	-0.040159	-0.020331	0.073319	0.048034	-0.0056181	0.078342	-0.032566	0.019414	-0.028946	0.015818	0.15043	0.081912	0.065128	0.09628	0.038415
-0.14001	0.15816	-0.022802	-0.0072335	-0.076531	-0.19293	-0.082472	0.095474	-0.040466	-0.1253	-0.11957	0.095904	-0.036279	0.0056936	0.083235	-0.011469	0.055559	0.11684	0.060437	0.28887	0.096886	0.057497	0.093648	0.027049
-0.28199	0.11798	0.028521	0.021736	-0.051432	-0.17256	-0.14813	0.20797	-0.03601	-0.17655	-0.11887	0.063597	-0.074189	0.00095657	0.098186	-0.0013726	0.10265	0.060113	0.032362	0.29363	0.082748	0.060089	0.087622	-0.06938
-0.43088	0.062362	-0.014277	-0.0079536	0.015139	-0.12226	-0.14613	0.22038	-0.04018	-0.085388	-0.088408	0.01969	-0.049073	-0.012226	0.13286	-0.041017	0.087871	0.10741	0.058626	0.26106	0.081793	0.11153	0.12662	-0.13638
-0.43502	0.052088	-0.085495	-0.14063	0.056261	-0.043743	-0.10535	0.1672	-0.056884	0.00536	-0.13379	0.08554	0.010888	-0.058345	0.14193	-0.11042	-0.026174	0.12581	0.10483	0.22346	0.11012	0.108	0.14196	-0.11119
-0.20984	0.069369	-0.097613	-0.23907	0.066548	-0.047521	-0.077226	0.10086	-0.07822	-0.017481	-0.15673	0.18082	0.0023955	-0.077386	0.10818	-0.18616	-0.07857	0.0010033	0.13019	0.31037	0.12464	0.018771	0.13307	-0.23548
-0.32762	0.087316	-0.11704	-0.26966	0.084231	-0.12408	-0.060033	0.071017	-0.14338	-0.00038459	-0.13926	0.21677	-0.052194	-0.065023	0.081176	-0.22129	-0.071595	-0.10792	0.13514	0.34385	0.13821	-0.036923	0.15697	-0.26519
-0.16057	0.062046	-0.16591	-0.28261	0.035527	-0.17128	-0.051996	0.077328	-0.22792	0.06704	-0.13655	0.20408	-0.058425	-0.059753	0.079804	-0.20437	-0.077802	-0.080096	0.13999	0.34085	0.20166	-0.044233	0.20572	-0.098738
-0.17083	0.018388	-0.13102	-0.23862	0.038129	-0.21229	-0.066533	0.10772	-0.25095	0.057962	-0.16814	0.1916	-0.052709	-0.13542	0.075835	-0.15534	-0.073265	-0.061769	0.16249	0.38327	0.19251	-0.012146	0.2123	-0.087502
-0.33459	0.076281	-0.015182	-0.054165	0.045364	-0.22808	-0.069903	0.12605	-0.2042	0.067882	-0.16402	0.14623	-0.019623	-0.19788	0.079774	-0.096951	-0.062597	-0.059208	0.11747	0.42326	0.0011532	0.021938	0.20749	-0.17193
-0.38393	0.12715	0.054839	-0.037405	0.0059438	-0.21643	-0.063492	0.13401	-0.1233	0.14097	-0.10132	0.13982	0.035273	-0.1463	0.091385	-0.096911	-0.058984	-0.00013379	0.0051406	0.29983	0.02152	0.0031308	0.21381	-0.18208
-0.30224	0.10438	0.071885	-0.015875	-0.022384	-0.12807	-0.036741	0.1704	-0.067926	0.21935	-0.056229	0.19246	0.027102	-0.09494	0.10922	-0.15566	-0.080653	0.0047618	-0.01022	0.27872	0.05284	-0.0090896	0.1701	-0.23042
-0.20897	0.079426	0.049099	0.00042763	-0.030327	-0.050775	0.01968	0.21316	-0.062624	0.20099	-0.038175	0.24375	-0.028863	-0.095845	0.076569	-0.23672	-0.098457	0.051356	0.12483	0.4141	0.024227	0.0046113	0.10253	-0.086873
-0.13645	0.10402	0.016533	-0.014946	-0.022361	-0.0013573	0.045846	0.22937	-0.040837	0.12454	-0.017247	0.36532	-0.095933	-0.075433	0.067653	-0.26547	-0.080515	0.15511	0.17027	0.52664	0.038769	-0.0084507	0.076189	-0.026657
-0.14615	0.1366	0.043198	0.036188	-0.01721	0.072499	0.053189	0.21271	-0.012815	0.054634	-0.0011777	0.44271	-0.19927	-0.074783	0.15846	-0.22455	-0.049553	0.16994	0.22586	0.51693	0.058455	-0.047449	0.069791	-0.19014
-0.25486	0.14667	0.090509	0.043018	-0.0043916	0.097655	0.061778	0.18433	-0.0025574	-0.035423	0.0082716	0.38538	-0.24096	-0.10403	0.18197	-0.17709	-0.037246	0.10742	0.21489	0.50457	0.080698	-0.074684	0.043536	-0.20421
-0.23221	0.19161	0.10145	0.039973	0.061939	0.086444	0.055866	0.16482	-0.016705	-0.026102	0.020939	0.31493	-0.19524	-0.099364	0.15462	-0.16151	-0.050462	0.18601	0.21374	0.52053	0.062362	-0.051069	0.029583	-0.079686
-0.14809	0.2135	0.095687	0.089903	0.10211	0.11612	0.079851	0.16173	-0.018969	0.11172	0.025651	0.2688	-0.144	-0.063393	0.13087	-0.21954	-0.056656	0.17738	0.17447	0.48731	0.040592	-0.0031894	0.095035	-0.023302
-0.1694	0.22474	0.12011	0.11989	0.0823	0.11136	0.084775	0.17485	-0.024784	0.13213	0.017839	0.223	-0.1545	-0.0017963	0.093559	-0.259	-0.061554	0.11055	0.1854	0.44929	0.023261	-0.0082136	0.17641	-0.058268
-0.14009	0.26915	0.20747	0.12498	0.027359	0.091524	0.01615	0.20244	-0.046472	0.11917	0.04461	0.14809	-0.13621	0.031125	0.046296	-0.21996	-0.041671	0.081733	0.18751	0.42453	0.014104	-0.019465	0.14351	-0.040376
-0.041243	0.33652	0.32415	0.12923	0.010869	0.13303	0.018404	0.25741	-0.072469	0.091854	0.070736	0.16433	-0.078885	0.056457	0.012766	-0.18015	0.054142	0.056993	0.16906	0.42207	0.051815	0.026751	0.0031646	0.026442
0.02124	0.31477	0.40131	0.1221	0.013242	0.22216	0.087498	0.28939	-0.086959	0.073956	0.047786	0.23127	-0.066589	0.049091	-0.028856	-0.14924	0.15655	0.050214	0.1731	0.44895	0.087064	0.079294	-0.071744	0.12595
0.10169	0.23071	0.43196	0.13031	0.024085	0.28789	0.14674	0.29414	-0.093499	0.086252	0.052753	0.22565	-0.061108	0.04229	-0.041237	-0.13683	0.23617	0.13765	0.30346	0.45184	0.10848	0.089417	-0.07997	0.16082
-0.02303	0.15623	0.4136	0.15955	0.065279	0.34055	0.2245	0.30377	-0.084427	0.034792	0.075468	0.23381	-0.018935	0.060225	-0.016375	-0.1409	0.33364	0.17349	0.30104	0.4571	0.17014	0.065174	-0.093112	0.13235
0.0122	0.12338	0.38862	0.22466	0.11332	0.36358	0.23705	0.37162	-0.039714	0.059742	0.090083	0.25193	-0.033382	0.1102	-0.0017056	-0.15516	0.41047	0.15619	0.15319	0.3463	0.25766	0.081005	-0.11238	0.14779
0.047359	0.13512	0.3798	0.23809	0.12837	0.36158	0.15323	0.4366	0.0065478	0.075468	0.099933	0.2411	-0.093554	0.12425	0.018348	-0.21987	0.42673	0.16249	0.17307	0.37003	0.297	0.081206	-0.13988	0.13167
0.082447	0.15127	0.40386	0.20146	0.12369	0.30932	0.026654	0.41389	0.044887	0.068337	0.10037	0.28004	-0.10017	0.091238	0.0020074	-0.29782	0.45543	0.15727	0.29145	0.52613	0.18321	0.085482	-0.1923	0.17106
0.11746	0.1718	0.38964	0.20339	0.14464	0.20413	-0.026323	0.37694	0.091082	0.1304	0.09297	0.31905	-0.076331	0.080258	-0.034436	-0.29887	0.51069	0.10155	0.36282	0.15024	0.11011	0.11566	-0.23207	0.25704
0.15241	0.24923	0.31272	0.22178	0.14723	0.087538	-0.035505	0.40425	0.11168	0.13143	0.077896	0.3503	-0.025532	0.043655	-0.078268	-0.25173	0.52856	0.03509	0.36183	0.68413	0.1673	0.11777	-0.21253	0.26682
0.18729	0.31818	0.27368	0.21161	0.13988	0.0045199	-0.074013	0.46279	0.091161	0.053987	0.13692	0.35116	0.011437	-0.021818	-0.1286	-0.23222	0.47473	0.11731	0.28219	0.037052	0.17142	0.10326	-0.22279	0.23961
0.22209	0.33922	0.29223	0.23393	0.096832	-0.026517	-0.0926	0.52802	0.087926	0.048561	0.18811	0.30453	-0.016008	-0.013529	-0.15737	-0.21112	0.39575	0.12087	0.15919	0.82134	0.19021	0.067811	-0.24954	0.18148
0.25683	0.30854	0.30341	0.31882	0.031521	-0.053063	-0.065736	0.56482	0.098855	0.11859	0.15486	0.28016	-0.059557	0.031489	-0.12749	-0.17888	0.31336	0.074216	0.091893	0.7105	0.17192	0.050287	-0.2018	0.13779
0.26728	0.28691	0.295	0.38104	-0.028135	-0.05393	-0.037548	0.56978	0.076318	0.17007	0.11798	0.26066	-0.10329	0.026559	-0.12821	-0.15185	0.26407	0.036193	0.13731	0.53902	0.16195	0.034863	-0.14688	0.12591
0.24423	0.3235	0.31091	0.36457	-0.051621	-0.052205	-0.017945	0.57255	0.047665	0.17768	0.068703	0.22714	-0.14119	0.023551	-0.16072	-0.11463	0.26772	-0.0016557	0.18528	0.1443	0.19894	0.01201	-0.1626	0.12011
0.25848	0.34717	0.31122	0.31045	-0.054285	-0.070383	0.0046761	0.58431	0.02741	0.13708	0.041299	0.20282	-0.12961	0.0021884	-0.17072	-0.099028	0.3266	0.015693	0.2349	0.47166	0.24531	0.14194	-0.2129	0.078266
0.26326	0.32158	0.27847	0.2677	-0.024424	-0.038704	0.011376	0.6044	-0.047494	0.10807	0.063563	0.17689	-0.058404	-0.066262	-0.15437	-0.15667	0.32191	0.064107	0.23192	0.46529	0.22241	0.22264	-0.24597	0.065902
0.24331	0.29445	0.23049	0.27004	0.033838	-0.0026264	0.045825	0.59422	-0.14597	0.07371	0.085097	0.13581	-0.037579	-0.052576	-0.1395	-0.25884	0.30239	0.07523	0.23459	0.5218	0.23251	0.14227	-0.26512	0.089719
0.28138	0.26557	0.18327	0.28858	0.066264	0.019558	0.10005	0.56598	-0.18654	0.0076928	0.11637	0.082421	-0.024929	0.013625	-0.15869	-0.29673	0.34002	0.060518	0.23938	0.51346	0.21567	0.088598	-0.23427	0.13923
0.32972	0.31908	0.15034	0.28597	0.08738	0.049767	0.1475	0.53279	-0.1749	0.035	0.1338	0.012318	-0.013056	0.057355	-0.18266	-0.27977	0.37062	0.070013	0.26255	0.5213	0.13119	0.096662	-0.18972	0.10276
0.19983	0.32575	0.15719	0.2497	0.10819	0.10435	0.17759	0.48748	-0.13085	0.13993	0.11257	-0.073413	-0.072194	0.08158	-0.20784	-0.28261	0.37315	0.0047749	0.28986	0.62555	0.12397	0.10345	-0.13227	0.097807
0.12762	0.25993	0.18099	0.20751	0.10614	0.16251	0.19911	0.48679	-0.075951	0.19479	0.10358	-0.071645	-0.16491	0.045151	-0.23288	-0.31067	0.3365	-0.043368	0.27146	0.74862	0.12327	0.11003	-0.082421	0.18481
0.11511	0.21559	0.17056	0.17741	0.077109	0.17563	0.19876	0.51746	-0.023683	0.21739	0.13974	0.029914	-0.20764	-0.039829	-0.25739	-0.35209	0.285	-0.040809	0.25845	1.384	0.13469	0.13471	-0.074381	0.24053
0.0036727	0.30426	0.12604	0.16462	0.11214	0.13672	0.19853	0.53011	0.012148	0.21885	0.16834	0.062605	-0.16596	-0.057609	-0.28557	-0.31592	0.27086	-0.05767	0.25911	1.017	0.16041	0.1208	-0.085069	0.23225
-0.084755	0.45325	0.09925	0.17183	0.1609	0.10438	0.21142	0.54066	0.0098888	0.19404	0.10938	0.038398	-0.1118	-0.0012166	-0.33044	-0.21853	0.22821	-0.00042769	0.31969	1.5606	0.067242	0.12268	-0.14776	0.18185
0.078945	0.50399	0.12224	0.22324	0.13906	0.10759	0.20687	0.57471	-0.0067149	0.1691	0.049922	0.018486	-0.087977	0.067218	-0.29684	-0.21419	0.16058	0.068067	0.33625	1.6464	0.18781	0.07184	-0.18941	0.20752
0.2975	0.4952	0.13858	0.2635	0.088464	0.14275	0.21176	0.5983	-0.016361	0.15664	0.049185	-0.0029266	-0.079509	0.1225	-0.24869	-0.29041	0.11887	0.037837	0.22179	1.59	0.23015	0.024231	-0.14555	0.16204
0.34028	0.51272	0.12473	0.25276	0.09909	0.22986	0.22561	0.57954	-0.047757	0.16121	0.029223	-0.06157	-0.10702	0.11603	-0.23744	-0.33752	0.12555	0.066785	0.085581	1.2636	0.30731	0.011115	-0.11285	0.095583
0.25595	0.50331	0.11396	0.21679	0.15027	0.29413	0.25791	0.52364	-0.10144	0.20624	-0.033434	-0.089981	-0.07708	0.1107	-0.16468	-0.35252	0.14924	0.061939	0.1768	1.2109	0.27737	-0.012628	-0.11127	0.073676
0.31611	0.4753	0.06089	0.18193	0.18406	0.30913	0.30673	0.48112	-0.12684	0.2648	-0.034234	-0.086297	-0.11154	0.10464	-0.08328	-0.38263	0.18426	0.049558	0.24172	1.1077	0.26011	0.032871	-0.078793	0.13107
0.38894	0.44943	-0.0080573	0.18517	0.22146	0.26896	0.34799	0.45902	-0.11748	0.31828	0.042861	0.022148	-0.029318	0.053367	-0.07684	-0.40125	0.19931	0.059948	0.19853	1.0009	0.20235	0.10047	-0.077252	0.19653
0.42224	0.48235	-0.013452	0.17138	0.25735	0.27782	0.35794	0.39878	-0.08808	0.36911	0.14733	0.020187	0.017306	0.04686	-0.12457	-0.40454	0.16512	0.084351	0.1741	0.1508	0.20206	0.12877	-0.11739	0.20419
0.39961	0.47701	0.017641	0.15387	0.24208	0.28179	0.33663	0.31463	-0.019807	0.42411	0.2141	0.013931	0.0036055	0.074023	-0.19562	-0.4203	0.13701	0.093275	0.1758	0.29614	0.22489	0.12996	-0.1761	0.21778
0.37701	0.45986	0.052914	0.16116	0.22138	0.27046	0.31158	0.29551	0.0029183	0.44292	0.16909	0.094926	-0.084388	0.067729	-0.20917	-0.43457	0.17699	0.10517	0.15077	0.35479	0.23504	0.16506	-0.21978	0.17406
0.36811	0.44309	0.088175	0.20151	0.21601	0.25833	0.30944	0.31891	0.012257	0.35942	0.13664	0.13044	-0.11589	0.086291	-0.12846	-0.43434	0.23185	0.13222	0.092499	0.51691	0.28068	0.17793	-0.20405	0.16499
0.39637	0.41252	0.076113	0.23726	0.19441	0.25392	0.32436	0.32409	-0.014619	0.23597	0.13257	0.097636	-0.1317	0.068314	-0.052025	-0.40492	0.24489	0.1373	0.08499	0.47659	0.25245	0.13103	-0.20988	0.20855
0.44153	0.42176	0.016031	0.24028	0.1417	0.28579	0.35007	0.32036	-0.070505	0.16184	0.17891	0.066367	-0.094007	0.068895	-0.023311	-0.34886	0.23417	0.16176	0.115	0.53959	0.19014	0.11831	-0.21377	0.1999
0.41111	0.43966	0.00014869	0.21292	0.10262	0.35003	0.36844	0.32103	-0.062873	0.14138	0.25165	0.085657	-0.10381	0.11566	-0.020247	-0.30961	0.2131	0.22088	0.1062	0.5529	0.22184	0.11272	-0.19159	0.14823
0.34182	0.44891	0.032105	0.17434	0.13623	0.38924	0.33429	0.33137	-0.017422	0.16487	0.26848	0.075667	-0.051222	0.15042	-0.063721	-0.32026	0.17854	0.21207	0.08328	0.54155	0.098391	0.017046	-0.22957	0.15836
0.27543	0.44115	0.052138	0.14419	0.18359	0.383	0.28646	0.37251	0.0062061	0.21353	0.2698	0.015474	0.0024669	0.14386	-0.1272	-0.34163	0.16606	0.1413	0.073772	0.4978	0.2367	-0.01531	-0.24373	0.20509
0.26307	0.46897	0.089743	0.12898	0.20237	0.39189	0.31408	0.41802	0.023301	0.26105	0.28105	0.015047	-0.046913	0.14759	-0.153	-0.28743	0.22774	0.12183	0.1273	0.3762	0.25821	0.0011878	-0.22063	0.22248
0.32155	0.47464	0.11723	0.15366	0.21355	0.3513	0.36768	0.42425	0.061071	0.28253	0.25814	0.041207	-0.1269	0.14257	-0.13464	-0.17407	0.2837	0.13519	0.11134	0.37974	0.29702	-0.0038577	-0.21967	0.21235
0.40583	0.41337	0.13135	0.23289	0.23845	0.20706	0.404	0.40304	0.070827	0.34788	0.23068	0.001904	-0.11698	0.10815	-0.11382	-0.088022	0.26642	0.13399	0.11428	0.39505	0.31579	0.12173	-0.15034	0.19115
0.48061	0.35037	0.15868	0.28872	0.26145	0.1551	0.43366	0.36518	0.018611	0.37617	0.21364	-0.034916	-0.05348	0.089418	-0.10869	-0.064461	0.22839	0.175	0.1637	0.43711	0.31081	0.1796	-0.098394	0.24108
0.50733	0.33976	0.16707	0.29431	0.25258	0.16435	0.44638	0.30827	-0.048789	0.39714	0.2059	-0.071581	-0.060565	0.062201	-0.097642	-0.088869	0.20204	0.20124	0.16426	0.49234	0.28023	0.11961	-0.16284	0.13652
0.48798	0.36378	0.18323	0.28462	0.22707	0.22824	0.40208	0.27911	-0.070882	0.35107	0.22177	-0.064987	-0.035397	0.063429	-0.091303	-0.12121	0.15434	0.099519	0.26801	0.49778	0.2481	0.039053	-0.19399	0.11026
0.44973	0.36682	0.24485	0.23945	0.17895	0.29378	0.33872	0.29322	-0.086998	0.33503	0.20243	-0.0068245	-0.014157	0.064978	-0.094527	-0.1669	0.10534	0.24867	0.21107	0.47693	0.2066	0.17318	-0.1893	0.13819
0.39285	0.34206	0.26295	0.24744	0.091637	0.31052	0.33596	0.30071	-0.10443	0.32615	0.15462	0.05193	-0.041307	0.055707	-0.086095	-0.21763	0.11309	0.23732	0.17806	0.43861	0.16229	0.32581	-0.22908	0.22242
0.33828	0.35088	0.19746	0.27848	0.053343	0.28776	0.3276	0.28916	-0.12167	0.28503	0.1513	0.053947	-0.071165	0.12045	-0.021708	-0.2192	0.14679	0.19756	0.017855	0.50292	0.22281	0.34814	-0.22409	0.18053
0.30741	0.36434	0.15247	0.30629	0.04998	0.23991	0.35924	0.26684	-0.092103	0.25814	0.20621	0.092063	-0.094389	0.091335	0.05112	-0.22609	0.144	0.12322	-0.0083488	0.54555	0.22974	0.41063	-0.19391	0.090952
0.26723	0.35819	0.13407	0.3661	0.077352	0.23491	0.41369	0.26731	-0.022445	0.28539	0.20513	0.16676	-0.13284	0.045988	0.081316	-0.24668	0.09425	0.20503	0.0035837	0.54913	0.16694	0.44823	-0.21423	0.078215
0.22687	0.34706	0.10291	0.3021	0.10519	0.21355	0.4189	0.29017	0.013962	0.26923	0.11615	0.15501	-0.10853	0.060583	-0.014848	-0.25331	0.057506	0.36172	-0.014398	0.55195	0.20258	0.32834	-0.2385	0.10489
0.24763	0.33884	0.087514	0.19163	0.12153	0.12604	0.42039	0.30893	-0.024596	0.26507	0.068065	0.15306	-0.084173	0.10201	-0.11349	-0.2418	0.12803	0.3446	-0.0037478	0.51583	0.31558	0.24641	-0.19705	0.1407
0.28093	0.34976	0.077025	0.16335	0.090026	0.055442	0.4335	0.28487	-0.054447	0.26596	0.052102	0.13424	-0.10804	0.14135	-0.093455	-0.20695	0.1273	0.25525	-0.045188	0.4855	0.3349	0.2241	-0.12733	0.12125
0.24347	0.39067	0.087475	0.16056	0.077721	0.052447	0.40942	0.24393	-0.059268	0.26242	-0.0060445	0.11543	-0.14432	0.15642	-0.082639	-0.19733	0.062207	0.20349	-0.093793	0.43914	0.37027	0.13436	-0.21737	0.089602
0.12211	0.44148	0.1023	0.13354	0.14207	0.10068	0.37249	0.20611	-0.092835	0.26326	-0.030798	0.14424	-0.10342	0.12069	-0.096831	-0.19554	0.010576	0.17393	-0.038498	0.46131	0.3434	0.050988	-0.24984	0.079282
0.092476	0.44785	0.10431	0.13442	0.17717	0.13422	0.36569	0.15797	-0.12193	0.31991	0.04325	0.10377	-0.05221	0.094898	-0.064255	-0.15673	-0.022738	0.20714	0.0075472	0.51328	0.37333	0.10686	-0.16065	0.056027
0.076515	0.39285	0.1269	0.14944	0.22019	0.035331	0.33761	0.085577	-0.16342	0.40211	0.0883	0.081757	-0.1089	0.059363	-0.00080904	-0.097845	-0.058762	0.22865	-0.023944	0.5518	0.25151	0.22617	-0.13784	0.048968
0.061442	0.34366	0.1552	0.17671	0.30431	-0.0058382	0.33967	0.031446	-0.18809	0.33648	0.041966	0.13061	-0.11914	0.024832	0.079325	-0.088009	-0.12461	0.24951	-0.16344	0.56662	0.5024	0.25898	-0.12875	0.11197
0.080677	0.33019	0.22194	0.22104	0.38718	-0.01797	0.34427	0.026324	-0.14075	0.25908	-0.021421	0.12548	-0.10813	0.060386	0.15621	-0.13905	-0.088513	0.29195	-0.20555	0.53803	0.31548	0.32949	-0.087753	0.14731
