# Supplementary material for: Timing variability of sensorimotor integration during vocalization in individuals who stutter
Source: Sci Rep. 2018 Nov 5;8:16340. doi: 10.1038/s41598-018-34517-1 (PMC6218511; doi:10.1038/s41598-018-34517-1)
Supplement: Supplementary file 2 — Dataset 1 [file 41598_2018_34517_MOESM2_ESM.zip › compens-stutt-behav-scireports-supplementary-material/AC2018_up.txt]

-0.06015	-0.068983	-0.041039	0.17084	0.86965	-0.09816	0.0077795	0.1091	-0.16911	-0.018757	0.10989	-0.14942	0.46159	0.47728	-0.30283	0.10204	0.027904	0.13043	0.073851	0.21272	0.79808	-0.56867	0.3158	0.00069897
-0.047054	-0.036881	-0.13228	0.21263	0.9443	-0.099705	0.028697	0.08785	-0.1725	-0.09447	0.048684	-0.17629	0.41383	0.37955	-0.29919	0.12782	0.015178	0.13476	0.060664	0.2161	0.28603	-0.62063	0.27217	0.03913
-0.01168	-0.0083341	-0.1634	0.25024	0.95595	-0.1716	0.010535	0.070018	-0.19625	-0.23845	-0.013455	-0.19276	0.33613	0.25485	-0.30049	0.20076	0.034052	0.12036	0.096827	0.19479	0.1375	-0.57479	0.24246	0.06412
0.080555	-0.047768	-0.041999	0.26085	0.91718	-0.22988	-0.038727	0.069917	-0.20425	-0.33085	-0.059576	-0.20098	0.23566	0.18225	-0.29693	0.27208	0.046966	0.10315	0.12331	0.1366	0.29002	-0.56971	0.16096	0.07777
0.13916	-0.10294	0.0016389	0.25725	0.87226	-0.28277	-0.10621	0.092789	-0.21296	-0.36065	-0.14818	-0.17682	0.11116	0.11564	-0.32564	0.21005	0.16781	0.090967	0.13938	0.05692	0.49372	-0.55263	0.16213	0.23053
0.11278	-0.15597	-0.062022	0.29824	0.81202	-0.27926	-0.095572	0.14284	-0.18276	-0.40397	-0.22195	-0.19737	0.034601	0.13933	-0.37225	0.11801	0.20131	0.1282	0.13947	0.022823	0.51101	-0.50083	0.15276	0.19284
0.071468	-0.17134	-0.14213	0.33575	0.74953	-0.19143	-0.021966	0.18545	-0.15294	-0.37621	-0.20053	-0.21403	0.024495	0.22233	-0.33093	0.015232	0.067853	0.13201	0.10222	-0.0016082	0.49344	-0.45255	0.038909	0.062689
0.071677	-0.13721	-0.16069	0.40508	0.75754	-0.13533	0.074751	0.22869	-0.11811	-0.33193	-0.17044	-0.1452	0.026876	0.32916	-0.20988	-0.033374	-0.048743	0.085121	0.030581	-0.015318	0.62083	-0.36244	-0.0581	-0.15416
0.11478	-0.093743	-0.15753	0.46682	0.80282	-0.10362	0.08849	0.23502	-0.03675	-0.34189	-0.16951	-0.1137	0.014283	0.38021	-0.16198	-0.063608	-0.019029	0.088974	-0.02826	0.050783	0.74657	-0.29518	-0.12289	-0.37518
0.092002	-0.035709	-0.13465	0.46253	0.75117	-0.057877	0.0090568	0.16668	0.0012323	-0.29111	-0.17905	-0.12409	-0.0044396	0.32902	-0.16749	-0.014684	0.021356	0.075207	-0.028158	0.03374	0.42898	-0.27912	-0.14499	-0.56233
0.10842	-0.0033372	-0.12782	0.47171	0.61871	-0.056019	-0.065711	0.15913	-0.02142	-0.19363	-0.19402	-0.14776	0.0022557	0.24748	-0.13987	0.090107	0.032539	0.052672	-0.029847	-0.057958	-0.40965	-0.25933	-0.12793	-0.72495
0.13908	-0.057167	-0.15913	0.48479	0.57269	-0.0827	-0.08452	0.18394	-0.065538	-0.17264	-0.21863	-0.19598	-0.039335	0.079585	-0.14235	0.066897	0.063017	0.056735	-0.0026927	-0.084403	-0.18381	-0.2077	-0.046283	-0.9476
0.058032	-0.12857	-0.17012	0.53306	0.6714	-0.11888	-0.034908	0.19227	-0.07584	-0.22483	-0.26314	-0.23638	-0.1386	0.0093766	-0.229	0.036556	0.088134	0.027356	-0.0075554	-0.080158	-0.44707	-0.19828	-0.058571	-0.88858
0.00053623	-0.19264	-0.12687	0.52082	0.79704	-0.16841	0.079411	0.165	0.0078219	-0.26323	-0.25389	-0.25237	-0.17447	-0.087516	-0.29852	-0.0017417	0.11366	0.052153	0.063252	-0.09239	-0.17365	-0.27137	-0.18578	-0.74776
0.026307	-0.25071	-0.087607	0.4676	0.84035	-0.1729	0.16856	0.13835	0.095777	-0.28383	-0.23037	-0.26741	-0.17657	-0.14406	-0.28123	-0.078902	0.045918	0.11531	0.13001	-0.064085	-0.37956	-0.28328	-0.20397	-0.6633
0.0086279	-0.24426	-0.080001	0.42305	0.86904	-0.18984	0.16209	0.14869	0.12946	-0.29937	-0.24862	-0.25449	-0.18596	-0.16775	-0.26171	-0.14104	-0.065291	0.15953	0.10463	-0.043701	-0.25952	-0.1698	-0.16156	-0.5338
0.054925	-0.21637	0.0052745	0.39695	0.81663	-0.15101	0.098523	0.1839	0.14459	-0.29909	-0.20971	-0.1747	-0.16842	-0.11931	-0.23247	-0.11568	-0.088161	0.21035	0.091652	-0.013208	-0.27785	-0.1272	-0.19479	-0.44816
0.093609	-0.20696	0.076519	0.43094	0.67771	-0.15036	0.041719	0.23097	0.12021	-0.30841	-0.15124	-0.11887	-0.14077	-0.024353	-0.20384	-0.081383	-0.050476	0.13194	0.17834	0.094282	-0.1722	-0.17672	-0.27171	-0.45724
0.10321	-0.19345	0.076843	0.41718	0.56633	-0.15534	0.057896	0.25743	0.0088897	-0.29714	-0.14319	-0.10915	-0.10426	0.098137	-0.17307	-0.060027	0.032972	0.095643	0.25471	0.088652	0.076704	-0.16274	-0.20816	-0.40183
0.069962	-0.18618	0.044025	0.39494	0.4595	-0.0090648	0.0666	0.25758	-0.098207	-0.2798	-0.15193	-0.14973	-0.086297	0.21181	-0.1789	-0.01425	0.10673	0.15686	0.32428	0.094378	0.014806	-0.27909	-0.20323	-0.56727
0.067249	-0.12763	-0.023013	0.34126	0.31406	0.018269	0.074103	0.24443	-0.067842	-0.2218	-0.14505	-0.24172	-0.10488	0.16503	-0.18554	0.024887	0.10191	0.10778	0.30665	0.098341	-0.14616	-0.37368	-0.19099	-0.64395
0.15411	-0.039138	-0.052709	0.30547	0.29437	0.063525	0.069552	0.2193	0.013898	-0.14758	-0.1339	-0.26278	-0.10903	0.11502	-0.16731	0.0041835	-0.014905	0.090053	0.28179	0.12255	-0.17258	-0.36363	-0.049685	-0.6088
0.25549	-0.027504	0.0040899	0.25359	0.36177	0.05755	0.010565	0.23081	0.02952	-0.16617	-0.13708	-0.1866	-0.11588	0.10713	-0.18143	-0.036775	-0.022308	-0.017691	0.27146	0.12502	0.028058	-0.27852	-0.081859	-0.60141
0.26139	-0.065124	0.014679	0.33289	0.29005	-0.035997	0.02563	0.26874	0.03098	-0.1534	-0.1465	-0.091053	-0.084593	0.057449	-0.20066	-0.064768	-0.03215	-0.02804	0.20255	0.1256	0.34806	-0.13549	-0.10832	-0.4242
0.21184	-0.077045	0.024845	0.40034	0.27672	-0.060305	0.061475	0.23224	0.043093	-0.15895	-0.15503	-0.055883	-0.053884	0.0038227	-0.20436	-0.063134	0.06986	-0.017399	0.08329	0.11215	0.081637	-0.085696	-0.090697	-0.44193
0.13383	-0.054372	0.086819	0.40113	0.3435	0.011195	0.0028336	0.13464	-0.010661	-0.19078	-0.14071	-0.053101	-0.025009	-0.021141	-0.15685	-0.0065224	0.12105	-0.074833	-0.0057208	0.13777	-0.016089	-0.090921	-0.10894	-0.305
0.053951	-0.041161	0.15047	0.31118	0.32183	0.038531	-0.057557	0.07916	-0.082927	-0.22667	-0.10554	-0.033589	-0.0077917	-0.053945	-0.070035	0.0037985	0.10514	-0.097068	-0.018267	0.13125	-0.02218	-0.059645	-0.16793	-0.26168
0.038638	-0.032066	0.14388	0.21385	0.26513	0.015943	-0.071656	0.062674	-0.074368	-0.20872	-0.087984	-0.032081	-0.03743	-0.069039	-0.02453	-0.018293	0.097113	-0.027975	0.030918	0.13991	-0.013552	-0.0081736	-0.21297	-0.15685
0.045018	-0.010851	0.069005	0.090088	0.11694	0.0040535	-0.05776	0.029595	-0.034038	-0.070639	-0.068018	-0.021023	-0.049974	-0.024235	-0.015749	0.018205	0.062976	-0.0051439	0.047299	0.10488	-0.004068	0.059414	-0.11431	-0.0042363
0	0	0	0	0	0	0	0	0	0	0	0	0	0	0	0	0	0	0	0	0	0	0	0
-0.0062052	-0.01179	-0.03003	-0.035439	-0.058675	-0.010127	0.073422	0.076904	0.002847	-0.015671	0.05104	0.03079	0.081156	0.061241	0.063618	-0.063751	-0.0019243	0.083581	-0.027411	-0.050902	-0.060615	-0.038022	-0.037755	-0.031942
0.053877	-0.060219	0.00033874	-0.089472	-0.063502	-0.022054	0.10465	0.17568	-0.095045	-0.005575	-0.0010517	0.060133	0.099458	0.15134	0.15738	-0.11364	0.018791	0.1308	-0.0095108	-0.010073	0.012205	-0.054739	-0.036472	-0.11739
0.090703	-0.10536	0.063997	-0.1352	-0.045561	-0.046089	0.081659	0.2221	-0.17785	0.040034	-0.053358	0.044115	0.037001	0.081388	0.26901	-0.13195	0.047002	0.027333	-0.0063574	0.072185	0.17508	-0.1235	-0.013306	-0.13868
0.0903	-0.11881	0.052237	-0.2071	-0.027592	-0.055134	0.01817	0.25355	-0.19007	0.071362	-0.095002	0.034524	0.00072395	-0.031856	0.35189	-0.070944	0.14158	-0.0040442	-0.085645	0.1134	0.071344	-0.22725	0.1196	-0.11826
0.14877	-0.097052	0.090547	-0.35257	0.012669	0.025533	-0.040096	0.28991	-0.18127	0.077853	-0.094176	0.061947	-0.011202	-0.034385	0.33665	0.059681	0.17189	0.034403	-0.19252	0.076173	-0.042651	-0.18901	0.2048	-0.147
0.26336	-0.07138	0.15332	-0.25525	0.062885	0.075627	-0.10011	0.31582	-0.11563	0.063383	0.0022291	0.077028	-0.010317	-0.015822	0.28999	0.089191	0.10771	0.0033989	-0.214	0.084291	0.07645	-0.21523	-0.045081	-0.01495
0.30092	-0.071104	0.19477	-0.054084	0.027075	0.10247	-0.16478	0.27448	-0.028497	0.024273	0.098865	0.057721	0.051591	-0.01017	0.31028	0.1063	0.11374	-0.058643	-0.21094	0.089231	0.067404	-0.20218	0.23011	0.15304
0.31459	-0.05729	0.22196	-0.031611	-0.13634	0.1566	-0.1621	0.21202	-0.056247	-0.018141	0.13061	0.054719	0.17448	-0.0079564	0.39587	0.11666	0.13153	-0.10203	-0.1362	0.024485	0.12915	-0.080485	0.051211	0.23503
0.30552	-0.0064198	0.2529	0.036733	-0.13269	0.12182	-0.10374	0.1635	-0.16044	-0.048511	0.10046	0.071738	0.24152	-0.00093348	0.47095	0.063052	0.12636	-0.0506	-0.14114	0.18895	0.067883	-0.063084	0.50385	0.28521
0.32091	0.064274	0.25875	0.050956	-0.22659	0.068763	-0.053102	0.12431	-0.16493	-0.080369	0.085738	0.057543	0.24386	-0.010631	0.48095	0.054788	0.10512	-0.054577	-0.099375	0.17617	0.016995	-0.13158	-0.23571	0.31353
0.33479	0.090923	0.23362	-0.027097	-0.26372	0.020098	-0.056043	0.1165	-0.11555	-0.13538	0.075393	0.038872	0.21468	-0.0065298	0.42298	0.11399	0.014307	-0.089991	-0.0079155	0.17308	-0.024058	-0.15582	0.56045	0.28833
0.32171	0.046153	0.2046	-0.075651	-0.27791	0.012381	-0.06554	0.159	-0.10697	-0.20166	0.042812	0.06104	0.19457	0.037155	0.35319	0.21006	0.0098842	-0.14867	-0.058638	0.17114	0.068688	-0.19686	0.016164	0.23156
0.31098	0.036247	0.15728	-0.042517	-0.28472	0.014706	-0.099705	0.21789	-0.12451	-0.23623	0.070565	0.11154	0.17747	0.10011	0.30767	0.26663	0.020495	-0.098918	-0.10153	0.19629	0.11524	-0.25448	0.53189	0.22746
0.29999	0.062889	0.11148	-0.025466	-0.23048	-0.0039553	-0.11549	0.23956	-0.14523	-0.25618	0.13801	0.074532	0.16763	0.10139	0.32093	0.28607	-0.013391	-0.077566	-0.087998	0.24978	0.24271	-0.29345	-0.068635	0.17806
0.23616	0.046679	0.13469	-0.056283	-0.2755	0.082911	-0.12399	0.23692	-0.15337	-0.22498	0.1983	0.0047734	0.18291	0.028441	0.37185	0.27696	0.0071433	-0.076295	-0.016742	0.24575	0.29933	-0.29388	0.34442	0.1821
0.14618	0.067859	0.093201	0.014582	-0.29691	0.095765	-0.11981	0.20092	-0.12929	-0.11516	0.19732	0.022331	0.19659	-0.049895	0.42862	0.27453	0.042127	-0.045836	-0.048147	0.22183	0.28961	-0.24058	0.041429	0.17793
0.15267	0.094129	0.088888	0.13033	-0.24048	0.061107	-0.052787	0.17182	-0.072363	-0.020838	0.12105	0.040804	0.17705	-0.12628	0.44028	0.1585	0.089524	-0.095995	-0.2382	0.23144	0.29753	-0.24149	0.17452	0.11936
0.21525	0.049349	0.12098	0.11566	-0.18437	0.079609	-0.0044583	0.17908	-0.041897	0.0040812	0.07908	-0.00029657	0.18871	-0.19039	0.43634	0.034777	0.069679	-0.092838	-0.39174	0.23175	0.26507	-0.26651	0.1299	0.12386
0.27711	0.038254	0.095769	-0.0040632	-0.14498	0.088366	-0.0034348	0.19035	-0.014583	-0.032503	0.094987	-0.071756	0.28506	-0.21705	0.43297	-0.021138	-0.031256	-0.138	-0.45732	0.2172	0.28	-0.26238	0.11524	0.044331
0.30775	0.06732	0.019411	-0.040278	-0.13825	0.046129	-0.010517	0.17386	-0.01055	-0.11471	0.11718	-0.11973	0.40146	-0.22449	0.37609	-0.04	-0.16084	-0.15638	-0.47451	0.18802	0.26459	-0.37038	0.14341	-0.068807
0.29553	0.11867	0.0085765	-0.060139	-0.15905	0.042522	-0.062491	0.12658	-0.089857	-0.17523	0.10693	-0.13771	0.4528	-0.22971	0.3127	-0.0040834	-0.20762	-0.19425	-0.43844	0.13764	0.013975	-0.47242	0.12304	-0.18026
0.31009	0.15691	0.026402	-0.053977	-0.22387	0.049502	-0.095367	0.13553	-0.15317	-0.20216	0.028868	-0.15006	0.40408	-0.22869	0.22876	0.029381	-0.18231	-0.30647	-0.41975	0.16757	0.12354	-0.4089	0.069067	-0.23831
0.36102	0.17307	-0.029	0.064441	-0.30331	0.056277	-0.14426	0.15101	-0.13392	-0.2142	-0.017403	-0.16422	0.34142	-0.25556	0.10906	0.01992	-0.18575	-0.31395	-0.40068	0.156	0.32228	-0.35697	0.15797	-0.27548
0.33889	0.17038	-0.018008	0.066917	-0.30676	0.10847	-0.23762	0.12283	-0.10152	-0.25724	0.022704	-0.13128	0.35162	-0.29895	0.061772	-0.035611	-0.093884	-0.24217	-0.41544	0.11339	0.23581	-0.44757	0.19673	-0.40154
0.25535	0.15155	-0.029619	0.05307	-0.30378	0.085621	-0.2147	0.068247	-0.053441	-0.29283	0.083332	-0.061965	0.35322	-0.30147	0.036437	-0.12978	-0.13273	-0.21967	-0.56756	0.10037	0.41309	-0.4347	0.17981	-0.4559
0.22459	0.11976	0.11146	0.078912	-0.23379	0.063611	-0.17084	0.035039	-0.081909	-0.26767	0.13916	-0.058181	0.31843	-0.23156	0.011675	-0.18847	-0.14316	-0.26851	-0.60794	0.08984	0.37386	-0.47401	0.079125	-0.41114
0.19973	0.10304	0.21299	0.090797	-0.12969	0.060221	-0.13229	0.025459	-0.17169	-0.24475	0.1446	-0.1385	0.32186	-0.1282	0.0099376	-0.23873	-0.21584	-0.28325	-0.54942	0.071484	0.41813	-0.63695	0.066152	-0.41894
0.12006	0.098581	0.17536	0.10962	-0.10118	0.01483	-0.090234	-0.0085778	-0.24083	-0.26057	0.089862	-0.20438	0.29312	-0.049042	0.032137	-0.33061	-0.30901	-0.26965	-0.49326	0.081643	0.38845	-0.71178	-0.026461	-0.38152
0.12854	0.077016	0.13386	0.10049	-0.1105	-0.011165	-0.16994	-0.051779	-0.29075	-0.2704	0.010955	-0.20792	0.19067	-0.016256	0.023896	-0.35987	-0.38162	-0.34694	-0.52032	0.1637	0.28584	-0.70579	0.032417	-0.42076
0.091825	0.046825	0.10692	0.079815	-0.15546	-0.024882	-0.29027	-0.061291	-0.27608	-0.2643	-0.082464	-0.20286	0.078606	-0.0072346	0.0023234	-0.2404	-0.39433	-0.3845	-0.52747	0.12807	0.37306	-0.56677	0.12611	-0.46754
0.069002	0.027327	0.03501	0.097638	-0.29359	-0.074615	-0.35046	-0.044747	-0.24059	-0.27684	-0.13991	-0.24457	0.02565	-0.020939	-0.040263	-0.24944	-0.38149	-0.35602	-0.47058	0.071571	0.2708	-0.47352	0.038422	-0.48183
0.024762	0.054349	0.016746	0.12763	-0.40951	-0.08625	-0.35976	-0.03364	-0.25279	-0.34949	-0.13224	-0.26377	0.0081138	-0.043661	-0.077772	-0.20743	-0.32026	-0.35271	-0.45332	0.027162	0.2054	-0.60107	0.029288	-0.56591
-0.05671	0.10182	0.08966	0.091104	-0.48246	-0.0053268	-0.33789	-0.052183	-0.27733	-0.43466	-0.056187	-0.22429	0.024203	-0.040943	-0.093634	-0.13995	-0.35115	-0.37839	-0.4798	0.12653	0.33913	-0.71261	0.014458	-0.56156
-0.12531	0.14834	0.096562	0.026251	-0.48044	0.023691	-0.30687	-0.101	-0.26679	-0.4997	-0.022816	-0.26961	0.023546	-0.055185	-0.082082	-0.17778	-0.39406	-0.18704	-0.51767	0.063391	0.03664	-0.73355	-0.062771	-0.5356
-0.14573	0.18317	0.099277	-0.0083415	-0.37922	-0.0029172	-0.30189	-0.1699	-0.23496	-0.54629	-0.020104	-0.34328	-0.036767	-0.068329	-0.021995	-0.22813	-0.29784	-0.15442	-0.50139	0.054016	0.11381	-0.74448	-0.08132	-0.47559
-0.11838	0.17698	0.11922	-0.037105	-0.33383	-0.0088188	-0.30773	-0.22079	-0.17394	-0.52657	-0.07149	-0.29454	-0.086037	-0.036226	0.01253	-0.24896	-0.27984	-0.15088	-0.38834	0.11583	0.14048	-0.72889	-0.049457	-0.53809
-0.090157	0.11715	0.13311	-0.084809	-0.25728	-0.073702	-0.28147	-0.21515	-0.19778	-0.4693	-0.030906	-0.2269	-0.11266	-0.05795	-0.0088902	-0.21135	-0.41202	-0.2638	-0.41185	0.14319	0.16839	-0.61555	-0.037114	-0.46091
-0.10699	0.075593	0.10984	-0.11511	-0.23046	-0.1348	-0.28659	-0.22382	-0.29031	-0.43328	0.063456	-0.22914	-0.13136	-0.088597	-0.03678	-0.21352	-0.48688	-0.41414	-0.54604	0.075784	0.14279	-0.59147	-0.078278	-0.53481
-0.12369	0.10209	0.08009	-0.083085	-0.2371	-0.12477	-0.32009	-0.23273	-0.34176	-0.44845	0.094533	-0.23513	-0.095189	-0.066005	-0.012108	-0.19872	-0.43478	-0.43827	-0.56741	0.056903	0.30158	-0.61236	-0.054708	-0.59927
-0.10863	0.10909	0.11303	-0.047561	-0.22356	-0.14052	-0.31627	-0.22627	-0.31421	-0.48522	0.14421	-0.19028	-0.10109	0.041206	0.034563	-0.1618	-0.41773	-0.38085	-0.55261	0.10924	0.32763	-0.56841	0.02954	-0.56735
-0.088782	0.081837	0.19659	-0.075714	-0.29464	-0.14289	-0.35172	-0.22816	-0.27463	-0.53976	0.12691	-0.21293	-0.16804	0.061678	0.014308	-0.25038	-0.48103	-0.39681	-0.4624	0.03016	0.39352	-0.58976	-0.014022	-0.44588
-0.21739	0.11045	0.22384	-0.11417	-0.36799	-0.15232	-0.31887	-0.25715	-0.28394	-0.59103	0.03801	-0.23373	-0.1705	0.0086726	-0.032221	-0.31744	-0.44811	-0.43382	-0.29886	0.0029283	0.24655	-0.60037	-0.14845	-0.46406
-0.31858	0.13326	0.21235	-0.11172	-0.4084	-0.19612	-0.30667	-0.30682	-0.31119	-0.63457	-0.012317	-0.14135	-0.20308	-0.028936	-0.071554	-0.33679	-0.40351	-0.3783	-0.28134	0.015611	0.52045	-0.55652	-0.042587	-0.43344
-0.24757	-0.005405	0.14825	-0.1201	-0.41488	-0.14477	-0.38921	-0.30878	-0.35526	-0.66552	0.0036227	-0.083325	-0.21927	-0.060427	-0.14898	-0.31238	-0.36	-0.31718	-0.27144	0.062832	0.56948	-0.57679	-0.022344	-0.43394
-0.2667	-0.11591	0.093035	-0.1433	-0.40268	-0.11426	-0.47508	-0.27506	-0.40597	-0.62892	-0.037537	-0.078944	-0.19827	-0.063658	-0.12571	-0.25584	-0.33697	-0.2827	-0.25766	0.0716	-0.10571	-0.67231	0.031698	-0.55165
-0.31215	-0.086174	0.11431	-0.1666	-0.37452	-0.21445	-0.4567	-0.28504	-0.43605	-0.54516	-0.0026718	-0.11831	-0.21121	-0.045615	-0.017746	-0.23073	-0.41151	-0.3322	-0.32096	0.057454	0.025956	-0.67252	0.021528	-0.5224
-0.32031	-0.072983	0.18074	-0.18254	-0.33772	-0.17011	-0.4233	-0.3144	-0.41199	-0.47502	0.058898	-0.15618	-0.2334	0.060079	-0.033862	-0.17873	-0.5089	-0.34982	-0.41852	0.061603	-0.16361	-0.61909	-0.038277	-0.57356
-0.31414	-0.082542	0.20239	-0.19912	-0.35543	-0.19264	-0.43907	-0.28523	-0.34224	-0.43132	0.030653	-0.13038	-0.2126	0.1492	-0.073085	-0.19358	-0.51309	-0.3042	-0.42482	0.0562	-0.13622	-0.61272	-0.11264	-0.54751
-0.32379	-0.098935	0.24138	-0.2401	-0.3905	-0.18701	-0.43375	-0.23695	-0.32005	-0.40301	0.022451	-0.094856	-0.21008	0.15567	-0.090739	-0.26968	-0.39422	-0.26774	-0.41716	0.088518	0.072586	-0.61227	0.024706	-0.51454
-0.40225	-0.095921	0.30193	-0.27162	-0.34072	-0.16637	-0.44207	-0.2316	-0.37122	-0.42473	0.030932	-0.085576	-0.24126	0.15842	-0.14376	-0.34405	-0.29734	-0.28474	-0.38743	0.092731	-0.23023	-0.56088	0.03032	-0.58127
-0.49188	-0.088524	0.27713	-0.27577	-0.36119	-0.15103	-0.48053	-0.21532	-0.43705	-0.45351	0.045933	-0.092964	-0.33573	0.15682	-0.2164	-0.40267	-0.29524	-0.26433	-0.37152	0.045468	0.39252	-0.5251	0.008874	-0.55695
-0.50416	-0.037416	0.21577	-0.28604	-0.40003	-0.13606	-0.41398	-0.19907	-0.44364	-0.48412	0.04224	-0.12686	-0.4004	0.14201	-0.18602	-0.48184	-0.37012	-0.27363	-0.42316	0.078736	0.21589	-0.58536	-0.022353	-0.56747
-0.44039	-0.01443	0.18518	-0.26894	-0.44772	-0.11662	-0.29383	-0.25141	-0.41605	-0.515	0.0094691	-0.15443	-0.33868	0.12315	-0.13982	-0.49807	-0.37891	-0.28515	-0.4278	0.071679	0.10607	-0.61275	-0.035295	-0.61369
-0.39549	-0.056625	0.12708	-0.22502	-0.49202	-0.088013	-0.30125	-0.29726	-0.40787	-0.50928	-0.010861	-0.15747	-0.27147	0.09406	-0.15169	-0.42471	-0.34976	-0.29399	-0.42938	0.050144	0.23637	-0.61369	0.03894	-0.54307
-0.42142	-0.14601	0.16987	-0.22357	-0.60267	-0.13972	-0.36228	-0.31398	-0.41455	-0.52407	0.00029168	-0.1194	-0.26152	0.056194	-0.18198	-0.42216	-0.33355	-0.33242	-0.48122	-0.013114	0.14652	-0.63717	0.037732	-0.48906
-0.44316	-0.22939	0.29793	-0.23024	-0.55505	-0.21994	-0.37754	-0.3044	-0.43147	-0.51213	0.030518	-0.059648	-0.29802	0.0097468	-0.24555	-0.37364	-0.34625	-0.30436	-0.51307	-0.033651	0.20207	-0.63302	-0.10597	-0.47766
-0.51009	-0.24416	0.34978	-0.33067	-0.42169	-0.20602	-0.38821	-0.2826	-0.44964	-0.46876	0.01412	-0.077301	-0.31664	-0.005908	-0.29684	-0.36355	-0.33138	-0.22814	-0.49162	-0.051313	0.15692	-0.64662	-0.096962	-0.51012
-0.5255	-0.27547	0.25868	-0.34966	-0.34595	-0.16913	-0.37002	-0.27976	-0.45573	-0.48812	-0.035464	-0.15808	-0.30025	0.036437	-0.25637	-0.41853	-0.33383	-0.11839	-0.44106	-0.0064831	0.28854	-0.61744	-0.024341	-0.55684
-0.46436	-0.31667	0.1646	-0.38987	-0.28743	-0.1699	-0.26583	-0.30595	-0.45991	-0.53824	-0.060457	-0.2121	-0.28508	0.093638	-0.15079	-0.54934	-0.34575	-0.046569	-0.44681	-0.001582	0.37391	-0.51865	-0.063776	-0.627
-0.42118	-0.31919	0.1638	-0.36134	-0.28309	-0.17606	-0.24007	-0.30356	-0.47804	-0.60906	-0.092058	-0.24298	-0.27383	0.14331	-0.11457	-0.63043	-0.35462	-0.084096	-0.42534	0.016183	0.35693	-0.48666	-0.12226	-0.70312
-0.40019	-0.29304	0.23384	-0.28029	-0.3337	-0.19828	-0.27661	-0.28851	-0.45715	-0.61312	-0.011955	-0.28251	-0.21787	0.17472	-0.20161	-0.57972	-0.41573	-0.083383	-0.38406	0.010362	0.38954	-0.5298	-0.1917	-0.7139
-0.3992	-0.29174	0.23497	-0.23385	-0.50144	-0.20643	-0.32724	-0.33259	-0.40622	-0.58136	0.010329	-0.29866	-0.19024	0.17352	-0.3068	-0.53958	-0.45742	-0.1882	-0.38157	0.033531	0.38854	-0.56538	-0.16432	-0.79247
-0.47024	-0.23554	0.050961	-0.21675	-0.58656	-0.14482	-0.32537	-0.38821	-0.40387	-0.60144	-0.030889	-0.28538	-0.19374	0.086773	-0.36875	-0.54904	-0.42553	-0.1795	-0.3688	0.047249	0.35049	-0.63632	-0.12697	-0.88198
-0.57527	-0.14848	0.051029	-0.26557	-0.57768	-0.16311	-0.23515	-0.40194	-0.45479	-0.61698	-0.05559	-0.28562	-0.18388	-0.08169	-0.46448	-0.58518	-0.35835	-0.10718	-0.35975	0.084462	0.32047	-0.63958	-0.093671	-0.86113
-0.60713	-0.14678	0.083104	-0.29219	-0.51627	-0.18012	-0.23009	-0.37781	-0.47643	-0.60845	-0.083505	-0.29131	-0.2097	-0.17841	-0.50286	-0.58308	-0.43059	-0.15634	-0.40534	0.14113	0.25802	-0.51144	-0.14965	-0.78914
-0.64742	-0.10999	0.12053	-0.33317	-0.46546	-0.16905	-0.27436	-0.32022	-0.45151	-0.61288	-0.11324	-0.27751	-0.26817	-0.14708	-0.45183	-0.57833	-0.44603	-0.19516	-0.48384	0.10543	0.28984	-0.50943	-0.15769	-0.71306
-0.68361	-0.04843	0.072305	-0.28136	-0.43597	-0.15419	-0.24022	-0.24502	-0.4523	-0.65847	-0.10627	-0.29738	-0.2821	-0.035384	-0.42298	-0.61031	-0.36824	-0.17804	-0.52523	0.050526	0.32488	-0.66218	-0.13753	-0.68977
-0.60732	-0.066491	0.072472	-0.21449	-0.41657	-0.10108	-0.22021	-0.20374	-0.48948	-0.68304	-0.099728	-0.42149	-0.28917	0.049238	-0.38002	-0.57149	-0.29318	-0.25926	-0.56672	0.019204	0.27544	-0.76545	0.072276	-0.71304
-0.59908	-0.12801	0.049837	-0.23161	-0.41017	-0.057242	-0.15573	-0.24442	-0.50583	-0.69665	-0.14884	-0.51309	-0.29522	0.092365	-0.30082	-0.53631	-0.24546	-0.16929	-0.61815	-0.0037111	0.32583	-0.75615	0.12215	-0.67973
-0.57511	-0.20369	-0.0083923	-0.22344	-0.40489	-0.060662	-0.16461	-0.29548	-0.48961	-0.74683	-0.16955	-0.49538	-0.23214	0.073709	-0.23619	-0.52203	-0.28219	-0.089794	-0.59869	0.021689	0.32365	-0.56037	0.040152	-0.62221
-0.55663	-0.24291	0.021742	-0.20155	-0.38503	-0.065162	-0.22464	-0.32518	-0.46229	-0.78971	-0.16998	-0.45933	-0.2225	0.0053376	-0.24354	-0.58525	-0.32378	0.007606	-0.539	0.056828	0.28305	-0.45163	-0.036406	-0.71732
-0.53562	-0.26225	0.055917	-0.25096	-0.39448	-0.097669	-0.28155	-0.34701	-0.44527	-0.77352	-0.18401	-0.40214	-0.22179	-0.035294	-0.26927	-0.57988	-0.34356	-0.053248	-0.5255	0.023726	0.21868	-0.4435	-0.026296	-0.7657
-0.50538	-0.30713	0.11755	-0.32139	-0.42544	-0.13255	-0.27434	-0.33239	-0.45004	-0.7382	-0.19331	-0.37419	-0.17591	-0.052094	-0.33672	-0.47775	-0.34252	-0.075089	-0.52393	0.002405	0.24131	-0.44324	-0.128	-0.74921
-0.53774	-0.30543	0.16578	-0.3393	-0.39989	-0.08382	-0.31638	-0.31459	-0.41297	-0.73363	-0.13827	-0.36391	-0.17507	-0.052284	-0.43174	-0.40413	-0.29005	-0.079062	-0.56355	-0.051928	0.27049	-0.4997	-0.082154	-0.71677
-0.62015	-0.26978	0.125	-0.30497	-0.43695	-0.057391	-0.35911	-0.32205	-0.44544	-0.67912	-0.11656	-0.3305	-0.18079	-0.054165	-0.49784	-0.36238	-0.29407	-0.031845	-0.61535	-0.043079	0.24967	-0.55422	-0.02323	-0.68935
-0.63539	-0.27607	0.049641	-0.27073	-0.34932	-0.061473	-0.32544	-0.3389	-0.49859	-0.57904	-0.164	-0.30683	-0.20654	-0.086802	-0.48393	-0.36165	-0.22864	-0.043989	-0.57958	0.051488	0.31376	-0.56959	-0.024331	-0.57686
-0.64835	-0.27745	0.060612	-0.17783	-0.28053	-0.023707	-0.35548	-0.39279	-0.49204	-0.45485	-0.2196	-0.29113	-0.26942	-0.11377	-0.40638	-0.39365	-0.19362	-0.22427	-0.53926	0.17184	0.32683	-0.49491	-0.0029487	-0.60412
-0.69229	-0.2495	0.074164	-0.081019	-0.35782	-0.050389	-0.40767	-0.44718	-0.50008	-0.31928	-0.1899	-0.29568	-0.28392	-0.072216	-0.32154	-0.42771	-0.26955	-0.34906	-0.51625	0.15027	0.29541	-0.4628	0.020932	-0.58775
-0.67038	-0.25749	0.094577	-0.11121	-0.36636	-0.061849	-0.3499	-0.44278	-0.48896	-0.25921	-0.11092	-0.31378	-0.20379	-0.010335	-0.29698	-0.46803	-0.30742	-0.28539	-0.56626	0.14651	0.39244	-0.52403	0.094926	-0.63274
-0.60597	-0.20867	0.15256	-0.21823	-0.26175	-0.023027	-0.29794	-0.45292	-0.45559	-0.28074	-0.084966	-0.3066	-0.118	0.034453	-0.39597	-0.4322	-0.41222	-0.053334	-0.58445	0.12494	0.43747	-0.52988	0.089729	-0.76141
