# Supplementary material for: Timing variability of sensorimotor integration during vocalization in individuals who stutter
Source: Sci Rep. 2018 Nov 5;8:16340. doi: 10.1038/s41598-018-34517-1 (PMC6218511; doi:10.1038/s41598-018-34517-1)
Supplement: Supplementary file 2 — Dataset 1 [file 41598_2018_34517_MOESM2_ESM.zip › compens-stutt-behav-scireports-supplementary-material/AC2019_control.txt]

0.17767	-0.34453	0.067397	0.34346	0.36555	-0.28092	-0.35552	-0.27009	-0.47996	-0.30027	-0.18878	-0.47122	-0.25879	-0.53699	0.09604	0.14087	-0.36177	-0.63818	-0.08853	0.31749	-0.44693	-0.30557
0.0046941	-0.26368	0.077189	0.13183	0.34293	-0.33313	-0.3436	-0.3014	-0.4432	-0.38435	-0.087127	-0.41366	-0.42242	-0.46137	0.091198	0.15502	-0.40093	-0.61741	-0.13227	0.33251	-0.37477	-0.31544
-0.21745	-0.13657	0.10988	-0.053597	0.33774	-0.35681	-0.29389	-0.36015	-0.41794	-0.45143	-0.076219	-0.2912	-0.54818	-0.45338	-0.013951	0.069492	-0.31972	-0.60763	-0.2172	0.25317	-0.40865	-0.27847
-0.26646	-0.070231	0.05803	-0.114	0.33589	-0.3782	-0.21866	-0.30455	-0.3785	-0.50411	-0.044421	-0.27881	-0.49452	-0.49028	-0.14096	0.017044	-0.25188	-0.57712	-0.2692	0.15415	-0.54294	-0.28318
-0.28397	-0.16223	-0.064339	-0.17507	0.3525	-0.37996	-0.21024	-0.23599	-0.33899	-0.51775	-0.019042	-0.31745	-0.35349	-0.44386	-0.22388	0.024371	-0.2055	-0.57509	-0.28428	0.16428	-0.60775	-0.26598
-0.22672	-0.36569	-0.1341	-0.22889	0.39707	-0.24928	-0.297	-0.071675	-0.34955	-0.5263	0.039777	-0.32088	-0.26888	-0.41909	-0.24508	0.068134	-0.18231	-0.59301	-0.28322	0.22411	-0.53809	-0.26953
-0.13224	-0.32872	-0.12121	-0.23805	0.43827	-0.27111	-0.33154	-0.037073	-0.4633	-0.43117	0.12585	-0.28846	-0.25324	-0.42011	-0.21438	0.1124	-0.14299	-0.59628	-0.2669	0.24219	-0.45557	-0.26107
-0.17297	-0.12565	-0.040398	-0.19178	0.41244	-0.4443	-0.32406	-0.09769	-0.39794	-0.25462	0.099256	-0.17301	-0.30138	-0.41807	-0.24194	0.10887	-0.13639	-0.52926	-0.31208	0.21323	-0.39815	-0.23592
-0.13169	0.058359	0.061198	-0.13691	0.27554	-0.4447	-0.40016	-0.19108	-0.20229	-0.20713	-0.10337	-0.033128	-0.266	-0.41039	-0.32661	0.077494	-0.050392	-0.47344	-0.33271	0.12027	-0.33379	-0.22439
-0.087186	0.18027	0.16321	-0.054559	0.10756	-0.4256	-0.39364	-0.30288	-0.055226	-0.28706	-0.22756	-0.10604	-0.17642	-0.33907	-0.35619	-0.048422	0.067113	-0.42014	-0.29935	-0.00041748	-0.28068	-0.21406
0.071099	0.13691	0.2121	-0.038648	-0.023467	-0.38255	-0.30007	-0.34922	-0.14361	-0.17522	-0.21903	-0.19277	-0.24831	-0.29758	-0.24248	-0.093625	0.1873	-0.34035	-0.20082	-0.067682	-0.23965	-0.15003
0.20274	-0.046866	0.12175	-0.030226	-0.14404	-0.32025	-0.17027	-0.30988	-0.38525	-0.035582	-0.12527	-0.25295	-0.26386	-0.28055	-0.29995	-0.092176	0.18267	-0.26056	-0.095631	-0.12433	-0.19059	-0.11176
0.26479	-0.1902	-0.0056282	-0.09114	-0.22055	-0.35068	-0.16069	-0.28668	-0.45746	0.015325	0.023529	-0.23166	-0.29164	-0.23102	-0.33098	-0.071472	0.11103	-0.20839	-0.1487	-0.13889	-0.112	-0.14577
0.13276	-0.20157	-0.049267	-0.19567	-0.1506	-0.33367	-0.25366	-0.30303	-0.26845	-0.095208	0.10235	-0.14345	-0.24654	-0.2148	-0.30803	0.038487	-0.030586	-0.19409	-0.25158	-0.16419	-0.082887	-0.26272
0.045356	-0.15371	0.001905	-0.27379	0.017277	-0.24762	-0.28326	-0.21528	-0.094533	-0.22207	0.1277	-0.060982	-0.22815	-0.2947	-0.33396	0.10944	-0.11974	-0.1363	-0.26507	-0.19664	-0.088822	-0.36399
0.10056	-0.072317	0.062622	-0.21532	0.14033	-0.14226	-0.1222	-0.070758	-0.047053	-0.2935	0.13228	0.071539	-0.21572	-0.31887	-0.36211	0.087415	-0.18525	-0.13778	-0.27166	-0.19889	-0.12398	-0.42588
0.13004	-0.089497	0.080024	-0.12551	0.20014	-0.019675	-0.0021944	0.05996	0.0077454	-0.34308	-0.055515	0.12276	-0.22893	-0.31223	-0.38335	0.094627	-0.24775	-0.1447	-0.22132	-0.25238	-0.1422	-0.38767
0.15355	-0.17147	0.064433	-0.12562	0.14461	0.013647	0.0010785	0.16289	0.13487	-0.43527	-0.11402	0.066197	-0.27226	-0.21362	-0.36358	0.057093	-0.12849	-0.090506	-0.095734	-0.31858	-0.12793	-0.22936
0.1612	-0.055025	0.073663	-0.14616	0.037996	-0.17381	-0.024843	0.098938	0.18459	-0.49031	-0.086537	0.0027889	-0.31734	-0.15196	-0.33233	-0.0043277	-0.027928	-0.096442	-0.053991	-0.33293	-0.092164	-0.13075
0.20648	0.068569	0.069602	-0.17572	0.005722	-0.27524	-0.069076	-0.0038414	0.087682	-0.4082	-0.062416	0.013494	-0.33559	-0.17462	-0.30519	0.010747	-0.10046	-0.16687	-0.078166	-0.28252	-0.046468	-0.11453
0.23082	0.020674	0.033405	-0.23083	0.028642	-0.2962	-0.26398	-0.10175	0.076413	-0.20557	-0.062335	0.049314	-0.28553	-0.20979	-0.23432	0.016909	-0.15809	-0.25122	-0.10588	-0.18654	-0.031297	-0.11655
0.16524	-0.089838	0.064452	-0.25888	0.0078101	-0.29692	-0.41863	-0.10189	0.041773	-0.070259	-0.072543	0.0087193	-0.30215	-0.053594	-0.15499	-0.024125	-0.15178	-0.23275	-0.080383	-0.12244	-0.086836	-0.037877
0.11873	-0.10328	0.046655	-0.22011	-0.0091284	-0.18322	-0.37814	0.020608	0.031797	-0.099728	-0.023579	-0.0097812	-0.30599	0.044131	-0.20137	-0.03129	-0.18529	-0.17386	-0.048224	-0.099199	-0.086448	0.068078
0.18915	-0.07102	-0.042323	-0.066671	-0.024763	-0.021545	-0.2527	0.037873	0.023477	-0.15184	-0.022545	0.043366	-0.31126	-0.019997	-0.21325	-0.073626	-0.090137	-0.15422	-0.012835	-0.033338	-0.080851	0.0042316
0.24489	-0.019748	-0.088302	0.06005	-0.019398	-0.1375	-0.196	-0.035871	0.05366	-0.07437	-0.016358	0.083962	-0.32066	-0.12902	-0.10028	-0.12131	-0.083083	-0.10396	-0.016653	0.0070831	-0.12945	-0.058375
0.22998	0.089469	-0.08414	0.079105	0.05133	-0.211	-0.19551	-0.14884	0.022518	-0.03306	-0.03013	0.10227	-0.34322	-0.18756	-0.019518	-0.16968	-0.059979	-0.10859	-0.11294	0.037959	-0.11416	-0.029217
0.2034	0.21646	-0.052604	0.090021	0.12671	-0.1837	-0.13267	-0.16331	0.011997	0.075363	-0.04578	0.079852	-0.2068	-0.12393	0.0092706	-0.048217	0.041005	-0.083604	-0.19216	0.089766	-0.081157	0.080676
0.1907	0.22611	0.011617	0.10683	0.13264	-0.072813	-0.020262	-0.10487	0.025266	0.11959	-0.037227	0.077066	-0.11267	-0.034822	-0.033587	-0.11136	0.084097	-0.03685	-0.10422	0.090184	-0.040733	0.15635
0.088513	0.076126	0.022384	0.091726	0.065094	0.014606	0.039593	-6.3061e-06	-0.015623	0.08248	-0.023752	0.069963	-0.040579	-0.00060029	-0.047571	-0.099939	-0.0074876	-0.030607	-0.01999	0.047483	0.013433	0.10695
0	0	0	0	0	0	0	0	0	0	0	0	0	0	0	0	0	0	0	0	0	0
-0.038567	-0.020712	0.038033	-0.06819	0.012693	-0.15117	-0.13749	-0.014671	-0.0083925	-0.18396	-0.054793	-0.054205	-0.0033739	0.0076754	0.031586	0.11974	-0.024692	0.031814	-0.059429	-0.0028173	-0.0073204	-0.029773
0.035117	0.029681	0.065053	-0.015473	0.039004	-0.27751	-0.27859	0.0028948	0.0050499	-0.16625	-0.12093	-0.10717	-0.019674	-0.020259	0.054822	0.20527	-0.0568	-0.06187	-0.12316	-0.0094727	-0.025609	0.016468
0.12144	0.21054	0.039774	0.070473	0.089163	-0.28612	-0.35159	0.18407	0.0070419	-0.11026	-0.14578	-0.1402	0.023591	-0.036275	0.021936	0.17854	-0.20463	-0.068759	-0.056593	-0.015215	0.019818	0.10223
0.23844	0.25037	-0.011462	0.11751	0.18816	-0.21155	-0.38119	0.30909	0.07571	-0.14842	-0.10796	-0.064652	0.042655	-0.047197	-0.0094194	0.13057	-0.22355	-0.038831	0.052146	0.019095	0.00017345	0.11856
0.2874	0.19755	-0.029027	0.10318	0.22592	-0.11824	-0.3407	0.24187	0.11057	-0.14865	-0.18637	-0.028301	-0.019142	0.032427	0.049842	0.098228	0.45137	-0.091441	0.12728	0.068629	-0.04482	0.066362
0.21689	0.23955	-0.027643	0.053845	0.16268	-0.14745	-0.22837	0.10098	0.19889	-0.091234	-0.14237	-0.053275	-0.021539	0.058607	0.047699	0.06966	-0.39071	-0.23979	0.13619	0.053818	-0.044097	0.043983
0.12714	0.33861	-0.04883	0.028051	0.11457	-0.24429	-0.14409	-0.009144	0.21214	-0.11872	-0.024863	-0.084266	-0.0014212	0.037656	0.029188	0.070857	0.88277	-0.18851	0.076702	0.060224	-0.0094133	0.047483
0.10795	0.37811	-0.083244	0.07148	0.069645	-0.28147	-0.084854	-0.018526	0.19315	-0.14216	0.0043226	-0.087735	0.068334	0.015743	-0.0089989	0.050973	0.93192	-0.084373	0.12512	0.10874	0.013714	0.095992
0.19532	0.36963	-0.088861	0.16196	-0.0056801	-0.30641	-0.033095	-0.012492	0.12175	-0.12766	-0.093544	-0.11478	0.080117	-0.015453	-0.03342	-0.026146	1.035	-0.066952	0.085463	0.14763	0.016781	0.11916
0.23471	0.27093	-0.080816	0.26397	-0.039428	-0.25496	-0.14157	0.11469	-0.051627	-0.13087	-0.12363	-0.18452	0.14247	0.0083718	-0.092538	-0.10547	1.1377	-0.085476	0.065796	0.1313	0.16982	0.05713
0.22755	0.1699	0.019912	0.26237	-0.019039	-0.14185	-0.34978	0.16436	-0.30103	-0.076085	-0.00056505	-0.19754	0.17493	0.11238	0.02437	-0.17294	1.1717	-0.12053	0.053274	0.09908	0.19116	0.0014216
0.23649	0.27282	0.054157	0.22533	0.04156	-0.010882	-0.47177	0.16643	-0.32587	-0.086654	0.081368	-0.1391	0.15372	0.19598	0.16984	-0.2159	1.436	-0.19699	0.031664	0.13328	0.24408	-0.047699
0.22312	0.47643	0.030436	0.2036	0.17904	-0.0112	-0.482	0.051645	-0.13865	-0.063697	0.11198	-0.12676	0.16749	0.23943	0.19746	-0.20006	1.1949	-0.22977	0.022045	0.17845	0.38789	0.011459
0.15639	0.62255	-0.048678	0.1463	0.34455	-0.063352	-0.42928	-0.13468	0.021708	-0.026474	0.10734	-0.077484	0.060298	0.23257	0.2085	-0.17275	1.243	-0.19107	-0.070496	0.12013	0.53438	0.10147
0.080242	0.63499	-0.06418	0.064721	0.42609	-0.1507	-0.37352	-0.22774	0.19698	0.045573	0.17832	-0.021622	0.093494	0.18042	0.1716	-0.038389	1.0737	-0.17485	-0.041235	0.088318	0.58708	0.089186
0.094878	0.41302	-0.033592	0.078976	0.3483	-0.14832	-0.31444	-0.18648	0.22634	0.067407	0.12842	-0.051919	0.15069	0.15549	0.097896	-0.049517	1.052	-0.14957	0.049002	0.078244	0.69327	0.026531
0.1503	0.23791	0.0012096	0.2051	0.24678	-0.11414	-0.25414	-0.11977	0.15043	-0.03291	-0.057729	-0.097052	0.065139	0.14546	0.12236	-0.03741	1.0705	-0.054657	0.089765	0.099049	0.80636	0.042463
0.13284	0.24347	0.090039	0.30944	0.23345	-0.17644	-0.32565	-0.12843	0.17087	-0.18408	-0.13365	-0.12943	0.036265	0.181	0.19144	-0.081432	0.8625	-0.042102	0.079681	0.10655	0.8916	0.080838
0.078788	0.26323	0.15819	0.37813	0.28246	-0.20835	-0.41534	-0.035977	0.1533	-0.24927	-0.10866	-0.1485	0.090148	0.23219	0.15723	-0.11818	0.75979	0.0098734	0.14402	0.098509	0.89522	0.071295
0.028492	0.2855	0.15691	0.44857	0.36063	-0.26319	-0.50189	0.16657	0.13253	-0.15223	-0.081988	-0.21323	0.09497	0.18856	0.1638	-0.12667	-1.0983	0.060809	0.082914	0.11016	1.0461	0.063891
-0.021822	0.32144	0.10182	0.5478	0.48924	-0.23632	-0.50277	0.21518	0.11439	-0.16968	0.019263	-0.25467	0.097979	0.090262	0.0741	-0.098171	-0.87371	0.10902	-0.034597	0.13406	1.1231	0.055745
0.027573	0.28935	0.005495	0.60702	0.57961	-0.13428	-0.46087	0.25702	0.13013	-0.23452	0.13201	-0.29077	0.16326	0.10254	0.099337	-0.088606	-0.98432	0.081075	-0.066573	0.14436	1.0697	0.021789
0.13763	0.23428	-0.033576	0.56391	0.49707	-0.080868	-0.43395	0.27129	0.1095	-0.21218	0.074267	-0.22561	0.14434	0.14281	0.21112	-0.01891	-0.79496	-0.020178	-0.060151	0.12939	1.0073	0.017282
0.17131	0.29676	-0.046575	0.47895	0.35614	-0.062741	-0.41592	0.14312	0.15947	-0.16898	0.00086913	-0.15292	0.21037	0.1672	0.29885	0.015925	-0.70275	-0.034419	-0.1338	0.086797	0.94243	0.021975
0.13894	0.37125	-0.055103	0.48446	0.31091	-0.088941	-0.37779	0.094488	0.22342	-0.19401	-0.0046263	-0.13148	0.28448	0.16933	0.2401	0.0036414	-0.46386	-0.073683	-0.089765	0.052657	0.84815	0.11549
-0.010339	0.39369	-0.019365	0.49875	0.33364	-0.11068	-0.32732	0.093924	0.26941	-0.12868	-0.070853	-0.088878	0.24155	0.11909	0.14579	-0.021404	1.5709	-0.17815	-0.19211	0.063022	0.92241	0.19953
-0.11229	0.3872	0.036329	0.45674	0.4048	-0.073491	-0.30526	0.11649	0.32475	-0.060131	-0.12267	-0.11016	0.20893	0.13211	0.081813	0.007639	1.252	-0.11087	-0.14084	0.15423	1.0347	0.21018
-0.015466	0.32575	0.064655	0.39393	0.47004	-0.062491	-0.31533	0.32841	0.28316	-0.12706	-0.17311	-0.13348	0.197	0.20082	0.12176	-0.0013046	1.5447	-0.016352	-0.15159	0.19616	1.1185	0.11461
0.003923	0.28284	0.080361	0.39315	0.53666	-0.030278	-0.33927	0.4335	0.24801	-0.18039	-0.18351	-0.21733	0.23663	0.17373	0.18423	-0.037964	1.4746	0.063613	0.009267	0.17581	1.1521	0.019077
-0.02397	0.29505	0.048009	0.44554	0.6007	-0.034396	-0.37728	0.3811	0.08799	-0.19419	-0.1584	-0.2424	0.28739	0.1513	0.20621	-0.063697	1.3745	0.18527	-0.073894	0.07316	1.1069	-0.034479
-0.015297	0.30691	0.020827	0.5283	0.63556	-0.081148	-0.41414	0.24121	0.0069757	-0.15989	-0.11677	-0.2428	0.21529	0.13695	0.1866	-0.099687	1.5153	0.15088	0.0089069	-0.028823	1.06	-0.027521
0.011638	0.32463	0.00013335	0.59823	0.61637	-0.088659	-0.38888	0.17199	0.021106	-0.12625	-0.056492	-0.16048	0.14625	0.12232	0.18022	-0.1041	1.0932	0.084067	0.22968	-0.058312	1.0889	0.04241
-0.058517	0.36521	0.042542	0.61367	0.4994	-0.0070348	-0.31898	0.20428	0.21989	-0.17174	0.045523	-0.094052	0.18918	0.15483	0.14683	-0.064445	1.4343	-0.02575	0.081672	-0.02874	0.90946	0.061805
-0.085135	0.33692	0.079959	0.56256	0.3026	0.082289	-0.28455	0.1633	0.51449	-0.16411	0.042105	-0.12633	0.13966	0.24303	0.11577	0.0089303	1.1322	0.021983	0.17924	0.024596	0.80772	0.056529
-0.065379	0.30238	0.10749	0.48398	0.17213	0.12184	-0.36231	0.12762	0.47447	-0.12573	-0.14953	-0.14517	0.072206	0.27244	0.10839	0.12475	1.1599	0.0035645	0.14614	0.073982	0.90925	0.079792
-0.030148	0.33818	0.082949	0.46888	0.13117	0.063773	-0.43076	0.029237	0.40436	-0.11023	-0.22376	-0.13973	0.12361	0.22857	0.0067586	0.10949	1.0677	0.079824	0.32641	0.16225	1.0247	0.13659
0.021306	0.3903	0.026921	0.52716	0.21821	-0.018753	-0.41886	-0.012796	0.32841	-0.098578	-0.26633	-0.12071	0.18113	0.19761	0.043756	0.30852	0.80174	0.15899	0.0098479	0.18305	1.218	0.19096
0.035274	0.47607	-0.035468	0.52804	0.35497	-0.080419	-0.39438	-0.021577	0.33929	-0.15516	-0.329	-0.076377	0.1644	0.21019	0.090622	0.0071951	1.1433	0.24602	0.16768	0.23992	1.3017	0.23211
0.015173	0.55151	-0.031578	0.45684	0.40977	-0.052872	-0.38387	0.034475	0.38469	-0.19578	-0.18109	-0.062563	0.16963	0.20854	0.12565	0.079057	0.99481	0.096906	-0.034777	0.23088	1.2174	0.18831
-0.06909	0.50402	-0.0038874	0.40899	0.46492	-0.034683	-0.37903	0.24002	0.3874	-0.14235	-0.10031	-0.062007	0.20006	0.19003	0.16623	0.25365	1.163	-0.0079778	-0.084342	0.19933	1.1607	0.17703
-0.14231	0.38191	0.0018705	0.39247	0.53441	0.047	-0.5036	0.37632	0.31756	-0.095656	-0.0929	-0.052302	0.32702	0.18327	0.17979	0.30266	0.97504	-0.082293	0.15181	0.21378	1.1081	0.14486
-0.11685	0.29938	-0.029093	0.44089	0.55101	0.10545	-0.59887	0.36616	0.28693	-0.080259	-0.022589	-0.046824	0.48101	0.17805	0.15212	0.31916	1.02	-0.079107	-0.025923	0.3192	1.1585	0.11228
-0.1071	0.32784	-0.034293	0.43354	0.53639	0.017816	-0.5605	0.2437	0.36051	-0.061405	-0.0073439	-0.032416	0.56625	0.11977	0.20811	0.28574	1.1299	0.037671	0.095225	0.4222	1.1772	0.18324
-0.13316	0.44254	-0.018415	0.39692	0.5196	-0.08183	-0.51488	0.11563	0.41624	-0.1591	-0.062669	-0.0054267	0.75018	0.15018	0.075425	0.26936	1.1455	0.10606	-0.1263	0.46751	1.196	0.28304
-0.1081	0.56618	0.047288	0.46192	0.47588	-0.11235	-0.49833	0.13213	0.36876	-0.19939	-0.084709	-0.0027138	0.68431	0.177	0.13426	0.22538	1.2117	0.22163	0.094836	0.46266	1.2518	0.34093
-0.12164	0.59624	0.086658	0.58402	0.47088	-0.082489	-0.50937	0.24747	0.26844	-0.15391	-0.093918	-0.015674	0.57903	0.19653	0.24458	0.17229	0.80651	0.1365	0.072609	0.42202	1.1419	0.36936
-0.16963	0.52735	0.13259	0.63193	0.51231	0.012632	-0.48742	0.25545	0.13556	0.0096882	-0.090796	-0.081655	0.49936	0.30358	0.16207	0.14397	1.1074	0.093593	0.38139	0.37571	1.1216	0.35233
-0.15445	0.49853	0.19846	0.62191	0.53598	0.0066028	-0.44506	0.28156	0.092698	0.097128	-0.078688	-0.11247	0.42502	0.38739	0.12883	0.21479	0.82608	0.17136	0.098592	0.38669	1.2783	0.26662
-0.13291	0.51327	0.16587	0.55554	0.55028	-0.048756	-0.37781	0.25244	0.17806	0.032529	-0.031236	-0.095805	0.34346	0.37998	0.012192	0.25286	0.98595	0.16605	0.1153	0.32437	1.3762	0.2446
-0.10997	0.49543	0.025684	0.43693	0.56423	-0.074807	-0.31958	0.16186	0.37822	0.03505	-0.0014309	-0.0895	0.19048	0.32945	0.018829	0.34471	0.81799	0.17778	0.38429	0.25999	1.3717	0.22412
-0.080689	0.45716	-0.013156	0.33502	0.57095	-0.086436	-0.23038	0.02587	0.40898	-0.021222	-0.036471	-0.10058	0.2103	0.30178	0.10094	0.26065	-0.62907	0.22394	-0.042336	0.23108	1.3077	0.26752
-0.018657	0.40689	-0.039041	0.32112	0.57736	-0.040844	-0.17766	0.0066584	0.36875	-0.033329	-0.07925	-0.061115	0.32358	0.32827	0.21086	0.2917	0.26527	0.29367	0.10438	0.25933	1.1849	0.29242
0.022627	0.32296	-0.04337	0.45058	0.56345	-0.027338	-0.23995	0.071089	0.2292	0.0017035	-0.16745	0.014563	0.45443	0.46903	0.27386	0.32411	-1.0059	0.3253	-0.05394	0.25966	1.0931	0.26908
0.070749	0.29332	-0.014471	0.65343	0.55937	0.010565	-0.31656	0.23852	0.15417	-0.026201	-0.15289	-0.030804	0.40272	0.5499	0.22598	0.20564	-0.86551	0.36482	0.059546	0.18461	0.98947	0.30476
0.15327	0.34316	-0.049006	0.7296	0.5868	-0.0074992	-0.3265	0.30996	0.1464	-0.077372	-0.14677	-0.046679	0.38813	0.56934	0.19897	0.59813	-1.0832	0.34615	0.049806	0.097947	0.83425	0.34049
0.1799	0.40067	-0.066934	0.70203	0.58331	-0.081008	-0.38225	0.28952	0.13308	-0.021712	-0.089716	-0.081478	0.5085	0.43619	0.25684	0.030797	-0.63648	0.32832	0.23004	0.11127	0.93102	0.36372
0.14924	0.47996	-0.041578	0.62898	0.56255	-0.2375	-0.39413	0.26503	0.17743	0.092012	0.062403	-0.018266	0.39939	0.39891	0.27069	0.69732	-0.62343	0.27385	0.25569	0.17446	0.93901	0.30111
0.011166	0.55615	-0.031619	0.53024	0.6007	-0.29244	-0.37136	0.2567	0.29726	0.058734	-0.013528	-0.0061056	0.51247	0.40866	0.26848	0.32082	-0.27892	0.22571	0.33168	0.243	0.96944	0.21552
-0.086022	0.44117	0.0038593	0.46996	0.60731	-0.19919	-0.32899	0.27044	0.408	0.004083	0.047569	-0.026872	0.70716	0.44732	0.28192	0.31585	1.0098	0.29511	0.38717	0.21473	1.0569	0.20959
-0.035751	0.29352	-0.01827	0.4344	0.57507	-0.10455	-0.25255	0.27355	0.36434	0.04638	0.0082667	-0.056182	0.79694	0.47315	0.25529	0.40889	-0.52536	0.28248	0.18936	0.18006	1.0806	0.2489
0.037516	0.30429	-0.062759	0.39505	0.53977	-0.054046	-0.18769	0.30514	0.27184	0.018811	-0.052374	-0.098784	0.80806	0.47377	0.30997	0.47064	0.82618	0.21321	0.27082	0.18261	1.166	0.37562
0.060558	0.32744	-0.085722	0.31929	0.56618	-0.076534	-0.18315	0.21045	0.20183	-0.036533	-0.028386	-0.11033	0.7493	0.494	0.33524	0.4363	0.37683	0.16605	0.21118	0.24369	1.0917	0.46739
0.035555	0.34501	-0.11062	0.27367	0.61589	-0.0094545	-0.24505	0.066745	0.12835	-0.022494	-0.026383	-0.13632	0.77673	0.46874	0.41052	0.41486	-0.57838	0.2888	0.52679	0.32942	1.0889	0.46928
0.01959	0.34635	-0.12603	0.30331	0.60012	0.089429	-0.30402	0.15449	0.11178	0.0077488	-0.016517	-0.15666	0.82807	0.41786	0.41094	0.4439	-0.52099	0.38305	0.40875	0.28366	1.1367	0.42608
0.0093514	0.29381	-0.10232	0.36208	0.56938	0.085955	-0.31836	0.26552	0.25149	-0.10135	-0.06635	-0.13853	0.77381	0.45958	0.50486	0.56705	-0.3979	0.40458	0.36181	0.15018	0.9984	0.37387
0.023538	0.32895	-0.14184	0.42059	0.55559	0.040745	-0.31333	0.39534	0.38942	-0.1819	-0.1301	-0.026665	0.67388	0.49015	0.46013	0.77044	-0.13677	0.48638	-0.10088	0.22952	1.3973	0.34035
0.15074	0.46846	-0.14271	0.48234	0.60106	0.00042504	-0.31552	0.37304	0.47466	-0.18622	-0.054249	0.10931	0.75043	0.46954	0.42995	0.83768	-0.063131	0.57364	-0.17368	0.28313	1.2998	0.32241
0.1358	0.53658	-0.022779	0.5305	0.64304	-0.047887	-0.2917	0.30428	0.52276	-0.093459	-0.054471	0.11959	0.97027	0.42349	0.34942	1.0357	0.3864	1.093	0.23162	0.27834	1.7249	0.33805
0.12417	0.55837	0.048556	0.57117	0.57586	-0.091905	-0.30017	0.27249	0.50751	-0.044772	-0.0075888	0.074991	0.97866	0.43209	0.26538	1.1801	-0.19579	1.0755	-0.32002	0.3114	1.9174	0.33849
0.069781	0.57916	0.021136	0.5604	0.45418	-0.084756	-0.26461	0.28338	0.50725	-0.033337	-0.05743	0.022663	0.97457	0.41657	0.27128	1.3075	-0.52442	1.5875	-0.24372	0.22785	1.5832	0.39609
0.031241	0.52026	-0.014736	0.54398	0.32716	-0.043936	-0.24408	0.30651	0.46862	0.030328	-0.01393	0.04593	0.94902	0.38686	0.29321	0.86465	-0.6076	0.79058	-0.30405	0.064874	1.5345	0.47892
-0.0042543	0.39847	-0.043358	0.49768	0.2336	-0.012052	-0.27919	0.41244	0.44786	-0.040933	0.029789	0.13224	0.90567	0.45971	0.33681	1.4468	-0.42081	1.2143	0.053714	0.19516	1.3762	0.53738
-0.034667	0.37206	-0.047858	0.39551	0.2454	-0.042718	-0.25141	0.41398	0.36879	-0.13091	0.013369	0.1201	0.81267	0.49332	0.38432	1.0193	0.59754	2.7136	0.39863	0.3077	1.4362	0.5007
-0.036354	0.47573	-0.044461	0.35223	0.51384	0.0010875	-0.25169	0.36134	0.34144	-0.090002	-0.027244	0.1196	0.74266	0.50307	0.4747	1.1791	0.32011	2.5792	0.53504	0.3066	1.2957	0.40423
-0.022779	0.52861	-0.053948	0.40001	0.7243	-0.027308	-0.28527	0.31891	0.37542	-0.10432	-0.0014194	0.092541	0.7989	0.48639	0.10441	1.0958	0.36097	2.5702	0.66567	0.29424	1.14	0.3542
-0.042952	0.44736	-0.060953	0.45862	0.64728	-0.067952	-0.32913	0.30516	0.42745	-0.059736	0.013335	0.060523	0.92389	0.49999	0.8235	0.76783	0.31115	2.2626	0.74264	0.2862	1.1514	0.36172
-0.10755	0.2839	-0.12882	0.48246	NaN	-0.080203	-0.36321	0.37046	0.50702	-0.022796	0.020106	0.0019349	0.97578	0.52509	1.2021	0.73616	0.39927	2.3436	0.96724	0.24979	1.7049	0.35336
-0.16529	0.23577	-0.20397	0.51725	NaN	-0.069972	-0.37828	0.46816	0.52513	-0.08567	-0.026675	-0.055088	1.0345	0.53384	1.276	0.46342	0.49318	2.6854	1.0829	0.3397	1.6236	0.34823
-0.12867	0.30334	-0.22409	0.52438	NaN	-0.037018	-0.37022	0.5566	0.50956	-0.16398	-0.062577	-0.038292	0.91551	0.4897	1.2832	1.1603	0.5149	2.5324	1.268	0.45105	1.5589	0.32781
-0.029884	0.39605	-0.14528	0.50356	NaN	0.044633	-0.35525	0.57434	0.44727	-0.20545	-0.029547	2.0566e-05	0.95846	0.49095	-0.26879	0.70974	0.56973	2.2672	1.3507	0.34598	1.4338	0.34731
