# Supplementary material for: Timing variability of sensorimotor integration during vocalization in individuals who stutter
Source: Sci Rep. 2018 Nov 5;8:16340. doi: 10.1038/s41598-018-34517-1 (PMC6218511; doi:10.1038/s41598-018-34517-1)
Supplement: Supplementary file 2 — Dataset 1 [file 41598_2018_34517_MOESM2_ESM.zip › compens-stutt-behav-scireports-supplementary-material/AC2019_down.txt]

0.25444	-1.0544	-0.020221	0.37793	-0.27234	-0.29096	-0.47172	-0.097733	0.0063586	-0.80588	-0.11579	-0.22803	0.011247	-0.36398	-0.3917	-0.13549	0.20441	-0.40062	-0.03275	-0.59821	-0.096455
0.30288	-1.0282	0.038851	0.25825	-0.3795	-0.40637	-0.52072	-0.069604	0.046104	-0.80786	-0.033145	-0.23595	0.061603	-0.33036	-0.4244	-0.039383	0.25825	-0.37164	-0.10725	-0.52614	-0.29002
0.35363	-1.0207	0.094342	0.061143	-0.37339	-0.48839	-0.48148	-0.13282	0.084702	-0.68692	-0.037468	-0.21449	0.071309	-0.30656	-0.48668	0.035818	0.3075	-0.25583	-0.14382	-0.35207	-0.47468
0.28724	-0.95261	0.10696	-0.054272	-0.33343	-0.42352	-0.34846	-0.25155	0.053287	-0.5363	-0.11768	-0.18199	0.028112	-0.27165	-0.46026	0.072366	0.25012	-0.33088	-0.14623	-0.18666	-0.57139
0.13853	-0.85968	0.065836	-0.016911	-0.22407	-0.25784	-0.16075	-0.38545	0.030668	-0.3256	-0.24187	-0.16222	-0.068152	-0.2017	-0.43717	0.0054328	0.23672	-0.39752	-0.1802	-0.1702	-0.5534
0.15902	-0.72855	-0.042334	0.12178	-0.072452	-0.24756	-0.022784	-0.49143	0.13401	-0.27076	-0.30466	-0.13215	-0.15247	-0.1759	-0.39492	-0.0054193	0.22284	-0.96304	-0.29841	-0.34036	-0.42734
0.1781	-0.62547	-0.13994	0.2464	-0.1537	-0.43851	0.054332	-0.53988	0.26014	-0.31258	-0.307	-0.13242	-0.14723	-0.19692	-0.36652	-0.015028	0.20015	-1.1606	-0.40868	-0.57969	-0.35226
0.12605	-0.62339	-0.19728	0.30308	-0.28165	-0.56357	-0.047367	-0.48335	0.21727	-0.30676	-0.21276	-0.16151	-0.16081	-0.17546	-0.35136	-0.050465	0.24408	-1.1247	-0.44362	-0.63273	-0.38948
0.19756	-0.64909	-0.15533	0.2725	-0.34235	-0.60722	-0.28852	-0.36209	0.14975	-0.34206	-0.04532	-0.12894	-0.16389	-0.17181	-0.29397	-0.079	0.27574	-1.1734	-0.3192	-0.41929	-0.42186
0.26878	-0.6383	0.030198	0.19253	-0.23313	-0.57346	-0.39308	-0.26894	0.1889	-0.39658	-0.068939	-0.078774	-0.10082	-0.18895	-0.34174	-0.090403	0.27166	-1.1755	-0.26812	-0.26063	-0.40546
0.15716	-0.47681	0.052622	0.09987	-0.088963	-0.45463	-0.34649	-0.17305	0.18345	-0.43029	-0.23758	-0.093141	-0.042079	-0.1529	-0.29551	-0.08215	0.32387	-1.1258	-0.414	-0.21352	-0.40753
-0.012662	-0.29546	-0.092922	0.029849	-0.036298	-0.26042	-0.1655	-0.050334	0.01675	-0.38492	-0.29387	-0.19354	0.027144	-0.09164	-0.24957	-0.017922	0.28098	-0.87903	-0.4916	-0.18358	-0.41769
-0.10398	-0.17925	-0.15784	0.016643	0.072024	-0.041719	-0.0064904	0.013181	-0.10527	-0.28799	-0.25599	-0.32143	0.084204	-0.054702	-0.23467	0.067789	0.31616	-0.73119	-0.53331	-0.22777	-0.35165
-0.043019	-0.15186	-0.015088	0.015937	0.039563	-0.3026	0.036554	0.0032311	-0.018206	-0.22036	-0.27015	-0.36551	0.054391	-0.054729	-0.19139	0.087496	0.27014	-0.23084	-0.49723	-0.31053	-0.29108
0.071551	-0.19229	0.20995	0.054698	-0.060882	-0.44656	0.057829	0.012709	0.089922	-0.1664	-0.24261	-0.29961	-0.025961	-0.091545	-0.11663	0.1135	0.17843	-0.36758	-0.38328	-0.41298	-0.26195
0.036569	-0.2531	0.36123	0.071649	-0.088533	-0.45751	0.066361	0.04993	0.16209	-0.16688	-0.19502	-0.15521	-0.11149	-0.13892	-0.059384	0.085556	0.17449	-0.71406	-0.38282	-0.46484	-0.2586
-0.10858	-0.28024	0.30271	0.043757	-0.024985	-0.3143	0.079175	0.025276	0.22585	-0.24057	-0.18639	-0.012744	-0.13307	-0.17335	-0.11564	0.0054928	0.17969	-0.97914	-0.35013	-0.30857	-0.23553
-0.24562	-0.21736	0.25646	0.085433	0.039966	-0.13322	0.029935	-0.034746	0.25327	-0.33345	-0.114	0.11242	-0.069461	-0.16852	-0.10847	0.011624	0.11443	-1.0516	-0.29177	-0.076789	-0.2251
-0.22774	-0.024383	0.21957	0.12128	0.091066	-0.21405	-0.068447	-0.039273	0.21618	-0.26369	-0.015247	0.1874	-0.076495	-0.15826	-0.11716	0.067361	0.13608	-1.0206	-0.17604	0.032724	-0.22714
-0.13682	0.15295	0.15413	0.109	0.017961	-0.30883	-0.067753	-0.029653	0.11014	-0.082085	-0.071495	0.12867	-0.10809	-0.10524	-0.14056	0.075765	0.2418	-1.0073	-0.072628	0.10076	-0.22158
0.0051055	0.1683	0.068775	0.094613	-0.035659	-0.44484	-0.04572	-0.084686	0.043685	0.0059782	-0.22425	-0.0067546	-0.069918	-0.0455	-0.17494	-0.066205	0.23687	-1.0139	-0.10816	0.081575	-0.2024
0.10956	0.091163	0.0111	0.090182	-0.018859	-0.50173	-0.092505	-0.12413	0.064648	-0.017795	-0.24983	-0.12999	-0.081615	-0.0019648	-0.20724	-0.053268	0.26846	-0.74327	-0.20037	-0.068065	-0.12717
0.012256	0.051546	0.082502	0.067788	0.06464	-0.43082	-0.052771	-0.089049	0.13002	-0.0030559	-0.20845	-0.23867	-0.084122	0.028362	-0.19908	-0.038419	0.24361	-0.13131	-0.20242	-0.12027	-0.020452
-0.05571	0.063907	0.14771	0.046523	0.077093	-0.309	0.0088992	-0.048417	0.18296	0.10916	-0.12779	-0.27521	-0.07325	0.0069672	-0.20145	-0.16138	0.19731	0.051006	-0.17749	-0.085961	0.028455
0.0033402	0.015897	0.14705	0.03454	0.098184	-0.16768	-0.0076928	-0.028524	0.19462	0.0060659	0.040721	-0.22042	-0.11645	-0.049539	-0.16875	-0.12407	0.22464	0.14636	-0.05201	-0.092109	0.037404
0.057711	-0.11121	0.016476	0.030846	0.086679	-0.008119	-0.11483	-0.012679	0.1862	-0.022609	0.24926	-0.13092	-0.16923	-0.12357	-0.081742	-0.0073884	0.24113	0.20916	-0.087274	-0.087057	-0.022069
0.067539	-0.22333	-0.062621	0.049004	0.075074	0.035765	-0.16531	0.0071576	0.1433	0.0074103	0.39827	-0.069654	-0.16898	-0.12767	-0.042812	0.065641	0.18091	0.2551	-0.04101	-0.067586	-0.078003
0.10582	-0.25774	-0.050777	0.05258	0.11833	0.038929	-0.085523	0.0091037	0.051503	-0.027911	0.42701	-0.028372	-0.10321	-0.096451	0.08045	0.13508	0.10522	0.21906	-0.04858	-0.028001	-0.067773
0.080333	-0.14374	-0.037131	0.029116	0.10638	0.0044522	-0.031935	0.0018358	-0.028981	-0.10464	0.20909	0.0093206	-0.0013685	-0.034472	0.083793	0.091798	0.054644	0.055888	-0.059322	0.0078298	-0.040664
0	0	0	0	0	0	0	0	0	0	0	0	0	0	0	0	0	0	0	0	0
-0.00098459	0.070367	-0.013415	0.019226	-0.062112	0.016435	0.0058549	-0.029933	0.044722	0.16535	0.0076747	-0.0051354	0.1042	-0.030188	-0.093381	-0.11386	-0.015223	0.042006	0.033851	-0.03016	-0.00021065
0.066738	0.11022	-0.073375	0.038654	-0.097546	0.077917	0.039212	-0.057108	0.066087	0.21175	0.1594	0.0066345	0.11527	-0.023473	-0.10003	-0.22323	0.13255	0.10374	0.080511	-0.049101	0.0069819
0.11429	0.034286	-0.0026728	0.046419	-0.074323	0.10007	0.0113	-0.048029	0.079108	0.21332	0.31173	0.020693	-0.0036346	-0.015713	-0.06503	-0.31675	0.36522	0.25125	0.10753	-0.01812	0.0233
0.052236	-0.16057	0.090836	0.075651	-0.029419	0.097021	-0.062476	-0.036245	0.01625	0.17368	0.37709	0.013949	-0.055346	-0.03628	-0.071531	-0.29666	0.43838	0.45941	0.038852	0.054016	0.048628
-0.059495	-0.22007	0.20149	0.083737	0.019471	0.13148	-0.099963	-0.043509	-0.062601	0.13815	0.36805	-0.073148	-0.0050038	-0.0045712	0.006908	-0.18788	0.54052	0.52535	0.023288	0.11244	0.10865
-0.01072	-0.15623	0.25729	0.031254	0.044327	0.20655	-0.05352	-0.018853	-0.011594	0.14083	0.34122	-0.13804	-0.052837	0.01745	0.0019869	-0.10251	0.53841	0.51692	0.081925	0.11312	0.1796
0.1105	-0.11506	0.15551	-0.063606	0.077738	0.17021	-0.013159	0.029539	0.15362	0.14217	0.32683	-0.13243	-0.047134	0.033275	-0.072006	-0.081768	0.45743	0.42616	0.16001	-0.040848	0.23843
0.19246	-0.084677	0.12872	-0.093103	0.061048	0.045498	0.041414	0.027127	0.25113	0.19344	0.31756	-0.10155	0.0058506	0.070848	-0.045558	-0.074576	0.3806	0.33803	0.19536	-0.097815	0.28193
0.14494	-0.088537	0.071554	-0.047047	0.0052164	0.0091821	0.083496	-0.0094279	0.27851	0.28206	0.1835	-0.012213	0.0048757	0.11561	0.0098428	-0.059822	0.36912	0.40933	0.19983	0.021521	0.32229
0.06627	-0.25552	0.10145	-0.016119	-0.044949	-0.0063815	0.089837	-0.023039	0.25777	0.37534	0.046052	0.085836	-0.046674	0.078176	-0.00024085	-0.052342	0.35612	0.5458	0.01809	0.023002	0.32965
0.062808	-0.4909	0.16272	0.029303	-0.03887	-0.096433	0.068486	-0.027648	0.18889	0.38342	-0.010585	0.17223	-0.025555	0.037611	0.026584	-0.075258	0.26191	0.58495	-0.020053	0.012111	0.28827
0.16029	-0.55886	0.17601	0.090443	-0.0038102	-0.19087	0.074822	-0.061295	0.21238	0.35073	0.10129	0.23821	0.0073942	-0.021168	0.097542	-0.035892	0.24702	0.65769	0.02836	0.034723	0.20118
0.27178	-0.51837	0.17411	0.15093	0.055179	-0.15579	0.095202	-0.071874	0.29141	0.32688	0.23644	0.25113	-0.0041131	-0.067953	0.012173	0.00544	0.27291	0.65572	0.12085	0.036202	0.14482
0.37654	-0.50857	0.11582	0.16728	0.099383	-0.03736	0.12615	0.021082	0.2773	0.27691	0.30975	0.16126	0.0083245	-0.029615	0.018074	0.036218	0.36895	0.54193	0.13896	0.055624	0.22679
0.34148	-0.50565	0.10397	0.089466	0.13468	0.11793	0.16804	0.13622	0.2008	0.28481	0.35473	0.014837	0.097079	0.041753	-0.020818	0.026672	0.44176	0.39775	0.17662	0.082799	0.34745
0.25856	-0.45239	0.093384	0.0098074	0.18	0.30443	0.15912	0.20382	0.13927	0.33825	0.41322	-0.084962	0.18063	0.079263	0.020617	-0.030576	0.47929	0.27202	0.15935	0.15272	0.40672
0.20841	-0.23754	0.059312	-0.010555	0.23592	0.32523	0.18604	0.26608	0.1933	0.35187	0.40327	-0.11945	0.20876	0.11284	0.090394	-0.0047422	0.48189	0.24024	0.20837	0.14804	0.47406
0.27044	-0.061865	0.14122	0.0083068	0.2062	0.21896	0.1947	0.28365	0.26024	0.33669	0.25116	-0.067089	0.31241	-0.022347	0.19075	0.040091	0.54141	0.3926	0.30421	0.064315	0.47929
0.40257	-0.052134	0.18854	0.057248	0.21664	0.12394	0.25393	0.26322	0.25794	0.3464	0.17723	0.030853	0.39313	0.19092	0.25652	0.013095	0.5942	0.4999	0.39596	-0.013446	0.43773
0.41546	-0.07841	0.17156	0.076695	0.32003	0.055408	0.32418	0.22484	0.24538	0.34503	0.18816	0.13516	0.42973	-0.19292	0.25811	0.063086	0.61437	0.57324	0.47332	-0.060968	0.46118
0.22893	-0.07568	0.1856	0.080436	0.26246	0.080966	0.33702	0.20096	0.2576	0.34783	0.26283	0.25167	0.29499	-0.75465	0.32507	0.15696	0.58486	0.62518	0.55448	-0.045487	0.52408
0.29565	-0.030008	0.21704	0.12262	0.26258	0.32839	0.32224	0.21601	0.30189	0.39203	0.30568	0.28384	0.15143	-0.81909	0.23265	0.15174	0.57345	0.65958	0.5909	0.096856	0.56839
0.48724	0.067412	0.21923	0.18209	0.21884	0.49816	0.28614	0.26404	0.37249	0.42906	0.26998	0.19824	0.20836	-0.78812	0.22806	0.1938	0.53755	0.70152	0.62852	0.1939	0.56235
0.58405	0.18536	0.16045	0.2389	0.20266	0.52171	0.2338	0.31314	0.37011	0.43942	0.17498	0.13315	0.18818	-0.7034	0.29751	0.22972	0.5291	0.6459	0.65566	0.13756	0.51123
0.61442	0.29397	0.19229	0.26654	0.24868	0.49208	0.29794	0.34854	0.31187	0.49226	0.13938	0.067567	0.19841	-0.65006	0.29986	0.17546	0.51727	0.56702	0.5862	0.17435	0.47547
0.58074	0.27689	0.26802	0.26123	0.30366	0.33244	0.3861	0.42562	0.2466	0.47278	0.19326	-0.0319	0.31966	0.51984	0.24471	0.081341	0.50244	0.5229	0.50499	0.25711	0.48044
0.63665	0.1886	0.22781	0.23285	0.29004	0.34623	0.41264	0.51516	0.26149	0.45897	0.26203	-0.051294	0.48753	1.2228	0.24185	-0.031923	0.60415	0.56216	0.45693	0.30014	0.49233
0.70088	0.098865	0.19288	0.19411	0.33687	0.38492	0.36649	0.53511	0.3355	0.50662	0.36769	0.0065168	0.63175	1.1237	0.22781	-0.029024	0.5925	0.60763	0.49255	0.26308	0.50564
0.78672	0.035125	0.22404	0.15311	0.32548	0.43956	0.31382	0.4976	0.40112	0.52057	0.38524	0.079815	0.68268	1.1106	0.16402	0.11728	0.5746	0.62152	0.45246	0.1145	0.45905
0.88559	0.078497	0.26309	0.11784	0.39436	0.50949	0.26782	0.4392	0.44072	0.51896	0.35163	0.14322	0.71595	1.0729	0.12531	0.20933	0.51728	0.69273	0.42037	0.050223	0.41459
0.91864	0.20324	0.27763	0.1209	0.39962	0.48916	0.27456	0.4195	0.34609	0.588	0.26856	0.17051	0.75199	0.96849	0.07496	0.22721	0.52384	0.76547	0.46544	0.11386	0.39907
0.87635	0.26601	0.28425	0.12423	0.38874	0.47704	0.31624	0.46097	0.21766	0.63666	0.12697	0.20684	0.79643	0.21175	0.15027	0.29555	0.28148	0.75021	0.55052	0.17711	0.40083
0.8566	0.21112	0.23881	0.1402	0.33455	0.53024	0.29977	0.52055	0.22358	0.6197	0.091353	0.22204	0.9098	0.52762	0.17359	0.24464	0.33404	0.67882	0.52065	0.17094	0.40006
0.87959	0.16604	0.18513	0.20421	0.30091	0.5997	0.34644	0.5207	0.27483	0.60261	0.13835	0.17856	1.0924	0.1267	0.25867	0.19153	0.4321	0.64466	0.49572	0.12103	0.37591
0.91447	0.16286	0.16606	0.26187	0.32279	0.63184	0.31326	0.5093	0.23856	0.57288	0.16064	0.091228	1.4192	0.68532	0.24797	0.2492	0.60525	0.68605	0.48653	0.068286	0.36228
0.93395	0.17845	0.22399	0.29199	0.40868	0.63573	0.25609	0.50338	0.23307	0.55662	0.17331	-0.0096456	1.4959	1.4818	0.29304	0.28213	0.13921	0.70816	0.51449	0.035234	0.41354
0.96227	0.17302	0.26748	0.28715	0.46109	0.57876	0.27488	0.45009	0.2798	0.59337	0.22366	-0.013717	1.4017	1.3576	0.40013	0.25314	-0.042897	0.73998	0.52258	0.034449	0.49627
1.003	0.17883	0.2178	0.22865	0.48307	0.52209	0.29233	0.43272	0.36036	0.68923	0.30033	0.064658	1.3062	1.2397	0.3766	0.26475	-0.21246	0.71126	0.52491	0.06386	0.57344
1.1022	0.26418	0.13368	0.18576	0.4714	0.55956	0.33099	0.46459	0.38511	0.79026	0.31231	0.095973	1.2533	1.1217	0.39393	0.22408	-0.32788	0.6259	0.51106	0.048318	0.63402
1.1778	0.36963	0.13015	0.25652	0.49545	0.6047	0.3289	0.49673	0.31889	0.80126	0.23419	0.048922	1.3681	1.1062	0.41359	0.22353	-0.34388	0.59692	0.42401	0.063026	0.61011
1.1391	0.44393	0.21696	0.35881	0.57646	0.63908	0.29699	0.55934	0.3624	0.62554	0.17352	0.032356	1.5347	1.1261	0.51572	0.30002	-0.33966	0.62092	0.40048	0.15611	0.59612
1.0698	0.45321	0.29626	0.40344	0.612	0.59575	0.27166	0.60827	0.45606	0.55238	0.17027	0.058364	1.8412	1.1513	0.47041	0.33858	-0.34312	0.65303	0.39497	0.17304	0.61164
1.0415	0.40805	0.27004	0.40405	0.62174	0.56842	0.28399	0.58061	0.51484	0.60881	0.189	0.045375	1.9126	0.092699	0.42928	0.28559	-0.34112	0.62889	0.36038	0.20821	0.56994
1.0882	0.35069	0.2457	0.3912	0.6607	0.59995	0.35893	0.52062	0.52233	0.63611	0.27448	0.0062563	1.9237	-0.64016	0.40443	0.25418	0.058546	0.57397	0.42424	0.2603	0.56507
1.1316	0.33372	0.25658	0.40913	0.70956	0.62573	0.35839	0.4623	0.51561	0.71505	0.30173	0.01832	1.9935	-0.60428	0.44577	0.28429	-0.15644	0.47984	0.46355	0.26191	0.55931
1.143	0.40586	0.26538	0.45623	0.70352	0.65168	0.42445	0.45635	0.44757	0.78472	0.3128	0.071403	1.4035	-0.59548	0.53339	0.31941	-0.14051	0.46794	0.45033	0.28014	0.5183
1.2045	0.49273	0.25171	0.46071	0.66072	0.58187	0.40302	0.52682	0.41196	0.81882	0.34327	0.12033	1.7328	-0.5499	0.44564	0.36926	-0.065771	0.58179	0.52143	0.32799	0.54916
1.2376	0.51878	0.27574	0.45064	0.69684	0.43765	0.35937	0.59802	0.49196	0.80955	0.27549	0.14596	1.5538	-0.60289	0.53137	0.38368	0.11588	0.59537	0.66677	0.38149	0.60752
1.2036	0.52668	0.32191	0.4415	0.7322	0.42211	0.31222	0.65429	0.59305	0.78253	0.17941	0.16242	1.4742	0.61553	0.37241	0.42476	1.6525	0.73689	0.63207	0.45482	0.63187
1.1947	0.56422	0.32867	0.4469	0.73514	0.4562	0.2743	0.6944	0.60827	0.70105	0.13111	0.17351	1.9936	1.4487	0.53114	0.44578	1.3135	0.53725	0.67121	0.45669	0.6057
1.2134	0.55417	0.28761	0.46505	0.73146	0.54058	0.29966	0.70069	0.56572	0.62126	0.14506	0.15755	1.5464	1.4372	0.51073	0.46279	1.1099	0.68999	0.66762	0.35548	0.7176
1.2282	0.54355	0.30603	0.48472	0.68812	0.57162	0.3091	0.69306	0.48178	0.56419	0.1985	0.16409	1.6901	1.2361	0.81469	0.39268	0.1554	0.44645	0.70617	0.27285	0.5605
1.2271	0.53707	0.38137	0.50925	0.73164	0.48178	0.37026	0.65284	0.44956	0.50399	0.25282	0.21617	1.6427	1.0419	1.0779	0.38869	-0.06816	0.2657	0.7172	0.32085	0.81166
1.2425	0.54538	0.38614	0.55284	0.71315	0.47454	0.40325	0.65188	0.45071	0.59234	0.30725	0.31628	1.4723	0.71745	1.1525	0.38492	0.05382	0.35312	0.76991	0.39041	0.56817
1.2623	0.5932	0.3356	0.62774	0.69258	0.51881	0.39867	0.67156	0.49453	0.73715	0.2976	0.34953	1.5781	0.30583	1.0272	0.46044	0.072522	0.37709	0.77469	0.45568	0.5885
1.2533	0.69817	0.28935	0.64845	0.64246	0.65284	0.42081	0.63853	0.52471	0.77516	0.26392	0.33036	1.502	0.5062	-0.044396	0.45709	0.16302	0.58589	0.72367	0.44776	0.91232
1.2451	0.7529	0.34897	0.59375	0.60695	0.67353	0.37282	0.60717	0.55387	0.83515	0.34768	0.32404	1.9758	0.44482	0.90466	0.42487	0.26461	0.56643	0.71386	0.38963	0.75836
1.2419	0.67563	0.4493	0.55635	0.62273	0.6875	0.36791	0.60919	0.53698	0.81517	0.37212	0.3215	1.7787	0.46834	0.3502	0.42244	0.32799	0.68415	0.70538	0.41981	0.913
1.2636	0.60371	0.47047	0.55587	0.70123	0.61244	0.38446	0.62714	0.46554	0.67164	0.35027	0.31639	1.2422	0.5629	0.69855	0.46155	1.2849	0.5755	0.7362	0.48541	0.7755
1.2992	0.56936	0.51703	0.55174	0.70895	0.58665	0.35841	0.66372	0.45814	0.57759	0.40575	0.30712	1.2041	0.50202	0.72843	0.49177	0.85001	0.2451	0.84242	0.50313	0.84146
1.383	0.62128	0.5116	0.56725	0.73238	0.57519	0.35844	0.67982	0.51574	0.57209	0.41693	0.35094	0.95273	0.4994	0.68571	0.45258	0.96171	0.60858	0.85158	0.49733	0.78087
1.4157	0.68267	0.45556	0.60006	0.7256	0.55324	0.39811	0.68006	0.61807	0.61261	0.38777	0.37908	1.2406	0.48762	0.85494	0.45334	1.0003	0.05692	0.79802	0.48445	0.71634
1.4109	0.71764	0.45035	0.61905	0.71691	0.56166	0.43541	0.72023	0.72412	0.72486	0.38351	0.33678	1.2881	0.48823	0.34324	0.49906	1.1228	0.74172	0.74698	0.43728	0.96065
1.4671	0.69714	0.47186	0.61213	0.67688	0.58647	0.44943	0.75247	0.70882	0.77841	0.38929	0.33188	1.3933	0.52646	1.2331	0.51499	1.0406	0.70326	0.75866	0.34133	0.7042
1.5559	0.60192	0.46751	0.59607	0.74484	0.61343	0.432	0.75328	0.68276	0.78333	0.4382	0.39814	1.8079	0.61145	0.10378	0.43877	1.124	0.3816	0.86229	0.27006	1.0896
1.5267	0.55267	0.4285	0.57877	0.77236	0.60269	0.41878	0.73821	0.6359	0.78265	0.39744	0.40873	1.7965	0.63282	0.94805	0.37722	1.0213	0.19355	0.81454	0.31456	0.84559
1.4388	0.55539	0.39796	0.55227	0.77306	0.64669	0.49336	0.71512	0.59884	0.71735	0.32894	0.38627	1.82	0.6803	0.67856	0.40019	1.1039	-0.092162	0.7141	0.34405	0.78172
1.4159	0.55258	0.3607	0.5099	0.75373	0.63686	0.52927	0.66763	0.54864	0.63883	0.35269	0.40705	1.7196	0.70658	0.55997	0.34018	1.0965	1.043	0.71485	0.33755	0.85238
1.4407	0.54973	0.32799	0.43397	0.74821	0.60604	0.44288	0.62163	0.4936	0.63683	0.34545	0.45692	1.4667	0.67246	1.2326	0.26715	0.99891	1.5615	0.72159	0.363	0.70726
1.4985	0.52028	0.2782	0.3704	0.76945	0.61118	0.29933	0.58574	0.43491	0.66635	0.33074	0.50522	1.5078	0.63232	1.2194	0.29474	0.82304	1.6442	0.77009	0.38522	0.77079
1.5466	0.50852	0.31295	0.40367	0.71402	0.53038	0.17703	0.5524	0.45219	0.69594	0.36253	0.51633	1.4438	0.60725	1.2138	0.36353	0.78282	1.5285	0.79369	0.36268	0.72539
1.5077	0.54413	0.48729	0.53103	0.63042	0.47018	0.14283	0.58665	0.52943	0.78056	0.31862	0.47661	1.5373	0.61766	0.50624	0.38957	0.76449	1.3639	0.80549	0.36373	0.75074
1.4225	0.56677	0.51916	0.63505	0.63788	0.40661	0.21123	0.63113	0.66134	0.84205	0.32987	0.4651	1.6025	0.66474	0.55102	0.39512	0.70646	1.3206	0.73253	0.4182	0.70573
1.3367	0.61754	0.49622	0.65911	0.67762	0.41882	0.25516	0.64994	0.75325	0.75452	0.37502	0.42431	1.6516	0.7079	0.48815	0.37979	0.7619	0.095092	0.8161	0.46315	0.73736
1.3556	0.66276	0.57543	0.60555	0.67858	0.42422	0.31485	0.69034	0.71526	0.63615	0.34649	0.3147	1.7568	0.76444	0.45621	0.37256	0.82963	0.97365	0.67361	0.47856	0.76605
1.3803	0.62562	0.62851	0.51578	0.78527	0.42241	0.37798	0.73329	0.66119	0.64998	0.36747	0.19891	1.7551	0.84522	0.42457	0.39036	0.85481	0.21913	0.84504	0.44819	0.73565
1.3382	0.55362	0.5931	0.45399	0.8184	0.36252	0.38079	0.73197	0.62789	0.74394	0.40225	0.17724	1.6597	0.83015	0.55135	0.37148	0.84688	-0.36321	0.77404	0.40304	0.90963
1.3214	0.56059	0.50842	0.42944	0.80008	0.35861	0.32493	0.71662	0.65951	0.80521	0.44186	0.20776	1.5489	0.82125	0.57571	0.34889	0.79838	-0.33193	0.88819	0.4296	0.75979
1.2942	0.59132	0.42135	0.41915	0.69017	0.40089	0.25132	0.77815	0.63941	0.81767	0.48768	0.25124	1.4165	0.78732	0.71165	0.33692	0.84467	-0.30179	0.90704	0.46209	0.87627
1.2454	0.60556	0.49806	0.39845	0.64166	0.44614	0.23889	0.90907	0.58167	0.82122	0.46425	0.32628	1.2848	0.84248	0.67344	0.34035	0.80439	-0.28679	0.70167	0.47252	0.71316
