# Supplementary material for: Timing variability of sensorimotor integration during vocalization in individuals who stutter
Source: Sci Rep. 2018 Nov 5;8:16340. doi: 10.1038/s41598-018-34517-1 (PMC6218511; doi:10.1038/s41598-018-34517-1)
Supplement: Supplementary file 2 — Dataset 1 [file 41598_2018_34517_MOESM2_ESM.zip › compens-stutt-behav-scireports-supplementary-material/AC2019_up.txt]

-0.16556	-0.12967	-0.30652	-0.64341	0.12738	-0.21854	-0.72915	-0.17939	-0.26341	-0.30151	-0.72019	-0.63813	0.10474	-0.1009	-0.54188	-1.2198	-0.21797	0.086579	-0.51337	-0.8119
-0.27454	-0.16335	-0.30656	-0.74779	0.062778	-0.31131	-0.86078	-0.24936	-0.27066	-0.2796	-0.72874	-0.58799	0.091588	-0.16419	-0.48909	-1.1562	-0.25362	0.089302	-0.56318	-0.83256
-0.35377	-0.21642	-0.34239	-0.84181	-0.081333	-0.34164	-0.8694	-0.31354	-0.2625	-0.30187	-0.77153	-0.50661	0.00070832	-0.23964	-0.47649	-1.0071	-0.2575	0.067441	-0.58219	-0.82508
-0.42188	-0.30254	-0.3399	-0.86963	-0.24173	-0.25105	-0.89643	-0.48271	-0.24493	-0.24522	-0.70845	-0.43042	-0.043612	-0.34914	-0.45557	-0.95467	-0.21991	0.031021	-0.5341	-0.77748
-0.48998	-0.28438	-0.31404	-0.88534	-0.35939	-0.17862	-0.89349	-0.66304	-0.2409	-0.19377	-0.51739	-0.39662	-0.06272	-0.3883	-0.3956	-0.94205	-0.14423	-0.048289	-0.40812	-0.59659
-0.45389	-0.24891	-0.3838	-0.92032	-0.37643	-0.20515	-0.8526	-0.51517	-0.21459	-0.29993	-0.55062	-0.47743	-0.065906	-0.38449	-0.37783	-0.92514	-0.097374	-0.14523	-0.40988	-0.50331
-0.34985	-0.18891	-0.50039	-0.93765	-0.26285	-0.34323	-0.87455	-0.2484	-0.14217	-0.26638	-0.8054	-0.46173	-0.014416	-0.37831	-0.39102	-0.81816	-0.074363	-0.17193	-0.49215	-0.59568
-0.34151	-0.1367	-0.47608	-0.9615	-0.13047	-0.39909	-0.89902	-0.049651	-0.088004	-0.17045	-0.95075	-0.51045	0.06369	-0.38873	-0.35891	-0.70783	-0.045402	-0.11186	-0.57443	-0.66637
-0.35338	-0.14343	-0.40799	-0.99159	-0.14414	-0.36063	-0.85318	0.093622	-0.14557	-0.12639	-0.82796	-0.63691	0.11287	-0.40561	-0.29617	-0.62593	-0.043581	-0.0147	-0.65477	-0.70637
-0.36002	-0.051761	-0.334	-0.9795	-0.22015	-0.30591	-0.85975	0.12559	-0.15824	-0.17591	-0.58727	-0.52062	0.097846	-0.43406	-0.29528	-0.55063	-0.082862	0.050285	-0.59582	-0.65653
-0.27708	0.061442	-0.29155	-0.92268	-0.21377	-0.34391	-0.74897	0.086561	-0.072089	-0.16986	-0.46051	-0.43315	0.057928	-0.31421	-0.3652	-0.48411	-0.13195	0.089514	-0.45084	-0.46974
-0.03169	0.11325	-0.32172	-0.76982	-0.10763	-0.37228	-0.66676	0.054463	-0.004224	-0.1599	-0.40384	-0.40295	0.053095	-0.25874	-0.40199	-0.43202	-0.18064	0.081313	-0.49232	-0.41654
0.081889	0.15163	-0.3161	-0.55677	-0.044098	-0.36197	-0.6553	-0.098665	0.061203	-0.20024	-0.3434	-0.51936	0.097235	-0.24463	-0.39685	-0.44919	-0.20089	0.079627	-0.5521	-0.48811
-0.026625	0.14205	-0.29293	-0.47335	-0.054142	-0.35783	-0.70373	-0.27724	0.11466	-0.22943	-0.23422	-0.50587	0.1152	-0.21211	-0.33695	-0.4544	-0.14566	0.049339	-0.53277	-0.36019
-0.19511	0.089666	-0.28493	-0.40843	-0.12817	-0.36838	-0.74157	-0.47658	0.094352	-0.15796	-0.16339	-0.40661	0.031288	-0.31369	-0.25189	-0.395	-0.069723	-0.0085274	-0.56926	-0.17196
-0.32157	-0.0015497	-0.27748	-0.35086	-0.21947	-0.4042	-0.66018	-0.48153	0.0041511	-0.021795	-0.1822	-0.30451	-0.063642	-0.31096	-0.23058	-0.38622	-0.023021	-0.058824	-0.51792	-0.060388
-0.3187	-0.060961	-0.29069	-0.23832	-0.2474	-0.45433	-0.60689	-0.33532	-0.095407	-0.012506	-0.27592	-0.25629	-0.086638	-0.28168	-0.21888	-0.35549	0.043662	-0.047815	-0.40561	-0.01979
-0.18739	-0.076932	-0.26513	-0.24522	-0.13089	-0.34933	-0.41986	-0.21478	-0.097976	-0.12096	-0.37478	-0.20595	-0.12946	-0.24016	-0.20471	-0.26759	0.094365	-0.065272	-0.34666	0.074504
-0.10563	-0.06803	-0.19323	-0.33172	0.0099019	-0.17154	-0.16856	-0.13105	-0.017318	-0.050722	-0.38045	-0.23465	-0.20423	-0.10908	-0.26773	-0.21723	0.02436	-0.053793	-0.26692	0.10104
-0.10958	0.022813	-0.23042	-0.4006	0.067063	-0.22764	0.046604	-0.084363	0.084966	-0.0228	-0.34474	-0.21583	-0.16433	0.015169	-0.31237	-0.21543	-0.083217	-0.032083	-0.23547	-0.025783
-0.14835	0.12666	-0.21083	-0.56895	0.0056961	-0.24269	-0.010336	-0.029118	0.15133	-0.044227	-0.36943	-0.24147	0.0054756	-0.015996	-0.26008	-0.20285	-0.10925	-0.0049266	-0.29265	-0.13471
-0.20975	0.22004	-0.17622	-0.6559	-0.14038	-0.20591	-0.14321	-0.091985	0.18877	-0.0269	-0.40756	-0.2989	0.12373	-0.18581	-0.21136	-0.19748	-0.060486	0.036847	-0.34594	-0.036399
-0.19056	0.25391	-0.2419	-0.54958	-0.17105	-0.059476	-0.12796	-0.1462	0.2006	-0.066861	-0.41817	-0.35381	0.14842	-0.23155	-0.16498	-0.15034	0.016476	0.083594	-0.34151	0.053206
-0.063019	0.27965	-0.33782	-0.38845	-0.12638	-0.039101	0.0070298	-0.13121	0.12943	-0.12914	-0.37985	-0.3696	0.1335	-0.1639	-0.15367	-0.047155	0.063394	-0.0021504	-0.1473	-0.072145
0.10454	0.30007	-0.33737	-0.26191	0.043389	-0.032384	0.041028	-0.056011	0.0441	-0.14562	-0.29719	-0.46058	0.12609	-0.090108	-0.19889	-0.042083	0.053866	-0.12841	0.089215	-0.23531
0.20132	0.21189	-0.30109	-0.1861	0.28523	-0.054179	0.12745	-0.036504	-0.00025213	-0.084124	-0.20374	-0.38482	0.13746	-0.033989	-0.19823	-0.045679	0.023109	-0.14551	0.088049	-0.20641
0.16264	0.046	-0.21558	-0.14107	0.32175	-0.14881	0.14424	-0.009534	-0.042437	-0.0572	-0.084493	-0.22968	0.1408	0.0029504	-0.15039	0.016433	-0.014034	-0.1389	0.016185	-0.092259
-0.023844	-0.069262	-0.13869	-0.047641	0.26473	-0.16917	0.10855	0.026303	-0.04107	-0.024226	-0.048275	-0.1546	0.11578	-0.0098799	-0.07507	-0.0093641	-0.02391	-0.098155	-0.071053	-0.089884
-0.12781	-0.10422	-0.076419	0.016979	0.14052	-0.11219	0.014441	0.015117	0.0088945	-0.020162	-0.033588	0.013186	0.038734	-0.018554	-0.016504	-0.054082	-0.0039852	-0.042392	-0.005152	-0.06941
0	0	0	0	0	0	0	0	0	0	0	0	0	0	0	0	0	0	0	0
0.17488	0.14847	-0.01061	-0.013726	0.06458	0.011884	0.1067	-0.067759	0.012811	0.047183	-0.043842	-0.1404	0.02582	-0.0087157	0.017857	0.005489	0.044496	-0.030133	-0.022552	-0.026901
0.2206	0.2512	-0.10394	0.036118	0.20209	-0.089609	0.11766	-0.086103	0.05525	-0.0008671	-0.058422	-0.26805	0.013164	-0.047454	0.0086977	-0.056956	0.15816	-0.043517	-0.031418	-0.13441
0.28034	0.34384	-0.19052	0.072136	0.22401	-0.11537	0.1603	-0.10755	0.057047	-0.10862	-0.041462	-0.36433	0.0080923	-0.076779	-0.029966	0.01561	0.24476	-0.063565	0.050666	-0.0606
0.36468	0.42068	-0.17876	0.11683	0.22822	0.032148	0.20344	-0.063376	0.033383	-0.065292	-0.12328	-0.37312	0.042339	-0.034147	0.012594	0.11748	0.20617	-0.087626	0.1455	0.10867
0.31029	0.43912	-0.12628	0.16633	0.26674	0.22294	0.22547	0.047276	-0.0098304	-0.036582	-0.1513	-0.26638	0.036557	-0.11247	0.026291	0.13325	0.11696	-0.091303	0.16242	0.2144
0.11548	0.37284	-0.10519	0.17609	0.2467	0.24037	0.20322	0.025438	-0.055415	0.039646	-0.1163	-0.28056	0.00056849	-0.22199	0.0219	0.075709	0.058024	-0.04616	0.083623	0.27724
-0.08335	0.22673	-0.081714	0.10264	0.22299	0.11751	0.18277	0.032564	-0.062707	0.082874	-0.11623	-0.21715	-0.017772	-0.23577	0.0049625	0.040098	0.014756	-0.046224	-0.036359	0.19301
-0.13817	0.13053	-0.047057	-0.033308	0.26677	-0.054718	0.37032	0.13087	0.051061	0.15604	-0.10529	-0.16571	-0.00023052	-0.20942	-0.0038388	0.043181	-0.0166	-0.058729	-0.019436	0.14813
-0.094569	0.14574	0.0025046	-0.07629	0.3791	-0.073593	0.38152	0.29209	0.19449	0.17507	-0.055989	-0.12145	0.029314	-0.17567	0.037954	0.050367	-0.021973	-0.007964	-0.084518	0.10662
0.088079	0.15351	0.058125	-0.023814	0.37892	-0.02061	0.32997	0.41135	0.21812	0.09514	-0.020861	-0.060989	0.045675	-0.11135	0.066149	0.12693	-0.013407	0.0064257	-0.0092973	0.084048
0.34174	0.19055	0.07498	0.034312	0.21146	0.066967	0.30651	0.40462	0.15208	-0.090731	-0.0067937	0.016279	0.011497	-0.063042	0.0071317	0.18249	-0.023055	-0.018891	-0.066934	0.10296
0.43218	0.29679	0.081082	0.070296	0.15456	0.1915	0.3089	0.39408	0.13124	-0.11327	-0.043861	-0.030743	-0.026012	-0.088504	0.026245	0.27109	-0.031099	-0.050433	0.0074462	0.13809
0.39097	0.33914	0.01965	0.11818	0.27217	0.13974	0.21952	0.40126	0.17203	-0.078292	-0.071241	-0.23582	-0.045548	-0.18312	0.077507	0.32018	0.0022348	-0.053529	0.13219	0.13208
0.33524	0.36103	-0.064702	0.2055	0.46487	0.016034	0.15434	0.29509	0.14124	-0.071274	-0.035594	-0.28688	-0.020848	-0.22382	0.086862	0.25453	0.053977	0.091071	0.19908	0.11171
0.28329	0.36386	-0.12579	0.33372	0.58689	-0.032396	0.18596	0.15452	0.1422	-0.052741	-0.023977	-0.29898	0.021438	-0.28258	0.031727	0.21349	0.047865	0.23952	0.26645	0.11274
0.26219	0.36785	-0.077672	0.36668	0.50951	-0.016525	0.16516	0.075227	0.26465	0.0009622	-0.039383	-0.27618	0.015626	-0.26259	0.042736	0.22973	-0.0059464	0.1988	0.32535	0.12435
0.23181	0.32862	-0.0059516	0.20893	0.3003	0.096161	0.11753	0.034991	0.36119	0.012243	-0.025413	-0.27378	0.022201	-0.21374	0.068632	0.28726	-0.1034	0.13006	0.24772	0.13631
0.15594	0.23905	0.024868	0.13037	0.20928	0.13816	0.18123	0.049244	0.36505	-0.071198	0.0099903	-0.26284	0.039868	-0.1782	0.04928	0.33267	-0.16676	0.17981	0.1689	0.11437
0.11039	0.21331	0.042491	0.16619	0.24681	0.16437	0.27635	0.16739	0.33249	-0.21553	-0.0093927	-0.23648	-0.013357	-0.28408	0.10183	0.30613	-0.084459	0.13715	0.019248	0.12322
0.13848	0.18669	0.025062	0.16065	0.32906	0.089505	0.38363	0.27703	0.26826	-0.25892	-0.017571	-0.30259	-0.10674	-0.33911	0.19421	0.23578	-0.016866	-0.051559	0.10751	0.08588
0.21744	0.12286	-0.011438	0.1985	0.35185	-0.016331	0.2952	0.37622	0.20655	-0.17227	0.035671	-0.30321	-0.16043	-0.30256	0.23785	0.18579	-0.012957	-0.012632	0.34965	0.12322
0.28623	0.095024	-0.050318	0.26395	0.32999	0.0027116	0.27545	0.44212	0.21896	-0.064552	0.030899	-0.30644	-0.17485	-0.28989	0.26569	0.26122	0.0068518	0.092007	0.40931	0.12903
0.28786	0.14777	-0.086542	0.27844	0.31383	0.029234	0.32008	0.44507	0.24798	0.068922	-0.019622	-0.22159	-0.17991	-0.24918	0.20707	0.34876	0.039536	0.12247	0.32608	0.14528
0.25665	0.29901	-0.10624	0.25462	0.29349	0.088186	0.36377	0.41496	0.2519	0.12527	-0.051748	-0.095551	-0.1579	-0.2426	0.16419	0.33617	-0.034268	0.14469	0.19002	0.15857
0.26124	0.33953	-0.1028	0.26778	0.26251	0.051191	0.38365	0.35664	0.26307	0.18161	-0.097536	-0.19637	-0.12373	-0.16665	0.13783	0.28554	-0.16092	0.16771	0.20135	0.11818
0.31731	0.34781	-0.12731	0.27486	0.22657	-0.070473	0.37273	0.29026	0.31502	0.17077	-0.10163	-0.3061	-0.090476	-0.18854	0.012225	0.26682	-0.26041	0.06218	0.27446	0.17995
0.25964	0.33728	-0.11991	0.16145	0.24345	-0.091357	0.36336	0.18083	0.34629	0.025813	-0.10113	-0.29589	-0.02122	-0.19295	-0.001188	0.27164	-0.27138	0.0049398	0.19565	0.29519
0.077701	0.25996	-0.057513	0.10417	0.32472	-0.12248	0.20992	0.096347	0.2764	-0.066797	-0.026233	-0.34219	-0.078892	-0.23702	-0.016545	0.29026	-0.21834	-0.04538	0.084161	0.39636
0.0031387	0.20301	-0.05934	0.16308	0.34417	-0.11274	0.19061	0.14566	0.16225	-0.024684	0.023673	-0.34697	-0.16988	-0.31848	-0.005682	0.34653	-0.21348	-0.065049	0.12725	0.43952
0.075588	0.17417	-0.12399	0.15838	0.33643	-0.040724	0.2211	0.19203	0.086879	-0.053734	-0.024683	-0.35225	-0.14469	-0.34936	0.031221	0.37649	-0.19591	-0.01418	0.30221	0.41759
0.18072	0.16475	-0.16942	0.06183	0.32463	0.037116	0.25844	0.20356	0.059625	-0.037149	-0.056228	-0.3494	-0.13866	-0.34978	0.023617	0.40855	-0.17013	-0.0502	0.3028	0.41263
0.27016	0.16501	-0.20957	0.13078	0.31377	0.075017	0.27776	0.22978	0.090697	-0.0074281	-0.089807	-0.23662	-0.13518	-0.33212	-0.034899	0.43476	-0.24246	-0.066672	0.31418	0.4412
0.33283	0.15388	-0.21774	0.22239	0.33541	-0.03343	0.32716	0.26485	0.11252	0.060257	-0.13285	-0.32525	-0.18037	-0.37102	-0.099497	0.41284	-0.30175	-0.21481	0.17066	0.38063
0.25132	0.104	-0.21018	0.26679	0.35013	-0.083106	0.38025	0.27193	0.11853	-0.031467	-0.18609	-0.38386	-0.21215	-0.41506	-0.19825	0.38341	-0.26944	-0.12763	0.082336	0.21393
0.021491	0.12799	-0.23086	0.33538	0.35601	-0.036865	0.37427	0.29186	0.16065	-0.11977	-0.14375	-0.40219	-0.18855	-0.36811	-0.27845	0.45234	-0.25187	-0.19659	0.13484	0.1577
-0.040237	0.18777	-0.28452	0.35137	0.37455	0.078115	0.38973	0.29029	0.1363	-0.074337	-0.059547	-0.44844	-0.19898	-0.35318	-0.32459	0.57511	-0.3015	-0.14627	0.17081	0.17905
0.11045	0.19155	-0.31834	0.2775	0.4059	0.10983	0.18361	0.2236	0.036593	-0.089475	0.020742	-0.44462	-0.20955	-0.2825	-0.3441	0.65985	-0.32657	-0.06562	0.29527	0.17707
0.2929	0.17359	-0.36568	0.23835	0.3794	0.048949	0.14202	0.12355	-0.014202	-0.16023	0.065858	-0.27054	-0.19719	-0.36986	-0.36457	0.76089	-0.33321	0.0089675	0.35355	0.16765
0.44206	0.16464	-0.41602	0.23824	0.35622	-0.035215	0.20439	0.073375	-0.064562	-0.11667	0.033575	-0.21802	-0.18547	-0.23673	-0.336	0.84889	-0.28013	-0.00040938	0.25229	0.1495
0.46389	0.16129	-0.33741	0.26068	0.35259	-0.054277	0.2225	0.05796	-0.056949	-0.022871	-0.0080894	-0.28516	-0.2089	-0.20698	-0.25425	0.91073	-0.2126	0.0038722	0.24076	0.14105
0.41025	0.18593	-0.25699	0.27694	0.36702	-0.13817	0.22386	0.090035	0.060746	-0.024368	-0.038215	-0.31008	-0.2373	-0.10813	-0.18251	1.0123	-0.26773	0.13432	0.27796	0.22319
0.30913	0.22058	-0.21468	0.32824	0.37692	-0.036363	0.235	0.16827	0.13951	-0.040198	-0.056544	-0.28444	-0.2501	-0.25192	-0.11353	1.0722	-0.3176	0.32647	0.23712	0.27428
0.21753	0.18223	-0.16675	0.34465	0.35754	0.0083596	0.36412	0.2263	0.20923	0.042243	-0.086509	-0.33665	-0.23484	-0.37693	-0.064733	1.1108	-0.30244	0.54569	0.10204	0.29239
0.20013	0.086466	-0.26594	0.33013	0.33425	0.0023639	0.27319	0.27395	0.2235	0.084469	-0.094294	-0.33019	-0.1911	-0.31559	-0.099936	1.2599	-0.26866	0.69326	0.093552	0.40461
0.21789	0.03497	-0.41314	0.27858	0.36757	0.0068017	0.1686	0.33621	0.1941	0.071122	-0.054107	-0.40396	-0.16275	-0.23291	-0.1327	1.2402	-0.19533	0.70121	0.03904	0.39222
0.23357	0.024846	-0.48798	0.29002	0.47955	-0.022595	0.022439	0.34689	0.19034	0.058223	-0.044934	-0.48771	-0.16856	-0.18589	-0.17385	1.0539	-0.149	0.6763	0.095349	0.36946
0.24996	0.04121	-0.43621	0.33753	0.61054	-0.014353	-0.047152	0.30497	0.26274	0.064007	-0.067227	-0.40789	-0.14961	-0.24116	-0.27075	1.0454	-0.10385	0.64994	0.29826	0.3167
0.26304	0.077016	-0.34314	0.33991	0.64661	-0.0092123	-0.10949	0.2401	0.32761	-0.016366	-0.03115	-0.33637	-0.12028	-0.28901	-0.28588	1.1551	-0.044312	0.53616	0.2348	0.23364
0.22416	0.11844	-0.37707	0.36337	0.59211	0.0018659	-0.10729	0.19908	0.32598	-0.06067	0.021279	-0.2074	-0.080145	-0.29814	-0.26194	1.1588	-0.028702	0.60112	0.11742	0.17878
0.15555	0.15717	-0.3627	0.43906	0.55918	0.077879	-0.093612	0.21755	0.29094	-0.23764	0.01272	-0.13452	-0.053192	-0.30563	-0.15335	1.0378	-0.0022128	0.72695	0.072899	0.20071
0.13987	0.17833	-0.38548	0.48996	0.52283	0.11304	0.079868	0.20975	0.25633	-0.37664	0.013676	-0.1479	-0.044707	-0.3119	-0.071794	1.0899	0.070199	0.68626	0.044646	0.30087
0.16767	0.17141	-0.41546	0.48773	0.50996	-0.0072116	0.25867	0.25527	0.17847	-0.36769	0.0052491	-0.1431	-0.0026482	-0.2497	-0.066906	1.1702	-5.6443e-05	0.69351	0.10553	0.36348
0.22099	0.10824	-0.40868	0.44631	0.54228	0.011625	0.26909	0.29775	0.16109	-0.26704	0.011555	-0.27023	0.03194	-0.30034	-0.009976	1.2008	-0.19671	0.77283	0.081523	0.36941
0.26939	-0.015997	-0.42937	0.43248	0.59591	0.15392	0.23662	0.35487	0.23426	-0.17315	0.029497	-0.33116	0.018806	-0.29834	0.11594	1.3202	-0.18761	0.80187	0.15132	0.37423
0.28455	-0.12794	-0.41133	0.4263	0.59285	0.28906	0.21115	0.34699	0.32542	-0.072361	0.0093451	-0.35364	-0.032339	-0.29311	0.093901	1.3922	0.11802	0.80575	0.16944	0.33879
0.27104	-0.1979	-0.32248	0.46435	0.57412	0.34283	0.18836	0.27985	0.33379	-0.043034	-0.03443	-0.40525	-0.051585	-0.28566	-0.03978	1.3718	0.18946	0.78352	0.15247	0.38042
0.24843	-0.22789	-0.23995	0.51749	0.54766	0.22337	0.14497	0.34848	0.30119	0.022083	-0.022219	-0.35294	-0.0069693	-0.15343	-0.13832	1.2479	0.11623	0.76059	0.15819	0.36721
0.24346	-0.18015	-0.25756	0.53072	0.53485	0.10407	0.068418	0.53647	0.3203	-0.0058547	0.038715	-0.49182	0.055434	-0.11859	-0.25725	1.0996	0.13128	0.70284	0.065926	0.35468
0.2486	-0.13679	-0.33011	0.51255	0.55146	0.11426	-0.028165	0.62805	0.40131	-0.1209	0.021508	-0.43505	0.068691	-0.12614	-0.23836	0.98548	0.12705	0.70975	0.1316	0.37592
0.25301	-0.095809	-0.33607	0.49864	0.56226	0.11679	0.016795	0.64231	0.48922	-0.056014	-0.05084	-0.34235	0.081284	-0.22316	-0.089318	1.0457	0.2772	0.65576	0.080767	0.38016
0.23358	-0.046716	-0.34307	0.48756	0.53009	0.086524	0.099493	0.65619	0.52451	-0.043954	-0.059276	-0.36831	0.091057	-0.35103	0.071874	1.1873	0.46055	0.66176	-0.0069201	0.47678
0.26295	-0.0059586	-0.36834	0.47081	0.46365	0.080672	0.15318	0.70828	0.51925	-0.059935	-0.030581	-0.3816	0.1202	-0.44378	0.1707	1.2317	0.50027	0.61066	0.038309	0.52286
0.31617	-0.025124	-0.3894	0.51704	0.49419	0.11041	0.25599	0.61314	0.48991	-0.0086345	-0.021036	-0.27772	0.14009	-0.44932	0.15346	1.3023	0.27821	0.61223	0.15192	0.53199
0.31222	-0.062803	-0.43323	0.56619	0.58569	0.06609	0.34545	0.43839	0.46517	0.033944	0.070058	-0.24538	0.15672	-0.3733	0.017327	1.3449	0.23733	0.59837	0.216	0.64385
0.3229	-0.11267	-0.4049	0.54192	0.61307	0.089882	0.37823	0.35055	0.40167	-0.076508	0.13562	-0.21536	0.15225	-0.26706	-0.10284	1.2247	0.25468	0.62376	0.14329	0.78552
0.35505	-0.16562	-0.36052	0.47505	0.57414	0.12264	0.31398	0.38643	0.37988	-0.16128	0.080901	-0.22674	0.14047	-0.063882	-0.14746	1.0777	0.15888	0.53276	0.1332	0.74581
0.32985	-0.14689	-0.37068	0.4313	0.53432	0.098797	0.20361	0.46545	0.44624	-0.14244	0.013084	-0.3349	0.084645	0.12134	-0.093431	1.0222	0.11629	0.54865	0.16359	0.59983
0.24045	-0.15541	-0.34547	0.46942	0.50796	0.16139	0.088288	0.53059	0.43917	-0.20677	-0.054549	-0.26309	0.02455	0.12633	-0.080164	0.90989	0.11984	0.57595	0.11142	0.61262
0.18017	-0.1908	-0.27952	0.44401	0.51579	0.18941	0.089702	0.57568	0.33682	-0.24837	-0.074872	-0.37786	0.065451	-0.010168	-0.089369	0.7935	0.29915	0.60902	0.15788	0.72472
0.2226	-0.1985	-0.21912	0.42728	0.60073	0.12206	0.11953	0.54651	0.24562	-0.18551	-0.056292	-0.26485	0.11471	-0.053419	0.00051109	0.77594	0.33569	0.52179	0.24216	0.70508
0.32737	-0.20332	-0.20979	0.47648	0.6828	0.13568	0.17349	0.50031	0.24769	-0.16852	0.041129	-0.21595	0.16124	-0.091925	0.074468	0.82775	0.19737	0.49646	0.25983	0.66012
0.39908	-0.22959	-0.27312	0.50419	0.7296	0.16228	0.23106	0.44896	0.26562	-0.1897	0.16128	-0.087595	0.20056	-0.081815	0.0044554	0.93564	0.1069	0.45336	0.19503	0.64952
0.3975	-0.19155	-0.3383	0.54281	0.70522	0.15266	0.40543	0.37148	0.32465	-0.12917	0.23424	0.13947	0.17953	-0.12578	0.0069093	1.0676	0.035924	0.36475	0.10628	0.52772
0.31606	-0.12826	-0.40131	0.57356	0.71292	0.26664	0.42046	0.18538	0.40865	0.028435	0.22293	-0.015195	0.17815	-0.17202	0.018642	1.1269	-0.011015	0.35769	0.18177	0.56447
0.24899	-0.08661	-0.42354	0.58848	0.75749	0.41009	0.43902	0.012438	0.44053	0.054993	0.061928	-0.27759	0.21339	-0.2125	0.045633	1.1263	-0.043472	0.25267	0.12268	0.58398
0.2117	-0.15533	-0.46013	0.56814	0.81511	0.33413	0.36054	-0.0030104	0.48969	0.013081	-0.031257	-0.057268	0.2422	-0.17591	0.11623	1.0107	-0.1077	0.26062	0.18869	0.58757
0.18094	-0.23532	-0.45971	0.58735	0.76989	0.078752	0.20545	0.020957	0.50712	-0.07335	-0.042046	-0.041777	0.23425	-0.13274	0.16815	0.90946	0.016158	0.31893	0.25184	0.57296
0.21886	-0.22633	-0.39112	0.63285	0.73428	0.020149	0.24352	-0.0007182	0.44506	-0.046693	0.020017	-0.081689	0.26481	-0.10148	0.11355	0.89525	0.23983	0.17986	0.20887	0.65061
0.25785	-0.22852	-0.31494	0.63646	0.78627	0.004463	0.20842	0.10934	0.35905	0.011367	0.12144	0.0059781	0.29447	-0.10988	0.039806	0.98548	0.33563	0.29144	0.19024	0.50633
0.22035	-0.24096	-0.28041	0.59131	0.80262	-0.03904	0.19692	0.22398	0.33917	0.023721	0.14493	0.0075798	0.36032	-0.10255	0.043717	1.0686	0.22341	0.43005	0.2024	0.46002
