# Supplementary material for: Timing variability of sensorimotor integration during vocalization in individuals who stutter
Source: Sci Rep. 2018 Nov 5;8:16340. doi: 10.1038/s41598-018-34517-1 (PMC6218511; doi:10.1038/s41598-018-34517-1)
Supplement: Supplementary file 2 — Dataset 1 [file 41598_2018_34517_MOESM2_ESM.zip › compens-stutt-behav-scireports-supplementary-material/AC2022_control.txt]

0.13099	-0.026044	0.46623	0.10739	0.15583	-0.19101	-0.008966	-0.15386	-0.10139	0.033047	-0.093477	0.12372	0.1296	0.133	0.099374	-0.119	0.11504	0.63145	-0.15185	-0.10788	-0.78427	-0.38244	-0.0039489	0.12185	0.21009
0.15049	-0.02018	0.45167	0.082872	0.24038	-0.19687	0.05131	-0.1478	-0.049707	-0.0045705	-0.106	0.20573	0.14857	0.17603	0.20617	-0.25251	0.083992	0.59542	-0.21517	-0.14195	-0.79874	-0.36866	-0.051885	0.19298	0.19562
0.13742	-0.025561	0.45253	0.11664	0.30258	-0.15906	0.036314	-0.16146	-0.047585	-0.043783	-0.048623	0.18264	0.15701	0.17742	0.17092	-0.30675	0.088787	0.56001	-0.28646	-0.17677	-0.8219	-0.34885	-0.058992	0.16595	0.18422
0.16545	-0.028804	0.47661	0.11132	0.29449	-0.17822	-0.0055718	-0.25333	-0.030828	-0.14615	-0.0039671	0.26397	0.15043	0.22009	0.12436	-0.30286	0.10146	0.49911	-0.34922	-0.14286	-0.75527	-0.21665	-0.035668	0.14299	0.17421
0.16744	-0.011612	0.51987	0.14039	0.2919	-0.16653	-0.0050471	-0.30846	-0.0064695	-0.18729	0.06258	0.31962	0.16719	0.19417	0.15103	-0.25656	0.076996	0.39765	-0.37377	-0.060277	-0.74509	-0.14011	0.0098925	0.14798	0.18476
0.14051	0.010616	0.50856	0.16079	0.29773	-0.08906	0.0019113	-0.32741	0.0081749	-0.20521	0.1041	0.31138	0.11769	0.1049	0.23579	-0.31084	0.0082363	0.36258	-0.34281	-0.072989	-0.66125	-0.16846	0.015888	0.15766	0.19337
0.10994	0.027652	0.45437	0.14756	0.27156	-0.052549	-0.010259	-0.33487	0.022853	-0.16883	0.14403	0.30008	0.1575	0.13313	0.23488	-0.31147	-0.021983	0.29372	-0.31273	-0.11568	-0.71039	-0.12409	-0.0085954	0.1492	0.1932
0.091751	0.034553	0.41271	0.17801	0.23275	-0.092807	0.023402	-0.31532	0.015465	-0.1658	0.12042	0.25376	0.15522	0.15393	0.18967	-0.28934	-0.023194	0.23063	-0.41911	-0.14172	-0.67146	-0.13668	0.0070975	0.10913	0.18523
0.10452	0.035407	0.35618	0.18854	0.16691	-0.086703	0.072782	-0.30816	0.022411	-0.25115	0.077505	0.19749	0.12858	0.20501	0.21234	-0.36501	-0.075515	0.16848	-0.40399	-0.098568	-0.6473	-0.11495	0.046355	0.1464	0.17124
0.090915	0.033855	0.32517	0.22314	0.11636	-0.061572	0.043193	-0.30533	0.054537	-0.24098	0.066219	0.12664	0.097411	0.24129	0.20797	-0.41449	-0.14964	0.13155	-0.39139	-0.13201	-0.60055	-0.1061	0.071114	0.1428	0.13895
0.076384	0.017287	0.29698	0.21293	0.080308	-0.11166	0.05649	-0.3038	0.082594	-0.26051	0.066925	0.056653	0.13201	0.24827	0.17885	-0.38136	-0.13353	0.10018	-0.41547	-0.12668	-0.58466	-0.03648	0.057245	0.086458	0.085246
0.080224	0.058733	0.23536	0.17574	0.030112	-0.025269	0.064094	-0.31194	0.088408	-0.21409	0.078684	0.012739	0.12528	0.30305	0.1669	-0.39841	-0.21424	0.071278	-0.40272	-0.11321	-0.51811	-0.016434	0.04698	0.039927	0.087939
0.0669	0.12131	0.14311	0.12624	0.088421	0.016684	0.065727	-0.25779	0.091154	-0.2181	0.1512	-0.069479	0.12056	0.33692	0.1218	-0.3824	-0.18215	0.097726	-0.35079	-0.20765	-0.43757	-0.036229	0.060773	0.033602	0.11124
0.03115	0.097564	0.06252	0.073585	0.15386	-0.001637	0.084769	-0.24962	0.075224	-0.18938	0.17385	-0.061211	0.15146	0.34451	0.12179	-0.34372	-0.25456	0.087495	-0.25478	-0.12523	-0.49113	-0.0068858	0.013675	0.030815	0.07178
-0.040479	0.050929	0.0016716	0.095854	0.12485	-0.030982	0.11876	-0.12328	0.028025	-0.22069	0.14968	-0.085085	0.12505	0.36455	0.046522	-0.31667	-0.19265	0.076853	-0.18932	-0.024092	-0.46134	-0.014714	0.016124	0.0021458	0.048834
-0.089915	0.048467	-0.014493	0.13261	0.13413	-0.022028	0.1213	-0.095394	0.01067	-0.32175	0.12934	-0.0839	0.045468	0.33345	0.11336	-0.33113	-0.22408	0.046228	-0.1269	0.063871	-0.46805	-0.035395	0.012822	-0.0060522	0.038637
-0.11705	0.043319	0.022879	0.13118	0.1534	0.025755	0.064941	-0.15503	0.025699	-0.37801	0.099159	-0.044717	0.010198	0.3111	0.076368	-0.29694	-0.18208	0.07441	-0.10516	0.092205	-0.47118	0.0053078	-0.030061	-0.0045847	0.059596
-0.12515	0.0291	0.013927	0.084041	0.12607	-0.069817	0.073123	-0.17704	0.069362	-0.37811	0.13807	-0.065474	-2.8251e-05	0.35429	0.075265	-0.25283	-0.16567	0.054455	-0.084456	0.029751	-0.37351	0.018919	-0.064766	-0.031968	0.083495
-0.049637	0.018464	-0.040361	0.066642	0.088575	0.0037346	0.049472	-0.13532	0.14224	-0.43258	0.19684	-0.099869	-0.0053164	0.29786	0.12426	-0.1947	-0.21052	0.042286	-0.023257	0.059369	-0.32061	-0.0086695	-0.041032	-0.071676	0.070992
-0.031688	-0.044419	-0.068234	0.077789	0.16246	-0.0076831	0.01024	-0.12475	0.15974	-0.4132	0.18352	-0.15834	0.019682	0.23294	0.10397	-0.23476	-0.17488	0.028338	0.014845	-0.014085	-0.34778	-0.031477	-0.042833	-0.099872	0.069054
-0.096391	-0.063074	-0.052482	0.02675	0.1838	0.00040104	0.021778	-0.081416	0.14425	-0.3297	0.18664	-0.19401	0.018691	0.27534	0.029116	-0.13579	-0.13708	0.038913	-0.016726	-0.037538	-0.31548	-0.081635	-0.030598	-0.14132	0.080142
-0.10491	-0.049217	-0.099612	0.040941	0.14687	-0.04521	0.040559	-0.019884	0.14441	-0.1661	0.22658	-0.11241	0.01585	0.31049	0.01705	-0.11613	-0.19465	0.053817	-0.0091158	-0.026445	-0.237	-0.11524	-0.023407	-0.15212	0.073154
-0.054458	-0.03133	-0.096654	0.064455	0.10098	0.0035476	0.037963	0.030978	0.09084	-0.084695	0.13947	-0.14025	-0.0052237	0.20612	0.018028	-0.12164	-0.19402	0.013581	-0.029419	-0.066625	-0.16962	-0.092315	-0.016313	-0.13875	0.066108
-0.042052	-0.0048143	-0.071325	0.077133	0.097757	0.008069	0.03575	-0.01854	0.047146	-0.075397	0.065538	-0.11624	0.022373	0.13858	0.005845	-0.12347	-0.12401	0.024638	-0.0038922	-0.047804	-0.17702	-0.11875	-0.042112	-0.1116	0.062353
-0.027671	-0.020095	0.023161	0.056526	0.10308	0.06171	0.05754	0.033061	0.016629	-0.058411	0.029273	-0.065904	0.047808	0.21452	0.025779	-0.070787	-0.038335	0.0027009	-0.021588	-0.052298	-0.13584	-0.13974	-0.022166	-0.13718	0.05883
-0.037746	0.017793	0.060819	0.055201	0.0668	0.11728	0.011624	0.016128	-0.012953	-0.052656	0.062866	-0.057791	0.072116	0.19602	0.051432	-0.058678	0.0060295	-0.019225	-0.021963	0.013555	-0.096382	-0.13596	0.011397	-0.071437	0.092496
-0.0038423	0.050749	0.0043581	0.050534	0.018223	0.089469	-0.019006	-0.0020355	-0.029135	-0.10703	0.029434	-0.052869	0.043414	0.12168	0.048514	-0.046643	-0.023127	-0.01072	0.041512	0.016285	-0.061301	-0.096084	-0.0056478	-0.062662	0.091404
-0.0025064	-0.0030942	-0.010402	0.0095197	0.033652	0.073187	0.0071894	-0.027462	-0.059865	-0.072357	0.047482	-0.018486	0.022687	0.13355	0.067455	-0.070458	-0.022683	0.012846	0.084024	-0.036933	-0.054586	-0.084076	-0.0049664	-0.06627	0.035396
-0.036611	-0.038474	0.058988	0.01314	0.012398	0.08241	-0.0031373	0.027918	-0.040644	0.0056886	0.00038571	-0.059947	-0.012751	0.084093	0.083794	-0.0075102	0.017496	0.016369	0.073509	-0.077368	-0.062521	-0.029927	0.015474	-0.020853	0.0015416
0	0	0	0	0	0	0	0	0	0	0	0	0	0	0	0	0	0	0	0	0	0	0	0	0
-0.016875	-0.007123	-0.0077136	-0.0014171	0.00078932	0.10919	-0.025737	-0.05395	-0.02249	-0.014222	0.075456	0.060028	-0.024924	0.032124	0.019858	0.063237	0.060469	-0.018681	-0.049087	-0.11181	-0.002093	0.02524	-0.028972	0.014047	-0.020053
-0.030564	-0.087274	-0.028981	-0.043467	-0.0055732	0.13243	0.02149	-0.053553	-0.086604	0.065586	0.11748	0.12459	0.017889	0.062747	0.11087	0.01251	0.06549	-0.047827	-0.059449	-0.053755	0.041656	0.04213	-0.02606	0.010629	-0.04418
-0.063294	-0.078236	-0.049678	-0.037211	-0.010919	0.088714	0.0080692	-0.013209	-0.1539	0.093587	0.15116	0.21096	-0.049494	0.11519	0.048897	0.04782	0.20097	-0.080946	-0.0013128	-0.070924	0.049895	0.029462	-0.024867	0.033318	-0.038304
-0.065959	-0.045509	0.029334	0.018541	-0.0069289	0.11638	-0.062283	-0.024884	-0.14321	0.086463	0.044346	0.21188	-0.14982	0.14538	0.082196	0.095333	0.27635	-0.082843	0.025588	-0.024687	0.072658	0.02635	-0.04056	0.036623	-0.027232
-0.069756	-0.084924	0.10002	0.019565	0.020307	0.027546	-0.076329	-0.033843	-0.13594	0.05193	-0.01969	0.13772	-0.12645	0.13891	0.10315	0.10042	0.23542	-0.12505	-0.00011857	0.0082779	0.052485	0.031166	-0.0035407	0.095241	-0.029878
-0.098948	-0.059489	0.14416	0.025894	-0.016151	0.01377	-0.066925	0.032516	-0.14866	0.069316	-0.077704	0.1481	-0.059279	0.12841	-0.0081129	0.083215	0.33177	-0.16852	0.029282	0.0073663	0.025693	0.04778	0.022477	0.081918	-0.052439
-0.074741	-0.034317	0.18666	0.043826	-0.11773	-0.039115	-0.055267	0.0062995	-0.11199	0.068014	-0.094887	0.10787	-0.0575	0.14167	0.026261	0.084211	0.30138	-0.16374	0.018427	0.063671	0.057043	0.05066	0.017058	0.11848	-0.075886
-0.088828	-0.035726	0.21437	0.022177	-0.095077	0.053622	-0.061025	-0.041479	-0.14609	0.094853	-0.086239	0.13469	-0.092605	0.13337	-0.0018842	0.1254	0.36055	-0.19784	-0.00019355	0.043273	0.060938	0.039107	0.0065952	0.15483	-0.095069
-0.12837	-0.046258	0.26334	0.021051	-0.050533	0.08118	-0.030753	-0.075034	-0.16776	0.23801	-0.080512	0.14411	-0.083834	0.13293	0.041378	0.033196	0.35734	-0.19229	-0.02753	0.09751	0.084647	0.040214	0.039091	0.17517	-0.13492
-0.16119	-0.092841	0.27336	0.03856	-0.019953	0.042728	0.016531	-0.068664	-0.12482	0.24134	-0.098581	0.16864	-0.079516	0.20842	0.064727	0.072649	0.35055	-0.15371	-0.032456	0.12449	0.068834	0.017844	0.067132	0.14005	-0.17728
-0.23725	-0.069536	0.29241	0.024458	-0.020106	-0.0043706	-0.0023816	-0.10299	-0.099973	0.2386	-0.078376	0.15225	0.036644	0.18071	0.1275	0.11621	0.27346	-0.14115	-0.0974	0.10398	0.021959	0.040769	0.048884	0.1313	-0.14506
-0.2795	-0.085437	0.2796	0.032228	-0.050409	-0.0071278	-0.031459	-0.06653	-0.12475	0.27808	-0.021564	0.14081	0.025411	0.15382	0.085822	0.028627	0.30181	-0.15966	-0.031135	0.067631	0.031207	0.041698	0.057016	0.14625	-0.093233
-0.31094	-0.084128	0.36512	0.0278	-0.066172	0.040342	-0.015309	-0.079175	-0.16742	0.34175	-0.013514	0.084179	-0.033621	0.22291	0.028498	0.093664	0.30049	-0.13992	-0.10231	0.065479	0.03316	0.043491	0.023387	0.13038	-0.083117
-0.30241	-0.029662	0.4717	0.0027728	-0.034097	0.043311	-0.058342	-0.037673	-0.14306	0.24891	-0.013276	0.17389	-0.0049606	0.31771	0.063504	0.072986	0.27431	-0.13253	-0.15532	0.099719	-0.032504	-0.014354	0.027637	0.093398	-0.092779
-0.30927	0.0055332	0.42677	0.0054214	0.013814	0.0013173	-0.078359	-0.082437	-0.16812	0.24069	0.039913	0.16657	-0.034608	0.40029	0.036359	0.079417	0.20595	-0.10371	-0.14171	0.10457	-0.0089567	0.0024505	0.055911	0.11285	-0.06783
-0.29812	-0.00078898	0.47279	-0.031822	0.054548	-0.10579	-0.020709	-0.080118	-0.14481	0.26144	0.094523	0.11153	-0.013967	0.38367	0.017173	0.066433	0.19323	-0.10401	-0.16689	0.12081	-0.031543	-0.04499	0.04776	0.13226	-0.045375
-0.26192	0.012145	0.49319	-0.0037585	0.11548	-0.0037935	0.024292	0.0068439	-0.064011	0.24091	0.17799	0.11184	-0.0033863	0.37947	-0.033842	0.081459	0.17452	-0.10296	-0.19448	0.16275	-0.050224	-0.01047	0.069652	0.071195	-0.053219
-0.27762	0.011953	0.47894	-0.007894	0.11331	0.078359	0.033992	-0.037554	-0.060561	0.21233	0.18742	0.062421	-0.0097071	0.3941	-0.034397	0.054131	0.11016	-0.10102	-0.13497	0.13828	-0.091727	0.027614	0.089905	0.046094	0.01284
-0.30373	-0.014166	0.4817	0.047609	0.087645	0.15646	0.0636	-0.046918	-0.078868	0.17122	0.24985	-0.0088222	-0.064369	0.41395	0.090572	0.09735	0.13451	-0.091833	-0.063788	0.16291	-0.096622	-0.022131	0.070318	0.04219	0.042918
-0.25239	0.0043446	0.40008	0.050805	0.082256	0.24197	0.083282	-0.013576	-0.10359	0.2102	0.27976	-0.0069244	-0.10316	0.48535	-0.050087	0.11927	0.041383	-0.12764	-0.033373	0.13843	-0.095115	-0.001444	0.051623	0.015521	0.0041996
-0.19279	-0.021337	0.41266	0.061591	0.033674	0.22354	0.02653	-0.040812	-0.06375	0.21808	0.30207	-0.028876	-0.038864	0.52646	-0.019387	0.10521	0.17333	-0.1317	0.0098687	0.14393	-0.058411	-0.046829	0.040148	0.022203	-0.0078812
-0.14094	-0.041589	0.50135	0.041685	-0.001573	0.22922	-0.047148	-0.07792	-0.034056	0.1777	0.35245	-0.11088	-0.11378	0.51374	0.0015437	0.15855	0.11874	-0.10064	0.023111	0.13676	-0.064766	-0.033496	0.024062	-0.015325	0.019449
-0.1454	-0.015998	0.60979	0.038357	-0.0058947	0.31313	-0.03434	-0.054522	-0.044131	0.27614	0.30089	-0.14612	-0.077894	0.40594	-0.099586	0.15459	0.075107	-0.064072	0.021049	0.098734	-0.057789	-0.044481	0.055855	0.0015653	0.073465
-0.14241	-0.0001201	0.62052	0.090685	0.034609	0.26413	-0.028574	-0.062854	-0.085132	0.28051	0.19608	-0.11776	-0.062547	0.33572	-0.078011	0.12064	0.12128	-0.022155	0.042592	0.079175	-0.023351	-0.076379	0.11208	0.027497	0.10599
-0.14734	-0.0041324	0.63844	0.14029	0.015097	0.22056	-0.03023	-0.016996	-0.1526	0.27864	0.18675	-0.047682	0.010795	0.35563	-0.095788	0.079763	0.12449	0.025157	0.034455	0.096447	-0.052982	-0.097706	0.11431	0.034253	0.12609
-0.22858	-0.016485	0.7219	0.15678	-0.032313	0.24978	-0.022382	-0.055336	-0.15054	0.32424	0.21919	-0.021304	0.069915	0.3961	-0.042966	0.05444	0.069535	0.090048	0.063248	0.19179	-0.10912	-0.077614	0.10438	0.031037	0.1455
-0.30684	-0.026755	0.7586	0.17831	-0.054954	0.24906	0.0076169	-0.026351	-0.13029	0.29758	0.23776	-0.043015	0.012471	0.36497	-0.014491	0.061381	0.10802	0.087104	0.081598	0.1712	-0.13762	-0.046611	0.10785	0.063068	0.14692
-0.29434	-0.075457	0.79051	0.12621	-0.080823	0.23068	0.036397	-0.05765	-0.16818	0.30408	0.26783	-0.10599	-0.050377	0.36487	0.0087891	0.011346	0.16426	0.0087128	0.10232	0.15358	-0.14409	-0.0098627	0.076052	0.032763	0.13175
-0.27581	-0.060167	0.81005	0.10816	-0.12717	0.20665	0.080174	0.033866	-0.21866	0.32855	0.28289	-0.1119	-0.021767	0.38297	0.0094716	0.029083	0.18052	-0.022513	0.15477	0.070251	-0.10904	-0.017285	0.071044	0.051459	0.14145
-0.29976	-0.022049	0.873	0.10577	-0.13044	0.25301	0.079732	0.083091	-0.23097	0.36955	0.30909	-0.056272	0.028644	0.35948	0.035081	0.025242	0.13507	-0.015038	0.16479	0.083868	-0.10085	-0.019369	0.076249	0.088178	0.16365
-0.26276	-0.043103	0.86097	0.11895	-0.084143	0.21654	0.096445	0.068206	-0.22779	0.33682	0.32851	0.048751	-0.075362	0.36864	0.093226	-0.0055457	0.10474	-0.045869	0.2013	0.11066	-0.079212	-0.06898	0.06453	0.1137	0.14679
-0.32396	-0.10819	0.87783	0.15832	-0.067265	0.21588	0.083344	0.046077	-0.21492	0.28089	0.32103	0.099266	0.019293	0.39789	0.1835	-0.0045431	0.18607	-0.078484	0.23941	0.14838	-0.091174	-0.084522	0.085379	0.065745	0.11429
-0.34781	-0.15241	0.91591	0.12211	-0.090797	0.27437	0.053639	0.074233	-0.2334	0.27405	0.33248	0.11111	0.024078	0.37766	0.1645	-0.0024787	0.15642	-0.038084	0.21409	0.14493	-0.12567	-0.12754	0.095796	0.090261	0.07843
-0.30163	-0.12842	0.92457	0.13547	-0.0987	0.29421	0.070833	0.074559	-0.2916	0.16528	0.31076	0.18679	-0.0044389	0.2533	0.26641	0.068981	0.21899	-0.028533	0.1991	0.098937	-0.12122	-0.10454	0.088226	0.099227	0.071548
-0.325	-0.14963	0.88004	0.1224	-0.096826	0.28877	0.0028256	-0.027325	-0.32007	0.17025	0.35678	0.19389	-0.051893	0.19269	0.16936	0.081425	0.2371	0.010428	0.17343	0.10901	-0.12228	-0.052965	0.13671	0.11534	0.081021
-0.27667	-0.16071	0.85269	0.11915	-0.14025	0.28399	0.0072717	-0.043437	-0.33411	0.22723	0.38046	0.17146	0.0011186	0.22587	0.36732	0.080794	0.28957	0.0606	0.19959	0.035082	-0.056888	-0.026528	0.13985	0.13091	0.10281
-0.20827	-0.15138	0.78777	0.13445	-0.14542	0.29961	0.03589	-0.017365	-0.36428	0.19279	0.39788	0.15299	-0.061478	0.26855	0.22912	-0.0086546	0.26254	0.13126	0.27016	0.059414	-0.068087	-0.043211	0.10188	0.12203	0.12
-0.24376	-0.18093	0.75442	0.15819	-0.086518	0.24414	-0.0049302	-0.0027541	-0.3568	0.17423	0.36296	0.24111	-0.074384	0.28622	0.19417	0.051071	0.28853	0.17683	0.24211	0.016818	-0.049793	-0.059041	0.084236	0.12742	0.077299
-0.26351	-0.16817	0.75259	0.16427	-0.041972	0.19416	-0.0037966	0.021193	-0.34332	0.14656	0.37971	0.1759	-0.0021743	0.23557	0.1818	-0.030939	0.32674	0.17975	0.28305	0.06295	-0.079715	-0.073598	0.057774	0.15792	0.041667
-0.21382	-0.14064	0.75586	0.14383	0.026565	0.17651	0.0026466	0.076734	-0.41214	0.24864	0.33861	0.24928	0.10431	0.23027	0.19387	-0.090448	0.198	0.13722	0.24222	0.10692	-0.057621	-0.07021	0.008909	0.12022	0.0097843
-0.23004	-0.17385	0.73667	0.1428	0.030631	0.17464	-0.013077	0.14663	-0.4777	0.2228	0.31866	0.23066	0.12112	0.2884	0.26425	-0.0017752	0.2481	0.14004	0.28227	0.16025	0.0055884	-0.079411	-0.010887	0.12997	-0.018385
-0.27801	-0.19266	0.72326	0.10695	-0.0074939	0.18915	-0.020541	0.1109	-0.44878	0.16061	0.38099	0.27026	0.030176	0.27844	0.23924	0.063085	0.2199	0.12941	0.22416	0.13359	-0.027844	-0.034879	0.037464	0.1184	-0.010527
-0.2904	-0.20704	0.76624	0.076082	-0.060684	0.20119	-0.025394	0.079039	-0.38288	0.18989	0.41524	0.24275	-0.010916	0.19287	0.25875	-0.067055	0.21534	0.12194	0.26209	0.076464	-0.05356	-0.047577	0.062964	0.13508	0.010858
-0.2127	-0.16788	0.7675	0.090932	-0.070498	0.15031	-0.040329	0.13344	-0.32459	0.18573	0.3904	0.33135	-0.0089998	0.2753	0.22302	-0.071669	0.14225	0.12081	0.18084	0.035996	-0.024663	-0.065355	0.049042	0.14761	0.024243
-0.1693	-0.14905	0.78499	0.029229	-0.037125	0.14441	0.013438	0.087595	-0.31691	0.17214	0.40196	0.26289	-0.013516	0.30962	0.2108	-0.098525	0.21485	0.080378	0.15797	0.044212	0.022748	-0.039769	0.065997	0.14567	0.035258
-0.21123	-0.17259	0.80226	0.021263	0.014852	0.17573	0.057128	0.096083	-0.29963	0.18662	0.377	0.29775	0.035861	0.23585	0.16272	-0.022182	0.17336	0.030465	0.19124	0.057225	0.060959	-0.020696	0.085568	0.17655	0.044301
-0.26453	-0.20484	0.81383	0.038077	0.059731	0.17677	0.0024899	0.18886	-0.2894	0.15546	0.34374	0.27577	0.16757	0.21161	0.28255	-0.025571	0.24079	0.0045338	0.16331	0.056878	0.067404	0.024096	0.10373	0.16859	0.035436
-0.23498	-0.2234	0.80631	0.097967	0.051477	0.17453	-0.0067662	0.13873	-0.3025	0.22091	0.26406	0.28398	0.16538	0.24931	0.16411	-0.0015574	0.26899	-0.0087445	0.13783	0.13398	0.088904	0.049647	0.096107	0.17097	0.019828
-0.17835	-0.20743	0.85346	0.13119	0.06107	0.17643	-0.034787	0.16282	-0.28094	0.22382	0.28232	0.31224	0.092607	0.26294	0.10324	-0.03951	0.29313	0.0042828	0.099009	0.16104	0.038739	0.11648	0.06986	0.191	0.012187
-0.17045	-0.21556	0.87236	0.1736	0.036425	0.19084	-0.019132	0.18268	-0.23433	0.21132	0.32113	0.3377	0.091484	0.28058	0.21542	0.044898	0.18651	0.0069244	0.035547	0.23693	0.076249	0.17674	0.10166	0.19464	-0.015448
-0.18073	-0.23006	0.95293	0.23122	0.047693	0.13477	0.0070038	0.13517	-0.22026	0.14265	0.33952	0.33415	0.20681	0.36942	0.19568	-0.0033667	0.14159	0.022033	0.0022744	0.22732	0.13499	0.15708	0.14392	0.22465	-0.017667
-0.1656	-0.25063	0.93845	0.23179	0.046053	0.14662	0.0058128	0.14089	-0.19104	0.11031	0.35038	0.33786	0.17259	0.35545	0.1829	0.046232	0.16515	0.047269	-0.0038331	0.26786	0.12681	0.19953	0.13294	0.17616	0.025414
-0.16229	-0.26857	0.9488	0.20082	0.066382	0.23339	-0.020795	0.14206	-0.15143	0.020059	0.33123	0.30714	0.094176	0.33184	0.18822	0.043528	0.07627	0.018069	-0.035929	0.27828	0.11333	0.29044	0.14405	0.24063	0.06919
-0.19218	-0.27548	0.87073	0.161	0.098298	0.18811	-0.0043729	0.20108	-0.15114	0.031748	0.35448	0.32663	0.1337	0.32669	0.20851	0.026349	0.067276	-0.042316	-0.064424	0.26641	0.078197	0.28931	0.15221	0.2274	0.074089
-0.24546	-0.26037	0.92554	0.27771	0.085425	0.12673	-0.0016623	0.13152	-0.15576	-0.0072562	0.30495	0.25565	0.18628	0.33495	0.25576	0.086808	0.15623	-0.11962	-0.14534	0.2316	0.12033	0.34821	0.13203	0.225	0.07801
-0.25335	-0.22488	0.89143	0.30011	0.044982	0.11647	-0.060345	0.098014	-0.11152	0.14002	0.26689	0.15935	0.17339	0.26426	0.3585	0.049492	0.23342	-0.15202	-0.16233	0.22452	0.13977	0.36794	0.10299	0.2323	0.081684
-0.24688	-0.19909	0.86063	0.34962	-0.0086668	0.043921	-0.12354	0.076983	-0.063571	0.19544	0.22623	0.24077	0.12945	0.2128	0.36406	0.058042	0.1622	-0.16693	-0.11346	0.24583	0.027723	0.35105	0.070672	0.23852	0.10456
-0.27852	-0.24989	0.84806	0.39126	-0.0067533	0.09122	-0.16727	0.066068	-0.070597	0.23338	0.1841	0.26349	0.098557	0.20672	0.37479	-0.0033783	0.22974	-0.16279	-0.15712	0.18143	0.015918	0.31251	0.09928	0.21541	0.11997
-0.26682	-0.33943	0.94133	0.39682	-0.013249	0.022951	-0.14282	0.074555	-0.018248	0.23893	0.16802	0.27401	-0.0092046	0.23312	0.30071	-0.022753	0.24418	-0.11607	-0.18729	0.15514	0.039699	0.30792	0.127	0.27333	0.095102
-0.20304	-0.30307	0.95031	0.42527	0.024482	0.052676	-0.11495	0.1499	0.0098142	0.2269	0.11507	0.33957	0.022854	0.22849	0.30175	-0.029305	0.20789	-0.053523	-0.20746	0.15479	0.043237	0.27412	0.11426	0.36568	0.068188
-0.19223	-0.25576	0.98029	0.40984	0.044468	0.12821	-0.060805	0.1409	-0.029967	0.14935	0.077819	0.31663	-0.0078992	0.1566	0.40565	0.013576	0.28582	-0.035049	-0.3048	0.084528	0.020442	0.2628	0.084096	0.38163	0.038849
-0.19984	-0.27159	0.9696	0.39313	0.050812	0.0251	0.00045881	0.23043	0.011314	0.17655	0.1353	0.26286	-0.011443	0.11926	0.31088	-0.016198	0.23859	-0.039633	-0.28141	0.11329	-0.018558	0.26966	0.12119	0.29112	0.023665
-0.27512	-0.26235	0.93939	0.38461	0.076475	0.083579	-0.013555	0.27873	0.025491	0.13523	0.15437	0.28151	0.0098503	0.13943	0.36992	-0.0020863	0.37709	-0.075752	-0.23176	0.053243	-0.0008393	0.30178	0.15483	0.36702	0.010287
-0.32535	-0.25924	0.90798	0.31293	0.073711	-0.013006	-0.024456	0.31929	-0.023183	0.17354	0.16953	0.23063	-0.090514	0.10568	0.32682	-0.025653	0.22557	-0.11257	-0.21975	0.017033	-0.019293	0.30648	0.18408	0.28692	0.029713
-0.36514	-0.25183	0.93828	0.24856	0.052648	-0.0074955	-0.084024	0.4247	-0.011665	0.10792	0.25003	0.25927	-0.030029	0.058181	0.40615	-0.032964	0.41895	-0.111	-0.21537	0.025695	-0.033906	0.25846	0.19494	0.24144	0.042584
-0.37808	-0.23623	0.88296	0.22861	0.01202	-0.010604	-0.080155	0.40817	0.02653	0.15544	0.28688	0.15114	-0.07854	0.11099	0.37053	-0.093818	0.37533	-0.15645	-0.17117	0.043019	-0.055079	0.27901	0.16375	0.24337	0.068549
-0.36188	-0.20167	0.81488	0.23316	-0.01062	0.025406	-0.11166	0.45641	0.052423	0.14573	0.22986	0.077654	-0.019855	0.16078	0.40051	-0.10933	0.42617	-0.18983	-0.15624	0.033783	-0.068989	0.24244	0.11842	0.26531	0.12006
-0.33625	-0.18488	0.79221	0.21229	0.0030656	-0.022853	-0.1292	0.47746	0.069937	0.18164	0.18529	0.094662	-0.040853	0.1922	0.45043	-0.11895	0.46329	-0.16639	-0.1138	0.049038	-0.074429	0.21202	0.1218	0.28312	0.13909
-0.31228	-0.19925	0.88692	0.24453	0.048147	-0.0042998	-0.18213	0.47061	0.035162	0.26945	0.11924	0.03172	-0.077648	0.14521	0.41476	-0.10088	0.33049	-0.23527	-0.091527	0.062986	-0.087152	0.17598	0.10087	0.33082	0.16499
-0.30707	-0.22641	0.92514	0.28852	0.066	0.070263	-0.13947	0.56581	-0.031959	0.31226	0.16484	0.045031	-0.06861	0.1773	0.59734	-0.14431	0.37667	-0.27319	-0.11347	0.046094	-0.049272	0.18765	0.12996	0.27761	0.19252
-0.25103	-0.20977	0.90073	0.29219	0.040591	0.026142	-0.1255	0.49025	-0.044404	0.42105	0.16926	0.057494	-0.054152	0.17729	0.53205	-0.18219	0.35635	-0.29405	0.00049951	-0.006422	-0.052889	0.14271	0.15264	0.24202	0.22823
-0.23741	-0.1893	0.88051	0.2838	-0.019198	-0.087795	-0.1003	0.50735	-0.062952	0.44751	0.18019	0.098693	-0.13681	0.11247	0.49149	-0.12347	0.32916	-0.32275	0.0036183	0.0018392	-0.054769	0.18608	0.1409	0.23326	0.2071
-0.26525	-0.22299	0.81188	0.2631	-0.054304	0.0044787	-0.11016	0.527	-0.05931	0.47169	0.23058	0.13572	-0.11753	0.2272	0.44434	-0.14796	0.38343	-0.34659	0.036402	0.0031233	-0.057973	0.16586	0.13301	0.27544	0.17138
-0.29276	-0.16599	0.8339	0.20164	-0.074839	-0.10732	-0.13534	0.48939	-0.027222	0.54184	0.20938	0.11903	-0.13464	0.24908	0.43994	-0.16655	0.43251	-0.35641	0.021489	-0.056885	-0.10043	0.15423	0.11695	0.22206	0.18526
-0.27632	-0.13694	0.90265	0.16137	-0.089128	-0.12484	-0.11539	0.45577	-0.0018893	0.47388	0.22562	0.096339	-0.18754	0.25424	0.35829	-0.15978	0.45184	-0.28854	0.051502	-0.039619	-0.04624	0.14542	0.077012	0.18781	0.22125
-0.25362	-0.21077	0.84886	0.13424	-0.096075	-0.15442	-0.10844	0.44835	0.0030689	0.41218	0.244	0.15134	-0.057531	0.29996	0.29029	-0.17424	0.44619	-0.29151	0.094836	-0.030045	-0.029846	0.10843	0.097102	0.18774	0.2334
-0.36947	-0.18731	0.85657	0.11513	-0.14909	-0.12333	-0.17641	0.36125	0.01748	0.37912	0.22778	0.18088	-0.1062	0.2689	0.27949	-0.10188	0.44646	-0.26421	0.034329	0.0053481	-0.046785	0.095698	0.11228	0.18207	0.22439
-0.38825	-0.12475	0.84941	0.10294	-0.22037	-0.080745	-0.20319	0.30353	0.044587	0.42191	0.18682	0.20387	-0.18491	0.27971	0.34259	-0.1117	0.46148	-0.29944	0.053619	0.014017	-0.043389	0.072547	0.11084	0.14613	0.22833
-0.2855	-0.18995	0.81619	0.051643	-0.19136	-0.02781	-0.18913	0.36347	0.046303	0.27542	0.24176	0.13456	-0.14559	0.29902	0.17572	-0.11004	0.41626	-0.31552	0.062203	0.056076	-0.014465	0.088427	0.093785	0.16372	0.20145
-0.32246	-0.2426	0.80132	0.047091	-0.16719	-0.07926	-0.14681	0.38901	0.080276	0.36126	0.25781	0.16509	-0.17859	0.29385	0.10523	-0.10326	0.36548	-0.33395	0.059697	-0.0065396	-0.012424	0.11552	0.10679	0.166	0.21479
