# Supplementary material for: Timing variability of sensorimotor integration during vocalization in individuals who stutter
Source: Sci Rep. 2018 Nov 5;8:16340. doi: 10.1038/s41598-018-34517-1 (PMC6218511; doi:10.1038/s41598-018-34517-1)
Supplement: Supplementary file 2 — Dataset 1 [file 41598_2018_34517_MOESM2_ESM.zip › compens-stutt-behav-scireports-supplementary-material/AC2022_down.txt]

0.20142	-0.083962	0.071362	-0.21843	0.17983	1.2835	0.040918	0.26566	-0.048024	0.71492	0.082301	-0.11857	-0.13135	-0.017237	-0.49974	0.044406	-0.01697	-0.91708	0.069077	0.40568	0.26277	0.027483	0.087819
0.2126	-0.10157	0.082188	-0.12296	0.1246	1.1414	0.03397	0.19849	-0.076139	0.77161	0.054511	-0.15834	-0.15838	-0.060184	-0.51274	0.023385	-0.010678	-0.87222	0.11066	0.38481	0.24124	0.06899	0.16122
0.21643	-0.087783	0.029182	-0.055016	0.18797	1.0188	0.0062864	0.18999	-0.042123	0.78916	0.054677	-0.19415	-0.23844	-0.093515	-0.46359	0.055433	-0.00098396	-0.81609	0.052064	0.38785	0.25479	0.072727	0.14751
0.23975	-0.051812	0.14199	0.048281	0.15252	0.93934	-0.017896	0.17801	-0.018199	0.75096	0.082323	-0.17476	-0.29749	-0.080974	-0.50631	0.11463	-0.002448	-0.77751	0.081122	0.39603	0.27724	0.02492	0.15803
0.21626	-0.052657	0.098713	0.038296	0.099901	0.84576	-0.014823	0.11396	0.0068573	0.78262	0.015044	-0.22249	-0.28968	-0.047424	-0.47386	0.164	0.0083565	-0.80636	0.10497	0.35373	0.28148	-0.07452	0.18207
0.19587	-0.089244	0.13904	0.087239	0.12642	0.79596	-0.038657	0.052134	-0.022888	0.77036	0.026315	-0.21896	-0.27607	-0.054655	-0.44146	0.18126	-0.014676	-0.77751	0.12199	0.28273	0.19254	-0.10092	0.20197
0.15604	-0.10864	0.12825	0.094901	0.10597	0.76638	-0.06881	0.025353	-0.028974	0.72975	0.034829	-0.26685	-0.26722	-0.035757	-0.44322	0.20793	0.0092739	-0.78706	0.14923	0.29496	0.19822	-0.12081	0.20578
0.16183	-0.14587	0.13648	0.13375	0.06388	0.70177	-0.071979	0.05333	-0.022222	0.67622	0.07672	-0.21476	-0.21828	-0.072407	-0.39787	0.16462	-0.022126	-0.65918	0.16152	0.30175	0.13865	-0.12335	0.19555
0.15818	-0.14099	0.18481	0.13778	0.096584	0.61039	-0.082836	0.03774	-0.058553	0.64966	0.10615	-0.22794	-0.18635	-0.11014	-0.43157	0.13716	0.0036393	-0.57287	0.10804	0.27338	0.11184	-0.13922	0.17124
0.14531	-0.078185	0.12367	0.12582	0.10643	0.54964	-0.11224	0.009726	-0.017981	0.60019	0.091509	-0.22411	-0.15447	-0.11752	-0.44352	0.13674	0.038918	-0.6021	0.066563	0.2987	0.10042	-0.15106	0.1577
0.18731	-0.081172	0.13657	0.087612	0.071236	0.53305	-0.13069	-0.044751	-0.010974	0.59525	0.072136	-0.17793	-0.14011	-0.18893	-0.4775	0.13137	0.074815	-0.55618	0.18194	0.32445	0.15816	-0.15698	0.11289
0.24659	-0.081887	0.15255	0.0083503	0.080723	0.52904	-0.17236	-0.14931	-0.04286	0.62038	0.030328	-0.24278	-0.10509	-0.19174	-0.45355	0.092496	0.026877	-0.51323	0.058918	0.31456	0.084649	-0.16723	0.095021
0.26651	-0.13906	0.12214	0.020924	0.05009	0.49046	-0.22067	-0.2009	-0.090985	0.63463	0.018813	-0.28766	-0.11532	-0.19132	-0.37485	0.041155	-0.02237	-0.52633	0.090626	0.31394	0.070023	-0.14306	0.11187
0.24441	-0.12576	0.14067	-0.00090615	0.035048	0.45751	-0.20122	-0.18406	-0.063932	0.63701	0.01918	-0.1929	-0.057078	-0.19619	-0.31314	0.056684	-0.04928	-0.49044	0.056493	0.2464	0.025246	-0.10739	0.074082
0.14951	-0.092795	0.13607	0.026169	0.043316	0.39429	-0.14423	-0.18283	-0.080464	0.61056	0.036233	-0.17722	-0.059991	-0.15757	-0.26143	-0.010173	-0.030871	-0.43149	0.032387	0.19776	0.026979	-0.1006	0.055551
0.14962	-0.017367	0.1515	-0.012516	0.0074538	0.37024	-0.14485	-0.19584	-0.14717	0.50529	-0.074847	-0.18618	-0.027968	-0.10126	-0.19926	0.033814	0.0050171	-0.35347	0.068619	0.19692	0.099377	-0.11931	0.027104
0.12915	0.0071835	0.11368	-0.034101	0.02518	0.3906	-0.14919	-0.21403	-0.14473	0.43054	-0.028736	-0.17926	-0.024196	-0.069012	-0.1114	0.0092166	0.062885	-0.3912	0.075448	0.18608	0.10701	-0.15766	-0.022619
0.11067	0.055579	0.089426	-0.07155	-0.041941	0.38272	-0.11309	-0.22721	-0.15556	0.35604	0.022422	-0.15981	-0.0063495	-0.059175	0.0321	0.095691	0.012038	-0.29307	0.032067	0.1583	0.085458	-0.16976	-0.03827
0.07482	0.085654	0.073271	-0.082129	0.010879	0.36918	-0.034192	-0.20721	-0.13564	0.32539	-0.0095591	-0.084706	0.022753	-0.085075	0.13575	0.074247	-0.0048526	-0.1983	0.091934	0.098396	0.09025	-0.16284	-0.032639
0.074092	0.11015	0.11488	-0.058557	0.030733	0.32761	0.019195	-0.19975	-0.13171	0.31656	0.074031	-0.085805	0.03825	-0.098162	0.12491	0.063576	-0.073446	-0.18256	0.060774	0.084723	0.056496	-0.14302	-0.077187
0.082454	0.083744	0.091251	-0.041046	0.031587	0.26823	0.011482	-0.21744	-0.059819	0.3034	0.13261	-0.037271	0.048269	-0.13249	0.067396	-0.021072	-0.074147	-0.25404	0.12183	0.031186	0.062576	-0.14775	-0.081876
0.028354	-0.0082522	0.10469	-0.016311	-0.016112	0.20912	0.015368	-0.21086	-0.056071	0.30321	0.15484	-0.0055214	0.13351	-0.14009	0.024077	0.0305	-0.018494	-0.18525	0.077935	0.013326	0.077927	-0.091926	-0.058054
0.077864	0.00032609	0.050713	-0.020037	0.039613	0.15313	0.053261	-0.18912	-0.058388	0.26836	0.12252	-0.032189	0.12162	-0.1424	-0.018174	0.051951	0.0078085	-0.10028	-0.012978	0.055354	0.042008	-0.040946	-0.045512
0.079086	0.041275	-0.0097655	0.023997	0.03237	0.15772	0.068378	-0.15176	-0.073132	0.24903	0.13981	0.023432	0.055892	-0.18403	-0.053641	-0.040761	0.0049971	-0.13431	0.010727	0.023022	0.09322	-0.015803	0.0065788
0.091812	0.074417	-0.012881	0.045523	-0.017541	0.15288	0.077904	-0.14614	-0.074824	0.17774	0.11705	0.070383	0.042648	-0.22028	-0.0031193	0.027818	0.0076533	-0.13489	0.080703	0.04888	0.10739	0.0061887	0.014768
0.064269	0.10799	-0.055418	-0.033151	0.021692	0.12415	0.035731	-0.12123	-7.2469e-05	0.1357	0.15783	-0.061797	-0.021805	-0.22135	0.02246	-0.048573	0.040111	-0.042205	-0.040762	-0.05124	0.058011	-0.0027319	0.0076088
0.051133	0.10167	-0.090956	-0.047963	0.0076193	0.12242	0.011605	-0.090105	0.0059724	0.10402	0.16797	0.063656	-0.059405	-0.18261	0.011869	0.043673	0.005972	-0.053665	0.041644	-0.0056695	0.055045	-0.050656	0.0016475
0.071358	0.087067	-0.043266	-0.034519	0.022011	0.12034	0.028311	-0.043318	0.060321	0.047711	0.15072	0.0057287	-0.044817	-0.10811	-0.047049	-0.025828	0.0026712	-0.055933	0.085904	0.025321	0.056015	-0.054734	-0.011291
0.034989	0.081751	-0.060842	-0.035332	-0.019653	0.07297	0.0021905	-0.015737	0.049384	0.0010992	0.068898	0.057591	-0.033195	-0.040637	-0.020911	0.0062645	-0.034074	-0.074769	0.0052921	-0.0018854	0.064832	-0.050102	-0.0059081
0	0	0	0	0	0	0	0	0	0	0	0	0	0	0	0	0	0	0	0	0	0	0
0.027419	-0.054986	0.016475	-0.0084237	0.045551	-0.040458	0.052459	-0.024438	-0.018204	0.091449	-0.018578	0.018163	0.0038982	0.026982	-0.0028185	-0.044306	0.040411	0.024217	-0.028846	0.0027355	-0.063006	0.026289	0.02174
0.03646	-0.10045	-0.013307	-0.059847	0.040559	-0.055781	0.072278	-0.02237	-0.036305	0.14501	0.094974	0.062879	-0.011431	0.10813	0.006159	0.019012	0.042213	0.012186	-0.059702	0.027197	-0.061054	0.10282	0.065565
-0.021492	-0.10714	-0.03897	-0.15379	-0.039333	-0.037081	0.11971	-0.0082046	-0.023734	0.13989	0.17572	0.021804	0.0014105	0.11864	0.018528	-0.060363	0.037024	-0.0013863	-0.022553	0.059768	-0.094451	0.21285	0.11846
-0.055145	-0.10851	-0.07384	-0.1262	-0.10632	-0.045066	0.16812	-0.031828	0.001232	0.15441	0.20551	0.010353	0.060199	0.093821	-0.020514	0.00030644	-0.026204	-0.13534	-0.043206	0.041023	-0.097815	0.24874	0.15026
-0.075275	-0.09726	-0.051098	-0.15327	-0.082321	-0.055801	0.1549	-0.052606	-0.033091	0.15586	0.15895	0.039721	0.086927	0.10277	-0.063779	-0.00032899	-0.063123	-0.14445	-0.094145	0.069591	-0.088833	0.26193	0.14408
-0.039531	-0.042872	-0.126	-0.12338	-0.099256	-0.04703	0.11333	-0.045162	0.0016294	0.15446	0.097156	0.0169	0.11831	0.13902	-0.11415	-0.01595	0.031011	-0.23328	0.032707	0.04062	-0.077965	0.21773	0.12656
-0.0099926	-0.093329	-0.074445	-0.14958	-0.13006	-0.025191	0.078854	-0.022334	-0.0077588	0.13025	0.11029	0.058353	0.10781	0.1434	-0.20383	-0.026133	-0.00068479	-0.17384	0.010744	0.067799	-0.066523	0.11834	0.12715
-0.0027239	-0.089632	-0.049368	-0.11997	-0.15683	-0.018055	0.043099	-0.020319	-0.038978	0.17584	0.14649	0.038761	0.060988	0.11938	-0.19386	-0.078641	0.053861	-0.19515	0.061251	0.096948	-0.11728	0.05343	0.1518
-0.029523	-0.054878	-0.047196	-0.14929	-0.13053	-0.0072265	-0.0049864	0.002544	-0.0052515	0.2244	0.25812	0.10663	0.057206	0.086805	-0.22009	0.22069	0.054748	-0.22514	0.0059117	0.048725	-0.11364	0.022075	0.18006
-0.11951	-0.086215	0.03589	-0.17614	-0.09799	0.011396	-0.022701	-0.0095036	0.025208	0.23201	0.31887	0.054247	0.10176	0.067091	-0.21657	0.27308	-0.0065978	-0.24071	0.059225	0.010032	-0.1566	-0.012298	0.2063
-0.069735	-0.071238	-0.010763	-0.24113	-0.097258	0.02428	-0.0022576	-0.046307	0.0071812	0.24463	0.37418	0.0095228	0.16534	0.043237	-0.19015	0.35145	-0.025951	-0.20404	0.064339	-0.023334	-0.11652	-0.027564	0.22412
-0.060788	-0.060592	0.013869	-0.21789	-0.10945	0.022902	0.01702	-0.05348	-0.032455	0.23495	0.43124	-0.0085022	0.16465	0.027991	-0.14473	0.37035	0.046228	-0.28408	0.062743	-0.049068	-0.082778	-0.0096982	0.25416
-0.063762	-0.091178	0.0023207	-0.22472	-0.048296	-0.010061	0.066579	-0.047347	-0.051385	0.2389	0.42155	-0.051186	0.14478	0.083407	-0.14506	0.38277	0.082469	-0.21199	0.22205	-0.070696	-0.074116	-0.0033411	0.27095
-0.067733	-0.032638	0.024193	-0.17107	-0.026499	-0.014508	0.05832	-0.062929	-0.059894	0.25326	0.47874	0.05663	0.11953	0.13615	-0.12886	0.45158	0.10338	-0.3368	0.15173	-0.065664	-0.052836	0.0011514	0.30866
-0.12134	0.0077792	0.12569	-0.17063	-0.023938	0.043114	0.012254	-0.076328	-0.050712	0.25646	0.51249	0.010065	0.17588	0.16681	-0.12871	0.48376	0.070702	-0.33717	0.24026	-0.0056408	-0.02808	0.028913	0.32123
-0.082676	0.028014	0.2032	-0.19621	-0.019189	0.085069	0.057805	-0.056174	-0.0065633	0.26993	0.55393	0.017806	0.24866	0.15991	-0.055427	0.51403	0.067021	-0.31187	0.24515	0.046886	0.051182	0.070097	0.34244
-0.037284	0.029704	0.26384	-0.24959	0.014337	0.096518	0.074281	-0.0057851	0.040844	0.33241	0.62722	0.082253	0.35251	0.12518	0.036673	0.45748	0.13511	-0.33516	0.23355	0.098645	0.10311	0.14326	0.40522
-0.054922	-0.02297	0.19496	-0.22885	0.04032	0.14967	0.076849	0.058605	0.11442	0.41197	0.6024	0.079453	0.45539	0.12518	0.032256	0.41479	0.13072	-0.27763	0.32377	0.19828	0.22026	0.19278	0.44141
-0.069483	0.0064872	0.15636	-0.24136	0.054164	0.17152	0.12414	0.090248	0.06438	0.47078	0.60081	0.057663	0.48165	0.15544	0.046701	0.51749	0.19714	-0.23192	0.40864	0.27672	0.31808	0.18122	0.48443
-0.055309	0.047571	0.11602	-0.23745	0.051995	0.14414	0.1799	0.11651	0.076263	0.49925	0.61502	0.073221	0.45983	0.18763	0.034918	0.45021	0.24722	-0.20251	0.43103	0.29759	0.35038	0.20293	0.53656
0.016278	0.10054	0.19308	-0.28608	0.083176	0.16209	0.24552	0.12589	0.10705	0.54968	0.65569	0.096197	0.4233	0.25034	-0.010774	0.46409	0.23906	-0.11096	0.42893	0.32779	0.37864	0.23579	0.5822
-0.01302	0.10809	0.19416	-0.25278	0.10909	0.192	0.31594	0.16221	0.15409	0.60724	0.70417	0.07544	0.36788	0.21681	0.0044571	0.36734	0.28475	-0.013126	0.48398	0.34651	0.42019	0.207	0.60958
0.053188	0.12112	0.28687	-0.25492	0.13347	0.26182	0.36166	0.2165	0.22156	0.60447	0.79894	0.032209	0.37457	0.22131	0.054042	0.31955	0.22758	0.022602	0.50398	0.47193	0.45285	0.22394	0.63092
0.12254	0.16866	0.28863	-0.20785	0.10988	0.2913	0.3704	0.23575	0.21809	0.58031	0.85869	0.16064	0.4356	0.23329	0.040727	0.21729	0.22032	0.08894	0.57106	0.43745	0.49215	0.20954	0.63409
0.082943	0.20918	0.3755	-0.20682	0.1676	0.30099	0.37335	0.24805	0.29456	0.53969	0.88279	0.10994	0.52404	0.17748	0.11053	0.21807	0.19349	0.10419	0.57982	0.52194	0.51922	0.24951	0.62962
0.059316	0.21143	0.30143	-0.24623	0.19714	0.36568	0.39249	0.22422	0.28866	0.55253	0.91737	0.12053	0.60512	0.1434	0.1175	0.23806	0.15648	0.10311	0.50764	0.58793	0.54895	0.31749	0.6531
0.07141	0.22339	0.25764	-0.2323	0.19025	0.39032	0.37292	0.22382	0.23094	0.51666	0.95629	0.16703	0.59472	0.13493	0.090965	0.20378	0.20494	0.11316	0.56219	0.50061	0.52606	0.28825	0.66781
0.15363	0.17017	0.31283	-0.25562	0.2328	0.36447	0.34954	0.20848	0.20817	0.48464	0.95461	0.18475	0.64692	0.15132	0.088041	0.27366	0.2667	0.1201	0.54605	0.56521	0.62159	0.24336	0.67991
0.12921	0.22154	0.29628	-0.29299	0.24079	0.39687	0.36243	0.24914	0.17914	0.49545	0.9297	0.12898	0.62615	0.1007	0.036993	0.28307	0.25099	0.12696	0.54522	0.52662	0.6775	0.28171	0.71058
0.085067	0.24661	0.29452	-0.28633	0.2522	0.44861	0.43724	0.28868	0.20016	0.49287	0.91689	0.13347	0.6017	0.062232	0.079415	0.25098	0.20536	0.096709	0.46197	0.49597	0.68699	0.25317	0.67429
0.09457	0.2606	0.34962	-0.31901	0.30375	0.4483	0.41412	0.24407	0.14755	0.51786	0.92271	0.16472	0.63616	0.059806	0.13324	0.31329	0.21691	0.12862	0.49675	0.48271	0.65877	0.26902	0.65007
0.048652	0.23405	0.34357	-0.32223	0.32057	0.4571	0.37627	0.26846	0.13929	0.51253	0.9156	0.17349	0.6416	0.10135	0.12735	0.29791	0.14131	0.17292	0.44618	0.49307	0.57021	0.26579	0.62325
0.15925	0.19944	0.22069	-0.2987	0.39068	0.43457	0.34816	0.23651	0.1618	0.48591	0.89103	0.2793	0.63877	0.095586	0.13702	0.27373	0.12479	0.24101	0.40611	0.45876	0.53372	0.28243	0.64788
0.12931	0.14888	0.31187	-0.25278	0.39492	0.42271	0.34133	0.2184	0.19041	0.41607	0.82295	0.24957	0.64762	0.09264	0.14163	0.37796	0.13915	0.20252	0.36364	0.44966	0.56458	0.30069	0.66571
0.17156	0.15494	0.32881	-0.3444	0.37558	0.45356	0.37468	0.28837	0.19904	0.38042	0.814	0.27653	0.61867	0.067233	0.13138	0.33409	0.1423	0.1852	0.33493	0.40456	0.56084	0.31071	0.63099
0.12125	0.13983	0.26958	-0.294	0.34874	0.46841	0.45466	0.29535	0.26299	0.38434	0.81166	0.3145	0.64045	0.053609	0.13891	0.34179	0.13717	0.26982	0.31367	0.40382	0.51187	0.33784	0.6261
0.053481	0.21519	0.36128	-0.33265	0.35778	0.50223	0.49224	0.21264	0.30553	0.36371	0.8138	0.2967	0.66942	0.015142	0.10594	0.28176	0.16223	0.24685	0.29292	0.38906	0.4579	0.34029	0.61974
0.07052	0.18713	0.19148	-0.31561	0.38306	0.52484	0.46101	0.19219	0.2946	0.29782	0.80761	0.27995	0.72188	-0.001075	0.14596	0.25891	0.11392	0.4119	0.36915	0.39759	0.47671	0.31988	0.61591
0.1868	0.2568	0.25259	-0.30429	0.38921	0.47002	0.39944	0.19473	0.28336	0.24799	0.83812	0.30692	0.79048	0.054719	0.1519	0.237	0.073465	0.28009	0.42531	0.37777	0.47895	0.31264	0.63237
0.16783	0.29944	0.31987	-0.22681	0.3867	0.46554	0.36707	0.14095	0.28659	0.24679	0.83569	0.27355	0.74086	0.057571	0.06683	0.30866	0.08774	0.32385	0.37839	0.30682	0.52335	0.35261	0.61311
0.16585	0.29906	0.26989	-0.2414	0.47025	0.42716	0.36301	0.13615	0.33758	0.25868	0.84874	0.27532	0.71102	0.024209	0.054069	0.29489	0.044121	0.36416	0.40007	0.35032	0.4568	0.38952	0.56204
0.20013	0.22844	0.28702	-0.25289	0.45122	0.40539	0.38205	0.13342	0.33015	0.25666	0.85887	0.31135	0.69221	0.037259	0.040292	0.37323	0.079324	0.34789	0.4581	0.32662	0.34071	0.36632	0.54615
0.21907	0.25156	0.35007	-0.22944	0.53464	0.36004	0.3919	0.1319	0.29919	0.26054	0.87501	0.30532	0.74082	0.049826	0.030513	0.3208	0.11127	0.39603	0.41973	0.32818	0.37576	0.38941	0.55304
0.19643	0.25984	0.36182	-0.24979	0.52666	0.30472	0.38541	0.106	0.2656	0.282	0.87632	0.36481	0.76385	0.053613	0.020107	0.35803	0.068181	0.44891	0.38895	0.3111	0.37458	0.41363	0.56663
0.22482	0.22404	0.38482	-0.20663	0.50614	0.33041	0.39151	0.078102	0.16747	0.28639	0.84024	0.38204	0.70192	0.091173	0.012099	0.39853	0.08432	0.40856	0.42764	0.2425	0.38784	0.42916	0.54289
0.2571	0.2736	0.37985	-0.24438	0.44617	0.38563	0.36661	0.077467	0.17692	0.23313	0.79693	0.41932	0.66566	0.13189	0.024826	0.37693	0.11461	0.43951	0.42273	0.23198	0.37878	0.48948	0.5702
0.23816	0.24988	0.39782	-0.22849	0.38836	0.3948	0.33557	0.036004	0.20585	0.27405	0.77993	0.4201	0.67743	0.1165	0.017955	0.3507	0.09039	0.50618	0.36846	0.31413	0.43068	0.48435	0.59022
0.18297	0.23986	0.36505	-0.24863	0.38337	0.39509	0.31792	0.062217	0.18545	0.34428	0.78382	0.36343	0.65539	0.11451	-0.020063	0.44325	0.085855	0.5073	0.34447	0.30974	0.41277	0.54152	0.58449
0.2145	0.23742	0.35053	-0.21475	0.3457	0.41765	0.29141	0.07757	0.21081	0.32528	0.81836	0.36216	0.73864	0.055138	-0.040512	0.40563	0.13331	0.55527	0.33947	0.36517	0.43173	0.57868	0.56194
0.14896	0.22059	0.39099	-0.15783	0.37472	0.41828	0.3429	0.12231	0.21834	0.30992	0.86031	0.37886	0.75535	0.037667	-0.015738	0.32769	0.14798	0.48205	0.33691	0.35393	0.45747	0.61786	0.54618
0.09848	0.21656	0.3323	-0.19822	0.35988	0.40977	0.39073	0.15305	0.21029	0.22503	0.84116	0.35421	0.7222	0.073582	-0.055858	0.36533	0.14468	0.4973	0.33969	0.27875	0.4322	0.63609	0.57215
0.08657	0.22851	0.31934	-0.20011	0.40162	0.37881	0.36903	0.13021	0.17702	0.27661	0.80234	0.31445	0.676	0.074388	0.0056377	0.39091	0.086722	0.47957	0.31863	0.34657	0.44084	0.64589	0.56324
0.11042	0.22063	0.3429	-0.20831	0.42505	0.35155	0.35528	0.12926	0.23203	0.24186	0.81349	0.34706	0.62879	0.10494	0.034094	0.31454	0.10338	0.47242	0.3604	0.41833	0.49398	0.65067	0.56339
0.087732	0.20327	0.2617	-0.18254	0.46148	0.32271	0.34857	0.15467	0.28058	0.22037	0.7716	0.34015	0.62756	0.11816	0.060762	0.2766	0.097031	0.54563	0.39435	0.41439	0.49838	0.67269	0.56439
0.059935	0.20562	0.2289	-0.20532	0.46002	0.30513	0.32888	0.14454	0.27793	0.16005	0.77927	0.29651	0.63237	0.099161	0.048542	0.27916	0.12324	0.61609	0.33362	0.40283	0.43642	0.69818	0.53849
0.024984	0.17184	0.22323	-0.17126	0.4673	0.29408	0.33439	0.093241	0.28286	0.16484	0.79562	0.27184	0.5816	0.089293	0.046433	0.26175	0.15874	0.62822	0.29539	0.42105	0.44805	0.72733	0.55742
0.00092123	0.14071	0.25067	-0.1887	0.45037	0.34689	0.33199	0.11567	0.27442	0.215	0.84094	0.25693	0.56202	0.092016	0.092997	0.27286	0.15928	0.50773	0.30811	0.44371	0.39881	0.7511	0.55218
-0.0095231	0.14681	0.26967	-0.18422	0.46705	0.34802	0.3513	0.17038	0.23831	0.21446	0.84398	0.3119	0.55953	0.06364	0.11246	0.26601	0.2218	0.55323	0.25952	0.43177	0.40627	0.7802	0.54939
0.029148	0.13671	0.23572	-0.20287	0.46687	0.37703	0.37094	0.15859	0.20399	0.18648	0.85613	0.29249	0.56948	0.027825	0.10026	0.17938	0.21317	0.5661	0.26005	0.434	0.33461	0.80168	0.5583
0.034932	0.15328	0.25946	-0.15721	0.47579	0.40705	0.4067	0.15882	0.21184	0.20577	0.85858	0.30772	0.53792	-0.031566	0.15123	0.30341	0.14182	0.57115	0.2709	0.51785	0.31677	0.76519	0.57296
0.012995	0.17914	0.23745	-0.15502	0.48469	0.38605	0.45308	0.10323	0.23113	0.19695	0.86184	0.30392	0.49716	-0.00098571	0.1022	0.25479	0.12838	0.52677	0.2827	0.48395	0.29542	0.71771	0.59452
0.012891	0.16729	0.28229	-0.18987	0.51549	0.37198	0.46542	0.061399	0.30082	0.18208	0.8651	0.26172	0.5182	-0.00695	0.069241	0.26572	0.11478	0.49653	0.3446	0.43464	0.24731	0.72156	0.6249
0.032644	0.074931	0.27046	-0.15213	0.50578	0.39745	0.50709	0.095414	0.29911	0.15658	0.79587	0.18384	0.57797	-0.048057	0.025404	0.26252	0.14935	0.44875	0.51217	0.41607	0.2178	0.72577	0.68524
-0.0015534	0.011536	0.16859	-0.19583	0.51171	0.42738	0.52217	0.12372	0.28688	0.12564	0.73756	0.20008	0.57497	-0.11795	0.004514	0.23129	0.10647	0.46548	0.58466	0.45419	0.22744	0.73323	0.70576
-0.014055	0.0348	0.13773	-0.24909	0.50952	0.4225	0.48158	0.10643	0.27523	0.098983	0.73699	0.16114	0.54432	-0.20496	-0.0025381	0.13773	0.10146	0.35694	0.5103	0.44526	0.24238	0.74089	0.68867
-0.030607	0.057564	0.18643	-0.291	0.4703	0.42509	0.43517	0.076065	0.2261	0.073779	0.73241	0.14936	0.54114	-0.17928	0.00063589	0.1302	0.095758	0.31743	0.49525	0.43493	0.25902	0.73054	0.65316
0.0089678	0.0021033	0.17292	-0.3446	0.42787	0.40482	0.36932	-0.0076501	0.19384	-0.019105	0.67404	0.15131	0.54089	-0.19755	0.01161	0.094811	0.055968	0.33697	0.53022	0.44675	0.29225	0.69719	0.62635
-0.0059212	0.044542	0.16247	-0.32486	0.45649	0.39426	0.31565	-0.073172	0.13935	0.021469	0.65757	0.10167	0.52331	-0.18297	-0.074991	-0.020652	0.055459	0.27176	0.51299	0.39657	0.23817	0.61722	0.58258
-0.02339	0.01286	0.064605	-0.32835	0.42457	0.38214	0.33915	-0.20359	0.18897	0.028258	0.72293	0.071424	0.57283	-0.15627	-0.09547	0.09887	0.066744	0.28169	0.50091	0.37705	0.25554	0.54445	0.52404
0.016291	-0.01285	-0.0010746	-0.3835	0.41235	0.37934	0.30139	-0.21172	0.1063	-0.017384	0.75722	0.052995	0.60791	-0.12151	-0.09601	0.1022	0.075013	0.23936	0.4929	0.36018	0.25463	0.48803	0.49751
-0.0036291	0.057177	0.011694	-0.4028	0.45802	0.37587	0.17343	-0.21759	0.066747	-0.0015579	0.77329	0.033779	0.58763	-0.11904	-0.13109	0.047587	0.043944	0.26281	0.4829	0.31637	0.21188	0.48583	0.50787
-0.070362	0.057029	0.017113	-0.42321	0.4709	0.32399	0.19558	-0.20738	0.076436	0.040138	0.75179	0.038626	0.59814	-0.16886	-0.13782	0.17106	0.048134	0.21783	0.47142	0.27207	0.1268	0.48562	0.53376
-0.054667	0.018006	-0.072812	-0.45212	0.4141	0.27602	0.21259	-0.19399	0.088145	-0.051047	0.71573	-0.0043195	0.59841	-0.18297	-0.12053	0.082931	0.049883	0.10947	0.45653	0.2879	0.092383	0.50028	0.53462
-0.024057	-0.079771	-0.030329	-0.45166	0.38055	0.27047	0.17834	-0.19335	0.056021	-0.13338	0.65579	-0.0053266	0.57982	-0.21224	-0.12244	-0.020116	-0.0054823	0.061576	0.34517	0.27144	0.039717	0.46805	0.52446
-0.035312	-0.020806	-0.046681	-0.53248	0.37746	0.24939	0.17535	-0.20296	0.03779	-0.10241	0.63952	-0.026205	0.57973	-0.17586	-0.15343	0.061458	-0.025264	0.04393	0.45385	0.20672	0.042175	0.44538	0.54072
-0.085819	-0.018965	-0.14508	-0.55531	0.32628	0.21967	0.15773	-0.22025	0.06428	-0.1657	0.6711	-0.078336	0.52983	-0.15936	-0.17646	0.060765	-0.046835	-0.045919	0.47921	0.17445	0.017699	0.47048	0.49305
-0.10864	-0.030701	-0.14412	-0.57148	0.37809	0.21774	0.10816	-0.18665	-0.0050018	-0.15794	0.65696	-0.080057	0.50765	-0.13574	-0.24355	0.051217	-0.0030611	0.0012915	0.42235	0.14401	0.022028	0.39998	0.47163
-0.12762	-0.10165	-0.050298	-0.54197	0.33327	0.24845	0.047599	-0.20841	-0.00087359	-0.1617	0.57244	-0.09711	0.4828	-0.11951	-0.29418	0.00088415	-0.068146	0.022712	0.35284	0.1643	-0.054615	0.399	0.47224
-0.10708	-0.12543	-0.18186	-0.56698	0.34101	0.23602	-0.0080605	-0.24681	-0.06281	-0.11531	0.51643	-0.068818	0.48719	-0.14874	-0.31605	-0.012875	-0.096784	-0.0058952	0.32282	0.14018	-0.039739	0.39672	0.47473
-0.11845	-0.15685	-0.20625	-0.56457	0.32913	0.17439	-0.068544	-0.25059	0.011934	-0.15781	0.51006	-0.084385	0.42474	-0.17852	-0.32287	-0.096275	-0.1246	-0.007216	0.3164	0.085903	-0.01407	0.35083	0.44189
