# Supplementary material for: Timing variability of sensorimotor integration during vocalization in individuals who stutter
Source: Sci Rep. 2018 Nov 5;8:16340. doi: 10.1038/s41598-018-34517-1 (PMC6218511; doi:10.1038/s41598-018-34517-1)
Supplement: Supplementary file 2 — Dataset 1 [file 41598_2018_34517_MOESM2_ESM.zip › compens-stutt-behav-scireports-supplementary-material/AC2022_up.txt]

0.36464	-0.89281	0.025476	-0.034441	0.46578	0.071674	0.19774	-0.10962	-0.19801	-0.32682	1.2663	-0.20118	-0.61942	-0.10764	-0.11536	-0.22536	-0.088921	-0.063958	0.12283	-0.0017238	-0.17625	-0.19289	0.09865	-0.1179
0.27805	-0.73588	0.036795	-0.10608	0.46184	0.05315	0.19674	-0.13839	-0.18529	-0.36229	1.1735	-0.20899	-0.58281	-0.043104	-0.13654	-0.2461	-0.071483	0.064777	0.1084	0.0091536	-0.25001	-0.15207	0.055038	-0.056366
0.28384	-0.5715	0.029648	-0.17078	0.43471	0.071559	0.20825	-0.17365	-0.17663	-0.38818	1.1124	-0.22234	-0.61946	-0.033422	-0.18186	-0.28287	-0.0052378	0.012112	0.029925	0.048091	-0.23163	-0.12971	0.054584	-0.12116
0.29381	-0.54185	0.045635	-0.1341	0.41869	0.11524	0.16039	-0.13006	-0.17152	-0.41977	1.0557	-0.2421	-0.66708	-0.05135	-0.24393	-0.29133	0.021029	0.090288	0.066428	0.0016459	-0.2041	-0.094483	0.052231	-0.093333
0.26921	-0.58094	0.066111	-0.084997	0.40291	0.10878	0.1452	-0.11679	-0.1636	-0.47488	1.0621	-0.22441	-0.64101	-0.0075348	-0.19607	-0.31104	0.087088	0.015029	0.073343	-0.033685	-0.149	-0.067936	0.032473	-0.087415
0.20116	-0.5509	0.044444	-0.11635	0.37667	0.055729	0.11639	-0.085647	-0.15025	-0.46332	0.97751	-0.16889	-0.60394	0.06785	-0.21531	-0.32807	0.12659	-0.0086818	0.060966	0.0091258	-0.10165	-0.040797	0.045291	-0.11298
0.1899	-0.54579	0.066906	-0.13889	0.36818	0.0013236	0.10488	-0.11207	-0.13644	-0.44525	0.94028	-0.16258	-0.60266	0.078165	-0.23325	-0.27591	0.11613	-0.043938	0.04844	0.03797	-0.15593	-0.033865	0.05175	-0.11086
0.25837	-0.51482	0.16232	-0.1427	0.3374	-0.0024659	0.13819	-0.15965	-0.14182	-0.42703	0.92961	-0.16128	-0.58685	0.1084	-0.18545	-0.22296	0.098893	0.068507	0.035803	0.023088	-0.11155	-0.03076	0.063256	-0.084424
0.24132	-0.50399	0.12392	-0.14742	0.31132	0.0017254	0.068133	-0.075558	-0.15985	-0.44242	0.88007	-0.17056	-0.5816	-0.0036823	-0.13635	-0.2169	0.0982	0.067935	-0.001885	0.0024027	-0.12543	-0.048222	0.04962	-0.11782
0.27079	-0.45237	0.094827	-0.16426	0.27698	-0.012933	0.10456	-0.11455	-0.16376	-0.38499	0.80492	-0.14236	-0.60372	-0.059146	-0.12732	-0.20659	0.073368	-0.011891	0.03341	0.011954	-0.15281	-0.067512	0.031429	-0.086524
0.26377	-0.40735	0.023455	-0.17081	0.24272	-0.051326	0.10608	-0.20316	-0.14819	-0.29335	0.73607	-0.074644	-0.60941	-0.013851	-0.13738	-0.1805	0.091005	0.041481	0.015111	0.039558	-0.13661	-0.028192	0.017878	-0.081731
0.24922	-0.36283	-0.017025	-0.13902	0.23021	0.014577	0.047162	-0.15394	-0.17007	-0.25747	0.71148	0.0058623	-0.572	-0.080919	-0.17102	-0.17428	0.096205	-0.027215	-0.049352	0.063393	-0.1733	-0.0066203	0.062916	-0.057781
0.16269	-0.35167	-0.024908	-0.02143	0.2181	0.061966	0.029957	-0.14404	-0.1314	-0.20908	0.68406	-0.0063441	-0.49986	-0.082735	-0.13231	-0.17457	0.098041	-0.079659	-0.10361	0.068569	-0.15421	-0.0015263	0.078238	-0.038489
0.16693	-0.31879	-0.011227	-0.023602	0.17577	0.045054	0.018243	-0.11131	-0.11971	-0.17221	0.66145	0.0051935	-0.43546	-0.12421	-0.12596	-0.22534	0.076783	-0.030285	-0.059805	0.041453	-0.11628	0.047698	0.038143	-0.02553
0.085854	-0.30559	0.010382	-0.014379	0.18595	0.072618	0.046313	-0.11187	-0.12537	-0.17054	0.67378	0.0082209	-0.39744	-0.13842	-0.17408	-0.24873	0.054381	-0.076606	0.013258	0.025111	-0.13134	0.077577	0.0059578	0.005416
0.05496	-0.31212	0.0049041	0.022348	0.2213	0.092521	0.068801	-0.065179	-0.078382	-0.14834	0.64545	0.041307	-0.37839	-0.095999	-0.10446	-0.23995	0.093235	-0.020208	0.056241	0.04277	-0.086571	0.056591	0.02169	-0.01279
0.023829	-0.31045	0.020935	0.076445	0.22633	0.051047	0.088232	-0.088343	-0.068145	-0.090836	0.59741	-0.012144	-0.3454	-0.065219	-0.085595	-0.22866	0.087563	-0.077573	0.0057301	0.046045	-0.044642	0.087756	0.021956	-0.015418
0.018741	-0.30631	-0.002294	0.055604	0.22927	0.004302	0.072639	-0.12874	-0.01219	-0.10494	0.53783	-0.050721	-0.28192	-0.053915	-0.078826	-0.197	0.079238	-0.13269	0.042278	0.042784	-0.1067	0.080561	0.01096	-0.0331
-0.063188	-0.39047	-0.031712	0.064738	0.20932	0.013772	0.11538	-0.084432	0.037672	-0.08537	0.50202	0.025986	-0.2397	-0.043485	-0.082017	-0.15111	0.10087	-0.11638	0.017772	0.048815	-0.10431	0.061286	0.022516	-0.048834
-0.057443	-0.42363	0.019787	0.075895	0.17678	0.0029142	0.1078	-0.045794	0.067915	-0.052371	0.48488	-0.0096544	-0.23812	-0.075537	-0.059085	-0.13683	0.14018	-0.10568	-0.0017541	0.042095	-0.13242	0.048581	0.022659	-0.058477
-0.0087479	-0.38636	-0.016716	0.059211	0.1712	0.018308	0.086646	-0.053034	0.085287	-0.04734	0.45057	0.024032	-0.27832	-0.055434	-0.043808	-0.1029	0.12546	-0.10684	0.016749	0.060728	-0.12667	0.055028	0.033134	-0.053456
-0.0067974	-0.29553	0.028386	0.073352	0.1214	0.033012	0.043369	-0.012526	0.052587	-0.00046759	0.42395	0.068464	-0.29126	-0.039222	-0.11807	-0.086743	0.11397	-0.16076	-0.01848	0.062432	-0.0957	0.046144	0.065587	0.014129
-0.0090776	-0.16735	-0.056528	0.045383	0.094172	0.023791	-0.014928	0.010288	0.0091873	0.026571	0.41463	0.047626	-0.25209	-0.069985	-0.041262	-0.054335	0.14348	-0.092425	-0.030478	0.068661	-0.10707	0.044958	0.12349	0.03071
-0.029603	-0.09225	0.064204	-0.062202	0.12718	0.01965	-0.026172	0.045802	-0.0043046	0.0026133	0.33491	0.015786	-0.22083	-0.091922	-0.062693	-0.037408	0.13816	-0.15283	0.0060675	0.087424	-0.11187	0.016142	0.13894	-0.0044234
0.0015042	-0.080775	-0.0020989	-0.018232	0.16478	-0.014676	-0.004834	0.0098462	0.022852	-0.018918	0.27145	-0.047118	-0.20731	-0.097116	-0.011104	-0.030231	0.10099	-0.15693	0.011648	0.073646	-0.10242	0.035928	0.11161	0.015256
-0.056061	-0.0029386	0.04491	0.055834	0.19935	0.00041228	-0.051113	-0.043171	0.029623	0.0047248	0.22261	0.0044626	-0.17466	-0.06529	-0.046996	-0.024891	0.097345	0.00033513	-0.0081393	0.05871	-0.083096	0.084923	0.089701	0.0019683
0.032862	0.010914	-0.035828	0.0078497	0.16553	0.058726	0.0014171	-0.08407	0.021805	0.028197	0.12699	-0.036495	-0.093426	-0.080384	-0.024474	-0.055602	0.062064	-0.096765	0.0056865	0.069771	-0.091519	0.074156	0.058702	-0.0035911
0.049659	0.017765	0.0065189	-0.016363	0.12738	0.07208	0.037619	-0.022618	0.010008	0.020347	0.077204	0.063584	-0.014668	-0.037922	0.0082065	-0.051248	0.024812	-0.027186	0.012855	0.073955	-0.07042	0.034039	0.015376	-0.084261
-0.0024352	0.024534	0.072939	0.017543	0.058826	0.013233	-0.022928	0.0037776	0.0023409	0.0061627	0.012037	0.019157	-0.0069732	0.003538	0.057505	0.0092836	0.011341	-0.0015594	0.032446	0.037985	0.0046681	0.0034551	0.0063881	-0.02408
0	0	0	0	0	0	0	0	0	0	0	0	0	0	0	0	0	0	0	0	0	0	0	0
-0.0090975	-0.011471	0.0049094	0.083754	-0.026415	0.0012443	0.033329	0.065944	-0.0079524	-0.0047461	-0.010948	-0.035173	-0.00063041	0.025687	0.013284	0.0012868	0.037718	0.021886	0.021472	-0.037794	0.086177	0.018968	0.012177	0.014492
-0.045454	-0.012384	-0.049283	0.086354	-0.059844	-0.050267	0.027022	0.044425	-0.034065	-0.0030658	0.024182	-0.1209	-0.0042231	0.0026071	-0.010032	0.0628	0.11417	0.11302	-0.11057	-0.089203	0.1308	0.012087	0.050334	0.051136
-0.073596	-0.024036	-0.0064047	0.10287	-0.073238	-0.063745	0.077878	0.021804	-0.094853	-0.012199	-0.015703	-0.1479	0.011426	-0.047019	-0.059319	0.059905	0.092041	0.14107	-0.21991	-0.083531	0.022057	-0.024817	0.060557	0.0082538
-0.04552	-0.052143	0.043429	0.10591	-0.070022	-0.014332	-0.0088472	-0.034161	-0.13545	0.049802	0.020214	-0.18436	-0.028716	-0.03315	-0.077559	0.020234	0.10192	0.22331	-0.20451	-0.081358	-0.0035363	-0.049844	0.062733	-0.0060154
-0.047582	-0.055478	-0.010806	0.1248	-0.060342	0.00070137	-0.085212	-0.1039	-0.090604	0.073557	-0.086174	-0.20295	-0.069066	-0.080407	-0.082805	0.047796	0.10118	0.08925	-0.2339	-0.078042	0.01397	-0.074144	0.068778	-0.086038
-0.043366	-0.049692	0.06497	0.14488	-0.027009	0.0025861	0.0038019	-0.070085	-0.0092457	0.057419	-0.13452	-0.1516	-0.08445	0.015934	-0.060713	0.03258	0.057458	0.2227	-0.21467	-0.042492	-0.046643	-0.10891	0.092172	-0.10568
-0.04171	-0.059352	0.021956	0.19651	0.01191	0.03841	-0.024525	-0.11978	-0.031986	0.07484	-0.12239	-0.20088	-0.13098	0.048505	-0.034387	0.069864	0.076107	0.25369	-0.23919	-0.019717	-0.02377	-0.13242	0.094002	-0.020456
0.015483	-0.041085	0.17788	0.22101	0.025766	0.082	0.020835	-0.15584	-0.0025863	0.099261	-0.19242	-0.21652	-0.18438	0.035508	-0.044675	0.081495	0.094857	0.30374	-0.21964	-0.018315	-0.03575	-0.109	0.10271	-0.012631
0.0056449	-0.075097	-0.015477	0.25784	0.050692	0.1497	0.24387	-0.13596	0.021316	0.083581	-0.17201	-0.21142	-0.17919	0.0041596	-0.025364	0.0062479	0.087293	0.37518	-0.23156	-0.045397	-0.10925	-0.12558	0.11638	-0.018128
-0.02727	-0.10738	0.040731	0.27736	0.036644	0.1785	0.27145	-0.12687	-0.015658	0.065081	-0.19744	-0.1425	-0.1569	0.069666	-8.2164e-05	-0.021433	0.063572	0.26666	-0.22233	-0.032747	-0.098118	-0.09191	0.10225	0.054345
-0.017597	-0.10309	0.067938	0.25145	-0.019388	0.10884	0.29897	-0.065852	-0.031075	0.059461	-0.16826	-0.16209	-0.14156	-0.012327	0.015815	-0.075463	0.057604	0.34014	-0.21159	-0.011128	-0.049964	-0.066702	0.11495	0.086177
-0.02679	-0.1036	0.039303	0.28031	-0.010326	0.083029	0.32646	-0.019681	-0.046577	0.082203	-0.12426	-0.21045	-0.17351	-0.012567	-0.051727	-0.085873	0.056179	0.31401	-0.25125	-0.0095121	-0.096392	-0.062445	0.12335	0.049998
-0.053987	-0.085758	0.067406	0.30071	0.002135	0.11572	0.3539	0.040494	-0.017941	0.10015	-0.11979	-0.21356	-0.1414	-0.053461	-0.085371	-0.12485	0.034336	0.21295	-0.24682	0.0032954	0.026059	-0.051235	0.14454	0.037742
0.00013731	-0.10759	0.04533	0.34057	-0.0094399	0.17663	0.3813	0.070536	-0.0031934	0.10531	-0.11032	-0.14529	-0.084171	0.098926	-0.19323	-0.19787	0.027687	0.23403	-0.16699	0.0077291	-0.071771	-0.061361	0.14149	-0.057025
-0.023307	-0.15275	0.038469	0.31521	-0.00015389	0.21273	0.40865	-0.023831	-0.0019083	0.10249	-0.080942	-0.17945	-0.082341	-0.09984	-0.16461	-0.22396	0.045815	0.20754	-0.22378	0.0069873	-0.052897	-0.078389	0.14798	-0.076258
0.0055858	-0.20019	-0.00089686	0.37362	0.014704	0.23379	0.43596	0.024971	-0.0039969	0.13435	-0.048657	-0.20215	-0.079684	-0.096115	-0.11941	-0.22775	0.051694	0.25441	-0.27962	-0.0078154	-0.1087	-0.072438	0.13911	-0.14846
0.005603	-0.20859	0.025322	0.35138	0.021814	0.2346	0.44445	-0.021698	-0.0023473	0.13141	-0.080536	-0.18469	-0.041962	-0.01776	-0.10722	-0.20814	0.062773	0.19217	-0.289	-0.05972	-0.11327	-0.096229	0.10754	-0.13763
-0.12388	-0.21648	0.01883	0.35373	0.040995	0.21392	0.39167	0.0097214	0.064898	0.10019	-0.17479	-0.21674	-0.0097798	-0.052523	-0.12994	-0.19945	-0.0088618	0.21219	-0.32155	-0.12524	-0.18434	-0.1308	0.093639	-0.10483
-0.16313	-0.25815	0.0069427	0.29078	0.01627	0.16557	0.40981	-0.12061	0.031168	0.11585	-0.15397	-0.26731	0.028215	-0.093265	-0.14358	-0.21606	-0.024445	0.20364	-0.39281	-0.17016	-0.14689	-0.18043	0.091534	-0.10152
-0.11416	-0.27724	0.021393	0.25462	-0.033873	0.17586	0.40418	-0.16678	-0.082626	0.099755	-0.17216	-0.29124	0.084861	-0.08365	-0.12362	-0.22054	-0.04892	0.19623	-0.34324	-0.13941	-0.1486	-0.19065	0.084287	-0.11328
-0.12585	-0.29043	0.08091	0.25056	-0.062837	0.17672	0.40056	-0.12563	-0.042978	0.052051	-0.22513	-0.33811	0.14277	-0.10339	-0.13496	-0.20487	-0.030898	0.18719	-0.37539	-0.056674	-0.24505	-0.20531	0.080659	-0.10676
-0.062399	-0.30912	0.14804	0.24286	-0.060868	0.11758	0.42504	-0.11089	-0.0349	0.004954	-0.20124	-0.34152	0.15303	-0.054941	-0.12954	-0.19423	0.043357	0.20796	-0.36181	0.019016	-0.17219	-0.18265	0.078576	-0.14
-0.06294	-0.26931	0.12433	0.19261	-0.047152	0.13621	0.45493	-0.11852	-0.043878	-0.0092402	-0.2027	-0.33764	0.11649	-0.018191	-0.074089	-0.10954	-4.1986e-06	0.21767	-0.37786	0.051956	-0.17443	-0.21598	0.044204	-0.11094
-0.041284	-0.26674	0.11695	0.20877	-0.019886	0.15126	0.43393	-0.11688	0.0063164	-0.055518	-0.2151	-0.31424	0.12784	0.051358	-0.10089	-0.05162	0.012529	0.22423	-0.43006	0.017197	-0.20371	-0.22773	0.010854	-0.069687
-0.068087	-0.28349	0.072678	0.24086	-0.011935	0.14796	0.45716	-0.12509	0.016309	-0.079641	-0.27107	-0.32166	0.10234	-0.016732	-0.17979	-0.095296	0.0015912	0.17874	-0.49704	-0.055334	-0.24974	-0.19039	-0.061244	-0.0052111
-0.051158	-0.30716	0.097508	0.30708	-0.045678	0.13946	0.46955	-0.12843	0.031907	-0.083176	-0.24805	-0.34038	0.087701	-0.043766	-0.15226	-0.11355	-0.032043	0.20999	-0.45361	-0.07652	-0.20477	-0.16051	-0.092148	0.016819
-0.06316	-0.34041	0.073139	0.26405	-0.044326	0.17795	0.49444	-0.15261	0.023583	-0.077905	-0.27738	-0.36933	0.092642	0.01387	-0.22842	-0.13272	-0.030751	0.30768	-0.4382	-0.080662	-0.2701	-0.15077	-0.086098	0.018592
-0.069264	-0.36911	0.1158	0.21514	-0.012093	0.14474	0.47184	-0.1691	-0.039199	-0.077823	-0.27439	-0.40285	0.04658	0.011508	-0.16694	-0.17794	-0.028061	0.23867	-0.42069	-0.11996	-0.19953	-0.12852	-0.11263	0.0084405
-0.090296	-0.40787	0.10692	0.20411	-0.04757	0.15851	0.41545	-0.14616	-0.054806	-0.12024	-0.33543	-0.41869	-0.022334	0.012931	-0.12998	-0.201	-0.078774	0.35435	-0.40935	-0.11304	-0.37842	-0.11803	-0.15031	0.055108
-0.10612	-0.41997	0.079104	0.20932	-0.092347	0.13767	0.38332	-0.13528	-0.027857	-0.14364	-0.32301	-0.33415	-0.089651	0.092032	-0.11766	-0.23344	-0.06576	0.32642	-0.44817	-0.10143	-0.28556	-0.1724	-0.13254	0.034784
-0.099967	-0.41	0.091699	0.27782	-0.10175	0.14496	0.42938	-0.11486	0.0071851	-0.1604	-0.41337	-0.32785	-0.13397	0.063281	-0.11844	-0.19264	-0.042768	0.3164	-0.39543	-0.12727	-0.2601	-0.15856	-0.15164	0.020783
-0.085107	-0.38256	0.088412	0.21031	-0.10706	0.16468	0.46185	-0.073118	0.085436	-0.1902	-0.4103	-0.38587	-0.12927	0.1453	-0.10354	-0.17794	-0.077092	0.31196	-0.42271	-0.13627	-0.10777	-0.13769	-0.18404	0.0056732
-0.11221	-0.39171	0.081156	0.19532	-0.089942	0.11963	0.47455	-0.11908	0.13038	-0.2326	-0.38127	-0.34355	-0.095051	0.094358	-0.12106	-0.24205	-0.12123	0.37361	-0.46393	-0.1457	-0.07027	-0.10929	-0.14302	-0.051141
-0.1828	-0.41822	0.10294	0.26026	-0.097727	0.11232	0.46243	-0.20095	0.16282	-0.21355	-0.30548	-0.40945	-0.093368	0.10313	-0.069836	-0.25393	-0.10351	0.31517	-0.38253	-0.17264	-0.11859	-0.086251	-0.13088	-0.034352
-0.18049	-0.39462	0.17021	0.25723	-0.1448	0.1393	0.43268	-0.19595	0.16527	-0.16897	-0.43198	-0.40199	-0.12035	0.060148	-0.057473	-0.22885	-0.025438	0.37299	-0.35639	-0.18059	-0.14573	-0.10066	-0.11876	0.0034551
-0.24318	-0.40104	0.16851	0.23669	-0.15038	0.11804	0.40037	-0.18648	0.20111	-0.15443	-0.34768	-0.48765	-0.19832	0.0059528	-0.13285	-0.21769	0.013809	0.2123	-0.40247	-0.14624	-0.13353	-0.10966	-0.094123	-0.036313
-0.28629	-0.40601	0.10301	0.22261	-0.1856	0.076467	0.39352	-0.24639	0.22081	-0.15226	-0.35534	-0.34711	-0.2645	0.053931	-0.11501	-0.23469	-0.021317	0.29176	-0.3018	-0.11929	-0.12658	-0.11572	-0.1199	-0.011398
-0.26317	-0.34445	0.11011	0.26222	-0.26362	0.12712	0.37723	-0.28813	0.24808	-0.16298	-0.37963	-0.42202	-0.33874	-0.063559	-0.078037	-0.1864	-0.017226	0.37134	-0.36254	-0.099931	-0.17848	-0.1384	-0.11392	-0.029364
-0.17589	-0.2917	0.11597	0.24385	-0.28923	0.16558	0.36307	-0.18623	0.21409	-0.1938	-0.35662	-0.33852	-0.37257	0.028182	-0.11751	-0.18326	-0.018032	0.26231	-0.31779	-0.088895	-0.19689	-0.17028	-0.093148	-0.0030498
-0.14094	-0.31193	0.079945	0.26884	-0.29136	0.15728	0.41321	-0.23792	0.12842	-0.22181	-0.3421	-0.44369	-0.38862	0.01935	-0.1107	-0.19074	-0.029018	0.20024	-0.33781	-0.10626	-0.17376	-0.16501	-0.1288	-0.03837
-0.13833	-0.32866	0.1143	0.247	-0.28081	0.11245	0.4151	-0.22	0.061195	-0.22944	-0.27726	-0.38202	-0.42838	0.0063018	-0.073599	-0.18786	-0.026401	0.24582	-0.28818	-0.068911	-0.12719	-0.16698	-0.15563	-0.091754
-0.23651	-0.24392	0.10408	0.26497	-0.27434	0.059506	0.37108	-0.19489	0.047708	-0.26254	-0.24697	-0.41333	-0.3893	0.044289	-0.11547	-0.18848	-0.040032	0.2169	-0.21782	-0.030561	-0.055767	-0.15674	-0.10851	-0.10675
-0.20793	-0.20179	0.16914	0.2568	-0.30015	0.083198	0.3638	-0.22284	0.019873	-0.25599	-0.269	-0.43501	-0.36099	0.051092	-0.12865	-0.20471	-0.020434	0.2351	-0.22716	-0.010035	-0.059947	-0.13916	-0.080914	-0.090281
-0.26716	-0.19083	0.12445	0.26205	-0.29887	0.050009	0.34564	-0.22565	0.029353	-0.2474	-0.30581	-0.45293	-0.38513	3.0183e-05	-0.14511	-0.22037	-0.038768	0.25845	-0.28294	0.017971	-0.0078773	-0.13842	-0.083504	-0.077809
-0.22164	-0.23344	0.078661	0.3028	-0.29144	0.080536	0.38409	-0.22108	0.047258	-0.22168	-0.31179	-0.45088	-0.37909	0.024085	-0.17946	-0.19686	-0.038182	0.25071	-0.28693	0.0060004	-0.051453	-0.11432	-0.084401	-0.086282
-0.22105	-0.25482	0.15745	0.33277	-0.32354	0.084802	0.37579	-0.2055	0.037309	-0.19313	-0.24838	-0.42235	-0.35239	0.022709	-0.13575	-0.23204	-0.086308	0.24573	-0.3354	0.023573	-0.10877	-0.093933	-0.076962	-0.049283
-0.27453	-0.25492	0.16603	0.32698	-0.38287	0.090127	0.32348	-0.25541	-0.030396	-0.18214	-0.21152	-0.45454	-0.35297	0.0084075	-0.1244	-0.27849	-0.13977	0.31669	-0.38007	0.018296	-0.048509	-0.079223	-0.081984	-0.051429
-0.1667	-0.2579	0.19647	0.37868	-0.39542	0.13289	0.33362	-0.27989	-0.035032	-0.15476	-0.30676	-0.53095	-0.31479	0.019632	-0.091133	-0.28359	-0.16143	0.33847	-0.37055	0.023701	-0.11118	-0.07551	-0.10012	-0.073897
-0.2114	-0.30171	0.14468	0.36833	-0.35435	0.13693	0.34474	-0.29027	-0.017876	-0.13071	-0.16794	-0.52569	-0.32355	0.012892	-0.111	-0.27693	-0.17685	0.21309	-0.36997	0.040726	-0.13448	-0.10077	-0.083384	-0.10365
-0.29491	-0.27593	0.15879	0.33261	-0.38428	0.096228	0.36964	-0.3071	-0.025297	-0.12496	-0.31584	-0.53245	-0.38607	-0.064714	-0.10101	-0.2646	-0.19927	0.27528	-0.2905	-0.020272	-0.17629	-0.13977	-0.032952	-0.034146
-0.29723	-0.24741	0.045478	0.31894	-0.39683	0.091591	0.34436	-0.27492	-0.051226	-0.13879	-0.26269	-0.59398	-0.3849	-0.02186	-0.059343	-0.23649	-0.23399	0.18134	-0.32493	-0.058387	-0.17126	-0.14433	-0.010397	-0.12648
-0.19916	-0.28152	0.077976	0.29595	-0.38017	0.0082715	0.30287	-0.34071	-0.055207	-0.12119	-0.2487	-0.63992	-0.38429	-0.057977	-0.074471	-0.24816	-0.23585	0.23463	-0.33016	-0.021352	-0.18874	-0.13912	0.011462	-0.1951
-0.096134	-0.32147	0.090913	0.33191	-0.4108	-0.0060055	0.32461	-0.34186	-0.054091	-0.13965	-0.32411	-0.57557	-0.41693	-0.068959	-0.03388	-0.25011	-0.19826	0.27155	-0.24242	-0.0076028	-0.21256	-0.1794	0.032336	-0.16636
-0.068839	-0.33709	0.065366	0.40579	-0.4107	0.010871	0.32186	-0.3482	-0.048641	-0.13978	-0.34368	-0.63696	-0.46897	-0.022887	-0.048933	-0.22221	-0.1682	0.19483	-0.26235	-0.074025	-0.33269	-0.15139	0.025667	-0.15458
-0.10692	-0.34759	0.0748	0.42996	-0.40209	0.027833	0.38423	-0.39264	-0.060499	-0.14745	-0.30054	-0.60847	-0.52764	-0.074548	-0.094161	-0.21139	-0.21113	0.23171	-0.27945	-0.084424	-0.27789	-0.16528	0.029145	-0.15645
-0.092343	-0.38162	0.078892	0.38597	-0.45989	-0.028055	0.3734	-0.3551	-0.07285	-0.17315	-0.3719	-0.6702	-0.54289	-0.092461	-0.10187	-0.22244	-0.22569	0.23895	-0.29447	-0.042926	-0.25012	-0.19303	0.066253	-0.18636
-0.20661	-0.39177	0.038782	0.35737	-0.54249	-0.045103	0.33829	-0.38363	-0.12523	-0.17292	-0.39009	-0.65772	-0.58164	-0.079395	-0.06351	-0.21143	-0.20011	0.23664	-0.25022	-0.056957	-0.23407	-0.20438	0.055956	-0.16971
-0.17777	-0.4197	-0.072773	0.31372	-0.527	-0.025336	0.36333	-0.41349	-0.1576	-0.25225	-0.34173	-0.6531	-0.56925	-0.12316	-0.10051	-0.19561	-0.20326	0.25293	-0.27416	-0.00043153	-0.30266	-0.23704	0.060781	-0.20009
-0.16119	-0.47075	0.0083693	0.27922	-0.54882	-0.017415	0.38588	-0.42733	-0.17285	-0.35165	-0.33195	-0.66409	-0.54386	-0.13891	-0.13615	-0.23226	-0.21578	0.23146	-0.31805	0.059769	-0.24032	-0.23892	0.10358	-0.21633
-0.16113	-0.53639	0.10382	0.28236	-0.60503	-0.040213	0.32199	-0.43595	-0.14629	-0.33364	-0.39464	-0.59452	-0.58639	-0.1627	-0.067572	-0.2402	-0.25186	0.28046	-0.3618	0.041832	-0.20567	-0.19993	0.11007	-0.23594
-0.14608	-0.55275	0.13178	0.31871	-0.60124	-0.021906	0.24583	-0.35281	-0.15711	-0.32144	-0.30586	-0.68036	-0.61343	-0.19516	-0.094184	-0.29299	-0.29946	0.33191	-0.33475	0.019907	-0.27146	-0.17518	0.088664	-0.17485
-0.25869	-0.51484	0.17769	0.26914	-0.61605	-0.051427	0.46856	-0.35323	-0.21257	-0.36905	-0.29559	-0.76982	-0.6003	-0.16055	-0.089626	-0.32553	-0.31945	0.32036	-0.30095	0.008074	-0.23082	-0.18546	0.091018	-0.27834
-0.16714	-0.49834	0.15145	0.25907	-0.65327	-0.071927	0.30579	-0.36002	-0.21094	-0.39689	-0.3607	-0.71011	-0.60253	-0.22738	-0.084444	-0.31612	-0.26373	0.32667	-0.36098	-0.045547	-0.19515	-0.22075	0.098941	-0.27233
-0.20483	-0.52106	0.10449	0.29246	-0.72913	-0.077597	0.19754	-0.39235	-0.21379	-0.40791	-0.42206	-0.68904	-0.55379	-0.11887	-0.058257	-0.31831	-0.2673	0.28549	-0.39158	-0.085559	-0.23506	-0.22744	0.070016	-0.29258
-0.10883	-0.55286	0.096033	0.28888	-0.70286	-0.12161	0.38572	-0.39232	-0.23657	-0.37116	-0.26074	-0.70841	-0.57079	-0.12288	-0.065182	-0.30233	-0.30929	0.35459	-0.34786	-0.037693	-0.24737	-0.18578	0.069231	-0.30142
-0.1193	-0.52533	0.075889	0.29781	-0.67866	-0.058919	0.33844	-0.39824	-0.22302	-0.35499	-1.0928	-0.82695	-0.60686	-0.14778	-0.035767	-0.28681	-0.22876	0.30526	-0.28175	-0.059156	-0.29957	-0.15465	0.06974	-0.2796
-0.106	-0.5207	-0.0097966	0.30525	-0.67998	-0.11448	0.26353	-0.40608	-0.20534	-0.37625	-0.63308	-0.81536	-0.59278	-0.07616	-0.031747	-0.3128	-0.20131	0.30526	-0.24089	-0.04849	-0.22189	-0.18685	0.087975	-0.20095
-0.13005	-0.50995	0.094312	0.32381	-0.68172	-0.14132	0.35309	-0.45057	-0.22028	-0.38773	-0.42982	-0.82218	-0.61396	-0.094568	-0.02744	-0.29769	-0.17053	0.30584	-0.26013	-0.0023434	-0.25905	-0.19854	0.087614	-0.22651
-0.10167	-0.49007	0.05441	0.26226	-0.67911	-0.13897	0.34775	-0.42602	-0.17917	-0.39953	-0.55596	-0.6813	-0.60508	0.0018433	-0.071595	-0.2437	-0.094893	0.32628	-0.19305	-0.042584	-0.21449	-0.20601	0.039676	-0.28917
-0.12809	-0.50231	0.10007	0.28575	-0.66993	-0.18389	0.22457	-0.46136	-0.16204	-0.44382	-0.48765	-0.7351	-0.57852	0.0053442	-0.049994	-0.23685	-0.085863	0.19223	-0.17736	-0.053173	-0.31411	-0.19753	0.023318	-0.20722
-0.14595	-0.52424	0.11795	0.32097	-0.67861	-0.20089	0.25155	-0.46156	-0.1946	-0.42701	-0.52347	-0.65391	-0.61778	0.026311	-0.040112	-0.27045	-0.10453	0.27388	-0.14798	-0.007248	-0.3046	-0.20942	0.038202	-0.20151
-0.22199	-0.51187	0.094623	0.39941	-0.69393	-0.21819	0.26335	-0.49541	-0.22382	-0.42033	-0.47133	-0.6544	-0.65254	-0.0055848	-0.028666	-0.27682	-0.14169	0.2844	-0.19019	-0.027067	-0.31755	-0.20361	0.055103	-0.22752
-0.22716	-0.4799	0.14948	0.38662	-0.70383	-0.14472	0.24299	-0.43068	-0.23746	-0.45867	-0.62119	-0.7219	-0.70048	-0.027673	-0.0052034	-0.30541	-0.16535	0.32839	-0.3185	-0.065253	-0.27538	-0.20919	0.060305	-0.26582
-0.23009	-0.44147	0.14536	0.35945	-0.72495	-0.2339	0.31883	-0.46958	-0.3281	-0.4404	-0.49295	-0.76197	-0.74422	-0.027399	0.0087521	-0.33334	-0.19512	0.19968	-0.39659	-0.089965	-0.21013	-0.21185	0.044272	-0.25569
-0.18401	-0.40945	0.10918	0.33278	-0.69739	-0.20584	0.31857	-0.43549	NaN	-0.46101	-0.52656	-0.79323	-0.78422	-0.13341	0.020713	-0.3326	-0.16545	0.22444	-0.28544	-0.10106	-0.29998	-0.22756	0.070342	-0.24548
-0.18439	-0.36545	0.095269	0.315	-0.64988	-0.23956	0.31633	-0.50195	NaN	-0.48539	-0.60582	-0.76435	-0.786	-0.1969	0.029212	-0.30042	-0.12193	0.21439	-0.35476	-0.14067	-0.21713	-0.2103	0.077027	-0.23528
-0.19121	-0.38586	0.093647	0.34085	-0.61672	-0.26418	0.30272	-0.54652	NaN	-0.48062	-0.58526	-0.78091	-0.76318	-0.16842	-0.035304	-0.26535	-0.18747	0.2312	-0.24245	-0.15476	-0.11412	-0.17075	0.044011	-0.29001
-0.20787	-0.46463	0.09847	0.28867	-0.67866	-0.2757	0.33706	-0.62648	NaN	-0.4958	-0.56472	-0.79724	-0.73412	-0.26848	-0.011644	-0.22446	-0.25133	0.21567	-0.3057	-0.077926	-0.13925	-0.15528	0.053073	-0.27985
-0.27743	-0.49513	0.15133	0.29904	-0.75186	-0.2972	0.30708	-0.63306	NaN	-0.52344	-0.54421	-0.80589	-0.68585	-0.27311	-0.056904	-0.23096	-0.27352	0.25708	-0.34724	-0.035961	-0.13328	-0.18394	0.095671	-0.29253
-0.25955	-0.53025	0.088228	0.33765	-0.78442	-0.30823	0.25904	-0.62136	NaN	-0.50738	-0.52372	-0.77089	-0.68045	-0.25035	-0.049421	-0.23517	-0.26607	0.21641	-0.30296	-0.028038	-0.053997	-0.21539	0.091782	-0.28378
