# Supplementary material for: Timing variability of sensorimotor integration during vocalization in individuals who stutter
Source: Sci Rep. 2018 Nov 5;8:16340. doi: 10.1038/s41598-018-34517-1 (PMC6218511; doi:10.1038/s41598-018-34517-1)
Supplement: Supplementary file 2 — Dataset 1 [file 41598_2018_34517_MOESM2_ESM.zip › compens-stutt-behav-scireports-supplementary-material/AC2028_control.txt]

1.232	-0.2834	-0.19772	0.41977	0.44625	0.33337	-0.54198	0.10244	0.28887	-1.3318	-1.6751	0.18848	0.1018	-0.79186	0.2552	0.22215	0.11197	0.29953	-0.099467	-0.35727	-0.2506	-0.028311	-0.41068	-0.91916	0.20986	0.64832
1.2267	-0.2688	-0.14965	0.27609	0.43662	0.32056	-0.65877	0.10186	0.30578	-1.4628	-1.5377	0.14419	0.11059	-0.8019	0.10629	0.16888	0.13266	0.28253	-0.067495	-0.41881	-0.21395	0.0030885	-0.46338	-0.94381	0.25852	0.58099
1.2007	-0.24583	-0.1777	0.14857	0.45835	0.23635	-0.7114	0.069313	0.35252	-1.5234	-1.3525	0.13197	0.12782	-0.68872	-0.031467	0.17192	0.22144	0.25236	-0.13082	-0.40301	-0.18983	0.006479	-0.5069	-0.86732	0.28081	0.52529
1.1493	-0.20205	-0.15961	0.054959	0.3788	0.22369	-0.75162	-0.0083012	0.34252	-1.5535	-1.1552	0.16252	0.11696	-0.58674	-0.2053	0.169	0.28965	0.23624	-0.15378	-0.36777	-0.22034	0.001497	-0.5334	-0.75485	0.27031	0.48722
1.1064	-0.18686	-0.12872	0.028911	0.26768	0.10602	-0.80067	0.0078713	0.35887	-1.5988	-0.90588	0.086621	0.039369	-0.56069	-0.32415	0.27047	0.33637	0.14148	-0.1425	-0.31993	-0.24666	-0.002383	-0.52738	-0.63117	0.22918	0.4372
1.0848	-0.20325	0.021382	-0.082593	0.22494	0.035958	-0.83482	0.0052856	0.36346	-1.6202	-0.70506	0.083659	-0.013988	-0.51383	-0.36997	0.26548	0.32736	0.028808	-0.12392	-0.22879	-0.25392	-0.0094426	-0.49433	-0.56914	0.1847	0.40275
1.0132	-0.23697	0.18954	-0.10311	0.18203	-0.033148	-0.83328	0.092591	0.3569	-1.5859	-0.53697	0.089212	-0.030641	-0.46461	-0.33446	0.41937	0.32782	-0.061888	-0.19361	-0.14219	-0.2175	-0.01938	-0.4498	-0.59602	0.15105	0.37386
0.94767	-0.23177	0.28429	-0.0537	0.15287	-0.023242	-0.82127	0.15918	0.392	-1.3917	-0.43906	0.12675	-0.085436	-0.40796	-0.34672	0.68403	0.31673	-0.12183	-0.19663	-0.080858	-0.10504	-0.02003	-0.4011	-0.63954	0.1153	0.31784
0.88406	-0.18637	0.39506	0.104	0.11255	-0.11299	-0.75016	0.18063	0.48147	-1.1722	-0.34216	0.13195	-0.18403	-0.36707	-0.4062	0.76467	0.24185	-0.10887	-0.18388	-0.038567	0.015669	-0.031493	-0.34942	-0.71969	0.040526	0.25687
0.84008	-0.089296	0.39552	0.15199	0.062983	-0.17392	-0.75913	0.18077	0.57778	-1.0316	-0.24846	0.15863	-0.29005	-0.28846	-0.3246	0.8822	0.21807	-0.067638	-0.23808	-0.019259	0.12081	-0.041495	-0.29112	-0.77149	-0.0033916	0.23529
0.81538	0.034485	0.32817	0.17804	0.071175	-0.22326	-0.77298	0.12806	0.59216	-0.98795	-0.28756	0.20261	-0.40189	-0.2652	-0.30981	1.0305	0.23941	-0.038839	-0.28902	-0.025974	0.2191	-0.026225	-0.20186	-0.76985	-0.064987	0.24642
0.82769	0.15947	0.31206	0.17514	0.12915	-0.25132	-0.75055	0.28509	0.52297	-0.92894	-0.34936	0.22776	-0.40063	-0.23411	-0.31234	1.1582	0.18207	-0.042939	-0.30869	-0.055647	0.284	-0.0050945	-0.10178	-0.79217	-0.13597	0.26813
0.83296	0.22296	0.36494	0.29112	0.12232	-0.17203	-0.69385	0.35364	0.43358	-0.81791	-0.35088	0.26668	-0.36611	-0.095538	-0.29943	1.2384	0.18822	-0.00037022	-0.32606	-0.1004	0.34668	0.0315	-0.044661	-0.84815	-0.18036	0.27445
0.78337	0.2859	0.39283	0.32738	0.16197	-0.21375	-0.63489	0.35296	0.37899	-0.68656	-0.2785	0.14986	-0.27325	0.0086788	-0.40891	1.1143	0.19747	0.045401	-0.34209	-0.16379	0.39469	0.076847	-0.038016	-0.94111	-0.21178	0.28527
0.77253	0.31826	0.37739	0.35144	0.16686	-0.18321	-0.5964	0.34936	0.3959	-0.57608	-0.10522	0.11769	-0.20116	0.11236	-0.387	0.98178	0.24081	0.074635	-0.3137	-0.23804	0.37613	0.10926	-0.077714	-1.053	-0.19181	0.29574
0.78536	0.31915	0.4258	0.4371	0.10912	-0.19645	-0.53829	0.23445	0.38705	-0.40907	0.14404	0.087979	-0.21143	0.19165	-0.33962	0.81678	0.2946	0.057455	-0.35316	-0.27621	0.34186	0.1341	-0.10538	-1.1021	-0.17056	0.29595
0.78028	0.30214	0.3699	0.45882	0.073717	-0.35215	-0.53414	0.14161	0.3738	-0.28138	0.36525	0.058932	-0.13118	0.23251	-0.26811	0.80406	0.32086	-0.049	-0.34509	-0.27513	0.31178	0.12862	-0.11035	-1.0721	-0.09797	0.30291
0.7563	0.22704	0.32158	0.44509	0.052327	-0.35309	-0.58105	0.10798	0.42134	-0.23925	0.55233	0.074372	-0.08512	0.28368	-0.19999	0.71162	0.33454	-0.16535	-0.32352	-0.25628	0.24755	0.10531	-0.12115	-1.0222	-0.064127	0.29519
0.69604	0.16343	0.36861	0.31052	0.074882	-0.40693	-0.57573	0.044255	0.46425	-0.19389	0.63471	0.002747	-0.097915	0.37398	-0.13333	0.67649	0.39163	-0.28939	-0.35171	-0.20856	0.21046	0.1056	-0.124	-0.97297	-0.044035	0.25421
0.64297	0.14877	0.43226	0.21982	0.053442	-0.48091	-0.50372	0.073861	0.45379	-0.19075	0.63244	-0.045934	-0.069598	0.45073	-0.11284	0.48465	0.44588	-0.32771	-0.35385	-0.15921	0.20959	0.092079	-0.11305	-0.89431	-0.028076	0.18522
0.59064	0.16216	0.4638	0.16869	0.0083002	-0.52321	-0.44724	0.1312	0.39245	-0.12224	0.56473	-0.096986	-0.064925	0.39834	-0.0095697	0.36061	0.41509	-0.31334	-0.3579	-0.1114	0.21607	0.056369	-0.090826	-0.77984	-0.040003	0.11313
0.59096	0.20622	0.50902	0.092847	-0.05166	-0.41287	-0.40335	0.18987	0.33605	-0.034698	0.45408	-0.099306	-0.084201	0.32046	-0.03185	0.27572	0.31237	-0.29147	-0.40685	-0.034953	0.20142	0.032171	-0.040092	-0.61824	-0.086785	0.069841
0.56001	0.25225	0.46741	0.10394	-0.15472	-0.32945	-0.35376	0.18414	0.30854	-0.027907	0.34495	-0.081213	-0.1625	0.20425	-0.060898	0.33928	0.21187	-0.20244	-0.37417	0.037003	0.17481	0.027002	-0.0020556	-0.41687	-0.12261	0.062095
0.4777	0.15735	0.35329	0.044227	-0.21664	-0.14028	-0.27392	0.25022	0.24692	-0.0095011	0.19564	-0.055977	-0.20362	0.11101	-0.012442	0.31235	0.098268	-0.16812	-0.35673	0.088302	0.15412	0.028486	-0.010656	-0.23136	-0.12074	0.042834
0.43407	0.067053	0.24504	0.0206	-0.19635	0.045435	-0.25093	0.2654	0.18889	0.055548	0.052703	-0.01277	-0.22131	0.05125	0.050017	0.29296	0.068578	-0.14411	-0.34361	0.11884	0.11609	0.029947	-0.034789	-0.10302	-0.11044	0.012476
0.35234	0.030999	0.14594	0.045268	-0.1377	0.052292	-0.1994	0.2691	0.16271	0.031237	-0.003052	-0.030489	-0.20483	0.037106	0.0076683	0.4129	0.022101	-0.077356	-0.24302	0.14386	0.070986	0.01604	-0.050135	-0.059274	-0.12586	0.020255
0.21059	-0.022453	0.09992	-0.004321	-0.084545	-0.020675	-0.11393	0.1912	0.11713	0.014629	-0.017315	-0.022972	-0.12469	0.0079398	-0.052938	0.19126	-0.013334	-0.015337	-0.18135	0.16162	0.025745	-0.007912	-0.04969	-0.063392	-0.11509	0.051435
0.083607	-0.031015	0.06743	0.017456	-0.073094	0.068487	-0.069475	0.23712	0.10439	0.00096139	-0.03388	-0.03157	-0.083123	-0.016926	-0.0053055	0.095032	-0.018385	0.0081312	-0.16601	0.14316	0.016589	-0.014792	-0.053859	-0.044763	-0.056477	0.051748
-0.0044963	0.01417	0.090772	0.016214	-0.032808	0.001685	-0.050722	0.12647	0.075017	-0.033076	-0.033065	0.021562	-0.053969	-0.014261	0.075904	0.030282	-0.0053761	0.052283	-0.097455	0.086728	0.021619	-0.016141	-0.02734	-0.02161	-0.03361	0.040347
0	0	0	0	0	0	0	0	0	0	0	0	0	0	0	0	0	0	0	0	0	0	0	0	0	0
0.080028	-0.054418	-0.11207	-0.0066403	-0.042644	-0.077849	0.037658	-0.045984	-0.094343	-0.0026919	0.069079	-0.011085	-0.0031096	0.028243	0.0043183	0.25151	-0.042645	-0.11044	0.083463	-0.084851	-0.019184	0.032179	-0.0061313	0.07091	0.010534	-0.034194
0.15312	-0.1057	-0.25412	0.080956	-0.063815	-0.18868	0.055373	-0.11588	-0.14085	-0.050098	0.11657	-0.029707	-0.015485	-0.002159	0.10075	0.26452	0.012399	-0.19008	0.078176	-0.1077	-0.025877	0.067353	-0.022002	0.16373	0.029916	-0.038424
0.19043	-0.10691	-0.30432	0.11635	-0.11079	-0.23288	0.055863	-0.071064	-0.081262	-0.1585	0.16916	-0.054083	-0.0835	0.033507	0.065598	0.086433	0.014923	-0.23529	0.041439	-0.080714	-0.034988	0.12593	-0.045092	0.24086	-0.0008654	-0.046128
0.14626	-0.018498	-0.28575	0.03934	-0.17113	-0.30527	0.044635	-0.094511	0.053637	-0.25602	0.19532	-0.089014	-0.17352	0.068829	0.04017	0.21654	0.10321	-0.23838	0.010376	-0.030258	-0.017635	0.17537	-0.068597	0.23844	0.024419	-0.036334
0.06172	0.0029614	-0.26582	-0.10943	-0.20425	-0.23663	0.13232	-0.033599	0.24519	-0.41629	0.22068	-0.09766	-0.21688	0.069471	0.094539	0.066218	0.15353	-0.26022	-0.0066458	0.05829	0.0029916	0.21291	-0.078005	0.22285	0.050712	-0.014235
-0.00053603	-0.014081	-0.25991	-0.12576	-0.20885	-0.13106	0.1321	0.022161	0.37184	-0.55227	0.19813	-0.13661	-0.26022	0.057965	0.024356	-0.046795	0.2241	-0.26924	-0.022821	0.13331	0.020055	0.22278	-0.10914	0.26506	0.10712	0.025234
0.026166	0.020534	-0.3297	-0.16193	-0.23209	-0.12421	0.01106	0.020069	0.39164	-0.59743	0.10337	-0.11822	-0.2592	0.027353	-0.0015259	0.085928	0.19929	-0.28457	-0.027544	0.19501	0.035591	0.2155	-0.14914	0.32422	0.16671	0.06284
0.14564	0.050105	-0.3652	-0.20837	-0.23137	-0.047689	-0.081191	-0.051516	0.4296	-0.64943	0.0083059	-0.086917	-0.26487	-0.011312	0.05503	0.35838	0.1795	-0.32675	0.029142	0.26208	0.03195	0.19327	-0.12394	0.38736	0.19464	0.096055
0.29848	0.026867	-0.41367	-0.26306	-0.23368	-0.0013772	-0.17517	-0.070567	0.44809	-0.67346	-0.1014	-0.036898	-0.40242	-0.064823	0.0025514	0.43243	0.058982	-0.28161	0.1047	0.29696	0.047019	0.14239	-0.069912	0.45189	0.15056	0.12486
0.38904	-0.026683	-0.41385	-0.26791	-0.22884	-0.046659	-0.20663	-0.064511	0.41545	-0.62026	-0.19705	0.028517	-0.48315	-0.029604	-0.13963	0.35847	-0.030779	-0.25439	0.18955	0.33295	0.083054	0.1083	-0.054027	0.48016	0.087842	0.13232
0.4719	-0.083808	-0.35918	-0.35089	-0.18373	0.043399	-0.23807	0.00047839	0.39861	-0.57287	-0.3313	0.020311	-0.523	0.0074113	-0.21982	0.27637	-0.064371	-0.21524	0.17397	0.37686	0.11535	0.073352	-0.059317	0.4531	0.059668	0.13434
0.52383	-0.092972	-0.40879	-0.37791	-0.11082	-0.045745	-0.30662	-0.023921	0.38311	-0.51978	-0.37576	0.040333	-0.55725	0.037851	-0.28187	0.37757	-0.095316	-0.17837	0.16755	0.37263	0.13746	0.034881	-0.024624	0.41228	0.01999	0.11333
0.53125	-0.050993	-0.44751	-0.35404	-0.019885	-0.10679	-0.39443	0.082239	0.33391	-0.46191	-0.42184	0.024865	-0.48426	0.13422	-0.29411	0.58387	-0.037854	-0.13752	0.1659	0.32791	0.16929	0.012026	0.070182	0.37295	-0.0011964	0.11662
0.53111	-0.038908	-0.49161	-0.29244	0.033011	-0.20722	-0.42765	0.059481	0.26087	-0.41494	-0.32516	0.034036	-0.47263	0.20856	-0.25864	0.69235	0.024696	-0.15547	0.17169	0.2751	0.2208	-0.017269	0.15826	0.32011	0.005966	0.14095
0.54403	0.021364	-0.55211	-0.31628	0.040168	-0.26664	-0.48897	0.12838	0.21958	-0.41573	-0.23141	0.051329	-0.43069	0.21079	-0.34117	0.77624	0.082445	-0.13511	0.10731	0.189	0.25816	-0.035239	0.19756	0.26033	0.030068	0.16581
0.5955	0.062168	-0.53047	-0.27213	0.04144	-0.37407	-0.58502	0.13359	0.21312	-0.49975	-0.12603	0.049131	-0.43623	0.252	-0.343	0.89355	0.106	-0.17988	0.020343	0.089422	0.28561	-0.015111	0.231	0.20988	0.077691	0.19985
0.65877	0.11928	-0.54523	-0.1903	0.10767	-0.34952	-0.65539	0.12875	0.29526	-0.5452	0.0091268	0.06518	-0.38258	0.21237	-0.37131	0.87719	0.14408	-0.24354	-0.037884	0.033355	0.3025	0.03576	0.2849	0.16165	0.078908	0.21017
0.68876	0.18759	-0.56907	-0.14259	0.15885	-0.29024	-0.73947	0.013776	0.43656	-0.58571	0.11738	0.060177	-0.37107	0.20837	-0.38061	0.85151	0.14369	-0.28087	-0.095867	-0.0088371	0.30781	0.10188	0.33261	0.12308	0.13504	0.2263
0.75524	0.20372	-0.61403	-0.01095	0.18369	-0.24683	-0.7898	0.017047	0.50882	-0.6586	0.086838	0.029462	-0.33544	0.17686	-0.4565	0.79267	0.14582	-0.27709	-0.10672	-0.069342	0.32617	0.13609	0.34217	0.10614	0.18087	0.25304
0.77496	0.21586	-0.66916	0.061265	0.2423	-0.32309	-0.75614	0.01592	0.53741	-0.74159	0.047149	-0.0094649	-0.31799	0.14999	-0.35232	0.80157	0.19349	-0.2862	-0.14628	-0.10541	0.33423	0.13034	0.31686	0.10195	0.2073	0.22775
0.69063	0.24468	-0.58679	0.13573	0.2611	-0.40144	-0.78542	0.059064	0.56423	-0.76192	-0.024788	-0.0070201	-0.32617	0.10661	-0.42225	0.72106	0.22503	-0.32076	-0.16045	-0.070999	0.35154	0.11802	0.28911	0.092615	0.1979	0.19902
0.64091	0.20628	-0.48705	0.15078	0.13593	-0.41751	-0.81461	0.10915	0.55913	-0.72648	-0.053251	-0.015284	-0.27135	0.050575	-0.39983	0.71637	0.2551	-0.29143	-0.17236	-0.026991	0.38598	0.084994	0.23952	0.061797	0.20218	0.17327
0.5933	0.14139	-0.42739	0.12423	0.056633	-0.30808	-0.86477	0.16997	0.49114	-0.67042	-0.0023886	-0.0016457	-0.28597	0.060711	-0.41947	0.58648	0.23326	-0.27671	-0.15289	-0.004322	0.37857	0.021228	0.1684	0.054562	0.17177	0.13609
0.61691	0.15042	-0.33779	0.085221	0.07907	-0.50772	-1.0051	0.15241	0.43344	-0.58222	-0.095244	0.01014	-0.27654	0.0088214	-0.3812	0.47949	0.1538	-0.24069	-0.15013	0.045338	0.33586	-0.030189	0.12962	0.069895	0.11887	0.095302
0.65452	0.1771	-0.26137	0.12703	0.084441	-0.55307	-1.082	0.080084	0.42293	-0.47579	-0.16542	-0.00032355	-0.32017	-0.025227	-0.47123	0.32709	0.096121	-0.18335	-0.15698	0.098341	0.28871	-0.054993	0.12276	0.10329	0.090426	0.041705
0.7051	0.2153	-0.25255	0.10786	0.077989	-0.53145	-1.0599	0.0084034	0.38282	-0.39794	-0.13635	-0.030737	-0.32074	-0.049085	-0.50758	0.13446	0.015828	-0.18411	-0.15236	0.11847	0.24129	-0.068364	0.12356	0.12793	0.12424	0.025005
0.70654	0.22478	-0.23858	0.12078	0.079935	-0.48763	-0.99047	-0.1209	0.31023	-0.37369	-0.048815	0.0093289	-0.36087	0.025494	-0.41024	0.17367	-0.070246	-0.18663	-0.12846	0.11982	0.19518	-0.071846	0.099416	0.1096	0.1608	0.041055
0.64119	0.21841	-0.1262	0.09631	0.073599	-0.52475	-0.93144	-0.010088	0.2547	-0.44155	-0.045213	0.083586	-0.40697	0.089683	-0.36803	0.27276	-0.14679	-0.17769	-0.11946	0.088137	0.16495	-0.084414	0.086429	0.088161	0.18979	0.051218
0.57786	0.1787	-0.037888	0.074344	0.052688	-0.46588	-0.85999	0.057595	0.25717	-0.48516	-0.018407	0.096203	-0.44725	0.16804	-0.35231	0.25398	-0.15764	-0.12059	-0.063763	0.02486	0.17711	-0.091554	0.087896	0.034935	0.18091	0.090237
0.52079	0.14442	0.0075684	0.013838	0.037279	-0.55051	-0.76213	0.12865	0.28879	-0.55057	0.019998	0.1224	-0.56231	0.26794	-0.30157	0.41018	-0.076847	-0.079089	-0.093688	-0.051623	0.21178	-0.072674	0.06128	-0.024711	0.14962	0.12172
0.51155	0.15382	0.04884	-0.050327	0.047218	-0.62223	-0.78842	0.14331	0.26698	-0.55016	0.055683	0.17308	-0.64878	0.33195	-0.2369	0.36315	0.01785	-0.1078	-0.16905	-0.10744	0.19938	-0.055532	0.014367	-0.076091	0.1296	0.15616
0.53962	0.20088	0.1043	-0.031974	0.063393	-0.60035	-0.80195	0.11876	0.24072	-0.58168	0.02536	0.17098	-0.70446	0.34193	-0.277	0.38018	0.12867	-0.092058	-0.16222	-0.13319	0.15004	-0.018432	-0.027694	-0.12105	0.1136	0.17206
0.56877	0.27654	0.040594	0.046972	0.08005	-0.49965	-0.78052	0.088058	0.20824	-0.59967	0.0094121	0.14154	-0.70791	0.42272	-0.18333	0.33644	0.1967	-0.09378	-0.20211	-0.13697	0.12112	0.025728	-0.058176	-0.14329	0.07791	0.18007
0.61409	0.36887	-0.043778	0.079517	0.082394	-0.41179	-0.81603	0.058637	0.17533	-0.55237	0.021402	0.098229	-0.70842	0.4574	-0.1833	0.19058	0.27119	-0.11932	-0.24853	-0.12589	0.086134	0.061077	-0.082373	-0.16921	0.07029	0.20005
0.63491	0.39224	-0.17913	0.076034	0.073931	-0.16404	-0.81261	-0.10012	0.18418	-0.45629	0.077475	0.029854	-0.67303	0.47727	-0.17798	0.10318	0.27464	-0.15882	-0.31324	-0.066972	0.04334	0.084752	-0.10844	-0.17158	0.045804	0.18289
0.63159	0.36606	-0.21038	0.094161	-1.307e-05	-0.062262	-0.75534	-0.18192	0.21195	-0.33728	0.15277	-0.033984	-0.62515	0.43953	-0.20749	0.20338	0.32046	-0.21396	-0.31642	0.014278	0.013167	0.080831	-0.16294	-0.15528	-0.036299	0.16199
0.55154	0.29527	-0.14203	0.10489	-0.013028	0.017328	-0.61781	-0.13041	0.27613	-0.22332	0.11804	-0.038355	-0.58303	0.39281	-0.3002	0.41958	0.35219	-0.25265	-0.28599	0.096967	0.0091957	0.073272	-0.21317	-0.14938	-0.10232	0.16479
0.46019	0.22336	-0.046481	0.074988	0.032055	-0.02066	-0.54336	-0.087825	0.38285	-0.17751	0.020632	-0.05231	-0.5167	0.31422	-0.2654	0.40701	0.36921	-0.29147	-0.24789	0.19022	0.0040843	0.076833	-0.23336	-0.1315	-0.093642	0.14631
0.4347	0.18514	0.14469	0.11911	0.081172	-0.1163	-0.59946	0.017694	0.50828	-0.21632	-0.05819	-0.05192	-0.44795	0.22042	-0.33498	0.44287	0.39981	-0.30694	-0.21822	0.26644	-0.031165	0.09196	-0.26838	-0.11449	-0.087572	0.12725
0.44509	0.19545	0.20951	0.089191	0.10868	-0.17095	-0.64521	-0.076468	0.61666	-0.23156	-0.17283	-0.042132	-0.31348	0.19582	-0.26677	0.41629	0.34779	-0.31707	-0.19015	0.31662	-0.054846	0.11069	-0.28734	-0.098586	-0.11952	0.11257
0.45587	0.20982	0.15451	0.069716	0.077466	-0.27182	-0.69697	-0.08741	0.69448	-0.25981	-0.23428	0.020824	-0.29974	0.11668	-0.2905	0.22584	0.2931	-0.30234	-0.12409	0.344	-0.056443	0.1262	-0.28205	-0.09024	-0.1204	0.060906
0.45192	0.15457	0.1025	-0.047996	0.078086	-0.31414	-0.77318	-0.049213	0.72507	-0.34257	-0.28384	0.04583	-0.28296	0.07403	-0.24729	0.10131	0.28924	-0.23559	-0.081015	0.33283	-0.044949	0.13013	-0.26062	-0.088767	-0.099431	0.022735
0.40416	0.094852	0.043025	-0.090159	0.050161	-0.35349	-0.77789	-0.055193	0.71376	-0.43463	-0.25164	0.042528	-0.27305	0.12298	-0.27934	0.28718	0.27093	-0.16909	-0.055178	0.29762	-0.016488	0.11104	-0.18529	-0.089237	-0.10108	0.044039
0.36272	0.03308	0.056712	0.0007047	0.011732	-0.30592	-0.6615	-0.060907	0.6896	-0.5037	-0.17735	0.043036	-0.29393	0.1575	-0.37333	0.40269	0.21871	-0.1894	0.0092182	0.23857	0.014917	0.095971	-0.095995	-0.091423	-0.10814	0.081045
0.37059	-0.0039059	0.089014	0.017961	0.0048697	-0.29582	-0.47626	-0.0717	0.62171	-0.59638	-0.053574	0.016629	-0.32449	0.25264	-0.2468	0.42209	0.15671	-0.19594	0.024877	0.16079	0.047591	0.093189	-0.022765	-0.091577	-0.10108	0.098177
0.35399	0.037041	0.13459	0.010469	-0.042296	-0.2311	-0.40128	-0.14062	0.53035	-0.59319	0.007395	-0.025446	-0.40235	0.37176	-0.31278	0.44407	0.065416	-0.18247	0.047063	0.10047	0.098518	0.070785	0.030243	-0.10701	-0.099083	0.10337
0.29333	0.15284	0.12901	-0.035981	-0.03464	-0.13344	-0.42021	-0.16437	0.42878	-0.47536	0.052521	-0.1076	-0.467	0.43358	-0.29734	0.41301	0.06774	-0.19335	0.0117	0.063885	0.14618	0.030728	0.036269	-0.13343	-0.084032	0.098863
0.3106	0.26867	0.17718	-0.1406	4.6424e-05	-0.007039	-0.46371	-0.11614	0.33685	-0.35681	0.1308	-0.19578	-0.47685	0.47801	-0.3179	0.31022	0.053033	-0.24091	-0.071261	0.058882	0.16161	0.009279	0.014179	-0.13596	-0.055808	0.097742
0.31024	0.30001	0.12926	-0.17658	0.053998	-0.0049898	-0.51723	-0.013501	0.26562	-0.23193	0.10161	-0.28809	-0.57037	0.48253	-0.24479	0.31905	0.051861	-0.27207	-0.093691	0.079903	0.17208	-0.0017626	-0.02999	-0.13494	-0.073834	0.11468
0.35752	0.26481	0.021158	-0.16211	0.086891	0.00020185	-0.54831	-0.0157	0.25599	-0.19173	0.032104	-0.35875	-0.621	0.40521	-0.26828	0.30962	0.064124	-0.28059	-0.10448	0.12873	0.1827	-0.026246	-0.07795	-0.10851	-0.11854	0.10958
0.46177	0.20925	-0.12555	-0.051694	0.085632	0.0065185	-0.58998	0.01009	0.32775	-0.15961	-0.025164	-0.38534	-0.56083	0.30806	-0.23972	0.40209	0.090141	-0.28892	-0.16132	0.18352	0.18543	-0.025465	-0.076585	-0.061405	-0.17472	0.068483
0.49443	0.11728	-0.17425	0.06469	0.03465	0.12936	-0.60965	-0.17038	0.42963	-0.17176	-0.11736	-0.37481	-0.52581	0.16419	-0.12006	0.44037	0.12216	-0.31458	-0.21856	0.22108	0.18238	-0.023998	-0.073457	-0.025267	-0.19168	0.02978
0.47579	0.050276	-0.27261	0.1295	0.0061127	0.17372	-0.54528	-0.16561	0.51291	-0.26274	-0.23031	-0.37731	-0.43237	-0.026144	-0.053776	0.48434	0.15935	-0.29802	-0.23502	0.24766	0.17719	-0.042956	-0.092921	-0.018425	-0.15868	0.02162
0.47649	0.09985	-0.33168	0.19344	0.0022601	0.22478	-0.48959	-0.2276	0.55152	-0.37652	-0.23291	-0.29021	-0.38717	-0.17366	-0.068143	0.47631	0.2171	-0.29177	-0.22603	0.25737	0.14224	-0.078001	-0.12583	-0.013355	-0.1217	0.026685
0.49953	0.10859	-0.39655	0.18822	0.006657	0.21499	-0.514	-0.21575	0.56664	-0.53375	-0.16553	-0.23067	-0.27626	-0.27609	-0.13928	0.41203	0.21039	-0.29922	-0.16534	0.26048	0.091975	-0.11012	-0.13726	0.016819	-0.10139	0.028933
0.56511	0.031672	-0.32574	0.11335	0.035438	0.10842	-0.55553	-0.192	0.55972	-0.49162	-0.057543	-0.12645	-0.23821	-0.33891	-0.14821	0.29557	0.22839	-0.25447	-0.14226	0.24014	0.061912	-0.10729	-0.098419	0.072252	-0.07555	-0.0036389
0.61512	-0.020674	-0.2788	0.075764	0.055061	0.093195	-0.58898	-0.1821	0.55375	-0.43427	-0.011737	-0.038623	-0.22569	-0.32874	-0.27474	0.27193	0.18453	-0.17374	-0.092785	0.19235	0.054257	-0.099221	-0.044596	0.14119	-0.068679	-0.052622
0.67003	-0.1049	-0.339	-0.014834	0.042216	0.043311	-0.64148	-0.22846	0.51307	-0.3873	0.087388	0.070183	-0.18445	-0.27927	-0.32376	0.28647	0.10403	-0.10534	-0.10182	0.10694	0.036224	-0.092547	-0.0034767	0.18919	-0.019593	-0.10161
0.66238	-0.16884	-0.36597	-0.11752	0.0080599	-0.045632	-0.69057	-0.22669	0.41904	-0.34861	0.19904	0.14288	-0.14701	-0.18947	-0.39027	0.216	0.069107	-0.079702	-0.061829	0.0041951	0.015095	-0.090609	0.011489	0.21229	0.00091574	-0.14675
0.61106	-0.13702	-0.31371	-0.20073	-0.040401	-0.060286	-0.72043	-0.16712	0.33209	-0.26312	0.24259	0.22641	-0.098951	-0.10498	-0.41325	0.19743	0.049572	-0.062952	0.004313	-0.10063	0.00077818	-0.11282	0.0066333	0.21023	0.024496	-0.14382
0.5935	-0.048209	-0.30198	-0.2216	-0.082569	-0.14995	-0.74383	-0.17733	0.2411	-0.27635	0.24014	0.26333	-0.12753	-0.051869	-0.44227	0.30881	0.033184	-0.030515	0.044515	-0.193	-0.0040737	-0.11299	0.0024709	0.22064	0.029043	-0.12644
0.62625	0.041283	-0.33165	-0.19337	-0.034695	-0.20235	-0.71695	-0.11403	0.15614	-0.29128	0.20207	0.25251	-0.08683	0.042694	-0.36175	0.38913	0.050072	-0.049717	0.041885	-0.23259	0.0093087	-0.097365	0.016036	0.22251	0.013686	-0.077168
0.65644	0.11013	-0.29251	-0.25947	-0.048094	-0.22104	-0.71562	-0.06154	0.11343	-0.2519	0.13746	0.18142	-0.11623	0.083044	-0.2981	0.30892	0.082211	-0.076453	-0.01282	-0.23392	0.02843	-0.065639	0.032763	0.22079	0.0040388	-0.0017425
0.65891	0.13594	-0.28798	-0.24019	-0.059108	-0.28651	-0.72114	-0.067709	0.13309	-0.14956	0.023644	0.057579	-0.083013	0.13378	-0.22967	0.37267	0.094176	-0.12981	-0.060487	-0.19373	0.039041	-0.031261	0.044689	0.21715	-0.049591	0.068931
0.68136	0.10476	-0.33819	-0.19276	-0.043834	-0.32821	-0.7121	0.010459	0.20779	-0.10202	-0.03962	-0.046165	-0.05165	0.20276	-0.25273	0.39057	0.109	-0.19346	-0.086456	-0.11871	0.043713	-0.02911	0.032789	0.18694	-0.075089	0.1342
0.75072	0.085254	-0.41332	-0.1487	-0.028998	-0.32589	-0.71808	0.166	0.25699	-0.041375	-0.10707	-0.13236	-0.091875	0.22341	-0.23999	0.45889	0.13376	-0.2469	-0.13492	-0.039883	0.048822	-0.021888	0.014992	0.14901	-0.12348	0.17186
0.80224	0.075365	-0.45522	-0.099489	-0.046149	-0.23631	-0.75236	0.16144	0.25752	-0.022108	-0.25915	-0.24888	-0.1729	0.16977	-0.28455	0.50867	0.1972	-0.26832	-0.12187	0.0030563	0.068385	-0.0062442	0.0087225	0.12096	-0.15029	0.1861
0.84979	0.088388	-0.39992	-0.11269	-0.020065	-0.20313	-0.76562	0.076479	0.26322	-0.035991	-0.33848	-0.33206	-0.24834	0.096474	-0.38229	0.43524	0.19562	-0.32561	-0.13799	0.026605	0.084726	0.00054242	-0.0015475	0.097147	-0.16024	0.17934
0.88871	0.12136	-0.36991	-0.048703	-0.017947	-0.17257	-0.7121	0.02144	0.29368	-0.101	-0.428	-0.35672	-0.37366	0.050082	-0.44006	0.4345	0.17959	-0.31482	-0.18684	0.060226	0.097206	0.017591	-0.034901	0.061303	-0.14714	0.15967
0.87687	0.10596	-0.38486	0.019907	-0.021179	-0.22247	-0.58926	0.018824	0.28672	-0.24572	-0.45623	-0.3344	-0.5265	-0.015942	-0.52031	0.55396	0.20247	-0.28932	-0.19569	0.062924	0.13357	0.02999	-0.047674	0.031382	-0.17491	0.14282
0.90764	0.061744	-0.39489	0.10412	-0.027668	-0.25674	-0.50315	0.072036	0.23848	-0.34743	-0.43203	-0.30956	-0.63083	-0.022406	-0.49546	0.51257	0.21996	-0.30726	-0.16237	0.06716	0.16083	0.033808	-0.026556	0.020145	-0.16653	0.11032
0.90278	0.0089518	-0.39408	0.084314	-0.051093	-0.23656	-0.46465	0.14313	0.20422	-0.50161	-0.34708	-0.25743	-0.64967	0.0047742	-0.56462	0.59217	0.22593	-0.30666	-0.11407	0.05948	0.15228	0.042357	0.012673	-0.0039203	-0.17863	0.054905
0.8661	-0.024181	-0.3805	-0.013076	-0.063794	-0.24623	-0.47191	0.11539	0.1796	-0.69014	-0.17593	-0.16496	-0.68755	0.086559	-0.6387	0.58196	0.21972	-0.2882	-0.031932	0.021056	0.11928	0.048036	0.064902	-0.02082	-0.17683	0.0097688
0.80846	-0.067361	-0.37452	-0.08803	-0.10305	-0.29162	-0.56973	-0.0085755	0.17641	-0.85136	-0.039035	-0.072618	-0.67602	0.22888	-0.64925	0.63845	0.17481	-0.28778	0.071632	0.0063975	0.082706	0.046416	0.1103	-0.0094423	-0.18695	-0.012776
0.77771	-0.051939	-0.31582	-0.19005	-0.11157	-0.31173	-0.71998	0.017131	0.18974	-0.85433	0.062084	0.016205	-0.58743	0.29942	-0.67438	0.61517	0.16776	-0.2293	0.12921	-0.0083856	0.045172	0.041174	0.1367	0.02092	-0.19265	-0.042852
0.74258	-0.019982	-0.29707	-0.25141	-0.11612	-0.35365	-0.7726	0.08609	0.18747	-0.7869	0.13701	0.10016	-0.53651	0.37399	-0.65047	0.56687	0.16373	-0.2225	0.11869	-0.039093	0.02422	0.065841	0.15137	0.082033	-0.17	-0.05922
0.72617	0.0069171	-0.37427	-0.31091	-0.11112	-0.36663	-0.8324	0.21593	0.24128	-0.62429	0.16273	0.099267	-0.51099	0.44129	-0.6393	0.60213	0.12237	-0.2107	0.16872	-0.044938	0.026327	0.099228	0.16433	0.1175	-0.15486	-0.042804
0.78223	0.024433	-0.39246	-0.28727	-0.098625	-0.34613	-0.87982	0.38961	0.32156	-0.39489	0.16189	0.071254	-0.42743	0.45536	-0.62215	0.55738	0.11454	-0.20188	0.17265	-0.01673	0.030915	0.10041	0.13633	0.1292	-0.16629	-0.021704
0.79621	0.11623	-0.36379	-0.15157	-0.11471	-0.32988	-0.83831	0.3825	0.41045	-0.24073	0.023671	0.029452	-0.44548	0.43964	-0.54236	0.67241	0.16882	-0.21662	0.14433	0.040115	0.05251	0.081972	0.095279	0.14466	-0.16268	0.017715
0.80148	0.17321	-0.30819	-0.027365	-0.13036	-0.30484	-0.79705	0.50488	0.50819	-0.099677	-0.12784	-0.00049509	-0.42747	0.42091	-0.48405	0.67336	0.2104	-0.21989	0.10696	0.11633	0.10834	0.073412	0.048129	0.15361	-0.19251	0.052754
