# Supplementary material for: Timing variability of sensorimotor integration during vocalization in individuals who stutter
Source: Sci Rep. 2018 Nov 5;8:16340. doi: 10.1038/s41598-018-34517-1 (PMC6218511; doi:10.1038/s41598-018-34517-1)
Supplement: Supplementary file 2 — Dataset 1 [file 41598_2018_34517_MOESM2_ESM.zip › compens-stutt-behav-scireports-supplementary-material/AC2028_down.txt]

0.10785	-0.65182	-0.05113	0.9908	0.57276	-0.18961	-0.046088	0.83786	0.26538	-0.26803	-0.58196	-0.40982	0.020406	0.23686	0.11467	-0.19329	0.47629	-0.014451	0.31161	0.053364	-0.58366	-0.24213	0.049888	-0.15138
0.069775	-0.5176	-0.060077	0.93413	0.49288	-0.21233	0.057877	0.82296	0.294	-0.29109	-0.66748	-0.34911	0.22221	0.27074	-0.0075537	-0.18398	0.53749	-0.058603	0.21139	0.0075258	-0.56527	-0.17965	0.097988	-0.17191
0.063732	-0.41615	-0.064064	0.85594	0.42368	-0.17826	0.11634	0.67846	0.37197	-0.263	-0.75135	-0.30296	0.40079	0.25777	-0.067608	-0.13398	0.55531	-0.084182	0.10071	-0.03483	-0.52439	-0.20029	0.202	-0.1743
0.00089473	-0.32546	-0.036511	0.80196	0.32088	-0.099447	0.14342	0.60046	0.44322	-0.16115	-0.77947	-0.23078	0.59317	0.20248	-0.12163	-0.097637	0.53085	-0.066066	-0.0017417	-0.070977	-0.53261	-0.23058	0.2749	-0.1959
-0.092121	-0.22909	0.036077	0.7775	0.25798	-0.033295	0.15882	0.59635	0.50581	-0.055649	-0.77765	-0.18554	0.7963	0.20426	-0.12079	-0.1267	0.48966	0.001369	-0.085931	-0.06271	-0.5219	-0.17639	0.28861	-0.18411
-0.16228	-0.15419	0.057359	0.71695	0.26999	-0.021318	0.18849	0.65596	0.55469	0.026618	-0.81203	-0.16078	0.843	0.27332	-0.14008	-0.10542	0.44263	0.06822	-0.14368	-0.018224	-0.5184	-0.064683	0.29558	-0.21422
-0.14071	-0.087169	-0.005857	0.59461	0.19605	0.052648	0.24715	0.60187	0.52374	0.087433	-0.87506	-0.14485	0.86321	0.26081	-0.19941	-0.1737	0.3462	0.12645	-0.15008	0.0033184	-0.4766	0.084683	0.30383	-0.20155
-0.02502	-0.025869	-0.039013	0.45007	0.097276	0.071113	0.32435	0.61552	0.42726	0.10753	-0.84773	-0.17584	0.89657	0.22236	-0.2354	-0.26029	0.26862	0.18333	-0.12036	0.024882	-0.46075	0.23814	0.30446	-0.088218
0.088526	0.054443	-0.035287	0.41783	0.033122	-0.0047455	0.38386	0.56798	0.35308	0.085171	-0.72625	-0.19659	0.92256	0.14875	-0.193	-0.27258	0.21552	0.23137	-0.083439	0.044079	-0.41986	0.3511	0.27317	0.02119
0.20157	0.12091	-0.0072865	0.417	0.0021971	-0.070699	0.43645	0.45619	0.26796	0.052444	-0.62964	-0.2384	0.88999	0.14206	-0.13395	-0.24832	0.17013	0.24635	-0.052473	0.028995	-0.37101	0.42016	0.21238	0.072947
0.28624	0.11025	0.15636	0.35972	-0.0034431	-0.046178	0.43719	0.40323	0.17218	0.049526	-0.57848	-0.23483	0.92894	0.1936	-0.0033451	-0.24696	0.098808	0.24173	-0.0041948	0.03057	-0.41632	0.42466	0.13953	0.12746
0.2634	0.081735	0.34341	0.30299	-0.0098553	0.015849	0.34809	0.33439	0.10096	0.048848	-0.51532	-0.24041	1.0428	0.24706	0.082542	-0.24672	0.097285	0.19558	0.050794	0.048125	-0.39637	0.41239	0.072052	0.15177
0.24048	0.059092	0.47159	0.22623	0.0034434	0.050899	0.21672	0.32745	0.026111	0.038607	-0.47208	-0.19492	1.1009	0.21971	0.067276	-0.21527	0.11772	0.14192	0.028554	0.06473	-0.35399	0.37801	-0.010886	0.12207
0.25105	0.079394	0.52016	0.14953	-0.0037749	0.0075039	0.093101	0.33985	-0.019695	0.0018897	-0.52025	-0.13943	0.99612	0.20892	-0.0021152	-0.25753	0.11918	0.11404	0.0056255	0.07787	-0.31523	0.29271	-0.032727	0.13607
0.29996	0.16365	0.49232	0.096179	-0.04523	-0.097252	0.010082	0.34276	0.014364	-0.0076087	-0.49281	-0.10387	0.85576	0.22819	-0.092368	-0.26076	0.10111	0.069046	-0.0087209	0.06726	-0.26214	0.28968	0.0034042	0.14656
0.37639	0.21733	0.4404	0.078603	-0.040624	-0.16369	-0.049738	0.22925	0.13803	0.017659	-0.48255	-0.045938	0.70885	0.31026	-0.1566	-0.27822	0.095782	0.048045	-0.079109	0.051259	-0.22466	0.34456	0.038142	0.13522
0.3505	0.27647	0.37817	0.074871	0.0095067	-0.22066	-0.039668	0.18765	0.22363	0.005267	-0.51656	-0.01501	0.60875	0.31989	-0.23409	-0.25099	0.062617	0.029524	-0.14794	0.03143	-0.15409	0.3715	0.063149	0.13626
0.27999	0.36678	0.40858	0.081344	0.024108	-0.26398	0.0032841	0.2114	0.17732	0.023188	-0.56584	0.064728	0.54807	0.24594	-0.3647	-0.2096	0.097619	0.013264	-0.17955	0.0022611	-0.12728	0.41714	0.10035	0.15233
0.2245	0.39269	0.40497	0.052656	-0.0071857	-0.28527	-0.015238	0.25514	0.082932	0.065203	-0.53217	0.10346	0.52091	0.20123	-0.5034	-0.14253	0.10504	0.02467	-0.19574	-0.032006	-0.10333	0.43604	0.14992	0.1403
0.19423	0.38109	0.34499	-0.035912	0.032428	-0.32308	0.013056	0.35476	-0.00058288	0.078839	-0.41379	0.11063	0.46045	0.20217	-0.52658	-0.074725	0.10129	0.057358	-0.20493	-0.056746	-0.052675	0.40374	0.17882	0.11228
0.094286	0.36777	0.2741	-0.088537	0.11176	-0.30882	0.0039972	0.40915	-0.038075	0.068617	-0.32578	0.11926	0.44352	0.13812	-0.46593	-0.037577	0.066436	0.082594	-0.20124	-0.0443	0.0067158	0.3671	0.16661	0.10091
0.022308	0.34337	0.1544	-0.12408	0.13344	-0.28001	0.045318	0.32962	-0.015593	0.073863	-0.21836	0.12014	0.48272	0.12094	-0.38055	0.03551	0.0035595	0.084557	-0.15513	-0.0017681	0.012792	0.32465	0.10528	0.065679
-0.0014416	0.32925	0.075426	-0.12301	0.096959	-0.19819	0.12728	0.23536	-0.0057959	0.086755	-0.24146	0.13188	0.49376	0.14623	-0.33629	0.069575	-0.047775	0.068204	-0.13149	0.041062	-0.015896	0.28893	0.052351	0.032413
0.0038707	0.32041	0.046924	-0.087235	-0.026209	-0.18731	0.16847	0.1661	-0.0075301	0.086822	-0.25959	0.13161	0.48238	0.20968	-0.33372	0.043298	-0.087454	0.048967	-0.13493	0.080245	0.0057709	0.24664	0.027682	0.039183
0.0031982	0.29471	0.039773	-0.017034	-0.097207	-0.12593	0.13026	0.13066	0.030203	0.095419	-0.19815	0.091343	0.45598	0.21379	-0.25512	0.026117	-0.10275	0.037751	-0.11086	0.09721	-0.035817	0.20564	0.025245	0.049038
-0.052096	0.20846	-0.0080072	0.055598	-0.11307	0.0092299	0.11283	0.11617	0.070569	0.089332	-0.11107	0.068586	0.38091	0.12161	-0.13718	-0.0080436	-0.18656	0.034378	-0.10064	0.076915	-0.073752	0.15302	0.020257	0.082779
-0.067709	0.1293	-0.080422	0.0482	-0.0725	0.058617	0.094447	0.12289	0.070195	0.088431	-0.04241	-0.0029179	0.29618	-0.0098533	-0.060641	0.0121	-0.2046	0.044314	-0.093344	0.040566	-0.067423	0.097304	0.017847	0.096526
-0.036146	0.090243	-0.042187	0.0014688	-0.018659	0.10651	0.068337	0.10503	0.03315	0.072961	0.012624	0.0057546	0.2641	0.010311	-0.051796	-0.016236	-0.17444	0.045036	-0.067909	0.010636	-0.053261	0.066368	0.027939	0.064324
-0.013809	0.062977	-0.0024132	-0.018442	-0.002186	0.048564	0.051976	0.020023	0.0080441	0.036765	0.063229	0.026552	0.1336	0.056446	-0.039839	-0.013338	-0.1151	0.022215	-0.056615	0.0064636	-0.025005	0.041399	0.016837	0.036482
0	0	0	0	0	0	0	0	0	0	0	0	0	0	0	0	0	0	0	0	0	0	0	0
0.0072803	-0.096472	0.010718	0.065507	-0.010537	-0.010187	-0.089626	0.055242	-0.035476	-0.046438	-0.10371	-0.081952	0.019439	-0.014635	-0.025854	0.011593	0.076502	0.0036339	0.063463	-0.013074	0.038607	-0.052719	0.036314	-0.014935
0.088134	-0.14191	0.050282	0.071908	0.0024527	-0.051037	-0.1965	0.10465	-0.0051107	-0.064517	-0.21371	-0.12964	0.033487	0.04323	-0.07416	0.013384	0.11506	0.030399	0.080093	0.029917	0.014004	-0.050354	0.093971	-0.0089363
0.015374	-0.15475	0.10659	0.067434	0.058677	-0.11081	-0.24768	0.10791	0.10557	-0.052866	-0.22549	-0.13934	0.038748	0.051389	-0.17172	0.047062	0.10247	0.038902	0.073057	0.097129	-0.054054	-0.00023857	0.12353	-0.036407
-0.096699	-0.16838	0.15117	0.09204	0.10124	-0.15518	-0.25076	0.14106	0.13353	-0.013588	-0.19543	-0.053569	0.13506	0.057295	-0.25502	0.070826	0.014617	0.068853	0.078414	0.15024	-0.11998	0.042604	0.13614	-0.057768
-0.15933	-0.19528	0.14863	0.14682	0.10604	-0.19239	-0.22632	0.24585	0.060795	0.058864	-0.13915	0.012647	0.22605	0.032192	-0.2982	0.11264	-0.0080448	0.11758	0.053197	0.20475	-0.20409	0.070756	0.13061	-0.012966
-0.22028	-0.25805	0.068675	0.18302	0.11094	-0.16962	-0.20556	0.39406	-0.078542	0.15552	-0.22353	-0.012797	0.20902	-0.042747	-0.29177	0.15712	-0.053732	0.1527	0.025537	0.2606	-0.28178	0.056873	0.11517	-0.014294
-0.1857	-0.33361	-0.029725	0.21266	0.12209	-0.18727	-0.20777	0.50929	-0.075374	0.21535	-0.31565	-0.0049086	0.15292	-0.12207	-0.27082	0.13703	-0.028824	0.16784	-0.0079514	0.28699	-0.33319	0.024726	0.10071	-0.02277
-0.16197	-0.36818	-0.12095	0.19274	0.14387	-0.23401	-0.16672	0.59325	0.092917	0.18841	-0.49076	-1.3359e-05	0.22176	-0.15412	-0.22593	0.17132	0.065738	0.1619	-0.014306	0.27478	-0.3851	-0.0055119	0.093638	-0.02636
-0.11137	-0.32289	-0.18723	0.16326	0.13411	-0.30753	-0.11429	0.63018	0.18258	0.096762	-0.56307	-0.017667	0.28337	-0.13599	-0.16796	0.20631	0.11939	0.17585	0.02332	0.24966	-0.40406	-0.022209	0.072663	-0.03602
-0.132	-0.23889	-0.24197	0.1863	0.057087	-0.29479	-0.059356	0.60868	0.21296	0.018797	-0.62515	-0.04706	0.31296	-0.12767	-0.11141	0.12832	0.12204	0.22277	0.068433	0.22022	-0.41113	-0.0019703	0.020068	-0.032752
-0.16371	-0.19428	-0.27451	0.21055	0.0030047	-0.27385	0.032693	0.64631	0.23941	-0.0029272	-0.71607	-0.091914	0.31235	-0.15713	-0.079259	0.085658	0.084596	0.25443	0.1049	0.17193	-0.4131	-0.0054019	-0.029971	-0.058135
-0.23611	-0.15696	-0.2169	0.20793	-0.037263	-0.19469	0.020563	0.73102	0.24687	-0.054218	-0.6791	-0.068769	0.24381	-0.10501	-0.073028	0.027854	0.042122	0.24962	0.10074	0.11168	-0.40112	-0.036749	-0.055834	-0.082289
-0.29935	-0.11373	-0.15335	0.18969	-0.060331	-0.1786	0.024167	0.76616	0.29205	-0.082079	-0.76528	-0.077426	0.20165	-0.026593	-0.049303	-0.046229	-0.0047117	0.23929	0.069915	0.080412	-0.39616	-0.050863	-0.092787	-0.073985
-0.30024	-0.092353	-0.15077	0.1791	-0.052105	-0.12969	0.091026	0.78355	0.3571	-0.074638	-0.71524	-0.097964	0.23128	0.022277	0.042011	-0.11948	-0.024511	0.22734	0.034071	0.067706	-0.33798	-0.056988	-0.099889	-0.025474
-0.34454	-0.081229	-0.17431	0.2488	0.028786	-0.15326	0.18622	0.86588	0.37126	0.00057014	-0.57044	-0.032358	0.22229	0.12419	0.12053	-0.13293	-0.02666	0.21051	0.024754	0.072829	-0.30712	-0.033225	-0.050526	0.056719
-0.28043	-0.082001	-0.17198	0.2953	0.22828	-0.12925	0.30309	0.8849	0.43976	0.17141	-0.56771	0.091271	0.18809	0.25837	0.15243	-0.069365	0.035121	0.21311	0.038291	0.10833	-0.24181	0.046854	0.019675	0.13966
-0.23799	-0.06646	-0.084992	0.37845	0.42129	-0.076291	0.37008	1.0188	0.54755	0.31819	-0.44711	0.25244	0.17918	0.3436	0.15926	0.0087803	0.16875	0.23662	0.065798	0.16493	-0.19528	0.098806	0.10451	0.23024
-0.2104	-0.011066	0.053916	0.4813	0.59643	0.0916	0.37896	1.1022	0.63802	0.38658	-0.34506	0.37262	0.30075	0.31054	0.20682	0.10839	0.27102	0.2737	0.10223	0.237	-0.13612	0.16465	0.16057	0.32824
-0.18833	0.10059	0.23988	0.58447	0.70701	0.26003	0.38674	1.2061	0.58595	0.45833	-0.23068	0.42435	0.51409	0.43335	0.29758	0.21832	0.4255	0.31774	0.17923	0.33477	-0.034629	0.2362	0.22018	0.42591
-0.21353	0.2045	0.37329	0.64845	0.74735	0.30793	0.40408	1.2322	0.4001	0.57039	-0.23968	0.43954	0.6683	0.50812	0.38077	0.36631	0.48403	0.38831	0.27114	0.43586	0.032518	0.3293	0.30054	0.49665
-0.23944	0.2632	0.41225	0.69999	0.82343	0.29521	0.38843	1.2422	0.36409	0.73164	-0.20752	0.45848	0.68643	0.60693	0.41823	0.53493	0.53967	0.42957	0.33811	0.53615	0.099264	0.39444	0.35376	0.52229
-0.057822	0.30575	0.36205	0.7562	0.89122	0.33581	0.39117	1.2885	0.51685	0.89154	-0.15045	0.5223	0.65506	0.63046	0.44749	0.59678	0.60241	0.47589	0.4157	0.61196	0.14942	0.45187	0.39324	0.55966
0.075334	0.31579	0.31964	0.76486	0.91182	0.39944	0.43437	1.3184	0.61656	0.99338	-0.12796	0.60402	0.74737	0.64483	0.5125	0.62758	0.6869	0.54509	0.46967	0.65941	0.19357	0.47755	0.4019	0.57704
0.12373	0.32995	0.32634	0.77375	0.91772	0.47637	0.48703	1.3209	0.60904	1.0842	0.024685	0.67912	0.87453	0.63708	0.49535	0.63117	0.78713	0.59762	0.50333	0.70853	0.18805	0.48285	0.40957	0.5722
0.33407	0.34551	0.374	0.77276	0.91066	0.62417	0.53707	1.357	0.70032	1.1465	0.11936	0.75957	0.87841	0.64141	0.48724	0.66234	0.88441	0.61627	0.50738	0.76581	0.22837	0.51138	0.44811	0.56904
0.46547	0.41468	0.43876	0.7574	0.85658	0.73703	0.54905	1.3699	0.85	1.1572	0.25751	0.84925	0.8578	0.69966	0.53475	0.68975	0.94967	0.60365	0.49364	0.82876	0.2838	0.53603	0.512	0.60007
0.61117	0.50516	0.49507	0.76569	0.86116	0.84023	0.53931	1.3806	0.9561	1.0955	0.4265	0.90892	0.87782	0.81769	0.61043	0.69141	0.98426	0.56734	0.51617	0.86033	0.31754	0.57784	0.56675	0.59636
0.77841	0.56805	0.5002	0.86956	0.92482	0.87221	0.54087	1.3504	0.97447	0.99722	0.49059	0.92637	0.94081	0.89831	0.6435	0.65068	0.99695	0.53889	0.59035	0.83651	0.35906	0.60914	0.57835	0.61466
0.94056	0.62799	0.50756	1.0124	0.99156	0.89134	0.57302	1.4106	0.98073	0.91499	0.5138	0.91235	0.91042	0.8621	0.65428	0.6049	0.98515	0.54164	0.67427	0.81369	0.38316	0.6697	0.56914	0.61766
1.0024	0.68984	0.52891	1.1008	1.0452	0.89477	0.63321	1.4916	1.0137	0.86239	0.53773	0.94565	0.90796	0.84661	0.61711	0.58711	0.96251	0.55394	0.74308	0.82112	0.40865	0.72342	0.5451	0.61016
0.96771	0.73508	0.57741	1.1277	1.0826	0.88038	0.66559	1.5653	0.96225	0.85276	0.57269	1.0024	1.0189	0.87507	0.60402	0.58267	0.92318	0.58523	0.78508	0.82037	0.41503	0.73822	0.55036	0.62565
0.94465	0.80231	0.66192	1.1572	1.1249	0.89726	0.56335	1.6406	0.90401	0.87597	0.64355	0.99753	1.0617	0.90273	0.58033	0.57625	0.88667	0.61926	0.84012	0.80699	0.41396	0.75074	0.63058	0.69467
1.079	0.88928	0.75189	1.207	1.1561	0.89004	0.38677	1.6395	0.91791	0.87658	0.70948	0.97998	1.0317	0.90854	0.54172	0.62631	0.86463	0.64373	0.89326	0.791	0.41555	0.77295	0.73581	0.74452
1.1718	0.93766	0.85285	1.2292	1.1829	0.88374	0.25728	1.5805	0.99087	0.84901	0.79372	0.99593	1.1465	0.94475	0.50603	0.70184	0.84381	0.67453	0.94002	0.76176	0.41334	0.83911	0.79269	0.80242
1.249	0.94678	0.96775	1.2515	1.2964	0.84611	0.14229	1.463	1.0747	0.83845	0.84548	0.99998	1.1884	0.97745	0.5051	0.74598	0.85389	0.7238	0.96973	0.69924	0.40708	0.9081	0.79065	0.78805
1.2386	0.9136	1.0279	1.2606	1.3745	0.82623	-0.017339	1.412	1.0893	0.79764	0.87536	0.96099	1.116	0.95253	0.5488	0.73209	0.87942	0.76954	0.99549	0.61057	0.41122	0.94609	0.75987	0.74791
1.2399	0.88084	1.0541	1.237	1.3454	0.76506	-0.21866	1.3103	1.0557	0.68778	0.81218	0.90944	1.0702	0.97739	0.57544	0.78979	0.87134	0.80841	0.99623	0.53082	0.38263	0.96233	0.73151	0.69736
1.2634	0.8262	1.0494	1.2301	1.3002	0.7082	-0.36248	1.2175	1.0345	0.57736	0.72094	0.76983	1.0081	0.98056	0.60189	0.88492	0.84543	0.85889	0.94317	0.49117	0.38872	0.92026	0.73221	0.63966
1.3065	0.74314	0.99489	1.2028	1.2792	0.68746	-0.56685	1.2133	1.0147	0.47264	0.55702	0.57864	0.93134	0.94222	0.63606	0.9639	0.8267	0.9187	0.90488	0.46892	0.37073	0.84179	0.76942	0.58106
1.3433	0.67903	0.94967	1.1872	1.2446	0.62754	-0.75246	1.1853	0.99905	0.39073	0.43227	0.45136	0.87253	0.91806	0.6177	1.0202	0.81976	0.97825	0.86749	0.44405	0.36328	0.78485	0.8109	0.56091
1.3463	0.61441	0.95922	1.2052	1.161	0.485	-0.83459	1.188	0.95234	0.38067	0.42655	0.38991	0.84276	0.91735	0.65023	1.0629	0.82601	1.0074	0.85499	0.41889	0.38475	0.77336	0.84017	0.59026
1.392	0.52657	0.98412	1.24	1.0741	0.36417	-0.87973	1.2089	0.85978	0.41274	0.46055	0.34464	0.89354	0.86223	0.65844	1.0617	0.87214	0.99227	0.85948	0.3935	0.4151	0.77927	0.8245	0.59202
1.5005	0.43233	0.97257	1.2918	1.0419	0.30719	-0.91174	1.2882	0.81296	0.3886	0.53819	0.29958	0.98129	0.85619	0.63575	0.93971	0.92809	0.94906	0.88365	0.38442	0.44943	0.78678	0.8086	0.56204
1.5488	0.35698	0.9369	1.2913	1.0118	0.20083	-0.8876	1.2762	0.81037	0.31752	0.64675	0.23789	0.97739	0.84579	0.62038	0.8389	0.98748	0.89216	0.88995	0.37809	0.44139	0.78404	0.81315	0.49076
1.5288	0.31153	0.90495	1.2262	0.9844	0.11966	-0.84053	1.2135	0.80701	0.27861	0.73889	0.12237	0.91398	0.82471	0.60106	0.78991	1.0251	0.84236	0.88813	0.36567	0.4232	0.77345	0.81721	0.46519
1.5519	0.27825	0.8971	1.1076	0.96063	0.0062976	-0.8462	1.1943	0.81664	0.26248	0.81301	0.06554	0.86871	0.78363	0.59557	0.75138	0.97659	0.80277	0.89128	0.36464	0.43722	0.76268	0.81812	0.41801
1.4972	0.26748	0.90658	1.0423	0.91501	-0.097061	-0.88225	1.2132	0.82683	0.20515	0.76749	0.020955	0.86197	0.73615	0.5959	0.74303	0.94587	0.80653	0.88827	0.3701	0.38187	0.74799	0.81191	0.38267
1.4224	0.2606	0.88787	1.0681	0.8465	-0.19429	-0.89808	1.2113	0.81209	0.13742	0.70705	0.0079703	0.75517	0.68332	0.58658	0.7408	0.92548	0.85651	0.85912	0.37939	0.33995	0.74822	0.78847	0.34715
1.2899	0.21334	0.91901	1.0455	0.82082	-0.28423	-0.92483	1.2436	0.78475	0.12614	0.62455	-0.0082317	0.70074	0.69628	0.52034	0.7624	0.88034	0.89877	0.80821	0.40098	0.29916	0.78009	0.77617	0.38538
1.2347	0.094003	0.94739	1.0282	0.83428	-0.43188	-0.86928	1.2728	0.77125	0.12004	0.5719	0.01114	0.69185	0.77962	0.47567	0.77722	0.81477	0.9419	0.7455	0.44774	0.26564	0.81671	0.79326	0.44497
1.1502	-0.10826	0.95793	1.071	0.83332	-0.75554	-0.75718	1.2563	0.81561	0.16261	0.53524	0.035065	0.67674	0.78303	0.44965	0.81912	0.75203	0.97206	0.65773	0.50308	0.24983	0.82285	0.80789	0.43447
1.0859	-0.354	0.96323	1.0767	0.81955	-1.1378	-0.71051	1.1953	0.87736	0.25663	0.41145	0.07275	0.71213	0.74878	0.39231	0.89139	0.66257	0.99587	0.56126	0.55796	0.24011	0.82572	0.8114	0.41158
1.0571	-0.57095	0.98062	1.0958	0.77503	-1.4293	-0.70961	1.1463	0.88233	0.3189	0.26609	0.10446	0.73744	0.74911	0.36467	0.9241	0.56593	1.0175	0.46734	0.5862	0.26553	0.83296	0.79092	0.39779
0.92765	-0.77553	0.92611	1.0502	0.73055	-1.5932	-0.72473	1.0861	0.84059	0.34701	0.13059	0.12715	0.79994	0.78547	0.37053	0.93008	0.49869	1.0263	0.37476	0.59611	0.29748	0.86975	0.7621	0.40767
0.78875	-1.0123	0.85026	0.97686	0.68136	-1.7069	-0.72985	1.0983	0.78909	0.36919	0.098344	0.16518	0.89057	0.74926	0.41332	1.0003	0.47655	0.99455	0.31797	0.64529	0.3243	0.8559	0.75288	0.39799
0.7578	-1.2895	0.78451	0.91244	0.56449	-1.7867	-0.68399	1.0387	0.78057	0.38076	0.084725	0.17409	0.94252	0.69402	0.42565	1.0989	0.48941	0.94524	0.33158	0.69251	0.3266	0.8464	0.74144	0.41411
0.78082	-1.4917	0.67213	0.89166	0.47444	-1.8467	-0.58814	1.0155	0.83469	0.36774	0.14878	0.27526	0.96271	0.63938	0.41074	1.0454	0.52174	0.90185	0.38398	0.73489	0.38294	0.83336	0.71464	0.39337
0.70926	-1.5693	0.58658	0.92914	0.46643	-1.8988	-0.48121	0.94896	0.91412	0.37508	0.1555	0.37868	0.9598	0.64414	0.47183	0.99895	0.52128	0.85506	0.44212	0.7978	0.42563	0.80863	0.70245	0.4598
0.67741	-1.692	0.5227	0.98525	0.53658	-1.9105	-0.44796	1.0586	0.99806	0.39916	0.14676	0.51331	0.96997	0.69349	0.51087	0.98341	0.53682	0.80028	0.50018	0.842	0.41227	0.78216	0.71032	0.56187
0.6245	-1.7708	0.49303	1.0754	0.55865	-1.8956	-0.41688	1.1985	1.0593	0.4087	0.22228	0.62812	0.93486	0.71085	0.51275	0.96428	0.56568	0.76	0.56779	0.83697	0.39962	0.78737	0.72807	0.60562
0.58829	-1.76	0.52567	1.1335	0.51292	-1.8735	-0.34425	1.3241	1.062	0.44957	0.26799	0.73431	0.8863	0.76014	0.49347	0.89899	0.5929	0.7407	0.58725	0.79899	0.395	0.84934	0.75338	0.65104
0.61091	-1.7408	0.63117	1.1711	0.47668	-1.8469	-0.31004	1.3412	1.0274	0.55803	0.29508	0.8237	0.86797	0.71572	0.47523	0.8676	0.66895	0.72427	0.55651	0.7301	0.42589	0.92597	0.77533	0.66577
0.59805	-1.7142	0.70539	1.2196	0.48667	-1.8103	-0.21458	1.3244	0.96921	0.6667	0.29288	0.89003	0.78323	0.67561	0.41767	0.79767	0.73639	0.71386	0.55095	0.64644	0.43384	0.97131	0.75434	0.66196
0.54546	-1.6948	0.7801	1.2115	0.52405	-1.6695	-0.16209	1.24	0.9473	0.7129	0.27713	0.92264	0.76587	0.69901	0.37325	0.75483	0.75591	0.73051	0.5782	0.55106	0.45163	0.9756	0.73371	0.62887
0.43722	-1.6193	0.81941	1.1888	0.54267	-1.5344	-0.12029	1.0944	0.97022	0.72276	0.31473	0.88037	0.79203	0.70694	0.32631	0.74618	0.74886	0.76269	0.5562	0.4697	0.45159	0.95194	0.71967	0.62012
0.45018	-1.5172	0.82553	1.2105	0.56772	-1.301	-0.12718	1.0487	0.97339	0.69692	0.21651	0.85918	0.69429	0.72615	0.2496	0.75317	0.7222	0.79887	0.52198	0.47541	0.41183	0.93565	0.68842	0.5527
0.35829	-1.4905	0.80354	1.2019	0.64305	-1.1437	-0.10879	1.006	0.99078	0.60104	0.11207	0.85603	0.62729	0.69879	0.20566	0.73931	0.65665	0.82039	0.46747	0.51516	0.36431	0.93997	0.66834	0.50299
0.29756	-1.4236	0.75784	1.1768	0.69813	-1.0528	-0.12757	0.96533	1.0452	0.43173	0.023723	0.80361	0.64935	0.6601	0.20306	0.75911	0.59969	0.79723	0.41646	0.54586	0.34895	0.9025	0.64515	0.43807
0.27214	-1.2399	0.65716	1.1256	0.73836	-1.0501	-0.18919	1.0705	1.0701	0.28761	0.010609	0.74639	0.61318	0.63381	0.23205	0.74454	0.56976	0.7598	0.35953	0.58014	0.31073	0.82274	0.57662	0.34192
0.31444	-1.1122	0.52644	1.0352	0.73881	-1.0138	-0.27352	1.0626	1.0233	0.20989	-0.10629	0.68767	0.50376	0.52289	0.25745	0.74242	0.54898	0.70383	0.3208	0.61967	0.29308	0.76212	0.50282	0.23744
0.37825	-1.0707	0.46777	0.88522	0.61838	-0.96381	-0.34081	0.9208	0.91082	0.16183	-0.12051	0.64991	0.37976	0.42376	0.33816	0.72841	0.51074	0.63032	0.3187	0.64756	0.27795	0.6944	0.44754	0.15286
0.28703	-1.0854	0.41247	0.79122	0.5108	-0.93138	-0.34819	0.86598	0.77945	0.11009	-0.13372	0.5854	0.353	0.40493	0.38546	0.69887	0.47524	0.55349	0.30075	0.64279	0.26872	0.63873	0.38818	0.11215
0.17704	-1.1317	0.39522	0.80855	0.48797	-0.89468	-0.32101	0.82815	0.68982	0.10455	-0.11938	0.51604	0.33592	0.36148	0.36218	0.66345	0.43813	0.49908	0.24785	0.60506	0.27954	0.58784	0.34731	0.086608
0.17204	-1.0915	0.36942	0.79342	0.44807	-0.86503	-0.28135	0.81472	0.61843	0.1423	-0.151	0.47852	0.27735	0.28587	0.36126	0.6028	0.38798	0.45963	0.22833	0.56922	0.32208	0.56555	0.32459	0.094075
0.15713	-0.96169	0.31173	0.77214	0.36394	-0.74015	-0.23463	0.7987	0.49349	0.11465	-0.23362	0.45783	0.26188	0.26606	0.32114	0.54454	0.34392	0.43341	0.23424	0.51527	0.37455	0.58839	0.3117	0.13407
0.15946	-0.7789	0.2824	0.79361	0.32883	-0.61693	-0.21246	0.7385	0.39837	0.061135	-0.23123	0.45359	0.29821	0.2607	0.24387	0.48363	0.29498	0.43051	0.24166	0.42052	0.36232	0.631	0.32724	0.19014
0.17207	-0.61416	0.23858	0.75369	0.32835	-0.52657	-0.19786	0.70231	0.34391	0.074076	-0.15635	0.47047	0.35633	0.20684	0.163	0.39738	0.2733	0.4368	0.25247	0.33999	0.3362	0.65154	0.36419	0.25354
0.2398	-0.59886	0.13377	0.7424	0.32024	-0.46257	-0.18274	0.68124	0.28028	0.10936	-0.23487	0.48146	0.34701	0.18799	0.065679	0.32256	0.25027	0.44076	0.21395	0.27132	0.32474	0.65592	0.36915	0.2635
0.24457	-0.69745	0.087099	0.77695	0.33235	-0.44217	-0.18371	0.57958	0.25237	0.16487	-0.33368	0.50379	0.33909	0.17646	-0.065413	0.24933	0.22445	0.43009	0.15	0.22124	0.30554	0.6319	0.34734	0.24792
0.15017	-0.76586	0.10095	0.78644	0.35255	-0.44597	-0.17768	0.65322	0.21932	0.21818	-0.39158	0.49497	0.32908	0.10092	-0.17094	0.21575	0.17961	0.43941	0.10522	0.20974	0.27998	0.59367	0.3256	0.23501
