# Supplementary material for: Timing variability of sensorimotor integration during vocalization in individuals who stutter
Source: Sci Rep. 2018 Nov 5;8:16340. doi: 10.1038/s41598-018-34517-1 (PMC6218511; doi:10.1038/s41598-018-34517-1)
Supplement: Supplementary file 2 — Dataset 1 [file 41598_2018_34517_MOESM2_ESM.zip › compens-stutt-behav-scireports-supplementary-material/AC2028_up.txt]

-0.03232	-1.0339	0.54033	-0.17713	-0.21692	-0.2852	-0.049423	0.27485	0.15508	-0.29292	0.42224	-0.49783	0.57956	-0.8516	-1.1252	0.46488	-0.076009	-0.27333	-0.1327	-0.57045	-0.1031	0.33402	-0.41778	0.19937
-0.037249	-1.0637	0.52894	-0.15403	-0.083993	-0.2693	-0.098471	0.30167	0.017068	-0.41042	0.49487	-0.45716	0.66393	-0.77879	-1.1916	0.31845	-0.13123	-0.15901	-0.26879	-0.55625	-0.1391	0.21902	-0.54048	0.17452
-0.028823	-1.0545	0.52935	-0.16005	-0.0099098	-0.27919	-0.20497	0.25241	-0.15062	-0.46839	0.58059	-0.44174	0.67732	-0.7105	-1.2877	0.25377	-0.3033	-0.059295	-0.40226	-0.6057	-0.14592	0.13937	-0.61278	0.12393
0.0053045	-1.049	0.58671	-0.13662	0.060542	-0.29674	-0.24263	0.27568	-0.28501	-0.45712	0.68374	-0.45291	0.61595	-0.62167	-1.3038	0.23138	-0.36498	0.021719	-0.42747	-0.64451	-0.17205	0.051136	-0.61895	0.12105
-0.0037522	-0.98545	0.62117	-0.12814	0.12551	-0.34183	-0.23425	0.3044	-0.33946	-0.3835	0.77769	-0.40881	0.51809	-0.58595	-1.1614	0.23355	-0.48088	0.025266	-0.38587	-0.63917	-0.15096	-0.058751	-0.59836	0.12232
-0.12574	-0.89067	0.639	-0.13091	0.18329	-0.401	-0.2871	0.2956	-0.36452	-0.29462	0.84385	-0.33186	0.42284	-0.52706	-1.0166	0.19344	-0.55334	0.0064242	-0.37159	-0.63515	-0.13535	-0.18003	-0.56666	0.079344
-0.20268	-0.78747	0.63562	-0.11218	0.25363	-0.43217	-0.36578	0.21168	-0.38044	-0.21283	0.88307	-0.21762	0.31751	-0.5025	-0.92601	0.15178	-0.46059	0.031633	-0.32622	-0.61951	-0.15361	-0.26431	-0.55322	0.0064424
-0.18388	-0.73528	0.67287	-0.088685	0.34952	-0.47441	-0.3862	0.13941	-0.35004	-0.16347	0.86586	0.0011505	0.2004	-0.47924	-0.83661	0.13177	-0.38389	0.044907	-0.27364	-0.55484	-0.14564	-0.30253	-0.54598	-0.034517
-0.05988	-0.76533	0.69148	-0.046617	0.39405	-0.51644	-0.39509	0.011369	-0.25227	-0.11896	0.8041	0.21374	0.082252	-0.44163	-0.75181	0.099802	-0.18288	0.048613	-0.23974	-0.47685	-0.12674	-0.33847	-0.54245	-0.057381
0.036721	-0.86622	0.76749	0.035039	0.39863	-0.54347	-0.40147	-0.080588	-0.14201	0.0023995	0.70391	0.34667	-0.0086294	-0.46072	-0.67321	0.028185	-0.11167	0.077096	-0.1925	-0.41985	-0.11735	-0.3962	-0.51339	-0.067431
0.07064	-0.91045	0.72454	0.11523	0.41012	-0.56439	-0.42903	-0.090444	-0.035345	0.10783	0.57589	0.40769	-0.062927	-0.44526	-0.5995	0.056069	-0.031005	0.088571	-0.14239	-0.3619	-0.10337	-0.43624	-0.44824	-0.060877
0.045921	-0.91076	0.63792	0.15839	0.37175	-0.59342	-0.43601	0.093966	0.041457	0.10451	0.49095	0.41322	-0.086457	-0.47503	-0.52742	0.075829	-0.026094	0.10848	-0.10323	-0.30521	-0.10418	-0.47905	-0.3345	-0.032799
0.033143	-0.80975	0.58562	0.13516	0.3149	-0.522	-0.42275	0.20476	0.041471	0.035145	0.45934	0.36294	-0.084049	-0.40871	-0.45235	0.058445	-0.098265	0.13507	-0.078482	-0.30044	-0.079642	-0.56475	-0.22124	-0.074783
0.0161	-0.6502	0.5489	0.091364	0.24102	-0.44179	-0.42472	0.23825	0.01982	-0.042829	0.46988	0.32506	-0.065355	-0.36322	-0.39853	0.077368	-0.11715	0.15112	-0.045871	-0.27832	-0.078729	-0.5453	-0.16893	-0.14635
0.079379	-0.55971	0.52846	0.10111	0.2121	-0.38513	-0.41441	0.24284	-0.012282	-0.12024	0.47295	0.26247	-0.017479	-0.31768	-0.42643	0.14224	-0.12907	0.18622	-0.010489	-0.21831	-0.056855	-0.51178	-0.14043	-0.24033
0.068356	-0.51305	0.50973	0.050789	0.33448	-0.32703	-0.35829	0.21046	-0.032169	-0.1764	0.38453	0.24442	0.040642	-0.26445	-0.5348	0.11567	-0.17424	0.23057	0.0094235	-0.15448	-0.042275	-0.46983	-0.087438	-0.30649
-0.014059	-0.47272	0.46368	0.0027852	0.45991	-0.2765	-0.28183	0.37981	-0.039187	-0.20666	0.29794	0.23565	0.089355	-0.19427	-0.58542	0.061814	-0.20534	0.31502	0.023079	-0.14058	0.013903	-0.42863	-0.0072057	-0.35167
-0.078157	-0.40768	0.35174	-0.036354	0.57627	-0.19537	-0.1076	0.46695	-0.037446	-0.19877	0.26287	0.22946	0.11148	-0.080935	-0.55097	0.01849	-0.23881	0.39554	0.014569	-0.13904	0.062842	-0.34764	0.045104	-0.40686
-0.097292	-0.26363	0.23413	-0.06692	0.61932	-0.13228	0.07838	0.49965	-0.025228	-0.15068	0.25344	0.26181	0.13494	-0.0062185	-0.55698	0.0059878	-0.28679	0.41291	0.041364	-0.10983	0.060547	-0.28035	0.070801	-0.44106
-0.10776	-0.1708	0.098604	-0.054194	0.55503	-0.048757	0.17978	0.47569	0.013501	-0.093216	0.30104	0.25725	0.14174	0.073652	-0.58639	0.019438	-0.28915	0.3979	0.090842	-0.099841	0.058648	-0.20079	0.12422	-0.4638
-0.08467	-0.015218	0.061397	-0.080026	0.46233	0.048916	0.24603	0.33917	0.041453	-0.017965	0.32213	0.27045	0.083422	0.033641	-0.53004	0.080212	-0.28772	0.33513	0.053611	-0.033437	0.11334	-0.14645	0.18384	-0.51164
-0.0037171	0.022746	0.031664	-0.10702	0.39112	0.097137	0.31197	0.18812	0.071246	0.090771	0.2287	0.3503	0.0013276	0.028761	-0.42502	0.18807	-0.31626	0.292	0.013403	0.059469	0.13655	-0.10608	0.22972	-0.51605
0.058544	0.00086249	0.12004	-0.09919	0.34521	0.056973	0.36881	0.10397	0.09904	0.21068	0.15	0.39675	-0.071592	0.040053	-0.34317	0.19808	-0.34445	0.30904	-0.040745	0.17107	0.1157	-0.06054	0.24239	-0.47698
0.022764	-0.035903	0.18136	-0.071958	0.32473	-0.0015818	0.38935	0.071863	0.091941	0.31766	0.096849	0.40472	-0.10733	0.0211	-0.24792	0.23268	-0.35678	0.30255	-0.099875	0.278	0.042671	-0.046768	0.22248	-0.46747
-0.076154	-0.070648	0.18681	-0.059127	0.28942	-0.08171	0.32891	0.05563	0.084054	0.35539	0.07117	0.33971	-0.12716	0.099835	-0.14042	0.28259	-0.24418	0.29864	-0.054408	0.32099	0.0042653	-0.054642	0.1955	-0.43311
-0.098309	-0.010777	0.21005	-0.040897	0.24725	-0.095537	0.32326	0.056807	0.081163	0.31072	0.056621	0.273	-0.16223	0.06662	-0.093958	0.29612	-0.17816	0.28829	-0.015054	0.32629	-0.015563	-0.035552	0.13532	-0.33756
-0.089433	0.13811	0.16747	-0.022717	0.18167	-0.054584	0.27475	0.092525	0.10523	0.21553	0.012483	0.21836	-0.16799	0.036501	-0.067001	0.24187	-0.094137	0.19004	-0.021632	0.31577	-0.048092	-0.0095729	0.042465	-0.23135
-0.10652	0.18569	0.075996	-0.0011853	0.10349	-0.051001	0.13637	0.11712	0.11735	0.12316	-0.01699	0.1369	-0.13827	0.020159	-0.031269	0.1459	-0.010197	0.11234	-0.0099617	0.23757	-0.028393	-0.003888	-0.011404	-0.12675
-0.077252	0.10265	0.010377	0.004461	0.043992	-0.041357	0.05229	0.054761	0.068335	0.06404	-0.029247	0.062988	-0.080575	0.0045554	-0.0054337	0.055803	0.026023	0.049672	-0.0052024	0.11265	-0.0052851	-0.0079256	-0.019679	-0.047088
0	0	0	0	0	0	0	0	0	0	0	0	0	0	0	0	0	0	0	0	0	0	0	0
0.10534	-0.086249	-0.027073	-0.053925	0.028457	0.0077326	-0.053056	-0.013125	-0.034082	-0.10183	0.048316	-0.043469	0.065308	-0.052218	-0.066108	0.035519	-0.046183	-0.0076808	0.0088891	-0.11214	0.017658	-0.015641	0.051222	-0.011186
0.11556	-0.17696	-0.10061	-0.083204	0.1433	0.019327	-0.089455	0.15471	-0.038491	-0.21333	0.13533	-0.073116	0.098416	-0.06895	-0.17575	0.13578	-0.16204	-0.032193	0.00671	-0.20724	-0.0049331	-0.042012	0.09767	-0.056925
0.055419	-0.18372	-0.074819	-0.11564	0.1635	0.0012344	-0.08252	0.2091	-0.028303	-0.26046	0.19406	-0.04386	0.13241	-0.098346	-0.22762	0.14367	-0.2351	-0.072925	-0.00077688	-0.23594	-0.049133	-0.025291	0.11209	-0.11131
-0.019791	-0.094059	-0.059811	-0.16169	0.08573	-0.001624	-0.072301	0.13902	-0.013047	-0.24272	0.22093	0.035544	0.16396	-0.1258	-0.28147	0.060707	-0.35129	-0.0991	0.014014	-0.24388	-0.0712	-0.033955	0.1312	-0.15258
-0.10842	-0.074006	-0.02999	-0.16894	0.015345	-0.0007676	-0.062473	0.092798	-0.022782	-0.18002	0.18461	0.14032	0.13772	-0.098633	-0.31961	0.057458	-0.47067	-0.10448	-0.016279	-0.23363	-0.086105	-0.060979	0.13663	-0.18867
-0.18202	-0.13719	0.001636	-0.19878	-0.038693	-0.010644	-0.049487	0.10457	-0.0080647	-0.096003	0.09977	0.36207	0.09361	-0.088031	-0.26886	0.092365	-0.51349	-0.14407	-0.086116	-0.18984	-0.093181	-0.086113	0.12176	-0.22189
-0.2262	-0.18837	0.029021	-0.20721	-0.025842	-0.029757	-0.029535	-0.00047097	0.0018029	-0.020316	0.053626	0.57312	0.064036	-0.15455	-0.20465	0.09992	-0.6546	-0.19736	-0.12616	-0.13294	-0.12971	-0.12555	0.099631	-0.24681
-0.2318	-0.14953	-0.0068046	-0.19158	0.0077004	-0.0658	-0.021654	-0.10596	0.0098873	0.059589	0.018806	0.72819	0.032938	-0.1963	-0.11455	0.1009	-0.74266	-0.21217	-0.1724	-0.12708	-0.17131	-0.14465	0.078987	-0.27173
-0.10535	-0.14357	-0.017385	-0.27694	-0.012295	-0.10421	-0.013053	-0.054862	0.026448	0.11129	-0.037078	0.83266	0.0028687	-0.22733	-0.01469	0.11064	-0.73158	-0.22683	-0.20632	-0.092711	-0.18809	-0.1529	0.06392	-0.27358
-0.0095897	-0.17044	0.022652	-0.31379	-0.045631	-0.13092	-0.039871	-0.0092415	0.032338	0.10861	-0.052444	0.84143	-0.048914	-0.24879	0.019045	0.15977	-0.63567	-0.26408	-0.20641	-0.08216	-0.23114	-0.1442	0.028437	-0.31605
-0.0018661	-0.17812	0.098779	-0.3078	-0.058569	-0.2002	-0.13848	-0.072352	0.034736	0.099027	-0.039866	0.71496	-0.11111	-0.22228	-0.0024027	0.17976	-0.56783	-0.28423	-0.20906	-0.12431	-0.24743	-0.12092	-0.020336	-0.38916
-0.012247	-0.16799	0.13799	-0.287	-0.092777	-0.23164	-0.22112	-0.10291	-0.051537	0.053138	-0.019417	0.58085	-0.15239	-0.14046	0.00082687	0.16747	-0.46309	-0.286	-0.20299	-0.18293	-0.21462	-0.1242	-0.059202	-0.42244
-0.031487	-0.2339	0.079859	-0.28815	-0.12393	-0.22808	-0.33201	-0.083084	-0.13783	-0.054349	-0.0036047	0.40767	-0.19344	-0.096849	0.035496	0.16361	-0.40969	-0.25594	-0.20744	-0.23634	-0.17625	-0.13973	-0.082003	-0.44686
-0.13401	-0.26087	0.048896	-0.30644	-0.1267	-0.27767	-0.39879	-0.047795	-0.17898	-0.18891	0.024967	0.27551	-0.20214	-0.062305	0.07901	0.12624	-0.37355	-0.2188	-0.26429	-0.31867	-0.14883	-0.15979	-0.07412	-0.4766
-0.077572	-0.19889	0.11339	-0.30699	-0.10288	-0.28838	-0.49741	0.098226	-0.21792	-0.3014	0.10378	0.16504	-0.16738	-0.095488	0.14059	0.065914	-0.42197	-0.19322	-0.30511	-0.39978	-0.14687	-0.20777	-0.036822	-0.46227
0.0046277	-0.24596	0.16742	-0.30578	-0.049327	-0.23704	-0.60113	0.08523	-0.17135	-0.34978	0.17	0.083541	-0.11596	-0.090893	0.13519	0.06516	-0.42991	-0.16541	-0.31707	-0.43822	-0.15132	-0.21622	-0.0098268	-0.42275
0.061339	-0.26273	0.10114	-0.28548	-0.014421	-0.16475	-0.60269	0.060498	-0.06167	-0.3893	0.22414	0.090964	-0.10462	-0.1947	0.0096737	0.10832	-0.41091	-0.15424	-0.35368	-0.48585	-0.16079	-0.21276	0.029792	-0.35981
0.19681	-0.23695	0.052427	-0.21397	0.024313	-0.10206	-0.54731	0.074267	0.0044763	-0.4707	0.22154	0.088423	-0.16836	-0.255	-0.1559	0.12586	-0.47346	-0.17288	-0.38508	-0.57329	-0.17661	-0.20029	0.094734	-0.27766
0.257	-0.22491	0.015906	-0.15248	0.02694	-0.10979	-0.60463	0.052594	-0.020077	-0.59368	0.12941	-0.16456	-0.26802	-0.3332	-0.3273	0.16119	-0.51649	-0.21556	-0.41248	-0.65656	-0.21634	-0.22106	0.14262	-0.2456
0.20773	-0.25515	-0.028496	-0.10016	-0.020096	-0.19784	-0.69855	-0.021973	-0.13336	-0.70916	0.03638	-0.44161	-0.34931	-0.47479	-0.51924	0.12668	-0.64045	-0.26903	-0.46733	-0.7123	-0.24232	-0.28678	0.17176	-0.27002
0.13606	-0.26362	-0.078677	-0.089867	-0.036179	-0.19711	-0.79219	-0.12116	-0.29131	-0.8156	-0.011533	-0.69859	-0.39865	-0.47318	-0.6949	0.0083657	-0.78845	-0.32743	-0.53925	-0.75734	-0.29396	-0.33476	0.13849	-0.32275
-0.026003	-0.30288	-0.15076	-0.12039	-0.034593	-0.25373	-0.93665	-0.24087	-0.48169	-0.9122	-0.030894	-0.92436	-0.44322	-0.47349	-0.82783	-0.092873	-0.94648	-0.41429	-0.56916	-0.78322	-0.36847	-0.37539	0.029073	-0.39104
-0.17074	-0.3957	-0.16816	-0.13201	-0.037843	-0.2886	-1.0046	-0.39905	-0.63895	-1.004	-0.052278	-1.0658	-0.4774	-0.50027	-0.91457	-0.16603	-1.0556	-0.55601	-0.57916	-0.81622	-0.42776	-0.43691	-0.072594	-0.43993
-0.17721	-0.40651	-0.2348	-0.15715	-0.039318	-0.27211	-1.0675	-0.46709	-0.76563	-1.0974	-0.099963	-1.144	-0.50334	-0.56623	-0.92867	-0.25097	-1.1466	-0.72112	-0.64062	-0.85032	-0.43106	-0.50361	-0.16526	-0.50175
-0.10885	-0.46029	-0.37646	-0.20247	-0.092818	-0.29485	-1.0984	-0.38299	-0.87739	-1.1457	-0.145	-1.1663	-0.5172	-0.52686	-0.86533	-0.29935	-1.184	-0.89196	-0.71437	-0.8697	-0.45858	-0.55983	-0.26972	-0.54423
-0.069518	-0.49226	-0.49134	-0.29147	-0.16506	-0.3367	-1.0959	-0.41011	-0.94166	-1.1433	-0.22518	-1.1795	-0.50752	-0.4951	-0.8622	-0.34097	-1.1482	-1.0752	-0.75719	-0.86387	-0.51151	-0.6095	-0.36226	-0.55873
-0.052227	-0.5639	-0.49198	-0.35878	-0.26795	-0.38894	-1.0934	-0.43765	-0.92388	-1.128	-0.28534	-1.1751	-0.51513	-0.45891	-0.88914	-0.35368	-1.12	-1.2537	-0.76227	-0.86984	-0.56544	-0.66788	-0.4331	-0.58853
0.020909	-0.57889	-0.45908	-0.43619	-0.34267	-0.42854	-1.0455	-0.38841	-0.85381	-1.1536	-0.37842	-1.1016	-0.54008	-0.48456	-0.87614	-0.35818	-1.1237	-1.4352	-0.7398	-0.86675	-0.58598	-0.73036	-0.49923	-0.61182
0.10103	-0.48286	-0.42745	-0.48569	-0.3442	-0.4797	-0.97797	-0.32747	-0.77123	-1.209	-0.46863	-0.96994	-0.52566	-0.60522	-0.88046	-0.38638	-1.0843	-1.59	-0.72389	-0.86156	-0.59353	-0.79439	-0.57491	-0.59216
0.17215	-0.45681	-0.36043	-0.52539	-0.33717	-0.55142	-1.0449	-0.27297	-0.72881	-1.2624	-0.54509	-0.88097	-0.4897	-0.68506	-0.94467	-0.33293	-1.0811	-1.6629	-0.71836	-0.86214	-0.58035	-0.81391	-0.64037	-0.58173
0.27045	-0.56082	-0.37178	-0.58702	-0.37746	-0.61872	-1.0507	-0.36725	-0.67988	-1.3373	-0.61239	-0.83127	-0.47444	-0.69957	-0.99692	-0.33726	-1.0848	-1.6599	-0.68594	-0.8441	-0.56639	-0.81531	-0.6648	-0.56237
0.40475	-0.76588	-0.45776	-0.68314	-0.44463	-0.65048	-1.039	-0.45636	-0.63844	-1.4195	-0.65822	-0.7757	-0.47614	-0.82097	-1.0418	-0.37263	-1.0748	-1.677	-0.63963	-0.79355	-0.57691	-0.85573	-0.72725	-0.52521
0.53729	-0.96948	-0.56046	-0.80363	-0.52899	-0.64555	-1.0504	-0.50657	-0.66087	-1.4472	-0.69216	-0.65947	-0.47381	-0.96981	-1.1098	-0.36949	-1.1099	-1.6901	-0.61682	-0.73328	-0.57874	-0.93415	-0.76312	-0.50652
0.53046	-1.016	-0.6939	-0.88135	-0.55696	-0.67262	-0.98786	-0.45874	-0.69039	-1.4079	-0.70682	-0.53232	-0.479	-1.1139	-1.1451	-0.39837	-1.0988	-1.6237	-0.578	-0.70451	-0.61729	-1.0164	-0.76891	-0.51039
0.53524	-0.90978	-0.71446	-0.95295	-0.50932	-0.67048	-0.93564	-0.4586	-0.68014	-1.3345	-0.72542	-0.43295	-0.48198	-1.2196	-1.0811	-0.45963	-1.1462	-1.5199	-0.54662	-0.6606	-0.65341	-1.0837	-0.8105	-0.54037
0.63586	-0.84634	-0.65772	-1.0062	-0.47004	-0.6479	-0.87402	-0.45695	-0.68119	-1.2681	-0.73669	-0.33719	-0.50084	-1.2213	-0.94398	-0.43017	-1.2158	-1.4309	-0.59038	-0.65256	-0.67663	-1.1736	-0.83818	-0.593
0.71178	-0.83494	-0.66264	-1.0445	-0.50876	-0.67866	-0.84676	-0.47166	-0.68361	-1.2071	-0.77765	-0.18112	-0.54812	-1.2562	-0.84665	-0.4676	-1.2321	-1.3613	-0.68025	-0.65409	-0.67387	-1.2485	-0.85554	-0.67256
0.84543	-0.94443	-0.6445	-1.0504	-0.54971	-0.70941	-0.76428	-0.36503	-0.68124	-1.1649	-0.811	-0.042646	-0.61354	-1.2698	-0.81871	-0.53671	-1.2046	-1.2943	-0.77624	-0.69342	-0.69033	-1.2844	-0.8884	-0.71997
0.94277	-1.0156	-0.68381	-1.0598	-0.60548	-0.69155	-0.65811	-0.32961	-0.70211	-1.1268	-0.77547	0.11465	-0.69453	-1.2619	-0.80525	-0.63404	-1.2488	-1.2923	-0.82408	-0.77688	-0.68901	-1.265	-0.89862	-0.75778
0.97488	-1.0722	-0.63306	-1.054	-0.64243	-0.69994	-0.58573	-0.24566	-0.70366	-1.0556	-0.74892	0.20121	-0.74118	-1.2875	-0.81711	-0.68439	-1.2661	-1.3088	-0.80098	-0.82889	-0.69583	-1.1992	-0.91613	-0.81
0.9703	-0.95133	-0.64236	-1.0309	-0.63763	-0.66118	-0.52251	-0.20173	-0.68265	-0.98958	-0.75484	0.29441	-0.76123	-1.3479	-0.89353	-0.58551	-1.2281	-1.3185	-0.77082	-0.86449	-0.68441	-1.1404	-0.95987	-0.81198
0.97828	-0.879	-0.65148	-1.063	-0.69804	-0.61633	-0.50818	-0.24785	-0.6794	-0.89633	-0.77702	0.34756	-0.76655	-1.3078	-0.94462	-0.532	-1.2694	-1.3513	-0.73061	-0.90547	-0.72054	-1.0885	-0.96067	-0.79848
0.93845	-0.80212	-0.62593	-1.0642	-0.76476	-0.61575	-0.49264	-0.26526	-0.69933	-0.74581	-0.80111	0.41049	-0.77872	-1.3194	-0.94889	-0.49231	-1.1805	-1.3404	-0.74631	-0.88115	-0.73498	-1.0657	-0.92887	-0.80848
0.82626	-0.79388	-0.54148	-1.0199	-0.79482	-0.6115	-0.48698	-0.18763	-0.74581	-0.58088	-0.83849	0.4482	-0.83547	-1.2434	-0.92868	-0.45967	-1.1794	-1.2751	-0.79236	-0.87255	-0.71067	-1.0057	-0.86846	-0.83405
0.73579	-0.9161	-0.43871	-0.97622	-0.77161	-0.57379	-0.53937	-0.13806	-0.8113	-0.43553	-0.91138	0.45831	-0.88909	-1.1915	-0.90161	-0.48401	-1.1318	-1.1765	-0.78812	-0.80896	-0.70104	-0.96618	-0.80331	-0.82863
0.65959	-1.051	-0.39307	-0.8853	-0.73369	-0.59984	-0.58151	-0.090222	-0.91223	-0.35056	-0.93253	0.48106	-0.92523	-1.0839	-0.85302	-0.53541	-1.0988	-1.0698	-0.76863	-0.76026	-0.71687	-0.90177	-0.76887	-0.75933
0.69243	-1.152	-0.35553	-0.86056	-0.71022	-0.60823	-0.64741	0.00082696	-0.96901	-0.27132	-0.92143	0.42358	-0.97089	-1.0681	-0.80484	-0.55269	-0.98944	-0.97025	-0.7419	-0.66119	-0.75395	-0.87453	-0.73019	-0.72289
0.73462	-1.2191	-0.39776	-0.84472	-0.69431	-0.6351	-0.73366	-0.026991	-0.92638	-0.18452	-0.91886	0.36882	-0.97076	-0.99507	-0.82608	-0.52471	-0.95742	-0.83647	-0.72424	-0.6423	-0.72581	-0.80684	-0.65881	-0.71874
0.64889	-1.28	-0.41885	-0.82542	-0.69924	-0.66904	-0.74348	-0.14158	-0.8468	-0.15479	-0.94733	0.23843	-0.93364	-0.95638	-0.8514	-0.46823	-0.88945	-0.71692	-0.72987	-0.68745	-0.73519	-0.72154	-0.58656	-0.72934
0.50355	-1.2553	-0.32217	-0.79393	-0.75633	-0.66784	-0.7398	-0.23925	-0.80998	-0.20789	-0.94325	0.12719	-0.91307	-1.0224	-0.8168	-0.46191	-0.86563	-0.63068	-0.72297	-0.77078	-0.68898	-0.65103	-0.51705	-0.79876
0.36477	-1.1299	-0.1926	-0.75587	-0.76123	-0.62988	-0.80895	-0.1546	-0.85197	-0.29347	-0.86991	0.0018602	-0.91628	-1.0731	-0.8333	-0.4651	-0.83311	-0.58109	-0.72061	-0.82461	-0.68648	-0.60427	-0.50938	-0.85971
0.31023	-1.1278	-0.072363	-0.72798	-0.67867	-0.55674	-0.87378	-0.059246	-0.95954	-0.35545	-0.77564	-0.12624	-0.95912	-1.0598	-0.91692	-0.40177	-0.8173	-0.55502	-0.7034	-0.855	-0.70605	-0.62487	-0.49743	-0.90925
0.27789	-1.2123	0.038076	-0.60712	-0.60236	-0.48545	-0.92962	0.027246	-1.0648	-0.43237	-0.72077	-0.20667	-1.0342	-1.0648	-0.94086	-0.35388	-0.83285	-0.56615	-0.66993	-0.85093	-0.70662	-0.62128	-0.41087	-0.94935
0.23747	-1.1793	0.10015	-0.5075	-0.57542	-0.44946	-0.97703	-0.036322	-1.1324	-0.51702	-0.69162	-0.22054	-1.0998	-1.076	-0.97184	-0.37556	-0.79386	-0.60866	-0.65562	-0.85872	-0.7179	-0.60406	-0.32253	-0.97218
0.27136	-1.0819	0.14682	-0.50028	-0.59374	-0.45811	-1.0789	-0.096505	-1.1796	-0.60326	-0.64165	-0.26747	-1.1535	-1.024	-1.077	-0.4086	-0.84303	-0.68371	-0.70776	-0.88855	-0.74254	-0.58575	-0.23583	-0.95549
0.38491	-0.94908	0.096236	-0.50188	-0.58716	-0.47812	-1.1814	-0.037123	-1.1749	-0.7203	-0.61426	-0.40593	-1.215	-0.9813	-1.1709	-0.44841	-0.88711	-0.82789	-0.78646	-0.96404	-0.75976	-0.59423	-0.18422	-0.94052
0.45122	-0.81299	0.021979	-0.47627	-0.53664	-0.55431	-1.2258	-0.081673	-1.157	-0.83972	-0.58674	-0.71928	-1.2754	-0.96092	-1.2441	-0.43922	-0.89375	-0.93178	-0.81491	-1.0186	-0.75917	-0.64265	-0.1638	-0.96604
0.3543	-0.80066	-0.064283	-0.45314	-0.49381	-0.61688	-1.2368	-0.22914	-1.216	-0.94048	-0.53958	-0.87834	-1.3236	-0.83346	-1.3377	-0.39491	-0.92563	-0.98997	-0.83169	-1.0388	-0.70397	-0.67127	-0.14529	-1.0084
0.29894	-0.89026	-0.061486	-0.41888	-0.49624	-0.68604	-1.1189	-0.29114	-1.2787	-1.0143	-0.52389	-0.97422	-1.3218	-0.66751	-1.3935	-0.38062	-0.91018	-1.038	-0.83251	-1.0571	-0.71134	-0.68102	-0.13945	-1.0327
0.29695	-0.99207	-0.089203	-0.43897	-0.51251	-0.73639	-1.0076	-0.33827	-1.2806	-1.0616	-0.54167	-1.0373	-1.2937	-0.60865	-1.3888	-0.29085	-0.82928	-1.0528	-0.84308	-1.0814	-0.73418	-0.70062	-0.17625	-1.0397
0.242	-1.0068	-0.19922	-0.48842	-0.52463	-0.8037	-0.99061	-0.4185	-1.2329	-1.0608	-0.4876	-1.0669	-1.27	-0.50916	-1.3854	-0.20977	-0.7612	-1.0826	-0.89065	-1.029	-0.79011	-0.76417	-0.22651	-1.0614
0.15028	-0.98973	-0.23594	-0.45326	-0.5431	-0.83464	-1.0539	-0.36523	-1.1644	-1.0243	-0.42602	-1.0764	-1.2569	-0.4426	-1.3727	-0.17626	-0.7118	-1.1338	-0.93417	-0.95158	-0.85821	-0.81657	-0.29258	-1.0882
0.077885	-0.92781	-0.27288	-0.45007	-0.54886	-0.80157	-1.1289	-0.38146	-1.1227	-0.9694	-0.39297	-1.0757	-1.2644	-0.34415	-1.3751	-0.095546	-0.66779	-1.1839	-0.93125	-0.92405	-0.84618	-0.81782	-0.37023	-1.064
0.065433	-0.86192	-0.27234	-0.45401	-0.53843	-0.78633	-1.1729	-0.37423	-1.1001	-0.87921	-0.32337	-1.0406	-1.197	-0.28159	-1.3515	-0.076703	-0.67717	-1.2318	-0.893	-0.90591	-0.8333	-0.80824	-0.42388	-1.0262
0.07322	-0.79393	-0.30767	-0.47527	-0.52084	-0.79484	-1.1291	-0.41213	-1.1151	-0.80817	-0.23204	-1.0316	-1.0975	-0.33027	-1.3248	-0.15595	-0.70547	-1.2752	-0.81777	-0.89694	-0.80467	-0.84791	-0.42789	-0.96775
0.043371	-0.81342	-0.29029	-0.57102	-0.53901	-0.76462	-1.0552	-0.41786	-1.1014	-0.76894	-0.19087	-0.97893	-1.0126	-0.32943	-1.3144	-0.15793	-0.71664	-1.2453	-0.73203	-0.88774	-0.71926	-0.87907	-0.3844	-0.86053
-0.018993	-0.82688	-0.36147	-0.69977	-0.58927	-0.71638	-0.94353	-0.37139	-1.0632	-0.71108	-0.13299	-0.90819	-0.89079	-0.37276	-1.2445	-0.11946	-0.79059	-1.1608	-0.68174	-0.82082	-0.66694	-0.83891	-0.32398	-0.782
-0.075955	-0.74396	-0.38969	-0.74724	-0.58049	-0.66871	-0.82057	-0.30141	-1.0056	-0.6082	-0.063639	-0.79275	-0.74545	-0.35632	-1.188	-0.10934	-0.77699	-1.0979	-0.6152	-0.72413	-0.58023	-0.82808	-0.29659	-0.70376
-0.014334	-0.74732	-0.40098	-0.6639	-0.49072	-0.6252	-0.7542	-0.20691	-0.95636	-0.53316	-0.018694	-0.6289	-0.64401	-0.28989	-1.1396	-0.043464	-0.7889	-1.0504	-0.55006	-0.57664	-0.51309	-0.81818	-0.28756	-0.64029
0.11048	-0.8341	-0.32443	-0.48715	-0.39999	-0.52736	-0.68306	-0.18111	-0.92204	-0.47533	0.025066	-0.44873	-0.59491	-0.35191	-1.0668	0.052396	-0.8011	-1.014	-0.549	-0.4597	-0.47921	-0.78501	-0.26637	-0.57325
0.17077	-0.85016	-0.34053	-0.38393	-0.32473	-0.38969	-0.59756	-0.11278	-0.87175	-0.4236	0.098566	-0.3345	-0.53655	-0.28258	-1.0361	0.064617	-0.82529	-1.0281	-0.53248	-0.35317	-0.47493	-0.73269	-0.22457	-0.48681
0.23275	-0.71331	-0.32162	-0.31826	-0.19442	-0.24226	-0.56477	-0.10142	-0.80902	-0.37236	0.19284	-0.21066	-0.46535	-0.2143	-0.99038	0.066516	-0.79358	-1.0239	-0.4987	-0.26773	-0.41287	-0.72069	-0.1528	-0.41621
0.34856	-0.49947	-0.25441	-0.28442	-0.069247	-0.1479	-0.44905	-0.046363	-0.68376	-0.28863	0.24215	-0.12177	-0.39514	-0.08515	-0.9021	0.10067	-0.69782	-0.96001	-0.46294	-0.22015	-0.36704	-0.67413	-0.062191	-0.37816
0.48946	-0.36932	-0.21091	-0.26492	-0.013854	-0.13499	-0.37715	-0.018655	-0.56374	-0.22899	0.3006	0.0031589	-0.31314	0.11541	-0.88275	0.18339	-0.59314	-0.86744	-0.43275	-0.21746	-0.34341	-0.60891	0.020696	-0.35303
0.47029	-0.34607	-0.14027	-0.24311	0.03773	-0.19086	-0.3226	-0.038955	-0.47372	-0.18577	0.41019	0.039036	-0.23976	0.19849	-0.84765	0.2838	-0.53719	-0.77807	-0.4207	-0.22555	-0.33555	-0.52996	0.071693	-0.33913
0.37026	-0.39375	-0.06148	-0.1609	0.018865	-0.21618	-0.32626	0.18004	-0.39161	-0.16542	0.49808	0.079425	-0.19821	0.25242	-0.81276	0.33926	-0.49508	-0.71997	-0.44472	-0.2657	-0.3354	-0.49712	0.087744	-0.31167
0.27619	-0.36071	0.022465	-0.029751	0.06539	-0.25604	-0.34476	0.22715	-0.2979	-0.10082	0.52348	0.088374	-0.19669	0.32205	-0.80172	0.38163	-0.43568	-0.67042	-0.47742	-0.29122	-0.35846	-0.45561	0.098761	-0.26465
0.33415	-0.29392	0.079853	0.079443	0.19857	-0.25178	-0.34291	0.30107	-0.21329	0.0031715	0.52741	0.10447	-0.2193	0.35898	-0.73793	0.39198	-0.38833	-0.70229	-0.49191	-0.31598	-0.40647	-0.42151	0.095319	-0.24453
0.42173	-0.24516	0.14345	0.094707	0.21756	-0.1671	-0.38473	0.35862	-0.16491	0.05322	0.51472	0.12278	-0.24014	0.38746	-0.70455	0.35962	-0.37993	-0.74932	-0.49293	-0.31804	-0.37978	-0.39292	0.094098	-0.2452
0.43123	-0.2636	0.13171	0.093175	0.21422	-0.11108	-0.3998	0.37197	-0.10718	0.089222	0.48505	0.1128	-0.24888	0.41114	-0.63679	0.33585	-0.41346	-0.7306	-0.45978	-0.29673	-0.34052	-0.36704	0.10678	-0.29716
