# Supplementary material for: Timing variability of sensorimotor integration during vocalization in individuals who stutter
Source: Sci Rep. 2018 Nov 5;8:16340. doi: 10.1038/s41598-018-34517-1 (PMC6218511; doi:10.1038/s41598-018-34517-1)
Supplement: Supplementary file 2 — Dataset 1 [file 41598_2018_34517_MOESM2_ESM.zip › compens-stutt-behav-scireports-supplementary-material/AC2029_control.txt]

-0.31045	0.025291	-0.40388	-0.029902	0.104	0.082408	-0.16043	-0.067726	0.86836	0.06318	-0.12368	0.039322	-0.022799	-0.082265	0.025999	0.0087592	-0.2702	-0.053749	-0.23099	0.25374	-0.10027	0.19619	0.077488	-0.49066	0.39657	-0.046358
-0.33266	0.013642	-0.38345	-0.034367	0.1272	0.072959	-0.13594	-0.013802	0.88396	-0.010573	-0.16466	0.012554	-0.084253	-0.12439	0.022592	-0.017369	-0.33153	-0.13838	-0.15714	0.26908	-0.069155	0.1704	0.072703	-0.45438	0.35837	-0.10736
-0.32129	0.028201	-0.39318	-0.020725	0.14855	0.073658	-0.087533	0.057059	0.85764	-0.10217	-0.19031	-0.0071676	-0.14239	-0.17963	0.038597	-0.014096	-0.36374	-0.1853	-0.10631	0.23684	-0.0082078	0.12776	0.06529	-0.42739	0.3318	-0.14141
-0.34304	0.02451	-0.44096	-0.062472	0.20028	0.074698	-0.086999	0.05779	0.78855	-0.2035	-0.14955	-0.020257	-0.17283	-0.1771	0.068674	0.0055919	-0.35096	-0.11806	-0.10874	0.1977	0.016195	0.083744	0.079909	-0.43892	0.32001	-0.14007
-0.37831	-0.0060281	-0.46615	-0.10211	0.20452	0.096765	-0.14955	0.019483	0.70983	-0.1605	-0.12135	-0.022585	-0.18756	-0.18892	0.082264	0.050818	-0.32654	-0.03983	-0.17416	0.19223	-0.015822	0.091086	0.10474	-0.46214	0.32274	-0.12436
-0.36717	-0.022954	-0.43527	-0.14253	0.19561	0.15782	-0.22761	-0.062605	0.65503	-0.096423	-0.13254	-0.046576	-0.16718	-0.20529	0.070389	0.086921	-0.32051	0.013854	-0.24264	0.17452	-0.068681	0.13131	0.11895	-0.48585	0.34941	-0.10135
-0.35891	-0.024029	-0.3914	-0.21274	0.21812	0.20774	-0.24299	-0.12565	0.66748	-0.11123	-0.11109	-0.055054	-0.14633	-0.2212	0.090333	0.092859	-0.34712	0.035077	-0.24917	0.1296	-0.12764	0.13652	0.12759	-0.49397	0.38511	-0.062814
-0.37496	0.029231	-0.36098	-0.24178	0.22447	0.21979	-0.18048	-0.18022	0.69644	-0.10407	-0.026706	-0.026361	-0.15523	-0.20944	0.15903	0.087114	-0.38412	0.006811	-0.19173	0.12295	-0.14823	0.15012	0.13698	-0.49106	0.39002	-0.018898
-0.43576	0.046171	-0.29932	-0.273	0.16905	0.19955	-0.13365	-0.1613	0.63489	-0.068378	0.032261	-0.013426	-0.20018	-0.1612	0.21457	0.066173	-0.38048	-0.037915	-0.14317	0.1388	-0.15064	0.16531	0.15914	-0.4657	0.35237	-0.015791
-0.45268	0.008126	-0.26165	-0.25561	0.080733	0.19236	-0.094884	-0.16045	0.49478	-0.098353	0.036879	-0.03917	-0.2367	-0.15141	0.21643	-0.0055341	-0.33183	-0.043231	-0.10767	0.096393	-0.11663	0.15792	0.19531	-0.45937	0.3048	-0.062608
-0.37584	-0.035199	-0.21758	-0.04389	0.045708	0.16434	-0.043075	-0.15502	0.32596	-0.15999	-0.075973	-0.080386	-0.21976	-0.18776	0.18682	-0.091944	-0.28014	-0.022918	-0.054561	0.04981	-0.056977	0.15422	0.18433	-0.4582	0.27833	-0.08978
-0.30605	-0.037747	-0.26061	0.057401	0.099436	0.12271	-0.043722	-0.13655	0.20315	-0.14805	-0.12588	-0.078586	-0.17734	-0.11636	0.15102	-0.20098	-0.24846	-0.014463	-0.046159	0.025707	-0.03464	0.14202	0.12856	-0.46326	0.29605	-0.092341
-0.24158	-0.037081	-0.29568	0.034056	0.152	0.14997	-0.069925	-0.068476	0.17804	-0.11335	-0.091265	-0.044937	-0.12026	-0.034327	0.094843	-0.27083	-0.2461	0.0082617	-0.089077	0.0047141	-0.069673	0.11596	0.099695	-0.45467	0.30615	-0.059645
-0.17478	-0.066645	-0.31882	-0.026057	0.14177	0.21051	-0.038693	-0.053825	0.18892	-0.12565	-0.071879	-0.030426	-0.065965	0.0082663	0.048509	-0.27606	-0.26816	0.036961	-0.069072	-0.031927	-0.13593	0.14955	0.080601	-0.42136	0.31265	-0.042821
-0.19924	-0.089535	-0.26594	-0.13924	0.15569	0.18873	0.033483	-0.064263	0.20501	-0.10534	-0.080969	-0.011601	-0.056386	-0.015978	0.084379	-0.26027	-0.28975	0.022108	0.022389	-0.040957	-0.14377	0.21427	0.065746	-0.38713	0.33938	-0.035344
-0.26929	-0.11876	-0.23669	-0.24441	0.17397	0.099049	0.03379	-0.072146	0.18885	-0.060392	-0.094883	0.052883	-0.081192	-0.05102	0.12226	-0.28101	-0.27184	-0.040887	0.10072	0.0081954	-0.09697	0.22677	0.086928	-0.34377	0.38492	0.0048497
-0.31956	-0.13914	-0.21206	-0.23856	0.1823	0.077608	-0.03325	-0.084683	0.14141	-0.0090996	-0.077683	0.11377	-0.12452	-0.061922	0.098444	-0.35238	-0.22312	-0.048321	0.13797	0.050198	-0.023399	0.18373	0.11296	-0.28349	0.39812	0.022892
-0.28859	-0.12791	-0.25004	-0.10168	0.17273	0.086947	-0.087358	-0.10895	0.12434	-0.015496	-0.066616	0.12013	-0.14237	-0.099882	0.086523	-0.40546	-0.16738	-0.042453	0.12146	0.049382	0.036934	0.092781	0.10015	-0.21835	0.34942	0.035911
-0.2339	-0.085223	-0.29878	0.00034823	0.16055	0.083421	-0.10841	-0.11497	0.17355	-0.043715	-0.051588	0.12996	-0.10403	-0.14389	0.11184	-0.35572	-0.12172	-0.047238	0.053184	-0.0013488	0.012302	-0.024413	0.056377	-0.20038	0.27883	0.00099974
-0.20466	-0.051141	-0.28876	-0.0034305	0.16573	0.078306	-0.059845	-0.090785	0.22049	-0.045266	-0.065745	0.13835	-0.048016	-0.13919	0.11626	-0.23615	-0.081714	-0.023934	-0.053599	-0.084754	-0.024961	-0.087303	0.028929	-0.23065	0.22005	-0.04955
-0.17489	-0.026378	-0.24072	-0.020763	0.14737	0.030729	0.093355	-0.071362	0.2252	0.014696	-0.039009	0.12213	0.018723	-0.056952	0.11216	-0.12583	-0.012227	-0.033332	-0.11416	-0.17317	-0.038562	-0.10366	0.019597	-0.22357	0.12054	-0.070887
-0.14095	0.031109	-0.1693	0.00037856	0.16359	-0.047437	0.18863	-0.083958	0.17048	0.10683	-0.0049547	0.12077	0.097753	-0.019068	0.16667	-0.077818	0.044037	-0.10848	-0.089911	-0.22569	-0.02326	-0.12795	0.0078159	-0.1415	0.02592	-0.050892
-0.12599	0.054731	-0.1101	0.06476	0.16231	-0.10371	0.14746	-0.093506	0.10196	0.18455	0.029414	0.11711	0.14491	-0.0039596	0.20727	-0.069919	0.046949	-0.18686	-0.011154	-0.21663	-0.02876	-0.13739	0.00082779	-0.063335	0.0051162	-0.034092
-0.12819	0.084728	-0.041185	0.10367	0.15843	-0.10214	0.092061	-0.081696	0.070429	0.22401	0.086868	0.079552	0.14339	-0.023079	0.20941	-0.059214	0.039392	-0.21203	0.010299	-0.14413	-0.028305	-0.14289	0.0032595	-0.042857	0.042257	-0.026851
-0.15589	0.099201	-0.007678	0.0867	0.13544	-0.036069	0.097621	-0.05987	0.040564	0.26159	0.05505	0.045423	0.14269	-0.076149	0.19409	-0.010825	0.047798	-0.16379	0.0068453	-0.099317	-0.026577	-0.14626	-0.0012698	-0.074317	0.11089	-0.012732
-0.17456	0.063401	-0.041133	0.0763	0.15927	0.088838	0.10047	-0.071935	0.012151	0.26571	-0.0089579	0.050323	0.161	-0.12484	0.13193	0.015116	0.058554	-0.10354	0.015391	-0.093903	-0.0072924	-0.11384	-0.029469	-0.086718	0.17068	0.013792
-0.13103	0.07592	-0.072904	0.098361	0.19843	0.18685	0.070832	-0.095831	-0.0068263	0.23773	-0.037568	0.05457	0.13991	-0.1177	0.050439	-0.0051753	0.078691	-0.047337	0.034616	-0.072745	0.020376	-0.03064	-0.056588	-0.035592	0.19168	-0.015231
-0.090678	0.09563	-0.096409	0.10621	0.14899	0.19495	0.044869	-0.049335	-0.013166	0.17984	-0.041531	0.035672	0.06148	0.04941	-0.018194	-0.043513	0.096451	-0.042229	0.025567	-0.036573	0.057502	0.046744	-0.058748	0.025098	0.16199	-0.054339
-0.05087	0.059722	-0.082105	0.050467	0.082455	0.10181	0.028517	0.0072488	-0.008369	0.10208	-0.023246	0.012515	0.0053773	0.046503	-0.038233	-0.043388	0.056839	-0.026471	0.011832	-0.0039035	0.045174	0.05278	-0.042113	0.033824	0.076834	-0.038541
0	0	0	0	0	0	0	0	0	0	0	0	0	0	0	0	0	0	0	0	0	0	0	0	0	0
0.012825	-0.027432	0.070978	0.031402	-0.094404	0.011421	-0.037962	-0.021054	0.03735	-0.029798	0.03002	-0.0089679	0.009678	-0.02531	0.03782	0.040685	-0.02866	-0.013078	-0.010314	-0.031735	-0.054256	-0.059938	0.074025	-0.017869	-0.036379	0.052923
-0.067424	-0.0065367	0.077106	0.12468	-0.12438	0.05919	-0.022278	-0.036146	0.11876	-0.039839	0.11077	-0.010729	0.052631	-0.070695	0.020841	0.077561	-0.060281	-0.037752	0.0025568	-0.076844	-0.079244	-0.12373	0.11369	-0.018802	-0.077095	0.087331
-0.21388	0.015954	0.022005	0.16377	-0.1676	0.10024	0.027027	-0.058065	0.1949	-0.067247	0.13621	-0.013695	0.11862	-0.10796	-0.039115	0.11746	-0.10599	-0.050547	0.072993	-0.10109	-0.047408	-0.1764	0.088784	-0.069894	-0.13652	0.04833
-0.24913	0.047496	-0.11391	0.18874	-0.21029	0.11675	0.030402	-0.067818	0.16573	-0.055195	0.13482	-0.010007	0.15647	-0.11854	-0.044187	0.13502	-0.1189	-0.022529	0.13409	-0.077316	-0.0014072	-0.1925	0.055536	-0.12412	-0.19767	-0.0073818
-0.25901	0.11322	-0.24105	0.23901	-0.2278	0.10411	0.013373	-0.078892	0.12966	-0.045479	0.1277	-0.017954	0.15772	-0.052818	0.025186	0.14157	-0.1068	-0.00056852	0.1165	-0.026316	0.016574	-0.16605	0.030421	-0.10907	-0.17925	0.016599
-0.23356	0.11398	-0.23418	0.21947	-0.13861	0.052589	-3.6289e-05	-0.10056	0.14753	-0.082902	0.15945	-0.034261	0.14611	-0.018524	0.070004	0.15849	-0.11385	-0.02167	0.056883	0.012195	0.00063035	-0.12058	0.013927	-0.065606	-0.086441	0.053114
-0.2294	0.12838	-0.15565	0.15336	-0.035092	-0.0018967	-0.010431	-0.13036	0.17572	-0.10259	0.22503	-0.016755	0.12898	0.022365	0.083624	0.16473	-0.13549	-0.039069	0.055164	0.032326	-0.0043516	-0.083668	0.030541	-0.0643	-0.022962	0.042071
-0.36267	0.17984	-0.1121	0.21456	0.0084016	0.026213	0.010938	-0.14944	0.16361	-0.059159	0.26828	-0.010616	0.10165	0.089717	0.10542	0.11098	-0.16094	-0.047804	0.076241	0.031641	-0.037491	-0.068235	0.035343	-0.093646	-0.014783	0.027048
-0.42292	0.17957	-0.14813	0.21665	0.064947	0.097037	0.037758	-0.13548	0.10828	-0.021168	0.32827	-0.012448	0.099138	0.11841	0.13753	0.098202	-0.14281	-0.047349	0.079671	0.046515	-0.058409	-0.064414	0.0015987	-0.088395	-0.03741	0.054057
-0.42933	0.098726	-0.22919	0.20097	0.088749	0.15281	0.043544	-0.14748	0.10556	-0.015607	0.34868	-0.028298	0.10477	0.10091	0.15475	0.1426	-0.080214	-0.017468	0.068851	0.088719	-0.051234	-0.048403	-0.028572	-0.042458	-0.05675	0.053957
-0.40206	0.077691	-0.33573	0.17483	0.11533	0.1748	0.036358	-0.1948	0.1349	-0.020964	0.28273	-0.06259	0.1073	0.055613	0.15168	0.15635	-0.0095189	0.0061064	0.037749	0.11285	-0.032197	-0.010669	-0.057098	0.023052	-0.064147	0.053878
-0.34924	0.11537	-0.45382	0.18329	0.18692	0.14748	0.032173	-0.24232	0.15583	-0.016996	0.20314	-0.075863	0.12796	0.032476	0.14286	0.14632	0.024997	0.010892	-0.043082	0.1	-0.011644	0.018307	-0.065377	0.057164	-0.043874	0.071369
-0.26953	0.11644	-0.55201	0.20369	0.25166	0.085615	0.055617	-0.2813	0.12957	-0.023629	0.13695	-0.086229	0.12559	0.062036	0.1274	0.12336	0.028351	0.032892	-0.088689	0.098091	0.014283	0.020414	-0.033973	0.047014	0.00030988	0.06775
-0.17991	0.094474	-0.55879	0.23892	0.26703	0.078182	0.090201	-0.25795	0.11257	-0.0077115	0.023715	-0.089749	0.072493	0.066465	0.13537	0.11424	-0.0010141	0.063862	-0.1026	0.12786	0.027251	-0.010576	-0.014873	0.032872	0.066373	0.052063
-0.099865	0.086428	-0.4337	0.25289	0.29453	0.13215	0.086619	-0.21313	0.13765	0.054849	-0.078223	-0.036072	0.026309	0.093611	0.15887	0.083225	-0.097085	0.050019	-0.11249	0.13266	0.020322	-0.064707	-0.026819	0.031336	0.11509	0.041213
-0.045853	0.083704	-0.33294	0.22285	0.33436	0.18595	0.052295	-0.13805	0.16725	0.16237	-0.1112	0.052681	0.039031	0.15478	0.17027	0.053284	-0.1921	0.031373	-0.13554	0.12229	0.017942	-0.087944	-0.047866	0.034844	0.1013	0.056578
-0.072499	0.080888	-0.31419	0.16476	0.34245	0.22035	0.014543	-0.11496	0.15966	0.16717	-0.063108	0.099394	0.070176	0.14818	0.19017	0.063023	-0.19849	0.0362	-0.11727	0.10305	0.027724	-0.056404	-0.078744	0.018935	0.10037	0.10343
-0.10983	0.079127	-0.29334	0.074687	0.29325	0.19344	-0.06267	-0.14571	0.1017	0.13345	0.0081367	0.075761	0.083163	0.098133	0.22588	0.086972	-0.14407	0.014621	-0.051427	0.082853	0.04115	-0.016359	-0.10513	-0.026316	0.16133	0.13808
-0.1102	0.076359	-0.27496	-0.011892	0.27333	0.15879	-0.13975	-0.14693	0.027379	0.099734	0.090358	0.016611	0.095665	0.0013871	0.26477	0.071542	-0.096519	-0.062642	-0.043344	0.10456	0.024221	0.012309	-0.10123	-0.033823	0.21676	0.13855
-0.11967	0.067399	-0.23696	-0.027729	0.32226	0.14509	-0.12168	-0.12087	0.00028072	0.088368	0.16433	-0.028184	0.10892	-0.032894	0.27311	0.031629	-0.069464	-0.156	-0.055172	0.15963	0.0059397	0.014096	-0.080997	0.0033914	0.20557	0.086318
-0.057913	0.04691	-0.19398	-0.047234	0.38018	0.1526	-0.067398	-0.11035	0.001331	0.060787	0.20021	-0.033531	0.11432	0.010758	0.2546	0.02807	-0.059009	-0.20915	-0.051178	0.20549	0.022477	-0.015263	-0.055498	0.024461	0.17486	0.034337
0.049287	-0.018259	-0.16674	-0.016773	0.37605	0.15561	-0.021802	-0.14227	0.035806	0.058963	0.20975	0.019938	0.10718	-0.038861	0.24273	0.035993	-0.1016	-0.1891	-0.048977	0.24306	0.060359	-0.067432	-0.020645	0.00392	0.17284	-0.025553
0.070009	-0.034655	-0.084236	0.049166	0.2684	0.1253	0.037944	-0.16037	0.12992	0.077126	0.24822	0.11905	0.080553	-0.070658	0.24582	0.040138	-0.1712	-0.092205	-0.027694	0.21662	0.094779	-0.12729	0.00097848	-0.0011576	0.13836	-0.051421
0.067013	0.07786	-0.023887	0.066337	0.23405	0.1432	0.087598	-0.17686	0.16895	0.091804	0.28895	0.21295	0.061431	-0.032825	0.28647	0.01685	-0.20321	-0.01738	-0.026375	0.13724	0.098889	-0.17105	0.0075969	0.015157	0.10043	-0.023357
0.1028	0.13967	-0.024778	0.10599	0.21572	0.17184	0.10107	-0.15805	0.14249	0.11092	0.29475	0.26758	0.060863	-0.012659	0.33709	-0.042614	-0.18398	-0.024628	-0.076018	0.056307	0.074823	-0.19853	0.023259	0.0055826	0.12806	0.023946
0.1077	0.11048	-0.044785	0.12042	0.21438	0.16248	0.094589	-0.15434	0.14735	0.13249	0.29283	0.25145	0.059912	-0.017578	0.34508	-0.075063	-0.14402	-0.054458	-0.12817	-0.01721	0.032002	-0.22815	0.049667	-0.038195	0.18701	0.081718
0.059098	0.078089	-0.050446	0.092413	0.28977	0.18029	0.10184	-0.14968	0.18034	0.13102	0.31916	0.17346	0.052542	-0.021061	0.29547	-0.041639	-0.11193	-0.065348	-0.14008	-0.048844	-0.013056	-0.23007	0.070756	-0.0643	0.22192	0.10205
-0.0048773	0.065907	-0.068614	0.10648	0.31525	0.19804	0.14128	-0.13957	0.20671	0.14933	0.29184	0.13052	0.029857	-0.004667	0.23139	0.02628	-0.089954	-0.060148	-0.15564	-0.045228	-0.048961	-0.17224	0.08295	-0.062515	0.23945	0.056125
-0.019367	-0.10621	-0.095509	0.13673	0.2994	0.19872	0.1745	-0.15408	0.20029	0.13849	0.25451	0.17886	-0.0087589	0.021897	0.20278	0.067942	-0.093077	-0.07128	-0.13483	-0.034501	-0.059134	-0.10951	0.10771	-0.029556	0.23938	-0.00587
-0.015872	-0.12862	-0.074252	0.20775	0.20897	0.25307	0.16886	-0.13426	0.22095	0.098549	0.19478	0.21189	-0.02393	0.001625	0.21232	0.11076	-0.10989	-0.098184	-0.10336	-0.029394	-0.04267	-0.065731	0.14811	0.03999	0.23078	-0.01472
-0.035684	0.043288	-0.057522	0.26301	0.12701	0.32142	0.14083	-0.12392	0.22123	0.083471	0.13274	0.20114	-0.012172	0.0090771	0.24245	0.10329	-0.12089	-0.083972	-0.083201	-0.025143	0.0038372	-0.037545	0.18516	0.096991	0.21813	0.015082
-0.022122	0.12876	-0.090179	0.27795	0.1829	0.29427	0.11882	-0.17574	0.17609	0.060578	0.11856	0.16066	-0.025724	0.037714	0.26555	0.059681	-0.12017	-0.076961	-0.11267	-0.0097685	0.071198	-0.026633	0.21104	0.1227	0.23354	0.040032
-0.025239	0.1301	-0.1358	0.2636	0.25303	0.19127	0.085407	-0.20865	0.15904	0.026955	0.15413	0.079079	-0.047728	0.060033	0.23737	0.018019	-0.09863	-0.10919	-0.17964	0.020949	0.10776	-0.020553	0.24842	0.15545	0.29547	0.036986
-0.094476	0.15039	-0.16087	0.26062	0.25189	0.097209	0.025932	-0.19089	0.17459	-0.0011201	0.24958	-0.0013528	-0.029198	0.03865	0.1656	-0.015205	-0.069133	-0.11352	-0.22447	0.033334	0.10914	0.0040956	0.29394	0.16308	0.34511	0.036668
-0.17162	0.14754	-0.14519	0.26019	0.25926	0.024095	-0.013024	-0.19575	0.16664	-0.022488	0.33647	-0.0065952	0.007543	0.010646	0.099696	-0.058206	-0.045582	-0.12663	-0.21889	-0.0096721	0.079751	0.055431	0.30031	0.13748	0.34219	0.026929
-0.1959	0.11209	-0.097988	0.24608	0.23353	-0.072343	-0.0069562	-0.1988	0.18627	-0.032289	0.37172	0.084396	0.048884	0.010522	0.073366	-0.047408	-0.063093	-0.21304	-0.17905	-0.037897	0.070114	0.085698	0.23697	0.1747	0.29352	0.032573
-0.20928	0.079607	-0.065578	0.25958	0.20528	-0.10956	0.035726	-0.18212	0.23825	-0.0093978	0.31694	0.21334	0.090878	0.006595	0.094401	0.025619	-0.10232	-0.26195	-0.15004	0.019749	0.079955	0.077858	0.15179	0.16351	0.24699	0.064509
-0.19999	0.16635	-0.054449	0.26747	0.17996	-0.025028	0.081584	-0.14529	0.24542	0.0232	0.16458	0.29236	0.11262	0.0045245	0.15317	0.096757	-0.12706	-0.21735	-0.137	0.1096	0.10053	0.043203	0.094158	0.048665	0.20496	0.063783
-0.20329	0.27	-0.064024	0.24371	0.17255	0.083866	0.11806	-0.10999	0.21204	0.046934	0.094419	0.29323	0.1167	-0.01764	0.20952	0.13886	-0.14232	-0.20934	-0.11386	0.17561	0.076862	-0.020746	0.063756	-0.053457	0.17118	0.057164
-0.19004	0.31792	-0.12356	0.2867	0.19522	0.13586	0.15592	-0.098978	0.18889	0.025656	0.18059	0.23506	0.12441	-0.026383	0.22946	0.11071	-0.15158	-0.24363	-0.12448	0.19024	0.03514	-0.084772	0.056176	-0.095613	0.1578	0.08709
-0.19105	0.32987	-0.19877	0.32533	0.20779	0.14052	0.13167	-0.10084	0.175	-0.020898	0.25637	0.10301	0.12985	-0.028099	0.22834	0.067338	-0.15565	-0.27077	-0.074794	0.14529	0.0079596	-0.11343	0.058396	-0.13663	0.19483	0.12103
-0.26056	0.32411	-0.2854	0.31213	0.21214	0.11679	0.033495	-0.14495	0.13504	-0.049811	0.29584	-0.047644	0.1154	-0.019806	0.18548	0.07041	-0.1439	-0.27036	-0.016779	0.085027	-0.021652	-0.1037	0.055457	-0.18172	0.25968	0.07081
-0.36304	0.2868	-0.31876	0.30707	0.22788	0.091996	-0.05642	-0.20754	0.12079	-0.09437	0.30473	-0.062842	0.11411	-0.012944	0.098738	0.068327	-0.11732	-0.2447	0.015402	0.043803	-0.069068	-0.053583	0.035887	-0.20601	0.32813	0.0064314
-0.41187	0.21132	-0.29673	0.3164	0.2341	0.11237	-0.022325	-0.23467	0.14413	-0.13164	0.30081	0.03503	0.1279	0.028071	0.046325	0.060779	-0.11114	-0.24251	0.017293	0.036791	-0.076516	8.3677e-06	0.01239	-0.19052	0.36915	-0.034722
-0.46878	0.1753	-0.22751	0.27126	0.19342	0.16715	0.092605	-0.24224	0.16052	-0.14441	0.24548	0.12325	0.10418	0.054803	0.088246	0.081507	-0.10675	-0.21455	-0.018927	0.076439	-0.093238	0.036856	0.028532	-0.15956	0.35872	-0.035861
-0.44306	0.19811	-0.23147	0.2332	0.17018	0.20169	0.11187	-0.23145	0.12342	-0.1172	0.17957	0.16696	0.074488	0.046315	0.14672	0.12155	-0.092225	-0.18575	-0.10495	0.10669	-0.12764	0.062735	0.066005	-0.11746	0.32172	-0.021707
-0.39156	0.24446	-0.25934	0.24858	0.16666	0.23323	0.096401	-0.17476	0.12751	-0.064998	0.14885	0.1898	0.087388	-1.8072e-05	0.15094	0.12267	-0.10338	-0.18208	-0.1738	0.13631	-0.10373	0.077869	0.048034	-0.1113	0.28719	-0.025044
-0.34159	0.23496	-0.25936	0.2186	0.1662	0.23388	0.075928	-0.1373	0.2214	-0.053312	0.16635	0.20774	0.12955	-0.021114	0.14535	0.087534	-0.12873	-0.21515	-0.21352	0.15088	-0.041423	0.081989	-0.01949	-0.12402	0.30891	-0.074046
-0.22269	0.26158	-0.2883	0.17957	0.1569	0.21242	0.032944	-0.13671	0.34577	-0.025004	0.13043	0.16211	0.16153	-0.011749	0.14245	0.064214	-0.13128	-0.22811	-0.22356	0.11479	0.041322	0.048303	-0.064301	-0.12367	0.36897	-0.11716
-0.14876	0.26131	-0.30134	0.15113	0.11945	0.21881	0.049583	-0.15204	0.36189	0.01142	0.077642	0.12525	0.17653	0.03715	0.11488	0.066258	-0.11138	-0.18682	-0.19192	0.052262	0.1137	-0.016874	-0.062255	-0.10868	0.42322	-0.098884
-0.14669	0.22124	-0.28332	0.1253	0.14678	0.22741	0.08304	-0.22295	0.32483	0.041054	0.069553	0.14412	0.18764	0.071133	0.08679	0.051116	-0.072245	-0.096996	-0.14037	-0.016112	0.15092	-0.051946	-0.029783	-0.10807	0.48035	-0.0078862
-0.1802	0.20949	-0.26123	0.10788	0.17747	0.23736	0.074552	-0.26001	0.25386	0.063115	0.12122	0.14534	0.18999	0.07624	0.095534	0.023635	-0.01857	0.0068068	-0.13135	-0.030007	0.1613	-0.021942	0.010247	-0.10781	0.50587	0.068505
-0.20293	0.1923	-0.27329	0.091684	0.16505	0.23263	0.046094	-0.23991	0.12448	0.059038	0.17281	0.14204	0.15419	0.040067	0.12334	0.050931	0.0029754	0.078134	-0.1476	0.022572	0.14209	0.024185	0.040625	-0.11344	0.46226	0.095921
-0.18549	0.13254	-0.28172	0.095342	0.20914	0.20904	0.029473	-0.27942	-0.001407	0.047441	0.18999	0.13062	0.12102	-0.04892	0.14171	0.080025	-0.036992	0.098462	-0.16808	0.053137	0.13624	0.043642	0.048768	-0.09495	0.39666	0.03604
-0.12948	0.10268	-0.28517	0.15376	0.21585	0.21684	-0.00076628	-0.30575	0.015176	0.036431	0.19032	0.13412	0.15049	-0.16968	0.14491	0.10143	-0.10039	0.086366	-0.19492	0.049228	0.13138	0.047669	0.053368	-0.055523	0.38324	-0.029569
-0.096669	0.12699	-0.26076	0.21319	0.17459	0.21487	-0.056363	-0.28697	0.11937	0.029945	0.12798	0.13974	0.18859	-0.1878	0.15303	0.13232	-0.11307	0.065324	-0.18494	0.064484	0.090972	0.039349	0.095673	-0.034723	0.39793	-0.078494
-0.098246	0.12211	-0.22839	0.21834	0.14562	0.23881	-0.12203	-0.28952	0.16616	0.058268	0.060401	0.16287	0.19814	-0.10516	0.14849	0.13639	-0.089928	0.033464	-0.12032	0.0805	0.06364	0.015524	0.13258	-0.032595	0.39171	-0.093105
-0.090909	0.10649	-0.23744	0.18673	0.16013	0.25788	-0.14589	-0.34439	0.15836	0.054621	0.056646	0.25948	0.20023	-0.051852	0.11833	0.11389	-0.04784	0.036096	-0.065717	0.082978	0.099636	0.0097837	0.12203	-0.039292	0.36471	-0.063631
-0.06871	0.077719	-0.23854	0.16153	0.18321	0.27346	-0.047476	-0.40309	0.12473	0.050837	0.071868	0.34927	0.18916	-0.017193	0.11094	0.10032	-0.021491	0.086852	-0.051	0.077837	0.11964	0.02292	0.09221	-0.06439	0.35609	-0.049518
-0.044437	0.031176	-0.20708	0.14509	0.14012	0.3006	0.082348	-0.3942	0.11122	0.05623	0.076285	0.35357	0.13414	-0.026347	0.14503	0.099156	-0.039352	0.14359	-0.072051	0.066587	0.12742	0.030189	0.048282	-0.091706	0.36178	0.012247
-0.044388	-0.024037	-0.14705	0.13535	0.1008	0.31458	0.11936	-0.31156	0.13411	0.036595	0.046694	0.30375	0.072614	-0.043611	0.18999	0.14516	-0.058668	0.15289	-0.099494	0.031365	0.1432	0.041765	-0.00045719	-0.12811	0.35833	0.088403
-0.08167	-0.053502	-0.10012	0.15853	0.090506	0.30417	0.095493	-0.20363	0.2003	0.031562	0.031401	0.26121	0.032215	-0.049803	0.22351	0.21838	-0.07401	0.13169	-0.13447	-0.003159	0.1306	0.076447	-0.01516	-0.1467	0.36365	0.11184
-0.12676	-0.0019144	-0.10617	0.16198	0.083037	0.29427	0.031589	-0.14796	0.2793	0.10241	0.076029	0.29686	-0.0087028	-0.05599	0.21939	0.21405	-0.10627	0.07739	-0.18109	-0.012271	0.11454	0.11887	-0.016986	-0.084529	0.35969	0.10769
-0.11544	0.036259	-0.14338	0.16816	0.086919	0.27907	-0.049573	-0.14247	0.30273	0.15552	0.13086	0.36407	-0.052199	-0.032508	0.167	0.17016	-0.12025	0.028314	-0.233	-0.011032	0.10699	0.14916	-0.025482	-0.00047806	0.33597	0.081001
-0.085333	0.065545	-0.14164	0.22844	0.10259	0.24291	-0.10466	-0.17278	0.2979	0.16308	0.1729	0.38733	-0.092433	0.038692	0.12111	0.14415	-0.095755	-0.010891	-0.26452	0.0089274	0.13023	0.14041	-0.016171	-0.0042899	0.31623	0.070911
-0.074121	0.081273	-0.12784	0.24443	0.1102	0.22021	-0.094955	-0.22349	0.28865	0.14552	0.1812	0.36279	-0.078765	0.11065	0.10793	0.098012	-0.083054	-0.032237	-0.2711	0.030571	0.16334	0.092194	0.025937	-0.057525	0.31528	0.087315
-0.075337	0.074552	-0.1007	0.22777	0.13659	0.20309	-0.0017779	-0.22921	0.29573	0.090264	0.11506	0.32715	-0.01309	0.14483	0.12158	0.02852	-0.079668	0.021331	-0.27853	0.024395	0.16059	0.037869	0.073741	-0.08865	0.33311	0.061412
-0.064262	0.061026	-0.096384	0.22642	0.16331	0.24232	0.075344	-0.23127	0.3035	0.039958	0.066633	0.25277	0.035809	0.087891	0.14869	-0.0089228	-0.07243	0.097279	-0.29772	0.015406	0.12303	-0.012425	0.099309	-0.105	0.35363	0.028987
-0.090228	0.040511	-0.11481	0.22706	0.12635	0.24684	0.099062	-0.25736	0.24172	0.058091	0.086743	0.13486	0.033055	-0.0053951	0.17814	-0.0035005	-0.078617	0.15336	-0.31401	0.011416	0.099495	-0.045248	0.091405	-0.089362	0.36464	0.033924
-0.10524	0.04921	-0.10561	0.26917	0.11251	0.20552	0.10026	-0.23945	0.16934	0.10343	0.12779	0.10811	0.033265	-0.1122	0.19222	0.034957	-0.091205	0.15978	-0.32146	-0.026111	0.11062	-0.04129	0.056122	-0.043689	0.37091	0.027642
-0.097865	0.10195	-0.065181	0.29062	0.13164	0.16681	0.060293	-0.16907	0.10817	0.066083	0.14656	0.20068	0.057046	-0.16968	0.18945	0.06862	-0.11416	0.076194	-0.34925	-0.052729	0.12297	-0.0137	0.010565	-0.0024833	0.36346	0.050861
-0.13705	0.15546	-0.037928	0.25904	0.16254	0.1413	-0.02499	-0.15628	0.16115	-0.027873	0.16604	0.30097	0.042037	-0.17291	0.15855	0.075092	-0.13645	-0.013815	-0.34319	-0.038277	0.11451	0.0011616	-0.035722	0.027401	0.352	0.079024
-0.17768	0.18225	-0.047561	0.22129	0.19475	0.10063	-0.096507	-0.18375	0.25158	-0.12062	0.20094	0.34353	-0.0022412	-0.17081	0.11996	0.085666	-0.15202	-0.06172	-0.32281	0.00071328	0.079256	-0.010493	-0.061901	0.058105	0.34087	0.049496
-0.21148	0.17195	-0.074393	0.18625	0.17355	0.1115	-0.057879	-0.15904	0.28399	-0.17493	0.20613	0.34383	0.0049635	-0.18044	0.11908	0.11173	-0.13446	-0.061298	-0.28693	0.057102	0.051385	-0.0023314	-0.065294	0.051407	0.32137	-0.0060398
-0.22325	0.14672	-0.061472	0.1715	0.1621	0.12994	0.12735	-0.10335	0.30548	-0.16797	0.22874	0.29002	0.072844	-0.14639	0.13698	0.13658	-0.1003	-0.0211	-0.24747	0.10699	0.060092	0.022722	-0.045609	-0.0065404	0.32634	-0.053169
-0.23952	0.1256	-0.027104	0.17877	0.21367	0.12516	0.23191	-0.11111	0.33351	-0.062452	0.26711	0.20612	0.12631	-0.052857	0.16971	0.17179	-0.11122	0.052065	-0.23395	0.13556	0.083037	0.037407	-0.033652	-0.057813	0.34311	-0.087517
-0.25696	0.10569	-0.0001419	0.23184	0.2725	0.10827	0.20499	-0.097035	0.31322	0.020966	0.27081	0.16292	0.13845	-0.028433	0.19262	0.17915	-0.12651	0.083551	-0.2491	0.12714	0.10039	0.074124	-0.015266	-0.07533	0.38444	-0.068949
-0.23777	0.10086	-0.015637	0.27771	0.2398	0.074746	0.16633	-0.10237	0.27521	0.013193	0.28416	0.1935	0.13841	-0.06796	0.16987	0.13398	-0.096941	0.08487	-0.2671	0.06986	0.1006	0.13251	0.029706	-0.035966	0.46024	-0.012457
-0.16583	0.13504	-0.061941	0.25882	0.11834	0.051516	0.13338	-0.16874	0.29172	-0.019487	0.24767	0.27709	0.12309	-0.15261	0.1395	0.078409	-0.074927	0.091036	-0.30831	0.02558	0.074072	0.16204	0.051578	0.048126	0.52404	-5.8556e-05
-0.10184	0.18056	-0.088702	0.17754	0.10585	0.090745	0.066252	-0.1909	0.29471	-0.063772	0.23702	0.31752	0.077491	-0.18036	0.12096	0.035485	-0.075232	0.091526	-0.32573	-0.015255	0.028333	0.146	0.050631	0.078362	0.51503	-0.032367
