# Supplementary material for: Timing variability of sensorimotor integration during vocalization in individuals who stutter
Source: Sci Rep. 2018 Nov 5;8:16340. doi: 10.1038/s41598-018-34517-1 (PMC6218511; doi:10.1038/s41598-018-34517-1)
Supplement: Supplementary file 2 — Dataset 1 [file 41598_2018_34517_MOESM2_ESM.zip › compens-stutt-behav-scireports-supplementary-material/AC2029_down.txt]

-0.13494	-0.11516	-0.31163	-0.33719	-0.034361	0.060394	-0.04012	-0.028517	0.096776	0.22293	0.16616	0.0040831	-0.61112	0.41605	-0.1212	-0.093757	-0.024777	-0.18181	-0.036706	-0.035409	-0.043016	0.35375	-0.15274	0.12326
-0.14316	-0.12333	-0.31748	-0.17071	-0.091731	0.029712	0.0059873	-0.037681	0.10366	0.1975	0.1145	0.054423	-0.47902	0.37451	-0.15361	-0.07069	0.001187	-0.17756	0.017799	-0.051092	-0.023883	0.31071	-0.089786	0.1342
-0.1327	-0.16284	-0.37068	-0.093772	-0.21905	-0.018483	-0.00042086	-0.019398	0.043893	0.16913	0.095078	0.061586	-0.39168	0.40866	-0.18164	-0.063481	0.030196	-0.14115	0.014909	-0.071943	0.012148	0.30571	-0.043665	0.068373
-0.087808	-0.16838	-0.45673	-0.029633	-0.3164	-0.077662	0.039925	0.014463	-0.084101	0.1477	0.11173	0.06506	-0.29747	0.43876	-0.20615	-0.061819	0.052341	-0.10994	-0.029195	-0.054521	0.02988	0.35364	-0.077533	-0.0080986
0.0034373	-0.15729	-0.52115	0.030107	-0.30758	-0.12542	0.03322	0.053561	-0.082884	0.14241	0.12566	0.084406	-0.29041	0.4348	-0.17396	-0.096947	0.066635	-0.09754	-0.058735	-0.020045	0.075019	0.36295	-0.14581	-0.07778
0.026938	-0.16594	-0.50327	0.043577	-0.074193	-0.10156	-0.014221	0.045642	-0.012345	0.14766	0.13403	0.093814	-0.21589	0.45301	-0.08476	-0.14725	-0.0013764	-0.12549	-0.036564	0.0039358	0.15361	0.32589	-0.14954	-0.12161
0.0056611	-0.11352	-0.4084	-0.05433	0.037523	0.0045356	-0.055986	-0.015797	-0.02724	0.13935	0.12889	0.11332	-0.19983	0.4221	-0.034623	-0.17297	-0.086831	-0.071351	0.0070418	-0.00026968	0.26789	0.29542	-0.07278	-0.1093
0.0042233	0.0092609	-0.35435	-0.14101	0.11749	0.094237	-0.091179	-0.051712	-0.060235	0.085057	0.11897	0.14695	-0.11024	0.36607	-0.037557	-0.13878	-0.12772	-0.0089948	0.039729	-0.0060986	0.26959	0.27421	-0.017261	-0.054064
-0.052571	0.10001	-0.36634	0.004405	0.097367	0.11275	-0.082968	-0.016194	-0.093165	0.0061338	0.092438	0.15376	0.016493	0.3275	-0.042692	-0.075548	-0.099192	-0.013796	0.040937	0.01766	0.22544	0.2565	0.012616	-0.03092
-0.13241	0.1248	-0.4097	0.18758	0.010441	0.091042	-0.03551	0.062047	-0.16346	-0.059343	0.046038	0.17079	-0.009537	0.30322	-0.068838	-0.058094	-0.049386	-0.033327	0.049051	0.057696	0.19722	0.20415	0.049827	-0.023862
-0.10888	0.09362	-0.45066	0.27189	-0.022801	0.044918	-0.0053317	0.097263	-0.16272	-0.10883	0.0094273	0.2172	0.015873	0.26507	-0.11358	-0.05523	0.014516	-0.064613	0.064044	0.089676	0.16082	0.19963	0.11513	-0.027954
0.046352	0.039264	-0.56558	0.2703	0.010656	0.006767	0.02904	0.089086	-0.15698	-0.12109	0.013715	0.20597	-0.014626	0.1698	-0.12424	-0.055643	0.033319	-0.10724	0.074927	0.096345	0.13134	0.26658	0.12246	-0.016996
0.090494	-0.07246	-0.5977	0.21126	-0.047491	0.022609	0.029819	0.049496	-0.23005	-0.10118	0.029892	0.13553	-0.075092	0.13291	-0.087093	-0.086264	0.0024327	-0.11185	0.055594	0.070677	0.15318	0.3039	0.060647	0.015016
0.092838	-0.084918	-0.50951	0.14754	-0.048867	0.043114	0.011531	-0.024989	-0.35368	-0.11786	0.021837	0.079486	-0.084128	0.13224	-0.031858	-0.11796	-0.078116	-0.098935	0.014577	0.019433	0.19007	0.33105	0.017126	0.05254
0.073071	-0.024844	-0.35795	0.15744	-0.046968	0.015119	0.0099478	-0.067044	-0.3776	-0.16051	0.030336	0.02399	-0.012877	0.117	0.011465	-0.11854	-0.18339	-0.12967	-0.025338	-0.050952	0.18846	0.34873	0.046436	0.072352
0.14078	0.0084654	-0.20911	0.22238	-0.02057	-0.0071304	0.049858	-0.047375	-0.30898	-0.17786	0.041427	-0.015803	0.040212	0.089928	0.054174	-0.094584	-0.24042	-0.11636	0.0053927	-0.08087	0.18528	0.3363	0.10468	0.080872
0.078493	0.17122	-0.18191	0.22416	-0.016467	0.0012369	0.070042	-0.031991	-0.25435	-0.17163	0.017873	0.0023605	0.046877	0.012098	0.090768	-0.03744	-0.23632	-0.078063	0.09198	-0.060407	0.13993	0.33246	0.19499	0.098323
0.023205	0.21759	-0.18568	0.17297	-0.053507	-0.035889	0.096461	-0.020637	-0.19022	-0.15	-0.020211	0.055573	0.06037	-0.082753	0.08884	0.027274	-0.1614	-0.013374	0.17525	-0.009481	0.076565	0.36482	0.20835	0.067691
0.064358	0.25605	-0.1609	0.097249	-0.063752	-0.05844	0.14973	-0.045527	-0.21114	-0.14104	-0.063435	0.12727	0.056288	-0.1301	0.051664	0.069939	-0.085658	0.010333	0.21941	0.022103	0.060814	0.40804	0.18258	0.060655
0.13276	0.29448	-0.18803	0.070774	-0.0049951	0.046885	0.1659	-0.09476	-0.2264	-0.17176	-0.082598	0.15853	-0.0063352	-0.078278	0.026314	0.062222	-0.072327	0.014491	0.26763	0.015664	0.077216	0.4056	0.14776	0.035575
0.13454	0.27422	-0.19913	0.032214	0.049068	0.17367	0.11355	-0.16249	-0.2313	-0.21125	-0.082923	0.13934	-0.030634	-0.019307	0.023789	0.011069	-0.090116	0.01634	0.32293	0.019476	0.078728	0.36803	0.11261	0.0047765
0.17748	0.25584	-0.137	0.028412	0.028285	0.2269	0.087799	-0.19896	-0.18674	-0.25516	-0.086388	0.14475	-0.033265	0.0092736	0.042796	-0.049963	-0.1272	0.01028	0.34828	0.025655	0.11906	0.33403	0.065762	0.0059759
0.25611	0.27262	-0.106	-0.0082444	-0.025901	0.20955	0.094924	-0.13842	-0.14482	-0.31717	-0.071017	0.17585	-0.039076	0.011195	0.077907	-0.11843	-0.17949	0.02433	0.33213	0.035244	0.15754	0.30428	0.035296	0.01809
0.18126	0.23699	-0.1177	-0.0074574	-0.018922	0.13883	0.096733	-0.051561	-0.075113	-0.328	-0.028028	0.19134	-0.019602	0.0057631	0.10258	-0.13395	-0.22801	0.0763	0.27962	0.055428	0.11759	0.29098	0.05553	0.01288
0.07435	0.16604	-0.14106	-0.0039579	0.0081608	0.018839	0.083109	-0.061861	-0.00067631	-0.28188	0.00375	0.18557	0.040581	0.023214	0.094841	-0.091364	-0.24805	0.091207	0.22298	0.043757	0.053084	0.31129	0.12281	0.053719
-0.034596	0.022772	-0.1516	-0.04948	0.085325	-0.14319	0.052175	-0.039151	0.042585	-0.24439	0.0083394	0.14662	0.089414	0.075714	0.05264	-0.052953	-0.23523	0.13232	0.19578	0.0096625	0.044554	0.32545	0.16353	0.1153
-0.10246	-0.03099	-0.1378	-0.053376	0.17209	-0.22135	0.0046885	0.0011396	0.0014797	-0.20804	-0.01835	0.087629	0.082402	0.086582	0.011113	-0.00066336	-0.13341	0.13627	0.13164	-0.019506	0.064567	0.32139	0.14986	0.11563
-0.13386	-0.017759	-0.10651	0.0041517	0.14782	-0.14027	-0.01286	-0.030703	-0.036112	-0.13374	-0.07472	0.058677	0.05215	0.065065	0.0039361	0.046263	-0.039103	0.078786	0.091238	-0.023587	0.039021	0.24606	0.095298	0.068604
-0.093512	0.0034221	-0.051843	0.019127	0.060923	-0.042816	0.013681	-0.023717	-0.014112	-0.033707	-0.074976	0.026117	0.0086967	0.011243	0.0026145	0.037189	0.005885	0.010547	0.052371	-0.0060701	0.013228	0.12593	0.029189	0.036641
0	0	0	0	0	0	0	0	0	0	0	0	0	0	0	0	0	0	0	0	0	0	0	0
0.018246	0.025072	0.03419	0.047819	0.038856	0.026832	-0.080196	0.01964	0.0059413	-0.01962	0.033136	0.037273	0.030448	0.011362	-0.001611	-0.037245	-0.040663	0.036905	-0.031916	0.00091473	0.021809	-0.048688	-0.016084	0.013553
0.12093	0.010221	0.050415	0.072826	0.078966	0.016105	-0.096316	0.0017293	0.0015932	-0.029333	0.018541	0.09044	-0.02437	-0.017871	-0.031062	-0.060036	-0.065741	0.099102	-0.06258	0.0074001	0.03045	0.0091027	-0.014299	0.058175
0.24246	-0.051623	0.066597	0.017153	0.1489	-0.0046131	-0.071696	-0.030642	-0.017402	-0.051356	0.0047224	0.075326	-0.069396	-0.07603	-0.09065	-0.06745	-0.088109	0.14902	-0.044913	0.012426	0.04587	0.067348	-0.035232	0.057134
0.26585	-0.14637	0.061112	-0.020537	0.23228	0.023993	-0.069653	-0.023587	-0.044543	-0.094943	-0.030056	0.024089	-0.079031	-0.034357	-0.16711	-0.060162	-0.067822	0.14507	-0.015083	0.022594	0.053797	0.095	-0.015524	0.038487
0.27304	-0.12624	0.0057175	-0.025167	0.20825	0.072396	-0.068528	-0.033107	-0.08986	-0.12404	-0.077253	-0.018698	-0.092408	0.038177	-0.17134	-0.04546	0.039086	0.13926	0.035738	0.037234	0.029938	0.099556	0.011706	0.033259
0.30446	-0.10639	-0.10526	-0.04912	0.16696	0.10615	-0.063621	-0.046534	-0.14967	-0.11796	-0.1109	-0.035628	-0.066852	0.075527	-0.092107	-0.027492	0.13797	0.030547	0.034913	0.040338	0.0084988	0.094949	-0.01383	0.018963
0.30323	-0.096266	-0.16773	-0.082508	0.12397	0.1126	-0.046967	-0.0046476	-0.21525	-0.11724	-0.1065	-0.05442	-0.056596	0.13696	-0.027628	-0.019398	0.19861	-0.020922	-0.010518	0.032546	0.0056941	0.11339	-0.054384	0.038946
0.2714	-0.041163	-0.16424	-0.064389	0.13984	0.11401	-0.030483	0.0041581	-0.24763	-0.1171	-0.090081	-0.12286	-0.046934	0.13344	0.0089322	-0.03348	0.19492	-0.071134	-0.045584	0.049543	0.0096408	0.11412	-0.06169	0.0788
0.27034	-0.025565	-0.18523	-0.012474	0.19451	0.12884	0.0015802	-0.01924	-0.24532	-0.069432	-0.034828	-0.18224	-0.010318	0.094823	0.053032	-0.086543	0.14862	-0.067474	-0.092402	0.10973	0.055958	0.13026	-0.043475	0.1105
0.3614	-0.082917	-0.23892	0.051196	0.19357	0.15647	0.030576	-0.045557	-0.25126	-0.031375	0.075971	-0.12097	0.036778	0.083617	0.066521	-0.15983	0.11234	-0.0026853	-0.097965	0.19541	0.10727	0.1551	-0.053346	0.10378
0.34319	-0.1347	-0.25204	0.14686	0.2391	0.21458	0.0099464	-0.018992	-0.23793	-0.039993	0.17381	-0.028817	0.0063604	0.091184	0.042927	-0.21149	0.12108	0.0076605	-0.077061	0.25766	0.14447	0.18433	-0.095781	0.093253
0.22545	-0.20135	-0.22682	0.21552	0.28327	0.26481	-0.040968	0.024899	-0.19419	-0.07327	0.26105	-0.0071721	-0.02609	0.11577	0.068664	-0.21605	0.12937	-0.034337	-0.051465	0.28058	0.14912	0.21755	-0.078587	0.088893
0.22363	-0.264	-0.1392	0.21492	0.30754	0.27948	-0.064035	0.060716	-0.15804	-0.091402	0.35521	-0.017074	-0.12714	0.10317	0.12286	-0.19706	0.11872	-0.067762	0.0061768	0.25588	0.099859	0.22837	-0.064015	0.068591
0.24396	-0.37986	-0.04038	0.14703	0.31297	0.28239	-0.040244	0.082795	-0.14325	-0.052526	0.36641	-0.014057	-0.158	0.10238	0.13547	-0.17334	0.13775	-0.062058	0.098797	0.22276	0.030262	0.22961	-0.067666	0.043806
0.29667	-0.44086	0.0046985	0.080537	0.33221	0.29636	0.019234	0.10359	-0.13298	0.000626	0.32149	0.021958	-0.077239	0.11723	0.10127	-0.14419	0.14217	-0.060157	0.17432	0.20942	0.0027878	0.28066	-0.073326	0.021817
0.24506	-0.38949	0.030517	0.034407	0.37078	0.32043	0.078699	0.16542	-0.1529	0.029423	0.32296	0.063252	-0.037206	0.088612	0.035023	-0.13907	0.1267	-0.050467	0.18821	0.21582	-0.030407	0.32061	-0.094781	0.040574
0.21942	-0.3413	0.064587	0.056852	0.45164	0.3617	0.13793	0.17226	-0.20598	0.039569	0.35062	0.094537	-0.020523	0.065233	-0.057952	-0.14906	0.10999	-0.005174	0.15699	0.22584	-0.034104	0.2974	-0.085872	0.045519
0.21702	-0.25875	0.049348	0.094934	0.52343	0.43332	0.15799	0.16173	-0.2231	0.034223	0.37772	0.1626	-0.020388	0.10335	-0.14893	-0.12914	0.096386	0.041009	0.068379	0.2104	-0.025049	0.25806	-0.069619	0.055811
0.28896	-0.16537	0.071153	0.19864	0.53596	0.49677	0.13479	0.18241	-0.22672	0.02206	0.39585	0.1699	-0.042194	0.090596	-0.20476	-0.072849	0.1182	0.045053	-0.011425	0.20057	-0.0019839	0.18123	-0.050899	0.069723
0.30283	-0.07537	0.10799	0.27407	0.49425	0.52563	0.14238	0.20778	-0.15535	-0.0092252	0.39187	0.12187	-0.13029	0.1129	-0.27085	-0.029395	0.13047	0.056312	-0.029287	0.20053	0.062052	0.1515	-0.059484	0.099831
0.30888	0.015982	0.1457	0.2806	0.44892	0.53684	0.18629	0.24093	-0.068765	-0.040585	0.37587	0.115	-0.22948	0.1252	-0.32557	0.0047941	0.081745	0.029154	0.00023595	0.20755	0.11993	0.15284	-0.059518	0.11956
0.37922	0.063388	0.20366	0.21644	0.48312	0.54438	0.27857	0.257	-0.070135	-0.026504	0.35534	0.13386	-0.26412	0.071459	-0.29457	0.033139	0.009424	-0.0066491	0.058645	0.24761	0.1665	0.16389	-0.046555	0.12169
0.45584	0.051813	0.24948	0.16351	0.50623	0.54129	0.39662	0.2863	-0.12797	0.034211	0.34592	0.10561	-0.20701	0.052217	-0.18521	0.05579	-0.024162	-0.021996	0.11872	0.27342	0.14746	0.1653	-0.011935	0.14108
0.50455	0.050369	0.26117	0.22406	0.48173	0.53368	0.46023	0.3242	-0.14348	0.099619	0.32535	0.062893	-0.080405	0.10784	-0.075012	0.10287	0.0050406	-0.013748	0.15836	0.24498	0.17306	0.15105	-0.0035097	0.16473
0.50697	0.070491	0.23926	0.33043	0.49428	0.58645	0.47306	0.37913	-0.12319	0.14246	0.3038	0.061393	-0.015717	0.24743	-0.020976	0.1381	0.052767	0.019253	0.17387	0.20023	0.23748	0.14269	-0.011818	0.18027
0.47487	0.047307	0.2463	0.36913	0.56316	0.64651	0.45327	0.38771	-0.034883	0.15295	0.33207	0.096885	0.078279	0.31114	-0.020993	0.13847	0.10833	0.095187	0.17902	0.16533	0.28016	0.16469	0.030572	0.14847
0.49249	0.064857	0.23643	0.37505	0.62179	0.6302	0.43939	0.46751	0.12997	0.15069	0.42622	0.1469	0.20029	0.38879	-0.048657	0.12858	0.15611	0.19367	0.18013	0.14494	0.2512	0.17736	0.037799	0.13747
0.48698	0.091526	0.25031	0.36376	0.62934	0.60605	0.43637	0.53691	0.20826	0.15897	0.54077	0.20602	0.25249	0.41842	-0.080276	0.14691	0.1608	0.26648	0.17011	0.12808	0.24532	0.1779	0.034788	0.1488
0.46392	0.059608	0.27089	0.3052	0.64109	0.60752	0.41103	0.52355	0.21261	0.18865	0.56833	0.22894	0.22915	0.41655	-0.089983	0.19455	0.14173	0.27383	0.20913	0.1137	0.28084	0.17275	0.0158	0.18044
0.44228	0.03628	0.27268	0.21936	0.68168	0.6108	0.45188	0.46261	0.19483	0.22889	0.57546	0.18548	0.18936	0.40196	-0.053148	0.22412	0.10192	0.24732	0.27506	0.096978	0.32735	0.16561	-0.014989	0.25098
0.43801	0.038722	0.34754	0.21881	0.68697	0.65348	0.56001	0.41933	0.16843	0.2679	0.64034	0.15609	0.18084	0.39765	0.0076907	0.2445	0.092387	0.28845	0.31344	0.072065	0.39144	0.15752	-0.019354	0.29329
0.43015	0.087041	0.4905	0.27561	0.68921	0.73832	0.64254	0.36828	0.14108	0.29356	0.68619	0.16988	0.23573	0.45411	0.029576	0.27321	0.11157	0.31926	0.29083	0.065174	0.42501	0.1514	0.0077038	0.26784
0.46153	0.15289	0.49127	0.34022	0.73167	0.77848	0.6927	0.35883	0.2079	0.27774	0.68381	0.23935	0.35934	0.54414	0.010696	0.28029	0.11695	0.36594	0.25417	0.079123	0.40012	0.14756	0.029703	0.25704
0.45133	0.17183	0.42623	0.35776	0.73371	0.74461	0.70969	0.45102	0.31351	0.2428	0.68378	0.31036	0.42437	0.58462	-0.011499	0.26526	0.10459	0.40397	0.24409	0.10317	0.36916	0.14558	0.014475	0.25788
0.40391	0.23568	0.40704	0.49403	0.63567	0.68325	0.67657	0.51491	0.35898	0.24101	0.69583	0.28885	0.40146	0.57979	-0.025112	0.25493	0.080528	0.42226	0.23022	0.13858	0.27702	0.14811	-0.017767	0.22814
0.3719	0.24012	0.43087	0.56688	0.60006	0.63195	0.64558	0.56262	0.36463	0.2856	0.66329	0.23325	0.36997	0.54252	-0.023567	0.27312	0.060722	0.37777	0.22425	0.15941	0.21402	0.17123	-0.057877	0.20165
0.37619	0.23983	0.40276	0.64449	0.5821	0.61914	0.63052	0.64116	0.37226	0.36137	0.59697	0.19558	0.40995	0.48737	-0.0011096	0.28711	0.058625	0.32296	0.22175	0.13281	0.21281	0.17693	-0.06807	0.23562
0.42857	0.28624	0.32115	0.70474	0.55045	0.65539	0.67843	0.71404	0.3331	0.43703	0.55229	0.21596	0.46032	0.49688	0.034061	0.29214	0.073796	0.29756	0.23987	0.080041	0.20944	0.16037	-0.031814	0.26944
0.46418	0.2272	0.2641	0.73053	0.52537	0.73563	0.6923	0.74403	0.25234	0.4994	0.53622	0.27591	0.50287	0.55479	0.060187	0.30386	0.094493	0.30528	0.26585	0.057769	0.17441	0.15093	0.032565	0.28807
0.45678	0.18286	0.27441	0.76291	0.55516	0.81516	0.66658	0.76241	0.29965	0.51536	0.53467	0.31163	0.57872	0.61486	0.065561	0.29805	0.14873	0.32826	0.2935	0.088431	0.13908	0.16743	0.090847	0.30003
0.46848	0.23787	0.33218	0.77538	0.59718	0.832	0.61362	0.75655	0.37685	0.47962	0.58809	0.28783	0.59583	0.59089	0.062794	0.26731	0.20354	0.32773	0.31789	0.13543	0.14625	0.20312	0.038019	0.27429
0.51542	0.2727	0.35589	0.79313	0.56996	0.78652	0.55196	0.73948	0.43673	0.44253	0.61776	0.22982	0.57762	0.49097	0.069317	0.22226	0.19267	0.33621	0.34937	0.17854	0.2278	0.21245	-0.073853	0.20537
0.52013	0.21846	0.32942	0.84144	0.64073	0.74214	0.54575	0.7104	0.43944	0.44255	0.58028	0.21657	0.56438	0.42481	0.10028	0.19943	0.14855	0.32873	0.32018	0.21884	0.30626	0.20859	-0.0915	0.17333
0.49013	0.25082	0.28829	0.89091	0.70891	0.74689	0.58164	0.69723	0.39886	0.44397	0.53574	0.23239	0.56961	0.45323	0.1252	0.21606	0.14736	0.32622	0.24025	0.23337	0.34472	0.17007	-0.10934	0.20235
0.50386	0.30572	0.26406	0.87005	0.71838	0.78267	0.63813	0.73914	0.29352	0.40553	0.4889	0.26358	0.53966	0.43909	0.10355	0.25037	0.16032	0.31847	0.18829	0.20705	0.34663	0.13114	-0.12332	0.22216
0.51753	0.36541	0.265	0.83319	0.68996	0.82761	0.65688	0.80361	0.24407	0.38503	0.41316	0.29863	0.52925	0.44605	0.070686	0.26195	0.2036	0.36528	0.16285	0.17334	0.33897	0.1262	-0.05633	0.23297
0.50722	0.33983	0.30824	0.82578	0.64463	0.87054	0.62052	0.8353	0.19159	0.40635	0.36219	0.31448	0.55148	0.42665	0.04612	0.25887	0.29801	0.43248	0.1462	0.14728	0.34776	0.13883	-0.016516	0.20177
0.47629	0.25624	0.32092	0.87635	0.61736	0.87171	0.57905	0.82141	0.15839	0.43517	0.3744	0.31817	0.54988	0.41428	0.029647	0.27851	0.37089	0.43236	0.12531	0.14036	0.37269	0.11499	-0.0032902	0.20057
0.44751	0.22147	0.33167	0.93225	0.65484	0.84143	0.56254	0.75545	0.20336	0.4517	0.40894	0.28115	0.54795	0.45271	0.029619	0.28267	0.38621	0.37362	0.08867	0.14375	0.42146	0.12279	0.026571	0.21773
0.47786	0.23765	0.3113	0.9955	0.70992	0.82957	0.56385	0.66869	0.26057	0.42978	0.44507	0.24725	0.58282	0.46632	0.043407	0.27309	0.35558	0.35494	0.042163	0.15132	0.45834	0.12622	0.015093	0.2319
0.52979	0.25561	0.29104	1.0425	0.71244	0.8508	0.59252	0.64503	0.24941	0.39713	0.46253	0.22993	0.65477	0.48649	0.037249	0.25428	0.29667	0.39172	0.0085119	0.14022	0.4526	0.1101	0.0097193	0.19345
0.58792	0.20117	0.29544	1.0015	0.70076	0.90661	0.67212	0.67075	0.20723	0.39379	0.45717	0.21971	0.69233	0.50297	0.0020766	0.22394	0.22616	0.39863	-0.023033	0.11068	0.45143	0.12065	-0.012007	0.12627
0.59353	0.078506	0.30487	0.89686	0.69259	0.9623	0.76059	0.72446	0.22499	0.39248	0.47566	0.22158	0.70795	0.52568	-0.035745	0.1992	0.1791	0.4166	-0.012905	0.11	0.46664	0.17453	-0.046319	0.13621
0.64082	0.034043	0.32441	0.84356	0.69509	0.9716	0.79061	0.77111	0.27129	0.38191	0.5104	0.18647	0.70854	0.55216	-0.067496	0.20636	0.19392	0.4417	0.033999	0.14751	0.47102	0.23081	-0.075923	0.17911
0.63582	0.098414	0.37328	0.82263	0.74242	0.97411	0.77396	0.78224	0.28487	0.42572	0.5252	0.13491	0.67836	0.53052	-0.087866	0.23793	0.24465	0.44711	0.12741	0.17031	0.48365	0.25814	-0.047734	0.23461
0.55656	0.10974	0.38815	0.84825	0.81139	0.9836	0.73016	0.74551	0.31327	0.49241	0.51308	0.12211	0.63301	0.51363	-0.10973	0.26847	0.27596	0.4408	0.20861	0.1635	0.52909	0.29039	-0.01394	0.25095
0.46374	0.12305	0.36477	0.89269	0.88021	0.98622	0.69298	0.7185	0.34684	0.49507	0.49104	0.11897	0.56569	0.49934	-0.11452	0.28976	0.28987	0.44781	0.19245	0.13682	0.59192	0.29979	-0.0082107	0.20834
0.39823	0.20593	0.37072	0.88029	0.90318	1.0082	0.72727	0.73301	0.32925	0.47071	0.45593	0.11844	0.49588	0.50864	-0.054822	0.30781	0.2831	0.44204	0.12737	0.11499	0.60653	0.25606	-0.016564	0.13613
0.34487	0.27245	0.38358	0.83299	0.82959	1.0532	0.77797	0.76191	0.32526	0.43639	0.42121	0.16978	0.46116	0.49546	-0.0092112	0.33749	0.25438	0.42852	0.082225	0.12218	0.59868	0.19473	-0.015685	0.10333
0.31958	0.29296	0.36213	0.77201	0.74897	1.1066	0.76712	0.75274	0.3882	0.37856	0.42578	0.2358	0.45928	0.49101	-0.032041	0.35455	0.2541	0.38717	0.082375	0.14198	0.60598	0.13781	-0.024278	0.094235
0.31282	0.26582	0.38567	0.68118	0.71455	1.1254	0.76396	0.73018	0.37695	0.35606	0.47382	0.2994	0.47852	0.50206	-0.063332	0.32932	0.28904	0.33061	0.11445	0.15997	0.59482	0.13085	-0.041784	0.11484
0.32046	0.23735	0.45504	0.61775	0.72995	1.11	0.79673	0.70227	0.32822	0.36641	0.47754	0.33136	0.48481	0.49551	-0.078774	0.30683	0.33164	0.32191	0.1525	0.17465	0.581	0.20721	0.013692	0.21499
0.39361	0.13036	0.49248	0.66857	0.74643	1.1005	0.79508	0.63366	0.31515	0.36628	0.44119	0.30243	0.46611	0.51223	-0.094436	0.31928	0.314	0.29623	0.20701	0.20506	0.5551	0.25391	0.093467	0.30425
0.36213	0.032955	0.44297	0.77172	0.72991	1.1001	0.74612	0.54297	0.31029	0.34822	0.42773	0.2406	0.50204	0.49627	-0.14702	0.35126	0.27986	0.26463	0.25452	0.22391	0.56166	0.24356	0.11996	0.31777
0.37581	0.013981	0.36151	0.82398	0.6852	1.1103	0.71049	0.51926	0.30459	0.31805	0.429	0.18447	0.59548	0.49144	-0.20962	0.39998	0.27312	0.25115	0.31067	0.20406	0.55897	0.24441	0.13029	0.29064
0.41174	-0.051618	0.28421	0.78704	0.67059	1.1374	0.68297	0.49228	0.35394	0.26151	0.41572	0.18894	0.63999	0.499	-0.21006	0.44811	0.25159	0.26775	0.31579	0.17838	0.5093	0.26766	0.11516	0.26629
0.39297	-0.14064	0.20378	0.72194	0.62243	1.1329	0.63791	0.47817	0.43293	0.18896	0.38026	0.21663	0.67686	0.52573	-0.15051	0.47961	0.17797	0.2892	0.29155	0.15159	0.43382	0.27087	0.059577	0.16482
0.35595	-0.039211	0.17048	0.64109	0.56688	1.0786	0.56586	0.5042	0.43285	0.15337	0.34767	0.21654	0.68864	0.56417	-0.091824	0.45068	0.089917	0.25719	0.25539	0.11256	0.44175	0.24886	0.031309	0.14762
0.34623	0.045274	0.19659	0.59265	0.52064	1.0439	0.47967	0.48698	0.41065	0.17347	0.33634	0.20029	0.65617	0.57906	-0.074932	0.41009	0.079874	0.22144	0.24237	0.11515	0.52255	0.20467	0.017352	0.21565
0.31678	0.074782	0.22816	0.58481	0.47287	1.0622	0.42307	0.43993	0.3502	0.23247	0.3666	0.16212	0.58143	0.57803	-0.086034	0.39378	0.13388	0.21165	0.24168	0.15543	0.56836	0.17868	0.043189	0.28323
0.33954	0.060577	0.22634	0.62109	0.4749	1.0695	0.4314	0.3777	0.24689	0.29096	0.39398	0.11062	0.54609	0.57136	-0.10627	0.38744	0.21264	0.22611	0.28027	0.16865	0.57124	0.13946	0.067275	0.2913
0.39828	0.0015841	0.19708	0.66285	0.46604	1.0361	0.48917	0.34137	0.16656	0.33399	0.40557	0.096825	0.52668	0.52777	-0.12509	0.40269	0.23603	0.23803	0.29664	0.16618	0.53166	0.12596	0.086376	0.30654
0.41039	0.021218	0.16837	0.68345	0.46679	0.996	0.55187	0.37564	0.15439	0.3655	0.44805	0.09878	0.53638	0.52304	-0.13194	0.44967	0.22201	0.24157	0.25994	0.16519	0.48117	0.14747	0.12136	0.33876
0.43674	-0.027879	0.16298	0.69772	0.44992	0.96555	0.57355	0.4217	0.1974	0.37151	0.4587	0.062757	0.52559	0.51554	-0.13674	0.4997	0.20075	0.25366	0.21635	0.15978	0.45471	0.16943	0.12502	0.35168
0.47402	-0.030265	0.16412	0.68283	0.35694	0.93853	0.52657	0.41454	0.2236	0.32482	0.47027	0.052399	0.51234	0.52272	-0.13768	0.51585	0.17625	0.24591	0.24002	0.13065	0.43786	0.19978	0.079749	0.35358
0.46212	-0.12418	0.11368	0.64979	0.33766	0.89468	0.48627	0.40754	0.20914	0.22	0.49835	0.010026	0.45883	0.51719	-0.16101	0.49263	0.144	0.22535	0.26168	0.088291	0.40184	0.24814	0.0065048	0.34395
0.48928	-0.2268	0.073993	0.63372	0.32871	0.84469	0.45465	0.42892	0.15873	0.12223	0.46829	-0.088704	0.41583	0.499	-0.20162	0.44327	0.11103	0.21216	0.27687	0.066628	0.34772	0.25481	-0.023479	0.31401
0.45603	-0.25655	0.040899	0.58737	0.33297	0.83749	0.40058	0.39004	0.078039	0.016288	0.41567	-0.17279	0.40042	0.50624	-0.20593	0.38133	0.1128	0.21224	0.28699	0.035537	0.28316	0.22261	0.056177	0.32193
0.48589	-0.28326	0.0066639	0.579	0.3576	0.83354	0.38806	0.36381	0.031708	-0.072782	0.35763	-0.23626	0.46217	0.47872	-0.20163	0.31618	0.15376	0.20557	0.25899	0.015781	0.28192	0.22856	0.13166	0.31623
0.51421	-0.3091	-0.050331	0.61991	0.37899	0.76061	0.43437	0.35682	0.078552	-0.034858	0.32425	-0.31015	0.54625	0.45517	-0.22537	0.30342	0.2113	0.1919	0.23282	0.028695	0.32188	0.27123	0.12921	0.30558
