# Supplementary material for: Timing variability of sensorimotor integration during vocalization in individuals who stutter
Source: Sci Rep. 2018 Nov 5;8:16340. doi: 10.1038/s41598-018-34517-1 (PMC6218511; doi:10.1038/s41598-018-34517-1)
Supplement: Supplementary file 2 — Dataset 1 [file 41598_2018_34517_MOESM2_ESM.zip › compens-stutt-behav-scireports-supplementary-material/AC2029_up.txt]

-0.14021	0.24912	-0.33529	-0.33003	-0.074843	-0.0089024	0.11332	-0.36705	-0.047578	0.022712	-0.48701	-0.16328	-0.081231	-0.14412	-0.18087	-0.042506	0.0013771	-0.20077	0.24139	-0.042547	-0.27894	0.17642	-0.15514	0.2831
-0.12482	0.27695	-0.32824	-0.33323	-0.062853	0.021963	0.077898	-0.39312	-0.097729	0.028881	-0.51548	-0.13831	-0.05804	-0.14851	-0.2815	-0.048816	0.048903	-0.20637	0.25754	0.020026	-0.30188	0.10374	-0.15564	0.22698
-0.092042	0.27934	-0.33262	-0.29609	-0.021143	0.041589	0.059247	-0.39746	-0.093145	0.075953	-0.47595	-0.10261	0.0046549	-0.10953	-0.31856	-0.065349	0.057978	-0.18238	0.24196	0.069628	-0.30744	0.080541	-0.18663	0.14986
-0.049958	0.29254	-0.34495	-0.25332	-0.015426	0.066019	0.084037	-0.37214	0.0075079	0.13377	-0.40553	-0.10013	0.067248	-0.023894	-0.27557	-0.078826	-0.0066601	-0.11162	0.22788	0.059323	-0.25485	0.053071	-0.25649	0.081672
-0.091925	0.31069	-0.35616	-0.20473	-0.10632	0.08843	0.049048	-0.29242	0.089385	0.17597	-0.36204	-0.074511	0.078254	0.027108	-0.19545	-0.085861	-0.053344	-0.017216	0.24401	0.070739	-0.20442	0.07357	-0.31256	0.058382
-0.15618	0.31216	-0.32008	-0.18409	-0.16557	0.11272	-0.0036768	-0.25949	0.096546	0.20631	-0.36805	-0.034791	0.0097154	0.0094258	-0.14996	-0.090255	-0.064192	0.038976	0.23676	0.096497	-0.17452	0.069428	-0.3109	0.072831
-0.12842	0.27712	-0.23112	-0.18646	-0.12983	0.12302	0.023909	-0.28315	0.11748	0.20543	-0.37327	-0.029875	-0.024842	-0.0089177	-0.16054	-0.11542	-0.051206	0.036837	0.22353	0.070048	-0.12507	0.073931	-0.23098	0.083163
-0.10305	0.16082	-0.20424	-0.15843	-0.06414	0.056781	0.086304	-0.29721	0.13492	0.15892	-0.3588	-0.037933	-0.013427	0.0069333	-0.19425	-0.14853	-0.0089758	-0.012516	0.28532	0.065551	-0.064434	0.10372	-0.11155	0.057019
-0.03093	0.04115	-0.24409	-0.10857	-0.023902	-0.019408	0.10951	-0.31324	0.10907	0.091992	-0.32318	-0.034413	-0.022421	0.0076246	-0.20614	-0.13241	0.036419	-0.073387	0.3233	0.080747	-0.057716	0.13017	-0.057279	0.038621
1.4793e-05	-0.080464	-0.33113	-0.09367	-0.038745	0.039796	0.10879	-0.29802	0.059208	0.055057	-0.28923	-0.025697	-0.069307	-0.021528	-0.24124	-0.085561	0.050186	-0.10392	0.33008	0.041108	-0.08133	0.11158	-0.011615	0.038832
-0.04034	-0.078994	-0.36511	-0.084781	-0.091303	0.16353	0.061386	-0.20891	0.031563	0.030443	-0.27706	-0.072609	-0.10409	-0.050308	-0.2516	-0.02719	0.06768	-0.11907	0.31506	0.00030965	-0.095891	0.091622	0.021541	0.044111
-0.056888	-0.065237	-0.31433	-0.047737	-0.11428	0.23333	-0.011154	-0.12539	0.022872	-0.0079577	-0.2664	-0.1625	-0.12912	-0.068972	-0.19883	0.036926	0.040816	-0.059635	0.2954	-0.016429	-0.079221	0.1182	0.025839	0.044167
0.0091973	-0.083932	-0.22827	-0.021498	-0.11844	0.23968	0.006902	-0.086916	-0.020038	-0.030728	-0.2403	-0.23638	-0.091051	-0.097255	-0.13413	0.065926	0.01081	-0.040002	0.2927	-0.053696	-0.0069306	0.15828	0.00087319	0.040882
0.030246	-0.10266	-0.15187	-0.012656	-0.13985	0.19853	0.068221	-0.098295	-0.045147	-0.040241	-0.17891	-0.24881	-0.028138	-0.13607	-0.06473	0.037584	0.00057047	-0.050825	0.27457	-0.13419	0.070752	0.19112	0.022783	0.039048
-0.028449	-0.1368	-0.13691	-0.017177	-0.091017	0.14208	0.089785	-0.12133	-0.0657	-0.059401	-0.098265	-0.20481	0.01647	-0.12402	0.054519	-0.023416	0.012257	-0.050022	0.22829	-0.20538	0.075616	0.14395	0.095656	0.03903
-0.071994	-0.1607	-0.17693	-0.021058	0.013674	0.0894	0.084866	-0.15359	-0.090115	-0.076821	-0.068629	-0.1098	0.049043	-0.10391	0.11579	-0.088231	0.019212	-0.031312	0.19002	-0.23343	0.047817	0.080143	0.1646	0.040786
-0.11282	-0.15816	-0.24344	-0.017009	0.059886	0.11154	0.060385	-0.18687	-0.042838	-0.092699	-0.09486	-0.019311	0.0251	-0.10177	0.15317	-0.14667	0.0082153	-0.024045	0.15613	-0.20699	0.042305	0.019124	0.17215	0.033976
-0.16146	-0.14862	-0.331	-0.00088744	0.071416	0.20169	-0.0064256	-0.2021	0.025036	-0.12647	-0.14896	0.035726	0.041642	-0.11522	0.14679	-0.15417	-0.013197	0.0057585	0.15811	-0.15556	0.076619	-0.0051031	0.11598	0.069675
-0.19214	-0.14843	-0.36522	0.070562	0.083778	0.28693	-0.0818	-0.16906	0.044937	-0.16034	-0.17769	0.04361	0.11805	-0.10458	0.13719	-0.11451	-0.0030411	0.071321	0.16145	-0.084668	0.12645	0.0070505	0.079725	0.15438
-0.17652	-0.14517	-0.29753	0.12295	0.10884	0.30028	-0.1097	-0.093088	0.050276	-0.19345	-0.15747	0.0096251	0.18354	-0.075099	0.095584	-0.064451	0.057604	0.10955	0.17807	-0.030845	0.16882	0.0057425	0.060606	0.19026
-0.11891	-0.15119	-0.24279	0.10723	0.094933	0.24893	-0.070728	-0.03356	0.043516	-0.21766	-0.11723	-0.028793	0.20425	-0.041819	0.034194	-0.014576	0.064306	0.1012	0.22659	-0.029068	0.20027	0.033215	0.089713	0.17849
-0.12136	-0.15987	-0.22073	0.09737	0.050429	0.17763	0.012809	0.038912	-0.019953	-0.18889	-0.055178	-0.050212	0.19021	-0.029558	-0.037648	0.0108	0.016103	0.070932	0.22648	-0.040325	0.19567	0.043826	0.11582	0.17347
-0.16063	-0.1317	-0.17874	0.090194	0.08755	0.12946	0.057061	0.063761	-0.073252	-0.16454	-0.014204	-0.025993	0.21172	-0.059067	-0.083769	-0.013566	0.0063856	0.032529	0.20305	-0.049148	0.1411	0.0028046	0.10354	0.18509
-0.17132	-0.10067	-0.12666	0.12395	0.12685	0.15703	0.03144	0.037496	-0.032036	-0.19397	-0.035578	0.045608	0.20377	-0.13445	-0.070543	-0.07705	0.014133	-0.010138	0.21112	-0.081547	0.079827	-0.030081	0.087029	0.16114
-0.15132	-0.081175	-0.11679	0.15299	0.10771	0.22833	0.018793	-0.011017	0.034327	-0.19738	-0.069231	0.052316	0.16603	-0.20941	0.0029526	-0.1184	0.042746	-0.016406	0.20157	-0.10333	0.0752	-0.024248	0.057344	0.11438
-0.09797	-0.015542	-0.13973	0.1658	0.094675	0.31149	-0.0056464	-0.066397	0.04785	-0.16014	-0.065595	0.017875	0.12594	-0.24571	0.058826	-0.10566	0.052576	-0.018794	0.1903	-0.095527	0.093647	0.00055492	0.034389	0.068832
-0.059194	0.025105	-0.13443	0.13189	0.099121	0.3557	-0.055439	-0.095294	0.048719	-0.13764	-0.055879	-0.0039484	0.090262	-0.22605	0.11164	-0.063625	0.072085	0.0074041	0.17105	-0.066826	0.077571	0.039209	0.024202	0.024268
-0.0023822	0.019396	-0.10162	0.09456	0.050516	0.31456	-0.052278	-0.068099	0.050904	-0.1177	-0.047869	-0.016652	0.052916	-0.15737	0.11978	-0.013078	0.062279	0.048295	0.12778	-0.03776	0.013707	0.035492	0.024159	-0.0061815
0.047743	0.011488	-0.037607	0.02058	-0.0058477	0.13295	-0.01358	-0.0092424	0.010939	-0.068489	-0.024114	-0.023702	0.016454	-0.068668	0.06235	0.015432	0.044343	0.028954	0.031226	-0.010642	-0.016796	0.021356	0.028616	-0.015901
0	0	0	0	0	0	0	0	0	0	0	0	0	0	0	0	0	0	0	0	0	0	0	0
-0.075714	-0.014852	0.023783	0.086131	0.0025433	0.054336	0.010844	-0.011087	0.04349	0.041335	0.026455	0.040999	0.018889	0.040297	-0.055784	-0.039036	-0.045562	0.0092303	0.025384	-0.021425	0.01476	-0.04891	-0.042318	0.044047
-0.045078	-0.024317	-0.0047805	0.15492	0.016106	0.13479	0.040787	-0.009864	0.078241	0.042162	0.073347	0.069103	0.066268	0.047065	-0.11324	-0.072962	-0.097381	0.023731	0.062884	-0.053179	0.030395	-0.079797	-0.10183	0.079452
-0.032396	0.028809	-0.047176	0.16776	0.025607	0.15791	0.041194	-0.038318	0.02377	0.02575	0.096338	0.068747	0.099864	0.011146	-0.16448	-0.092435	-0.098226	0.031353	0.11134	-0.075308	0.039791	-0.052406	-0.13595	0.07217
-0.067938	0.10362	-0.10911	0.19509	-0.014363	0.16354	0.036828	-0.052252	-0.00995	-0.010704	0.095509	0.04096	0.10312	-0.032383	-0.15507	-0.099269	-0.052721	-0.01077	0.14277	-0.076265	0.060627	-0.014924	-0.15946	0.036927
-0.041455	0.12556	-0.10205	0.1886	-0.056238	0.16626	0.063943	-0.038514	0.012283	-0.038379	0.094733	-0.0397	0.097431	-0.060663	-0.083379	-0.096296	0.023398	-0.055625	0.13034	-0.06806	0.084105	-0.030848	-0.19844	-0.011488
-0.048051	0.14496	-0.11481	0.1578	-0.012029	0.16772	0.10479	-0.013665	0.051474	-0.019429	0.078983	-0.12658	0.071897	-0.089691	-0.046575	-0.074548	0.038193	-0.090899	0.10707	-0.035291	0.085097	-0.050634	-0.21886	-0.068877
-0.029743	0.16724	-0.14834	0.18365	0.08173	0.19369	0.12702	0.034696	0.054044	0.012343	0.04965	-0.12551	0.067573	-0.12905	-0.03895	-0.046641	0.0099962	-0.12386	0.10958	0.021932	0.070332	-0.082946	-0.2297	-0.067015
-0.063258	0.11494	-0.15077	0.2408	0.12418	0.24118	0.14665	0.088085	0.052484	0.045867	-0.0045816	-0.074484	0.10788	-0.15621	-0.070741	-0.025776	-0.012067	-0.14298	0.13449	0.049259	0.063376	-0.11811	-0.24924	-0.0026825
-0.097893	0.0394	-0.17808	0.26176	0.15169	0.30814	0.16499	0.091156	0.095599	0.098604	-0.04502	-0.021574	0.15047	-0.18377	-0.11965	-0.018588	0.0015922	-0.13537	0.14837	0.014989	0.049516	-0.16288	-0.26782	0.031614
-0.12227	-0.018154	-0.16847	0.25499	0.12367	0.37163	0.13513	0.035652	0.12719	0.13478	-0.070901	0.038419	0.1427	-0.18939	-0.22074	-0.01419	0.033792	-0.1616	0.12853	-0.060768	0.041764	-0.15764	-0.23035	0.042482
-0.15647	-0.069408	-0.13007	0.21438	0.056257	0.37553	0.095777	-0.014142	0.10737	0.12023	-0.11577	0.043036	0.089669	-0.16426	-0.27107	0.013518	0.060072	-0.20539	0.11235	-0.12939	0.051761	-0.11854	-0.18272	0.018563
-0.21457	-0.13234	-0.084073	0.13594	-0.027022	0.3196	0.12653	-0.024475	0.086956	0.093096	-0.15315	-0.020318	0.020841	-0.1301	-0.24108	0.036799	0.088975	-0.2322	0.11525	-0.12563	0.098779	-0.099554	-0.1623	-0.010281
-0.28327	-0.13742	-0.07501	0.11557	-0.044694	0.25449	0.17925	-0.010197	0.034905	0.079142	-0.15837	-0.04078	-0.03355	-0.10972	-0.21297	0.039762	0.075443	-0.20218	0.15351	-0.079647	0.10207	-0.13254	-0.18677	-0.012845
-0.34459	-0.12502	-0.1219	0.1059	-0.0029283	0.24817	0.17392	0.016648	0.0048248	0.037535	-0.10362	-0.01842	-0.10131	-0.11629	-0.16023	0.032606	0.04718	-0.14976	0.20456	-0.022597	0.079194	-0.12789	-0.23774	0.015961
-0.42338	-0.064461	-0.14708	0.10214	0.029128	0.29154	0.18577	0.019168	0.085565	-0.016609	-0.0063727	-0.0016697	-0.12839	-0.15799	-0.08553	0.010753	0.029024	-0.099741	0.22956	0.011956	0.047446	-0.11117	-0.3319	0.064492
-0.43517	0.0062738	-0.10401	0.16996	0.067079	0.34016	0.17957	-0.019404	0.1829	-0.029392	0.050984	0.057563	-0.024571	-0.22328	-0.013369	-0.040635	0.0034935	-0.081277	0.2252	0.011037	-0.0044216	-0.12039	-0.39787	0.10673
-0.32403	0.078761	-0.12068	0.24515	0.1122	0.40318	0.066655	-0.090619	0.21791	-0.0032049	0.04334	0.14515	0.12027	-0.29524	0.0036071	-0.10441	-0.00019249	-0.10086	0.19755	-0.041756	-0.057245	-0.16051	-0.41714	0.12771
-0.24734	0.18609	-0.1634	0.30155	0.13341	0.44235	-0.044081	-0.10853	0.20178	0.031646	0.0087803	0.19401	0.16317	-0.32598	-0.060954	-0.17332	-0.0094115	-0.090057	0.15019	-0.12626	-0.093243	-0.21117	-0.35395	0.10056
-0.2366	0.20937	-0.19212	0.35583	0.075773	0.412	-0.067451	-0.030366	0.20768	0.049003	-0.030926	0.20356	0.11426	-0.2818	-0.090245	-0.2576	-0.018902	-0.090305	0.11813	-0.16528	-0.076759	-0.24855	-0.24957	0.047072
-0.23143	0.17043	-0.24179	0.33106	0.044764	0.33393	-0.047099	0.063407	0.23169	0.053144	-0.069374	0.23916	0.093659	-0.22756	-0.075477	-0.3068	-0.032766	-0.076942	0.10648	-0.14233	-0.048394	-0.27974	-0.22711	-0.032239
-0.19101	0.14	-0.27619	0.29592	0.038903	0.28422	-0.054264	0.10827	0.26283	0.056146	-0.1011	0.30973	0.11019	-0.16995	-0.094511	-0.31778	-0.034843	-0.072351	0.080631	-0.094854	-0.036481	-0.27005	-0.17681	-0.11899
-0.1815	0.10339	-0.28855	0.28509	-0.019693	0.28572	-0.085712	0.13239	0.29277	0.057131	-0.11472	0.34623	0.078113	-0.12156	-0.13238	-0.29503	-0.014324	-0.094267	0.065533	-0.066604	-0.052146	-0.21667	-0.11369	-0.15472
-0.19782	0.095082	-0.27247	0.30384	-0.078878	0.30288	-0.081911	0.15301	0.17316	0.04775	-0.11749	0.34771	0.055395	-0.10596	-0.13172	-0.23271	-0.017261	-0.083707	0.072487	-0.06743	-0.076739	-0.17044	-0.088796	-0.1109
-0.20668	0.11929	-0.26627	0.32007	-0.11962	0.34275	-0.051965	0.12823	0.090219	0.028788	-0.12877	0.31648	0.057918	-0.1565	-0.18736	-0.1817	-0.010605	-0.07996	0.11013	-0.053763	-0.10495	-0.18289	-0.072591	-0.058943
-0.28866	0.20219	-0.32406	0.3208	-0.12401	0.38498	-0.03634	0.075219	-0.015948	0.032145	-0.17088	0.28128	0.051128	-0.2617	-0.2439	-0.15138	-0.015929	-0.046607	0.16051	-0.0453	-0.13067	-0.2065	-0.059355	-0.022117
-0.31761	0.25462	-0.32508	0.30542	-0.11769	0.34949	-0.045846	0.0258	-0.16686	0.068812	-0.2227	0.2264	0.03794	-0.32604	-0.22289	-0.1383	-0.034417	-0.00047923	0.18557	-0.063005	-0.1502	-0.19986	-0.086051	-0.0016622
-0.2694	0.22346	-0.24184	0.26686	-0.11737	0.25748	-0.074372	0.061286	-0.17351	0.090432	-0.25355	0.14936	0.066962	-0.33231	-0.1173	-0.16766	-0.044719	-0.0086949	0.20165	-0.079576	-0.14963	-0.20151	-0.12393	0.014473
-0.18287	0.21172	-0.22501	0.23816	-0.092257	0.19622	-0.090914	0.11034	-0.048589	0.049743	-0.22777	0.060263	0.096575	-0.31573	-0.02789	-0.23145	-0.049047	-0.045443	0.23096	-0.10856	-0.11616	-0.19169	-0.10194	0.021253
-0.087862	0.22028	-0.26303	0.24431	-0.086887	0.17199	-0.093805	0.1294	-0.0078021	-0.0064647	-0.12888	0.017093	0.081178	-0.25713	-0.00060804	-0.28269	-0.10647	-0.099314	0.25358	-0.1432	-0.10836	-0.18621	-0.048504	0.044301
-0.045069	0.19783	-0.29563	0.26119	-0.082032	0.15917	-0.11375	0.1327	0.015214	-0.00020613	-0.062942	0.063528	0.029774	-0.19876	0.044968	-0.29382	-0.14402	-0.16975	0.29414	-0.13336	-0.13417	-0.15886	0.00018178	0.0423
-0.078397	0.1356	-0.29024	0.2764	-0.074602	0.14922	-0.14704	0.10292	0.075868	0.042147	-0.084058	0.16903	-0.013155	-0.152	0.098871	-0.28479	-0.13417	-0.24489	0.32786	-0.082312	-0.17958	-0.16949	0.015617	0.019399
-0.19936	0.11622	-0.28303	0.26204	-0.07182	0.14066	-0.18835	0.055351	0.087245	0.046998	-0.14332	0.2351	-0.003792	-0.13194	0.09182	-0.25924	-0.12395	-0.30664	0.35326	-0.036218	-0.22884	-0.18062	-0.035857	0.014263
-0.30583	0.14452	-0.28145	0.26739	-0.065458	0.13066	-0.22824	0.013178	0.059296	0.016082	-0.21012	0.25626	0.044474	-0.15957	0.033017	-0.21047	-0.13375	-0.29502	0.36286	-0.02148	-0.27507	-0.18267	-0.10085	0.0039138
-0.38407	0.19196	-0.22771	0.31772	-0.064496	0.17264	-0.23698	0.020647	0.053818	0.022827	-0.29558	0.22678	0.070819	-0.18281	-0.015858	-0.16543	-0.11271	-0.23515	0.38734	-0.0074654	-0.28405	-0.20442	-0.16577	-0.008743
-0.40266	0.22919	-0.1891	0.26251	-0.08141	0.23984	-0.2305	0.11987	0.13369	0.069838	-0.35303	0.13699	0.097048	-0.18754	-0.057078	-0.15276	-0.11383	-0.22261	0.44466	-0.023643	-0.26284	-0.23885	-0.20742	-0.023614
-0.33142	0.24748	-0.20734	0.1703	-0.0206	0.24031	-0.22406	0.15164	0.16306	0.094496	-0.29729	0.037279	0.1228	-0.20805	-0.087288	-0.17819	-0.13623	-0.1918	0.4898	-0.10204	-0.23878	-0.20829	-0.2208	-0.033111
-0.26609	0.17636	-0.24293	0.12548	0.070796	0.17522	-0.16173	0.12849	0.12218	0.082667	-0.20372	0.0023677	0.097329	-0.2633	-0.10801	-0.21915	-0.14476	-0.18183	0.49224	-0.16533	-0.24068	-0.17157	-0.1853	-0.018689
-0.20805	0.12472	-0.24728	0.1787	0.088734	0.11417	-0.086979	0.11085	0.090519	0.040726	-0.18477	0.070668	0.058138	-0.30133	-0.030716	-0.22639	-0.14937	-0.16324	0.46074	-0.16495	-0.24868	-0.16392	-0.10645	-0.01676
-0.14548	0.12801	-0.22077	0.26108	0.080954	0.073666	-0.040325	0.072906	0.12761	-0.023919	-0.20149	0.10111	0.017277	-0.27338	-0.0072237	-0.19547	-0.12109	-0.15198	0.38558	-0.14222	-0.2318	-0.15773	-0.086017	-0.018185
-0.14553	0.11739	-0.18885	0.25149	0.040901	0.038516	-0.0063048	0.0026119	0.1621	-0.058673	-0.21422	0.088644	-0.015846	-0.20771	-0.027387	-0.18316	-0.050779	-0.12958	0.31607	-0.10963	-0.19054	-0.15275	-0.060992	-0.019867
-0.18615	0.11609	-0.14	0.2144	-0.030101	0.0043082	-0.020447	-0.05566	0.13896	-0.01493	-0.24142	0.073588	-0.031583	-0.14026	-0.031302	-0.21213	0.037186	-0.12095	0.30894	-0.042418	-0.19816	-0.17208	-0.094688	-0.027242
-0.25273	0.13225	-0.11908	0.22365	-0.064527	0.005677	-0.04725	-0.059729	0.15512	0.058585	-0.2453	0.054375	0.033948	-0.13051	0.0038149	-0.25287	0.061218	-0.15719	0.35915	-0.01703	-0.28296	-0.19332	-0.14747	-0.04292
-0.3583	0.13738	-0.13209	0.19289	-0.040731	0.041188	-0.035077	-0.0025684	0.14352	0.09518	-0.18969	-0.0071867	0.12749	-0.2044	0.0010416	-0.26756	0.032674	-0.1747	0.41425	-0.076543	-0.31969	-0.24075	-0.18541	-0.056957
-0.39271	0.12436	-0.18703	0.10343	-0.016328	0.075696	-0.017739	0.091905	0.077433	0.082192	-0.1285	-0.054079	0.16481	-0.31766	-0.048636	-0.25814	-0.018126	-0.17118	0.41876	-0.16115	-0.3093	-0.27787	-0.22273	-0.045669
-0.40333	0.040704	-0.28909	0.016824	-0.034614	0.11276	0.0015832	0.15668	0.036117	0.031355	-0.088884	-0.023318	0.19666	-0.39165	-0.090078	-0.25442	-0.027778	-0.17124	0.43072	-0.21682	-0.31097	-0.29876	-0.25589	-0.020134
-0.35798	-0.0062214	-0.33696	-0.048736	-0.034895	0.14529	0.010966	0.13801	0.033338	-0.0090572	-0.049805	0.03526	0.17958	-0.41826	-0.11394	-0.25723	-0.0227	-0.1757	0.47072	-0.2234	-0.28894	-0.30597	-0.24544	-0.0029947
-0.24808	0.0063617	-0.37372	-0.041986	-0.019661	0.13788	-0.0025915	0.064101	0.077913	-0.076586	-0.023727	0.060401	0.089145	-0.37235	-0.12182	-0.25691	0.0060291	-0.18044	0.50815	-0.21319	-0.22901	-0.29087	-0.22592	0.0010753
-0.21061	-0.0038976	-0.41782	0.054556	-0.0031914	0.097492	0.0033892	-0.015088	0.10701	-0.15675	0.0085426	0.066702	0.011984	-0.32724	-0.032924	-0.25309	0.057325	-0.16734	0.52693	-0.23463	-0.21949	-0.26842	-0.19719	-0.012742
-0.20484	-0.060098	-0.31203	0.11929	-0.031811	0.066162	0.021771	-0.048983	0.13091	-0.169	0.052335	0.066745	0.017557	-0.29549	0.10447	-0.24341	0.052867	-0.16123	0.55015	-0.23669	-0.23878	-0.24682	-0.096813	-0.041458
-0.20289	-0.099267	-0.27086	0.15555	-0.10095	0.077548	0.032112	-0.043555	0.13856	-0.13305	0.075882	0.0096519	0.069648	-0.26706	0.16359	-0.2308	-0.023774	-0.16343	0.55429	-0.21487	-0.24733	-0.24667	-0.021112	-0.09813
-0.2434	-0.073203	-0.22692	0.17089	-0.080616	0.11232	0.022346	0.018271	0.14904	-0.086345	0.066923	-0.1231	0.11423	-0.27104	0.10373	-0.23165	-0.086931	-0.15316	0.55128	-0.17236	-0.23227	-0.27739	-0.015854	-0.16085
-0.30391	-0.064074	-0.2186	0.13673	4.6921e-06	0.15042	-0.023729	0.051333	0.17803	-0.062445	0.0087236	-0.24126	0.16239	-0.29145	-0.0016933	-0.26356	-0.09284	-0.18704	0.52178	-0.15489	-0.16156	-0.33837	-0.032226	-0.19633
-0.34636	-0.084706	-0.25591	0.11784	-0.0072471	0.16107	-0.04654	0.063732	0.16009	-0.052566	-0.050961	-0.24597	0.18083	-0.31575	-0.050668	-0.31708	-0.097013	-0.21672	0.4851	-0.19507	-0.12239	-0.38809	-0.055504	-0.18246
-0.35705	-0.11688	-0.28037	0.098628	-0.042455	0.13829	0.015043	0.068872	0.13586	-0.036383	-0.071623	-0.21502	0.11293	-0.34549	-0.095926	-0.37523	-0.1121	-0.22973	0.44234	-0.27255	-0.1399	-0.41024	-0.070668	-0.19059
-0.35041	-0.098624	-0.17829	0.071059	-0.073492	0.091475	0.035269	0.04445	0.083511	0.01065	-0.084632	-0.21529	0.042157	-0.35286	-0.18523	-0.42696	-0.12469	-0.2432	0.41959	-0.33344	-0.17626	-0.40031	-0.12089	-0.2102
-0.37138	-0.042345	-0.061074	0.070653	-0.10205	0.041674	-0.025516	-0.0040138	0.032892	0.047977	-0.10689	-0.20999	0.0018736	-0.31778	-0.25886	-0.45396	-0.14452	-0.24628	0.41623	-0.3845	-0.22979	-0.41936	-0.1863	-0.19111
-0.42806	0.016102	-0.028042	0.067824	-0.074126	0.015939	-0.083651	-0.0060876	0.01597	0.036055	-0.15215	-0.1969	-0.023043	-0.28144	-0.24532	-0.46781	-0.10999	-0.23797	0.41643	-0.42165	-0.2792	-0.41291	-0.20881	-0.19277
-0.43825	0.044181	-0.072992	0.081166	0.011292	0.046435	-0.10937	0.042426	-0.01692	0.017514	-0.1904	-0.19475	0.00010925	-0.2613	-0.26744	-0.45091	-0.083219	-0.20863	0.40422	-0.42006	-0.31215	-0.38317	-0.21588	-0.22402
-0.4492	0.044892	-0.11651	0.10398	0.038458	0.087531	-0.091681	0.12265	-0.016952	0.024603	-0.18367	-0.2208	0.033508	-0.22032	-0.22704	-0.38018	-0.1005	-0.20517	0.37739	-0.37655	-0.31064	-0.35847	-0.16512	-0.18808
-0.38148	0.024588	-0.18383	0.094892	-0.017694	0.10391	-0.082365	0.16702	-0.045647	0.064414	-0.16889	-0.27384	0.024675	-0.18057	-0.18297	-0.31157	-0.12428	-0.23323	0.38765	-0.36741	-0.2897	-0.33515	-0.12732	-0.16721
-0.28277	0.0028676	-0.27067	0.091802	-0.052485	0.11123	-0.10853	0.17417	-0.13143	0.11266	-0.18846	-0.29531	0.0030686	-0.16881	-0.12574	-0.30513	-0.14809	-0.25305	0.41319	-0.39487	-0.26935	-0.32154	-0.056203	-0.17658
-0.25421	0.0088428	-0.30939	0.070501	-0.075652	0.096654	-0.12055	0.10694	-0.14072	0.15702	-0.20314	-0.2562	0.011115	-0.17393	-0.11567	-0.32876	-0.15417	-0.28452	0.42093	-0.42957	-0.28796	-0.33151	-0.038779	-0.18111
-0.25924	-0.00096066	-0.28107	0.062849	-0.1495	0.020718	-0.11383	0.012114	-0.076001	0.18744	-0.20138	-0.16392	-0.0044395	-0.19109	-0.14179	-0.33329	-0.13181	-0.31741	0.47112	-0.4932	-0.27746	-0.36807	-0.0859	-0.18311
-0.309	-0.043295	-0.16151	0.10315	-0.24697	-0.040156	-0.11886	-0.049896	-0.032534	0.17828	-0.24254	-0.10322	0.0045164	-0.26223	-0.17457	-0.34718	-0.12008	-0.30401	0.51455	-0.58942	-0.27495	-0.40974	-0.1547	-0.16779
-0.34	-0.054091	-0.1328	0.10842	-0.23774	-0.020493	-0.1683	-0.019577	0.023518	0.15969	-0.29414	-0.11258	0.0091239	-0.32742	-0.16878	-0.3588	-0.09993	-0.29059	0.47115	-0.64416	-0.28261	-0.4241	-0.17989	-0.15081
-0.32321	-0.042787	-0.15607	0.09288	-0.1742	0.032724	-0.20641	0.055358	0.031248	0.12211	-0.31545	-0.16789	0.021727	-0.36241	-0.12243	-0.33141	-0.034683	-0.26818	0.46141	-0.63432	-0.25549	-0.44015	-0.19171	-0.15297
-0.34001	-0.065774	-0.16052	0.060791	-0.081214	0.062518	-0.18923	0.069153	0.014927	0.042607	-0.31013	-0.22222	0.048145	-0.40755	-0.13701	-0.28123	-0.049791	-0.25324	0.45202	-0.60538	-0.19703	-0.43325	-0.25335	-0.16682
-0.38292	-0.10268	-0.2005	0.084262	-0.044006	0.076786	-0.18565	0.059761	0.010496	-0.034661	-0.27205	-0.26304	0.054655	-0.39878	-0.14235	-0.25271	-0.11439	-0.26181	0.4146	-0.61101	-0.17134	-0.46442	-0.34858	-0.188
-0.39058	-0.13497	-0.32486	0.1391	-0.04623	0.0817	-0.19363	0.039788	-0.017096	-0.091063	-0.25627	-0.28012	0.058959	-0.32429	-0.16146	-0.26942	-0.16984	-0.26749	0.37265	-0.62564	-0.18357	-0.47829	-0.37933	-0.22106
-0.40198	-0.15498	-0.41885	0.16055	-0.074071	0.062542	-0.19939	0.023739	-0.050283	-0.094954	-0.29733	-0.2771	0.10381	-0.30109	-0.20767	-0.31549	-0.21414	-0.29027	0.3621	-0.58136	-0.20733	-0.44932	-0.29632	-0.24629
-0.36159	-0.10038	-0.31709	0.11283	-0.11298	-0.020241	-0.1935	0.017915	-0.010942	-0.037762	-0.34695	-0.26639	0.10706	-0.30772	-0.19969	-0.36704	-0.25017	-0.33295	0.35579	-0.47239	-0.24632	-0.44834	-0.24632	-0.23652
-0.28559	-0.057746	-0.13943	0.068516	-0.11854	-0.091625	-0.21059	-0.021172	-0.013653	0.038557	-0.35575	-0.26324	0.048189	-0.31502	-0.22292	-0.41363	-0.2308	-0.34656	0.32942	-0.4102	-0.29212	-0.46971	-0.20209	-0.19953
-0.31162	-0.063984	-0.14069	0.071765	-0.08038	-0.084813	-0.24368	0.0067657	-0.049307	0.089898	-0.35983	-0.25983	-0.01751	-0.32327	-0.18045	-0.43172	-0.14102	-0.32515	0.33499	-0.38041	-0.33833	-0.46855	-0.18751	-0.17556
-0.33059	-0.01964	-0.27107	0.082276	-0.0035607	-0.072631	-0.2447	0.095161	-0.083229	0.12318	-0.39888	-0.23487	-0.10067	-0.32538	-0.14129	-0.39382	-0.062024	-0.30844	0.3776	-0.36376	-0.36167	-0.46236	-0.19834	-0.15493
-0.28934	0.029709	-0.32855	0.088321	0.061255	-0.070911	-0.23008	0.083506	-0.092948	0.15576	-0.47271	-0.18617	-0.12351	-0.32166	-0.14883	-0.33652	-0.060262	-0.26547	0.4084	-0.37235	-0.33082	-0.50029	-0.19773	-0.1257
-0.25774	0.0074919	-0.36762	0.12982	0.056086	-0.06382	-0.21971	0.055425	-0.071759	0.16196	-0.4756	-0.17448	-0.059052	-0.33195	-0.1803	-0.27312	-0.098693	-0.23619	0.39259	-0.38059	-0.26228	-0.52407	-0.15802	-0.10249
-0.24366	-0.061256	-0.49056	0.18078	-0.0079252	0.0074097	-0.22187	0.065973	-0.0050007	0.15992	-0.379	-0.21832	-0.050179	-0.36107	-0.23524	-0.23322	-0.14596	-0.1862	0.38701	-0.38259	-0.20966	-0.49552	-0.13354	-0.10917
-0.26321	-0.12101	-0.50329	0.16955	-0.069636	0.086091	-0.19728	0.06802	0.072735	0.14439	-0.30997	-0.28834	-0.027727	-0.37972	-0.27268	-0.27086	-0.19307	-0.14863	0.37494	-0.42957	-0.22569	-0.44753	-0.15033	-0.11304
-0.25587	-0.1351	-0.44509	0.16924	-0.10181	0.12289	-0.14764	0.065205	0.067149	0.13725	-0.2855	-0.31805	-0.0020208	-0.33908	-0.26294	-0.33584	-0.26215	-0.12992	0.38515	-0.49482	-0.26022	-0.40404	-0.14564	-0.10474
-0.26945	-0.13214	-0.36462	0.15854	-0.10019	0.1415	-0.13631	0.060736	0.069967	0.17531	-0.2933	-0.27512	-0.017027	-0.26357	-0.21113	-0.38951	-0.27116	-0.10462	0.40464	-0.51955	-0.30103	-0.39592	-0.17094	-0.12798
