# Supplementary material for: Timing variability of sensorimotor integration during vocalization in individuals who stutter
Source: Sci Rep. 2018 Nov 5;8:16340. doi: 10.1038/s41598-018-34517-1 (PMC6218511; doi:10.1038/s41598-018-34517-1)
Supplement: Supplementary file 2 — Dataset 1 [file 41598_2018_34517_MOESM2_ESM.zip › compens-stutt-behav-scireports-supplementary-material/AC2031_control.txt]

0.083365	0.11291	0.10688	0.20725	-0.30214	-0.031561	0.12545	0.1019	-0.43866	-0.19467	0.11934	-0.11035	-0.080401	-0.35055	0.082064	-0.0015776	-0.21802	-0.013796	0.11195	0.10477	-0.40128	0.14851	-0.057497	-0.026402	-0.9763	-0.12857
0.077922	0.11468	0.11513	0.16187	-0.27049	-0.032534	0.1313	0.14722	-0.39579	-0.10929	0.14626	-0.1764	0.0058992	-0.34138	0.081611	-0.031565	-0.21436	0.03201	0.10554	0.12834	-0.33631	0.14741	-0.036081	-0.013238	-1.1363	-0.12802
0.063069	0.073512	0.051687	0.15716	-0.24549	0.0023282	0.16063	0.1113	-0.32366	-0.053896	0.18065	-0.15144	0.071682	-0.31332	0.079689	-0.063668	-0.19394	0.034139	0.10434	0.13198	-0.2928	0.13586	-0.020331	0.0093678	-1.2356	-0.13386
0.019511	0.02563	0.035178	0.13414	-0.23628	-0.0023596	0.18694	0.10679	-0.28478	-0.054948	0.16605	-0.19289	0.14121	-0.30306	0.02688	-0.087357	-0.15261	0.053901	0.11929	0.14621	-0.23337	0.16191	-0.0043639	0.062314	-1.2194	-0.14709
-0.015584	-0.04298	0.017288	0.085041	-0.18734	-0.0084173	0.21426	0.13186	-0.22179	-0.018389	0.18173	-0.21958	0.22355	-0.29859	-0.02162	-0.10442	-0.16037	0.028415	0.11941	0.11356	-0.24911	0.16405	-0.022269	0.12019	-1.2131	-0.14507
-0.053056	-0.097095	0.049899	0.086102	-0.14402	-0.010988	0.20553	0.11587	-0.12548	-0.045121	0.18119	-0.31715	0.28608	-0.25633	-0.030587	-0.11046	-0.18519	0.029288	0.10145	0.045381	-0.24176	0.19605	-0.014063	0.18311	-1.1858	-0.1144
-0.11649	-0.1576	0.050854	0.056014	-0.091382	-0.032447	0.16791	0.085079	-0.066839	-0.10535	0.20201	-0.34346	0.32306	-0.26872	-0.039386	-0.085993	-0.20915	0.050782	0.078495	0.030808	-0.24962	0.19579	-0.067676	0.22645	-1.1418	-0.063376
-0.12638	-0.21492	0.061368	0.10051	-0.055085	-0.0016642	0.18267	0.10925	0.038494	-0.090675	0.13532	-0.38182	0.31061	-0.25357	-0.037868	-0.056809	-0.20329	0.0063769	0.041792	0.0076118	-0.23398	0.19613	-0.033676	0.22678	-1.1482	-0.027989
-0.072746	-0.23362	0.044722	0.084995	0.0005759	-0.03234	0.19649	0.12185	0.074433	-0.096492	0.12434	-0.37995	0.3169	-0.22594	-0.018203	-0.02296	-0.18603	0.031171	0.0058557	-0.0085178	-0.25307	0.2072	-0.028728	0.19588	-1.1123	0.003184
-0.098672	-0.21671	0.043462	0.055987	0.038533	-0.047651	0.15344	0.16462	0.14647	-0.11921	0.12994	-0.37937	0.33892	-0.20159	0.015165	-0.0028882	-0.17156	0.0092552	-0.04028	-0.05688	-0.23366	0.20504	0.023475	0.18158	-1.0345	0.031591
-0.078381	-0.18696	0.039142	0.11622	0.076407	-0.05478	0.11659	0.19617	0.15955	-0.14592	0.0814	-0.35336	0.30939	-0.1178	0.029188	0.055895	-0.18965	0.011022	-0.069885	-0.083108	-0.26663	0.17495	0.031031	0.17057	-0.90764	0.051675
-0.085715	-0.21367	0.072032	0.087817	0.076033	-0.077952	0.12065	0.15899	0.18843	-0.17352	0.044256	-0.34302	0.29905	-0.077217	0.041015	0.12826	-0.20008	0.02619	-0.059362	-0.096275	-0.26131	0.16282	0.048317	0.1199	-0.7858	0.052689
-0.053472	-0.27174	0.045145	0.050905	0.084706	-0.066124	0.078692	0.12943	0.18307	-0.16822	0.054498	-0.29021	0.26372	-0.052045	0.090122	0.1373	-0.17845	0.0092298	-0.072764	-0.098003	-0.22595	0.18008	0.061593	0.064342	-0.76544	0.062309
-0.023698	-0.29045	0.046076	0.056615	0.10229	-0.036362	0.070173	0.098019	0.18	-0.16747	0.051729	-0.2677	0.19511	-0.035926	0.11071	0.13282	-0.22413	0.013731	-0.090285	-0.11717	-0.28166	0.16939	0.048245	0.020912	-0.72514	0.064276
-0.046137	-0.30619	0.04516	0.043104	0.071483	-0.015907	0.080946	0.0987	0.19045	-0.22151	0.039247	-0.22537	0.13054	0.0011055	0.13147	0.13276	-0.21189	0.074779	-0.099731	-0.1019	-0.32613	0.17285	0.057823	0.005957	-0.61641	0.066069
-0.012844	-0.30104	-0.0044516	0.025722	0.11142	0.015168	0.059542	0.062556	0.16561	-0.23371	0.0667	-0.1883	0.13552	0.027064	0.13783	0.12733	-0.17545	0.033693	-0.10954	-0.077256	-0.35872	0.1679	0.07377	-0.017625	-0.51589	0.08724
-0.075653	-0.3388	-0.016291	-0.034885	0.12708	0.014732	0.053989	0.091546	0.1495	-0.2689	0.075107	-0.18215	0.11492	0.013313	0.13526	0.13365	-0.19203	0.021178	-0.13355	-0.088486	-0.36771	0.16268	0.087199	-0.022399	-0.4478	0.097658
-0.036693	-0.37151	-0.0055033	-0.081722	0.12627	0.028147	0.069683	0.11738	0.1701	-0.24875	0.11938	-0.17748	0.049458	0.013443	0.12275	0.16303	-0.21161	0.024089	-0.1469	-0.072849	-0.40997	0.16152	0.10279	-0.011309	-0.34993	0.11213
0.029362	-0.32008	0.026983	-0.083715	0.15195	0.033124	0.090764	0.094631	0.17649	-0.27788	0.15317	-0.11561	-0.0050969	0.012879	0.11976	0.17574	-0.22931	0.074481	-0.1506	-0.07931	-0.4118	0.12694	0.084585	0.0022057	-0.27151	0.10745
0.03741	-0.29269	-0.0085348	-0.084685	0.14274	0.013081	0.095243	0.07626	0.20994	-0.30323	0.1298	-0.092618	-0.030376	-0.0054572	0.16543	0.16489	-0.22779	0.064978	-0.1535	-0.060631	-0.36846	0.099279	0.095549	0.013751	-0.23325	0.093648
0.056928	-0.26407	-0.00373	-0.074748	0.16412	-0.0099436	0.09865	0.084898	0.21315	-0.3045	0.11156	-0.091304	-0.057124	-0.02439	0.18356	0.16173	-0.23721	0.11421	-0.1472	-0.052708	-0.28741	0.071445	0.076427	0.024035	-0.16762	0.11663
0.079113	-0.23031	-0.01764	-0.040702	0.16845	-0.02522	0.083831	0.085444	0.1904	-0.27256	0.11797	-0.066547	-0.031957	-0.03827	0.2325	0.14524	-0.28707	0.098471	-0.12152	-0.086795	-0.18525	0.066104	0.068872	0.025557	-0.074734	0.13586
0.087056	-0.21099	-0.039194	-0.028673	0.17995	-0.0013724	0.058693	0.10432	0.1718	-0.27963	0.076762	-0.047646	-0.028135	-0.052304	0.27846	0.13033	-0.28487	0.036966	-0.11539	-0.099381	-0.12923	0.097014	0.035104	0.028132	-0.029372	0.13046
0.095415	-0.18783	-0.0682	-0.06887	0.15984	0.034576	0.041062	0.10708	0.14521	-0.21873	0.021418	-0.039715	-0.016687	-0.02156	0.27895	0.13443	-0.24639	0.028106	-0.11129	-0.089066	-0.043545	0.10574	0.02078	0.0033053	0.019836	0.083274
0.060789	-0.19716	-0.080018	-0.073342	0.12246	0.060324	0.0095786	0.077552	0.14731	-0.15552	0.024502	-0.023369	0.0064392	-0.035354	0.25702	0.1303	-0.20474	0.027712	-0.083821	-0.085384	-0.0064025	0.098809	-0.032787	-0.015951	0.087104	0.05751
0.028949	-0.15592	-0.12368	-0.021928	0.11269	0.076649	0.041571	0.097555	0.11557	-0.12293	0.022944	-0.0091035	0.014186	-0.043008	0.19714	0.10509	-0.16351	0.031717	-0.046437	-0.055622	-0.00045043	0.07812	-0.047122	0.011927	0.097878	0.033641
-0.0079471	-0.096262	-0.080429	0.025749	0.11225	0.080761	0.028825	0.011039	0.076925	-0.074666	0.040124	0.035246	0.019305	-0.025425	0.13352	0.09131	-0.11834	0.051594	-0.014397	-0.026061	-0.017296	0.039288	-0.0155	0.0040933	0.052714	0.019529
-0.099557	-0.067837	-0.086581	0.02258	0.094841	0.093549	0.010973	0.030903	0.039517	-0.050232	0.013165	0.030972	-0.0093131	0.0081431	0.075471	0.065891	-0.090049	0.072961	0.011204	0.0059685	0.016701	0.027836	-0.018696	-0.027648	0.015425	0.0026485
-0.007306	-0.0057146	-0.057798	-0.0064499	0.03967	0.060695	-0.0026049	0.0023284	0.02476	-0.018621	0.0097068	-0.0040437	-0.015109	0.0079583	0.049239	0.033471	-0.046179	0.042326	0.027704	0.0028257	0.045079	0.019151	-0.011471	-0.026297	0.017777	-0.0064793
0	0	0	0	0	0	0	0	0	0	0	0	0	0	0	0	0	0	0	0	0	0	0	0	0	0
0.0082916	0.011901	0.026939	0.0052093	-0.013977	-0.02465	0.0042666	0.013314	0.0090846	0.00027954	0.006027	0.0071377	0.019235	-0.011302	-0.066381	-0.035875	0.017431	0.067001	-0.017547	0.02052	0.011159	-0.0066114	-0.012281	0.033117	-0.012401	0.0061496
-0.0043867	0.05253	0.026623	0.0089696	-0.046404	-0.074934	0.022931	0.02243	0.024863	0.010755	0.036282	0.051717	0.039606	-0.061831	-0.11489	-0.070825	0.046655	0.079818	-0.015329	0.062562	0.088669	-0.011132	-0.028415	0.080967	-0.044259	0.0095126
0.059219	0.033417	0.0050192	0.021456	-0.12565	-0.12955	0.04204	0.031158	0.0078101	0.055992	0.031549	0.091824	0.056699	-0.11795	-0.1949	-0.10658	0.078905	0.030758	-0.045885	0.06931	0.11054	0.017896	-0.020866	0.096648	-0.068652	-0.0025016
0.084066	0.033746	0.013753	0.062839	-0.18461	-0.15613	0.035565	0.0010149	0.031399	0.074482	0.006021	0.13089	0.05528	-0.13184	-0.22935	-0.12803	0.048786	0.11022	-0.05767	0.066459	0.12027	0.006329	-0.030375	0.084898	-0.084284	-0.0077273
0.057245	0.054593	0.031202	0.079656	-0.1919	-0.1848	0.041745	0.039776	0.039066	0.086008	0.017638	0.14012	0.045065	-0.12805	-0.15066	-0.13735	0.024163	0.099546	-0.056583	0.048832	0.1323	-0.0068234	0.0089378	0.05428	-0.12122	-0.024079
0.033556	0.026724	0.10297	0.13757	-0.18391	-0.19155	0.04469	0.044486	0.033231	0.10391	0.0062885	0.11914	-0.022198	-0.1514	-0.04556	-0.1383	0.010453	0.066663	-0.061229	0.055633	0.11395	0.041736	0.039314	0.043764	-0.11721	-0.041146
0.029668	0.039546	0.16086	0.20526	-0.19983	-0.178	0.042749	0.059342	0.091569	0.11374	0.055254	0.099722	-0.078916	-0.13194	0.028734	-0.11201	-0.034596	0.073895	-0.064883	0.040414	0.098066	0.040019	0.039235	0.04452	-0.10379	-0.02146
0.050573	0.02294	0.15892	0.24817	-0.2021	-0.16047	0.050371	0.076923	0.12773	0.10971	-0.0051221	0.029017	-0.048592	-0.14479	0.084293	-0.077346	-0.10633	0.081822	-0.061235	0.021311	0.096532	0.059422	0.04258	0.021775	-0.11631	0.0093748
-0.00054292	0.006255	0.1867	0.27001	-0.18605	-0.18947	0.054339	0.045567	0.14341	0.08664	0.034436	-0.022939	-0.072979	-0.15856	0.14855	-0.05513	-0.19148	0.026894	-0.077892	0.0050903	0.044248	0.030611	0.030096	0.041898	-0.10882	0.02336
-0.076899	0.010114	0.22205	0.28121	-0.14336	-0.17033	0.021499	0.098837	0.17793	0.077331	0.02827	-0.073691	-0.046475	-0.15329	0.19558	0.0056874	-0.30092	0.049178	-0.048745	-0.00064041	0.044778	0.040061	-0.0032963	0.059446	-0.088511	0.062522
-0.052483	0.022108	0.19299	0.26747	-0.12245	-0.13595	0.0048457	0.045432	0.20544	0.069571	0.0036962	-0.09722	-0.055367	-0.16299	0.22819	0.040314	-0.36906	0.049783	0.033652	-0.011413	0.0075844	0.077623	0.025559	0.045203	-0.057906	0.088716
-0.047113	0.028824	0.17562	0.24903	-0.13597	-0.13274	0.022482	0.039161	0.22335	0.067876	0.065952	-0.12318	-0.030527	-0.16776	0.25796	0.075468	-0.36947	0.11037	0.049875	-0.034993	-0.065384	0.1303	-0.0029419	0.043203	-0.049719	0.12982
-0.087295	0.029405	0.24775	0.23848	-0.11319	-0.15277	0.011283	0.032447	0.25684	0.018841	0.11173	-0.13249	-0.029848	-0.14388	0.26792	0.12307	-0.39836	0.061665	0.05749	-0.083097	-0.056666	0.14772	-0.0011351	0.026577	-0.054724	0.1602
-0.083913	-0.012042	0.22218	0.26352	-0.093712	-0.16256	-0.024626	0.034121	0.24858	-0.0022767	0.14281	-0.1676	-0.046759	-0.1169	0.26574	0.1264	-0.46403	0.081159	0.04268	-0.13846	-0.085166	0.13388	0.0078228	0.011653	-0.0050994	0.15044
-0.089509	0.020729	0.20749	0.30368	-0.091778	-0.15988	-0.017352	0.042804	0.27334	-0.055893	0.13954	-0.16175	-0.075737	-0.092456	0.24107	0.10937	-0.49525	0.043659	0.0097553	-0.20518	-0.14033	0.10376	0.010616	0.020958	0.039053	0.15741
-0.063454	-0.0042395	0.22338	0.32557	-0.071188	-0.15237	0.015018	0.009745	0.31796	-0.13885	0.11792	-0.15476	-0.05038	-0.061949	0.19426	0.10421	-0.52488	0.1274	0.014876	-0.24959	-0.13366	0.054184	-0.0092607	0.0025682	0.050512	0.15783
-0.0010359	-0.026442	0.23252	0.34423	-0.055613	-0.14339	-0.0049461	0.030917	0.35501	-0.18393	0.14663	-0.13974	-0.031163	-0.081754	0.15838	0.091349	-0.58231	0.12181	0.045448	-0.2747	-0.15054	0.0025245	-0.039252	-0.021638	0.058963	0.14221
0.021634	-0.013899	0.19879	0.41691	-0.047083	-0.13366	-0.039515	0.011177	0.34453	-0.23218	0.089645	-0.088477	-0.037172	-0.05728	0.19904	0.077589	-0.59391	0.11889	0.051211	-0.24826	-0.17902	-0.023976	-0.026217	-0.036068	0.099464	0.13957
0.052816	-0.06415	0.19066	0.42909	-0.0075747	-0.14459	-0.086474	-0.0063731	0.33502	-0.20235	0.10704	-0.037733	-0.064353	-0.061226	0.26914	0.071114	-0.60417	0.15732	0.045382	-0.24528	-0.15238	-0.027853	-0.067523	-0.049587	0.11832	0.14541
0.11441	-0.049122	0.10591	0.46467	-0.0080528	-0.13192	-0.10315	-0.033832	0.36438	-0.22696	0.14086	-0.036127	-0.066741	-0.086316	0.31939	0.044174	-0.56406	0.15476	0.022098	-0.23457	-0.16915	-0.040252	-0.037293	-0.097778	0.10913	0.12947
0.12086	-0.063899	0.13965	0.49504	-0.011722	-0.14311	-0.10343	0.011654	0.34961	-0.23577	0.15612	-0.0076745	-0.096812	-0.080555	0.36673	0.01698	-0.53285	0.14009	0.0079033	-0.22675	-0.14529	-0.015743	-0.10611	-0.15594	0.11097	0.10309
0.11552	-0.11346	0.083418	0.57811	-0.014269	-0.14682	-0.10921	-0.013618	0.353	-0.24709	0.15003	0.04082	-0.090673	-0.099249	0.37333	-0.014167	-0.55039	0.14753	0.014422	-0.23312	-0.14248	-0.013197	-0.12273	-0.15738	0.089818	0.064692
0.1493	-0.11031	0.071425	0.6037	-0.0094367	-0.16533	-0.12591	-0.026006	0.34511	-0.27498	0.18191	0.043918	-0.069392	-0.056032	0.35506	-0.037391	-0.54108	0.15334	-0.0066982	-0.22954	-0.16309	0.00071976	-0.1398	-0.13992	0.058902	0.013968
0.10571	-0.14294	0.12693	0.62834	0.026689	-0.1985	-0.15934	-0.026177	0.3411	-0.29736	0.15023	0.03841	-0.05405	-0.032115	0.3599	-0.07758	-0.54709	0.15129	-0.026559	-0.2361	-0.16362	0.010476	-0.1333	-0.13768	0.047879	-0.031385
0.14886	-0.12095	0.087035	0.60421	0.070834	-0.2003	-0.16492	-0.012093	0.35264	-0.2919	0.12561	0.038124	0.018015	-0.031858	0.35188	-0.11824	-0.54811	0.14972	-0.034184	-0.22845	-0.15508	0.0083095	-0.20267	-0.13346	0.066176	-0.067004
0.13866	-0.12626	0.1306	0.60395	0.1194	-0.16452	-0.1787	-0.028198	0.38167	-0.2901	0.11075	0.053731	0.03693	-0.069623	0.36287	-0.14288	-0.53365	0.12565	-0.047147	-0.15326	-0.1446	0.015718	-0.23012	-0.14918	0.073151	-0.10422
0.15685	-0.13404	0.12023	0.57911	0.13588	-0.13639	-0.1559	-0.0036293	0.36797	-0.33992	0.10811	0.0559	0.05397	-0.094358	0.36911	-0.14897	-0.50022	0.14335	-0.033657	-0.11138	-0.11745	0.024122	-0.26309	-0.14737	0.068001	-0.12784
0.11248	-0.17621	0.14213	0.55088	0.13667	-0.12937	-0.11162	-0.0028644	0.30803	-0.34027	0.084376	0.084242	0.063961	-0.11212	0.34664	-0.16041	-0.48682	0.14376	0.0029176	-0.073454	-0.13248	0.018729	-0.20311	-0.14097	0.10105	-0.1436
0.16897	-0.22795	0.15918	0.55008	0.11795	-0.10913	-0.09906	-0.011996	0.29689	-0.31459	0.077411	0.077773	0.052215	-0.11369	0.30674	-0.18371	-0.43441	0.1259	0.0049945	-0.040623	-0.10481	0.0065943	-0.16225	-0.10634	0.13606	-0.11876
0.14008	-0.23849	0.17794	0.50642	0.070317	-0.063966	-0.10454	-0.019913	0.26642	-0.2625	0.072404	0.065205	0.073395	-0.14615	0.24953	-0.18652	-0.3864	0.11109	-0.029927	-0.042707	-0.050143	-0.0023693	-0.13655	-0.11459	0.16367	-0.07944
0.12707	-0.25126	0.13744	0.4539	0.076886	-0.049269	-0.049202	0.054024	0.23505	-0.25478	0.069412	0.053464	0.089974	-0.16714	0.17389	-0.19997	-0.36352	0.11057	-0.056504	-0.035235	-0.0029314	0.0055132	-0.086817	-0.13246	0.17244	-0.094355
0.16501	-0.23265	0.12782	0.35091	0.058627	-0.069644	-0.036216	-0.0072577	0.21656	-0.25041	0.058279	0.004103	0.10418	-0.17961	0.090409	-0.19787	-0.36919	0.088532	-0.075524	-0.037228	0.009809	0.014899	0.0059571	-0.10766	0.16887	-0.059337
0.10568	-0.2422	0.071932	0.31247	-0.0016965	-0.059794	0.0011348	0.027904	0.19202	-0.22159	0.025319	-0.038404	0.11615	-0.19778	0.046279	-0.20943	-0.38581	0.093786	-0.091673	-0.025384	0.0086932	-0.015365	0.038408	-0.093052	0.1789	-0.027357
0.0037231	-0.25492	0.063848	0.30767	-0.054509	-0.071257	-0.012575	0.0083073	0.16254	-0.20527	0.025519	-0.066867	0.13493	-0.23599	0.0044532	-0.22034	-0.37231	0.10662	-0.081536	-0.029944	0.035286	-0.0078375	0.060732	-0.056637	0.17411	-0.017318
-0.029015	-0.25751	0.067233	0.31014	-0.07197	-0.091124	-0.048881	0.05323	0.14137	-0.1937	0.0029284	-0.09594	0.10686	-0.28766	-0.06597	-0.20649	-0.36697	0.10933	-0.07068	-0.050153	0.074299	-0.018375	0.12133	-0.019578	0.19068	-0.0096588
-0.033784	-0.24102	0.076481	0.28457	-0.076831	-0.1004	-0.012859	0.063208	0.10132	-0.17602	-0.02997	-0.10892	0.11424	-0.35817	-0.092415	-0.15741	-0.35955	0.068291	-0.050367	-0.031349	0.080873	-0.019801	0.14511	0.0005018	0.18223	-0.031307
-0.014533	-0.22484	0.10464	0.32266	-0.097445	-0.11853	0.00095136	0.041314	0.086643	-0.11929	-0.067161	-0.14778	0.090587	-0.38342	-0.15479	-0.11158	-0.33862	0.032061	-0.017715	-0.030486	0.076937	-0.006215	0.18616	0.054381	0.14761	-0.035736
0.022134	-0.24383	0.14692	0.31342	-0.11574	-0.12046	0.028806	0.039064	0.071357	-0.14908	-0.060405	-0.21588	0.12175	-0.3591	-0.16542	-0.080907	-0.33978	0.014003	-0.0079047	-0.052577	0.0073341	0.019939	0.17948	0.078622	0.1342	-0.014267
0.010123	-0.23209	0.17173	0.30138	-0.13631	-0.097861	0.028159	0.078345	0.075467	-0.13093	-0.070381	-0.32279	0.15507	-0.32538	-0.094202	-0.059919	-0.2819	-0.024848	0.021126	-0.068523	-0.035066	0.010739	0.15224	0.093278	0.15028	-0.0040979
0.038912	-0.21176	0.18708	0.27508	-0.15495	-0.10281	0.051769	0.097684	0.057859	-0.16418	-0.054343	-0.3659	0.13433	-0.2733	-0.01923	-0.050992	-0.22849	-0.049157	0.037966	-0.10446	-0.066875	0.0023241	0.14103	0.12754	0.17225	0.023445
0.091521	-0.22636	0.19421	0.28536	-0.16811	-0.11092	0.075805	0.09322	0.025031	-0.14742	-0.023638	-0.41885	0.13886	-0.19704	0.053954	-0.053396	-0.22309	-0.072087	0.016935	-0.096439	-0.063933	0.010399	0.16236	0.12537	0.19307	0.065267
0.043186	-0.22819	0.20327	0.23363	-0.15592	-0.10353	0.084934	0.075031	0.035072	-0.13343	-0.059623	-0.36396	0.16137	-0.12448	0.086735	-0.037638	-0.2129	-0.11537	-0.0057686	-0.081259	-0.067442	0.018515	0.10233	0.098164	0.19678	0.068528
0.087421	-0.21538	0.18792	0.21355	-0.14519	-0.10425	0.059169	0.096186	0.023796	-0.10263	-0.078973	-0.32739	0.13069	-0.028309	0.16455	-0.030773	-0.19664	-0.11821	-0.0132	-0.10409	-0.06064	0.037383	0.1115	0.064956	0.17458	0.06225
0.099124	-0.26158	0.18037	0.22044	-0.12598	-0.10667	0.064206	0.08198	0.014138	-0.10797	-0.020831	-0.2598	0.12162	0.069153	0.19834	-0.016783	-0.19206	-0.16286	0.02895	-0.094541	-0.082336	0.024729	0.092961	0.067257	0.16801	0.064079
0.051586	-0.25553	0.15068	0.20988	-0.090415	-0.074915	0.093443	0.13886	0.012676	-0.12999	-0.021043	-0.24005	0.11035	0.17614	0.21985	0.019572	-0.1853	-0.15248	0.10116	-0.069215	-0.084753	-0.00082058	0.093687	0.10145	0.14861	0.069369
0.020687	-0.20972	0.14779	0.22738	-0.062461	-0.064561	0.094373	0.18327	0.020624	-0.13633	0.017287	-0.32378	0.14922	0.26301	0.28076	0.028075	-0.2187	-0.19455	0.14524	-0.057241	-0.11001	0.027442	0.10821	0.12059	0.13921	0.059682
0.0095818	-0.18656	0.19829	0.2731	-0.047074	-0.10073	0.069712	0.18231	0.034518	-0.10292	0.066346	-0.32934	0.13016	0.31726	0.30787	0.067117	-0.23964	-0.20454	0.18056	-0.022983	-0.11442	0.010856	0.046719	0.1289	0.1518	0.057929
0.047994	-0.13837	0.17585	0.27429	-0.0070371	-0.10514	0.061185	0.13738	0.053799	-0.10667	0.09228	-0.34186	0.16938	0.37044	0.31374	0.13133	-0.2149	-0.21352	0.18828	0.020001	-0.14062	-0.022463	0.0033658	0.18537	0.13785	0.028993
0.044371	-0.15782	0.21769	0.30622	0.036977	-0.074536	0.019424	0.13354	0.077714	-0.1477	0.12399	-0.38325	0.14687	0.46103	0.36022	0.14746	-0.19498	-0.16522	0.15343	0.0072181	-0.13201	-0.024719	-0.063042	0.21195	0.11495	-0.0054338
0.06719	-0.20549	0.19048	0.32278	0.037593	-0.056329	0.017719	0.18387	0.086102	-0.11856	0.11746	-0.44431	0.15244	0.53295	0.36109	0.13266	-0.19309	-0.12674	0.12377	0.0094454	-0.16337	-0.024828	-0.07582	0.22013	0.092497	-0.035638
0.087923	-0.19695	0.12847	0.31924	0.050175	-0.05549	0.012125	0.11009	0.10019	-0.16773	0.13338	-0.42647	0.14493	0.57828	0.33181	0.12484	-0.20647	-0.091758	0.12123	0.01873	-0.21466	-0.029182	-0.11407	0.22373	0.067262	-0.06606
0.085881	-0.18889	0.11342	0.38506	0.075135	-0.10308	-0.029902	0.093057	0.12232	-0.18329	0.15278	-0.46982	0.12893	0.61091	0.32556	0.11122	-0.20362	-0.078604	0.13589	0.066311	-0.21146	0.0055643	-0.14462	0.19865	0.066513	-0.060936
0.095791	-0.18227	0.11861	0.43063	0.081431	-0.11067	-0.058096	0.055786	0.14303	-0.20591	0.19167	-0.5017	0.15578	0.60974	0.33534	0.10909	-0.24879	-0.057959	0.14796	0.11168	-0.19825	-0.010732	-0.13818	0.1902	0.076294	-0.064667
0.13585	-0.2009	0.12584	0.46804	0.099363	-0.14968	-0.059341	0.08066	0.12935	-0.23135	0.23333	-0.52548	0.17992	0.63494	0.36264	0.12081	-0.27651	-0.014665	0.13653	0.17088	-0.17822	-0.033486	-0.10826	0.17988	0.082512	-0.090407
0.089201	-0.22115	0.12236	0.49338	0.11603	-0.17926	-0.039401	0.070178	0.11862	-0.20948	0.25563	-0.53054	0.1902	0.58892	0.39445	0.098333	-0.29369	0.014015	0.10039	0.19948	-0.18724	-0.022916	-0.10914	0.16331	0.058292	-0.097538
0.12186	-0.20817	0.059085	0.48371	0.072023	-0.17723	-0.063556	0.064612	0.12577	-0.22202	0.26167	-0.55564	0.21197	0.53458	0.42494	0.039965	-0.27811	0.049494	0.062825	0.21342	-0.20295	-0.02594	-0.11538	0.16875	0.050649	-0.08061
0.15122	-0.18279	0.095064	0.47065	0.060703	-0.1947	-0.077059	0.081762	0.1535	-0.26861	0.25153	-0.50456	0.23215	0.47298	0.44368	0.01645	-0.29371	0.11181	0.0070839	0.21635	-0.18703	-0.048157	-0.067109	0.17568	0.043216	-0.021598
0.091889	-0.15848	0.067929	0.48608	0.077622	-0.1794	-0.046837	0.071155	0.14226	-0.32554	0.23939	-0.47756	0.26973	0.37861	0.43217	-0.00091322	-0.28101	0.17044	-0.028754	0.23459	-0.23754	-0.020708	-0.053083	0.14987	0.0078628	0.02629
0.14381	-0.12916	0.084116	0.52175	0.084283	-0.21852	-0.030388	0.080592	0.1775	-0.35118	0.24842	-0.37939	0.30305	0.29676	0.4053	0.0081615	-0.24908	0.20297	-0.054517	0.24042	-0.23443	-0.0045642	-0.044885	0.10511	0.018014	0.035102
0.118	-0.1134	0.049165	0.50394	0.074474	-0.21966	0.0028555	0.08629	0.17611	-0.31379	0.26092	-0.35872	0.30591	0.21542	0.38308	0.021265	-0.23373	0.22419	-0.1172	0.28227	-0.2451	0.012603	-0.041147	0.068672	0.023682	0.0045619
0.073234	-0.12037	0.12783	0.47541	0.050943	-0.19821	0.012877	0.082898	0.1733	-0.34413	0.2531	-0.3145	0.33687	0.13177	0.36877	0.02544	-0.23704	0.21631	-0.13876	0.28564	-0.22448	0.046938	0.0043112	0.055604	0.018713	-0.027951
0.088958	-0.11644	0.15265	0.46007	0.045957	-0.20049	0.0093406	0.093622	0.1925	-0.3558	0.2176	-0.3247	0.36241	0.10041	0.34115	0.027197	-0.2362	0.2047	-0.1333	0.25175	-0.23964	0.068902	0.059376	0.043633	0.029209	-0.033443
0.10139	-0.11163	0.13276	0.44397	0.02566	-0.2409	0.0073255	0.10031	0.17104	-0.35353	0.18693	-0.31476	0.30478	0.032483	0.33453	0.014532	-0.21796	0.20754	-0.13689	0.20505	-0.2563	0.098303	0.13554	0.021233	0.027116	-0.016133
0.073567	-0.13004	0.13412	0.4668	0.047655	-0.27281	-0.0048481	0.10531	0.17441	-0.36454	0.1779	-0.30951	0.28672	-0.00162	0.35435	0.025736	-0.23024	0.22159	-0.12341	0.21023	-0.28543	0.11397	0.10404	0.0024311	0.001041	0.0073333
0.0413	-0.12543	0.15403	0.4612	0.077793	-0.27491	-0.04402	0.14287	0.19118	-0.33096	0.1658	-0.32519	0.31621	-0.0085531	0.33528	0.012319	-0.26925	0.19786	-0.11468	0.19598	-0.28052	0.058316	0.13868	0.017544	-0.02174	0.01943
0.015901	-0.12598	0.22913	0.45157	0.09682	-0.26899	-0.017253	0.09206	0.22061	-0.36062	0.15954	-0.29304	0.32717	-0.023293	0.32455	-0.0075812	-0.30838	0.18148	-0.099245	0.17841	-0.29185	0.073815	0.17345	0.048209	-0.0064389	0.053034
0.059899	-0.14791	0.20467	0.44146	0.14166	-0.26263	0.017203	0.085085	0.23407	-0.33558	0.13267	-0.24814	0.3196	0.044486	0.33959	-0.027005	-0.27506	0.2166	-0.091072	0.15894	-0.28113	0.095972	0.16458	0.067411	0.024006	0.059716
-0.017518	-0.15334	0.19791	0.43143	0.1321	-0.23081	0.039947	0.054423	0.19075	-0.33261	0.13955	-0.2317	0.31602	0.09414	0.3229	-0.047862	-0.27455	0.16622	-0.067877	0.15173	-0.24288	0.099451	0.1645	0.047626	0.026989	0.087007
-0.00030524	-0.15043	0.2174	0.43189	0.09754	-0.24116	0.084903	0.043431	0.17847	-0.29595	0.10665	-0.17551	0.3199	0.16041	0.34134	-0.044377	-0.28235	0.14911	-0.10382	0.16417	-0.20506	0.11505	0.18318	0.025937	0.015828	0.071424
-0.017483	-0.14468	0.23571	0.39191	0.083382	-0.25625	0.085443	0.072451	0.19721	-0.27981	0.099749	-0.18288	0.29823	0.23361	0.38441	-0.051808	-0.26885	0.11606	-0.13512	0.14695	-0.13567	0.099609	0.18102	0.017243	0.0039022	0.03829
-0.072175	-0.1262	0.23131	0.39543	0.079298	-0.25051	0.1088	0.018609	0.17246	-0.25484	0.086965	-0.21011	0.29698	0.28427	0.37668	-0.038708	-0.28763	0.066652	-0.12035	0.11964	-0.10739	0.089401	0.21589	-0.010015	0.021561	0.030354
-0.12443	-0.11463	0.25422	0.38742	0.061894	-0.24741	0.10374	0.056456	0.14914	-0.24834	0.032601	-0.20264	0.27374	0.29086	0.35993	-0.032885	-0.30927	0.070842	-0.10491	0.12242	-0.090053	0.080021	0.23019	-0.030909	0.056037	0.040309
-0.04182	-0.1163	0.2942	0.38194	0.050105	-0.24151	0.089031	0.058834	0.12709	-0.2309	0.012663	-0.17752	0.29419	0.31435	0.37536	-0.015485	-0.35173	0.014567	-0.09556	0.1133	-0.10725	0.048616	0.22665	-0.019721	0.10105	0.014502
-0.065649	-0.10871	0.28917	0.32705	0.042184	-0.24191	0.087291	0.085879	0.10394	-0.20745	0.058729	-0.16718	0.29238	0.3431	0.37867	0.037355	-0.36244	0.013958	-0.070983	0.088142	-0.12308	0.030309	0.25648	-0.035734	0.1439	-0.0069818
-0.076337	-0.076864	0.28193	0.30835	0.052009	-0.2191	0.057789	0.13648	0.11741	-0.19918	0.041221	-0.16826	0.2994	0.3431	0.35619	0.045326	-0.35728	-0.05392	-0.051978	0.041778	-0.18972	0.02263	0.26204	-0.073873	0.17002	0.010318
-0.076522	-0.085988	0.25042	0.28101	0.051875	-0.21119	0.015401	0.12661	0.061248	-0.23105	-0.0051493	-0.11852	0.30917	0.33434	0.36208	0.028461	-0.38861	-0.03457	-0.011449	0.018326	-0.26406	0.030388	0.24328	-0.061237	0.20144	0.033742
-0.075229	-0.12013	0.26947	0.25579	0.025427	-0.21928	-0.0069692	0.13383	0.026301	-0.20515	0.01958	-0.083457	0.29266	0.32686	0.33497	0.016309	-0.38341	-0.10715	0.042148	0.0010577	-0.26284	0.008117	0.28014	-0.02238	0.22988	0.098009
-0.061644	-0.10616	0.24767	0.24302	0.060907	-0.21664	-0.014326	0.12137	-0.016594	-0.23258	-0.003911	-0.074696	0.26577	0.30119	0.30147	0.045666	-0.36907	-0.10108	0.085959	-0.013995	-0.24912	0.026752	0.3103	0.0023893	0.25397	0.15214
-0.064651	-0.10369	0.19384	0.27687	0.10464	-0.20473	-0.0069375	0.1703	-0.029886	-0.24967	-0.023901	-0.048017	0.26374	0.29279	0.2964	0.091708	-0.38674	-0.059592	0.10256	-0.047138	-0.23641	0.03425	0.3596	0.018851	0.26429	0.18409
-0.065568	-0.077822	0.23164	0.22345	0.13173	-0.18461	0.014862	0.1706	0.00091343	-0.27006	-0.063583	-0.041948	0.27197	0.33335	0.30659	0.088347	-0.42011	-0.12894	0.083584	-0.073621	-0.17427	0.043692	0.35507	0.021551	0.27226	0.21144
