# Supplementary material for: Timing variability of sensorimotor integration during vocalization in individuals who stutter
Source: Sci Rep. 2018 Nov 5;8:16340. doi: 10.1038/s41598-018-34517-1 (PMC6218511; doi:10.1038/s41598-018-34517-1)
Supplement: Supplementary file 2 — Dataset 1 [file 41598_2018_34517_MOESM2_ESM.zip › compens-stutt-behav-scireports-supplementary-material/AC2031_down.txt]

0.13086	-0.060995	0.029116	-0.20325	-0.2449	-0.055194	-0.013584	-0.74466	0.16625	-0.11482	-0.19818	-0.14143	0.085284	-0.21552	-0.2221	0.044196	-0.46066	0.22399	0.031187	0.18825	0.14801	-0.38132	-0.28887	0.039033
0.091482	-0.094221	0.056928	-0.18823	-0.30429	0.0073176	-0.031102	-0.77445	0.21715	-0.14451	-0.14212	-0.12414	0.06125	-0.1452	-0.21586	0.015775	-0.46129	0.21407	0.064321	0.22537	0.21789	-0.38447	-0.2669	0.012622
0.046863	-0.062562	0.054505	-0.27704	-0.29407	0.037568	-0.022802	-0.76145	0.18407	-0.16493	-0.10986	-0.12494	0.06148	-0.082482	-0.24779	-0.034518	-0.49042	0.18824	0.064845	0.24471	0.24472	-0.39038	-0.24482	-0.0025834
0.029019	-0.062306	0.038983	-0.27281	-0.39123	0.098348	-0.014714	-0.73291	0.1471	-0.1937	-0.036944	-0.13879	0.085833	-0.056138	-0.25764	-0.059381	-0.45151	0.21241	0.08986	0.23281	0.25329	-0.40636	-0.24371	0.0024049
0.019935	-0.086811	0.044313	-0.29705	-0.40921	0.14248	-0.020553	-0.71805	0.18546	-0.176	-0.00078524	-0.16782	0.04418	-0.034087	-0.31409	-0.080194	-0.39518	0.1911	0.089478	0.18111	0.21827	-0.39297	-0.20768	-0.0055142
0.010839	-0.10826	0.020167	-0.30535	-0.39647	0.14175	-0.025986	-0.68506	0.18742	-0.19214	0.095304	-0.1678	0.029569	-0.0055237	-0.29169	-0.091688	-0.32338	0.17095	0.094937	0.13767	0.23445	-0.42503	-0.1918	-0.029336
-0.0014196	-0.09888	-0.0087829	-0.28171	-0.27358	0.15102	-0.048018	-0.71157	0.21657	-0.19711	0.1417	-0.21892	0.019704	0.038266	-0.29374	-0.11774	-0.24079	0.20127	0.098445	0.12846	0.1978	-0.41181	-0.13407	-0.058906
0.028003	-0.095215	-0.027982	-0.25475	-0.20243	0.18139	-0.084952	-0.77142	0.19394	-0.16873	0.1207	-0.19379	-0.00014603	0.09475	-0.28791	-0.13506	-0.21468	0.19401	0.05693	0.079172	0.16724	-0.39825	-0.13528	-0.073999
0.04192	-0.12508	-0.038195	-0.28346	-0.14528	0.23301	-0.12412	-0.78424	0.23398	-0.14733	0.14221	-0.15343	0.0059825	0.10257	-0.27619	-0.14902	-0.22614	0.20865	0.0070908	0.025663	0.18486	-0.40403	-0.15883	-0.092353
0.051388	-0.13243	-0.087315	-0.26007	-0.055921	0.25114	-0.10838	-0.77821	0.23505	-0.15813	0.17109	-0.13525	0.035098	0.08007	-0.2818	-0.14153	-0.24074	0.20779	-0.023997	0.033775	0.21727	-0.4175	-0.18538	-0.10251
0.098142	-0.14247	-0.12651	-0.24772	-0.013508	0.24	-0.091189	-0.86079	0.20856	-0.17689	0.10905	-0.074385	0.10432	0.046317	-0.24457	-0.14797	-0.24123	0.21324	-0.03994	0.021428	0.21097	-0.44196	-0.22392	-0.10997
0.10609	-0.11775	-0.12705	-0.21988	-0.0043572	0.25375	-0.11507	-0.80496	0.19355	-0.18055	0.14277	-0.046699	0.077469	-0.054038	-0.22671	-0.12506	-0.20569	0.18353	-0.051022	0.021219	0.22157	-0.44829	-0.25548	-0.083241
0.12247	-0.080316	-0.14577	-0.25468	-0.010521	0.2898	-0.12374	-0.73736	0.154	-0.18124	0.19276	-0.0089149	0.064276	-0.13407	-0.21598	-0.055051	-0.213	0.14357	-0.042458	0.053667	0.19448	-0.45592	-0.31398	-0.085559
0.080639	-0.067957	-0.18195	-0.21805	0.050766	0.28907	-0.1102	-0.68692	0.17735	-0.18977	0.16895	0.01572	0.043096	-0.23952	-0.21296	0.027774	-0.25055	0.10726	-0.032908	0.070147	0.19736	-0.48604	-0.29913	-0.083904
0.077878	-0.02824	-0.12846	-0.21605	0.092687	0.25548	-0.089455	-0.57873	0.13212	-0.20378	0.1119	0.063352	0.076136	-0.42005	-0.19028	0.097141	-0.24342	0.1219	0.0093316	0.031862	0.14626	-0.48328	-0.32217	-0.058797
0.10913	-0.058855	-0.044399	-0.20872	0.11071	0.21967	-0.07987	-0.51026	0.16999	-0.16703	0.16548	0.052208	0.034382	-0.59634	-0.17447	0.15451	-0.22305	0.093595	0.022926	0.027276	0.097294	-0.48512	-0.33429	-0.069183
0.11852	-0.013339	0.0032611	-0.17296	0.078705	0.16772	-0.086105	-0.34567	0.17568	-0.16109	0.26352	0.005433	0.067483	-0.75131	-0.1606	0.21485	-0.19464	0.072393	0.012994	-0.026134	0.06409	-0.46842	-0.31922	-0.092691
0.13639	0.029898	0.048365	-0.16731	0.13559	0.18109	-0.11675	-0.30133	0.14645	-0.090875	0.25224	0.057506	0.027913	-0.88852	-0.13875	0.25549	-0.1402	0.064609	0.038173	-0.049981	0.010334	-0.45504	-0.39434	-0.091178
0.11819	0.018775	0.059986	-0.14522	0.12756	0.16963	-0.12599	-0.20499	0.16273	-0.06722	0.21874	0.079985	-0.00026635	-0.98959	-0.11149	0.23775	-0.091348	0.051361	0.061916	-0.037511	-0.041884	-0.40341	-0.40939	-0.083364
0.044672	-0.017294	0.013326	-0.1329	0.14941	0.12805	-0.15398	-0.12777	0.14861	-0.028732	0.21298	0.0033504	0.0047502	-1.0566	-0.087444	0.22298	-0.036588	0.029517	0.053007	0.0035845	-0.044822	-0.32865	-0.45428	-0.085524
0.056951	-0.010779	-0.020977	-0.081384	0.078709	0.11839	-0.12795	-0.084918	0.09937	0.009496	0.15124	0.0042619	-0.010283	-1.1962	-0.095118	0.21261	0.0039709	0.070964	0.043316	0.032699	-0.067094	-0.32683	-0.4573	-0.11288
0.017012	-0.0073774	-0.005374	-0.05954	0.059991	0.10841	-0.056184	-0.057349	0.033379	0.051053	0.13759	0.077384	-0.010121	-1.3019	-0.081877	0.20148	0.032625	0.088165	0.035809	0.059504	-0.085957	-0.27694	-0.3785	-0.11867
-0.0026846	0.014922	-0.00066473	-0.030455	0.079971	0.12432	-0.019686	0.029248	0.030695	0.058465	0.13265	0.13473	-0.014055	-1.2445	-0.05766	0.17997	0.013409	0.081624	0.052078	0.13031	-0.10226	-0.20427	-0.263	-0.096559
0.0080115	0.0029001	-0.023227	-0.049284	0.015826	0.16649	0.0030166	-0.026961	-0.0049731	0.085796	0.096868	0.11663	-0.015922	-1.0525	-0.049896	0.1736	-0.0065438	0.01075	0.067368	0.13749	-0.094932	-0.15376	-0.1421	-0.087391
-0.037542	-0.016268	0.02703	-0.024346	0.030061	0.16144	0.021175	-0.043244	-0.029694	0.10549	0.08311	0.10026	-0.036541	-0.84453	-0.040662	0.16056	-0.016565	0.016187	0.061817	0.11692	-0.11328	-0.086536	-0.08688	-0.055237
-0.036573	-0.022008	0.066429	-0.0053727	0.062502	0.15338	0.077332	-0.071974	0.025629	0.063442	0.096345	0.090671	-0.041055	-0.65549	-0.044734	0.13154	-0.007055	-0.00028921	0.068824	0.10592	-0.10767	-0.037157	-0.049149	-0.043976
-0.040707	0.011086	0.018135	-0.0084984	0.049331	0.11387	0.083756	-0.027394	0.0065362	0.028787	0.070945	0.088312	-0.033851	-0.46629	-0.018315	0.099222	-0.020976	0.0068825	0.053175	0.066756	-0.075744	0.01303	0.0048131	-0.042538
-0.049343	-0.00024277	0.014641	-0.00068585	0.024741	0.056846	0.051023	-0.018286	-0.0084764	0.0104	0.039811	0.087746	0.0064842	-0.25122	-0.022315	0.11984	-0.015121	0.022235	0.02602	0.075153	-0.058941	0.020664	0.034635	-0.035893
-0.035725	-0.019646	0.016814	0.019104	0.027576	0.01384	0.0024698	-0.036167	-0.0089269	-0.0011777	0.016583	0.028595	-0.0032957	-0.093097	0.0014347	0.097646	0.0018016	-0.0031699	0.0028556	0.042644	-0.052326	-0.0218	0.024699	-0.043937
0	0	0	0	0	0	0	0	0	0	0	0	0	0	0	0	0	0	0	0	0	0	0	0
0.024573	0.0077497	0.013833	-0.024046	0.01453	0.00017635	0.017877	0.056642	0.049092	-0.035133	-0.038847	-0.072146	-0.020131	0.097413	0.056491	-0.057791	-0.0012341	0.020242	-0.00048583	-0.0014086	0.015825	-0.052215	0.0018117	0.013847
0.038761	0.022239	0.01959	0.023727	0.017157	0.013959	-0.0066649	0.050878	0.063157	-0.074672	-0.075505	-0.037331	0.023809	0.13279	0.071425	-0.069294	-0.040927	0.010787	-0.00043699	-0.026444	0.039216	-0.065453	-0.010756	-0.019486
0.073314	0.0039161	0.025047	0.066375	0.030171	0.04251	-0.033126	0.061637	0.033146	-0.043136	-0.10968	-0.017103	0.057662	0.14943	0.064066	-0.045045	-0.073322	0.023886	-0.016796	-0.016023	0.047218	-0.12172	-0.056	-0.065615
0.092526	0.028511	0.01505	0.028751	0.03372	0.05114	-0.031101	0.052878	0.083565	-0.040292	-0.13798	0.044151	0.10838	0.15355	0.11219	0.0045687	-0.076225	0.046954	-0.053619	-0.011068	0.063683	-0.15776	-0.084997	-0.10571
0.070613	0.060903	-0.0028651	-0.0015562	0.046213	0.025689	-0.028068	0.043002	0.057122	-0.035543	-0.17418	0.0082821	0.13372	0.10395	0.059455	0.019149	-0.079146	0.055783	-0.072335	0.019518	0.085918	-0.20225	-0.076902	-0.088745
0.045298	0.053596	0.007016	-0.0068354	0.018845	0.036791	-0.033273	0.022796	0.064668	-0.052879	-0.15998	-0.018077	0.13996	0.033595	0.072945	-0.027075	-0.072737	0.023506	-0.084872	0.022675	0.082555	-0.24157	-0.061149	-0.08575
0.040353	0.075224	-0.00090284	0.011985	0.033099	0.10135	-0.0099672	-0.02673	0.11512	-0.11963	-0.14262	-0.054545	0.11008	-0.060953	0.023037	0.0068955	-0.080067	0.078968	-0.10694	0.047852	0.1062	-0.30762	-0.12324	-0.075824
0.022607	0.075369	0.0052077	0.013952	0.095098	0.17043	-0.016182	-0.03314	0.14486	-0.16921	-0.14672	-0.053385	0.12284	-0.20231	-0.00884	0.056449	-0.11203	0.064312	-0.14486	0.080479	0.13461	-0.33651	-0.21147	-0.055795
0.045718	0.05129	0.01707	0.010424	0.12986	0.19367	-0.011406	-0.080793	0.18124	-0.20589	-0.16757	-0.086275	0.094807	-0.32557	-0.065396	0.090525	-0.11039	0.032037	-0.17955	0.091299	0.13891	-0.34306	-0.25715	-0.0050636
0.017658	0.050086	-0.019227	-0.02133	0.13319	0.19454	-0.00071069	-0.12659	0.19877	-0.23926	-0.17756	-0.047908	0.080324	-0.40691	-0.076807	0.15938	-0.1292	0.014295	-0.18316	0.10532	0.14336	-0.33407	-0.23857	0.047131
0.022889	0.044345	-0.041009	0.03105	0.18337	0.23184	0.0047826	-0.11827	0.24785	-0.33012	-0.14379	-0.046864	0.096767	-0.49044	-0.060366	0.21196	-0.16067	0.023328	-0.20114	0.14993	0.19559	-0.35967	-0.2584	0.10143
0.054223	0.0012327	-0.014966	0.029747	0.18789	0.25953	0.020611	-0.13408	0.25714	-0.37552	-0.10532	-0.026541	0.1502	-0.55067	-0.067227	0.25529	-0.15157	0.035828	-0.19201	0.19489	0.23495	-0.34879	-0.26106	0.168
0.059977	0.021087	-0.0092775	0.11581	0.22841	0.30841	0.056164	-0.10421	0.30703	-0.40508	-0.080681	-0.026207	0.24016	-0.57964	-0.02347	0.28986	-0.10148	0.077544	-0.12427	0.24865	0.22313	-0.41057	-0.28978	0.22177
0.041637	0.066311	0.025901	0.17154	0.32108	0.38054	0.1302	-0.057615	0.3643	-0.37377	-0.040563	0.013761	0.23761	-0.62535	0.011123	0.32603	-0.011161	0.022877	-0.063421	0.30509	0.24085	-0.40762	-0.2705	0.28511
0.069213	0.028886	0.076451	0.18973	0.42802	0.44634	0.18089	-0.018016	0.37888	-0.33519	-0.026366	0.020599	0.26981	-0.67938	0.058084	0.39291	0.040704	-0.020116	-0.061769	0.3047	0.2189	-0.42572	-0.24002	0.35742
0.13702	-0.0085289	0.16083	0.21482	0.45822	0.49517	0.23493	0.011173	0.44019	-0.41442	-0.03294	-0.0018092	0.27185	-0.72366	0.088475	0.42395	0.083261	-0.040182	-0.078068	0.29687	0.18199	-0.45979	-0.22883	0.38165
0.16066	0.017189	0.20359	0.22449	0.46594	0.51859	0.26989	0.059743	0.47494	-0.35843	-0.068648	-0.022655	0.32503	-0.748	0.094144	0.42628	0.093406	-0.018365	-0.0046272	0.29602	0.14938	-0.46354	-0.20728	0.42202
0.1519	0.065112	0.21303	0.25753	0.46673	0.51012	0.28438	0.062539	0.44843	-0.2593	-0.062599	-0.0069003	0.32704	-0.78857	0.13685	0.44024	0.14367	0.064824	0.1008	0.31085	0.12155	-0.45526	-0.18049	0.47276
0.19544	0.080027	0.2327	0.30026	0.50189	0.50582	0.32508	0.071037	0.43653	-0.18034	-0.034421	0.022247	0.36066	-0.78355	0.18829	0.44696	0.19402	0.19982	0.21795	0.35701	0.15676	-0.40114	-0.13683	0.55637
0.23424	0.090722	0.23236	0.35624	0.50788	0.51187	0.36399	0.14768	0.49936	-0.08122	-0.015775	0.14319	0.41789	-0.73883	0.24724	0.46898	0.23766	0.2456	0.298	0.39569	0.21676	-0.37907	-0.09896	0.62676
0.28878	0.07809	0.2322	0.37809	0.53284	0.5345	0.44313	0.12953	0.5252	0.034881	0.027168	0.21428	0.40724	-0.73747	0.30554	0.4949	0.30439	0.38292	0.3796	0.38095	0.26217	-0.31236	-0.059344	0.67907
0.31211	0.062098	0.27215	0.42347	0.54293	0.54788	0.4923	0.14478	0.53493	0.085631	0.05286	0.3133	0.4147	-0.66916	0.35217	0.55511	0.33198	0.46087	0.44896	0.40307	0.35734	-0.24616	-0.052801	0.67512
0.36862	0.10679	0.30367	0.40137	0.54663	0.5949	0.50003	0.1789	0.56368	0.16601	0.079841	0.38672	0.48186	-0.55937	0.44217	0.62543	0.33572	0.50954	0.5208	0.43342	0.4019	-0.18739	-0.003648	0.68539
0.38002	0.16424	0.34009	0.41417	0.55341	0.63911	0.52255	0.22801	0.61456	0.26341	0.095844	0.41708	0.51952	-0.48112	0.49259	0.66081	0.32735	0.57479	0.57873	0.47478	0.46004	-0.15464	0.036952	0.71728
0.44948	0.22877	0.41763	0.37905	0.55013	0.66131	0.4837	0.23713	0.64607	0.32412	0.1218	0.44673	0.51913	-0.42879	0.53734	0.65722	0.32477	0.65946	0.60302	0.47702	0.52789	-0.095808	0.089694	0.703
0.47235	0.26076	0.44589	0.40722	0.56044	0.68307	0.44798	0.22064	0.65998	0.39255	0.14559	0.47898	0.52449	-0.37384	0.57936	0.66696	0.37348	0.69946	0.63792	0.4712	0.59534	-0.096794	0.08934	0.70126
0.47006	0.33797	0.42753	0.48191	0.5149	0.6709	0.43507	0.21007	0.63165	0.43092	0.19949	0.47665	0.48397	-0.31739	0.57562	0.68819	0.41524	0.73115	0.66951	0.55192	0.63141	-0.057522	0.10407	0.70708
0.51366	0.39321	0.41449	0.48295	0.51793	0.67259	0.4442	0.18715	0.63758	0.46693	0.22186	0.47885	0.48031	-0.24609	0.55416	0.66073	0.42821	0.75764	0.70958	0.5476	0.62563	-0.028139	0.09485	0.69249
0.54666	0.41169	0.37064	0.51724	0.49252	0.64732	0.44722	0.13827	0.54371	0.52129	0.21717	0.46844	0.46299	-0.14717	0.59136	0.64997	0.43584	0.77771	0.72415	0.53523	0.6185	0.027562	0.088141	0.72103
0.58363	0.46806	0.33331	0.5292	0.48109	0.6046	0.45074	0.17487	0.54084	0.51627	0.25726	0.48085	0.46836	-0.059703	0.58248	0.59569	0.39891	0.76497	0.72154	0.53968	0.57483	0.0028253	0.059258	0.69962
0.60631	0.47587	0.30125	0.51228	0.48726	0.60766	0.47132	0.18332	0.55551	0.54903	0.24252	0.40314	0.45369	0.0085406	0.56659	0.53571	0.36376	0.74815	0.72616	0.52103	0.57226	0.018593	0.072287	0.67365
0.61194	0.4758	0.28583	0.51647	0.49971	0.54985	0.47892	0.14316	0.53417	0.59218	0.25409	0.38151	0.43126	0.091045	0.51276	0.47144	0.36758	0.72416	0.72111	0.52906	0.5922	0.0043693	0.075388	0.6116
0.64864	0.51029	0.2827	0.53359	0.54314	0.54674	0.46612	0.15382	0.49699	0.60894	0.27571	0.38016	0.40992	0.16706	0.47058	0.39348	0.32152	0.71049	0.73594	0.52439	0.59303	0.023812	0.0271	0.59662
0.6389	0.54427	0.22049	0.53205	0.5762	0.56229	0.4509	0.15779	0.4315	0.62964	0.27506	0.3367	0.40765	0.20164	0.43394	0.32174	0.27624	0.70005	0.72624	0.50413	0.57208	0.016655	0.0072008	0.52811
0.67771	0.52471	0.2303	0.54367	0.59272	0.52963	0.45889	0.17622	0.45265	0.64508	0.25157	0.31074	0.42487	0.18433	0.39192	0.2764	0.24302	0.69779	0.70161	0.50147	0.57278	-0.010526	-0.0090441	0.46173
0.69956	0.53533	0.25073	0.48741	0.55292	0.54801	0.46585	0.12383	0.42475	0.61058	0.25536	0.32835	0.38454	0.15815	0.36737	0.2279	0.22759	0.71532	0.65908	0.50886	0.59259	-0.024183	-0.053486	0.42152
0.70789	0.5504	0.25467	0.52802	0.54738	0.55445	0.44482	0.0861	0.4194	0.57548	0.25131	0.31674	0.4139	0.15152	0.36213	0.14665	0.22511	0.71409	0.61186	0.46319	0.53458	-0.027478	-0.086728	0.36435
0.70928	0.55624	0.27889	0.5111	0.54297	0.58109	0.43476	0.084393	0.39817	0.53521	0.28431	0.27918	0.34764	0.12635	0.31224	0.065125	0.24273	0.71128	0.55813	0.46802	0.53973	-0.011755	-0.13903	0.31201
0.70883	0.58051	0.30503	0.46496	0.5459	0.57257	0.39708	0.091319	0.38609	0.47302	0.30886	0.2586	0.36796	0.13292	0.27661	-0.0001463	0.24152	0.65433	0.51021	0.48081	0.52694	-0.028117	-0.13954	0.27374
0.70082	0.60047	0.31615	0.47174	0.55001	0.55255	0.39348	0.090942	0.35122	0.42836	0.30099	0.23552	0.3556	0.18031	0.20564	-0.026397	0.26688	0.6203	0.44428	0.42721	0.51864	-0.035138	-0.11531	0.25635
0.67686	0.58202	0.31288	0.52257	0.53579	0.53355	0.38162	0.13128	0.37165	0.34707	0.33905	0.24402	0.38308	0.16768	0.19218	0.0025495	0.27944	0.61887	0.38487	0.42777	0.47871	-0.031053	-0.15857	0.23785
0.66011	0.58352	0.33311	0.5123	0.49942	0.52599	0.3775	0.14121	0.34397	0.31937	0.37614	0.22681	0.36717	0.1457	0.17384	0.085697	0.27658	0.57024	0.36689	0.43273	0.42774	-0.052321	-0.18787	0.22414
0.65709	0.61356	0.32917	0.5288	0.46568	0.53279	0.40301	0.13768	0.32838	0.3036	0.38105	0.26495	0.34809	0.14475	0.16279	0.21855	0.2815	0.57188	0.31956	0.40184	0.3809	-0.094682	-0.19845	0.20788
0.68818	0.61376	0.35842	0.52073	0.45214	0.5323	0.39389	0.12767	0.34411	0.20482	0.33613	0.2285	0.32076	0.11494	0.1728	0.33249	0.30289	0.60528	0.27526	0.41058	0.34306	-0.11067	-0.21819	0.17745
0.69896	0.6123	0.36043	0.48101	0.47994	0.55468	0.37439	0.10066	0.32796	0.12504	0.33291	0.24021	0.33935	0.089401	0.166	0.42112	0.26095	0.60021	0.26772	0.4126	0.33125	-0.14871	-0.28008	0.17892
0.67003	0.59919	0.37568	0.48467	0.45457	0.58389	0.36942	0.18203	0.35207	0.10876	0.35607	0.22621	0.32879	0.062139	0.11128	0.53706	0.18452	0.62075	0.25726	0.41883	0.30544	-0.19729	-0.26755	0.17119
0.6135	0.57628	0.40339	0.50496	0.45785	0.59778	0.37014	0.16505	0.34021	0.050042	0.35748	0.22671	0.37816	0.073205	0.15368	0.64474	0.079774	0.61443	0.24381	0.45457	0.28588	-0.18013	-0.21817	0.16064
0.62389	0.51761	0.41418	0.45229	0.46501	0.61076	0.3553	0.17891	0.37546	0.011636	0.34691	0.2165	0.38356	0.06614	0.12235	0.72303	-0.021141	0.61676	0.22722	0.45916	0.24023	-0.15834	-0.15679	0.16984
0.60769	0.46874	0.38894	0.48455	0.4396	0.61842	0.34111	0.1863	0.31167	-0.03542	0.35728	0.19451	0.41337	0.035823	0.14593	0.78221	-0.074719	0.61307	0.22406	0.48597	0.25226	-0.13821	-0.11922	0.15672
0.59692	0.47786	0.40257	0.48185	0.42579	0.60886	0.30616	0.19113	0.34397	-0.03006	0.32919	0.14815	0.45897	-0.0034334	0.146	0.80333	-0.12064	0.62405	0.21096	0.47374	0.25171	-0.11373	-0.078338	0.18646
0.66455	0.49	0.42209	0.48655	0.39799	0.59871	0.30135	0.18894	0.36971	-0.040103	0.31343	0.17518	0.49828	-0.11084	0.19135	0.8132	-0.18024	0.61977	0.19086	0.47809	0.26231	-0.11345	-0.066271	0.20119
0.67582	0.46503	0.41476	0.49152	0.41218	0.56726	0.32177	0.2047	0.37513	-0.064291	0.34569	0.17518	0.50678	-0.24584	0.22756	0.83882	-0.22633	0.59247	0.16799	0.51285	0.28244	-0.024454	-0.062315	0.19914
0.74802	0.43163	0.4338	0.45593	0.43154	0.54151	0.33216	0.23592	0.42278	-0.044584	0.32006	0.20159	0.56353	-0.33383	0.26737	0.84278	-0.23623	0.59616	0.18537	0.51199	0.31571	-0.043073	-0.082923	0.24686
0.72889	0.41741	0.42613	0.46944	0.44783	0.56254	0.35904	0.24815	0.36883	-0.030823	0.29966	0.21413	0.53752	-0.39276	0.32207	0.82799	-0.15952	0.62713	0.20768	0.54576	0.31106	0.014456	-0.079187	0.2734
0.68933	0.40474	0.47	0.46497	0.45277	0.60303	0.38544	0.2262	0.3792	-0.0056398	0.30634	0.2447	0.50181	-0.40054	0.34627	0.81757	-0.053575	0.61316	0.24003	0.54043	0.32405	0.029205	-0.073761	0.2559
0.69473	0.41606	0.50563	0.42299	0.48066	0.61457	0.37862	0.24383	0.38768	0.038424	0.29911	0.31776	0.4953	-0.37874	0.3584	0.82815	0.024722	0.61615	0.29179	0.51726	0.33858	0.085013	-0.071719	0.2789
0.68005	0.38991	0.53611	0.37086	0.52456	0.59186	0.38123	0.24578	0.38095	0.10597	0.2826	0.37249	0.48961	-0.31802	0.34152	0.83032	0.069595	0.6204	0.36069	0.47943	0.39706	0.05333	-0.08042	0.25934
0.66749	0.34943	0.5859	0.35704	0.49997	0.58826	0.37346	0.25597	0.34465	0.16971	0.2623	0.40814	0.44555	-0.21685	0.37944	0.81928	0.13857	0.65576	0.37613	0.44234	0.39722	0.079415	-0.094632	0.23632
0.69235	0.34335	0.58288	0.34084	0.49467	0.57573	0.38303	0.23122	0.33312	0.2234	0.24778	0.46243	0.39106	-0.081854	0.41525	0.82246	0.22398	0.6561	0.37628	0.46375	0.39414	0.067162	-0.09189	0.25192
0.69872	0.34688	0.58573	0.34777	0.50429	0.57239	0.40373	0.20745	0.28914	0.25439	0.24247	0.47401	0.34811	0.026351	0.46836	0.84774	0.26676	0.67757	0.42469	0.49538	0.42565	0.047975	-0.11737	0.27728
0.67025	0.38425	0.58233	0.34479	0.53346	0.60688	0.39107	0.23383	0.32813	0.25754	0.23641	0.48974	0.31823	0.071133	0.47229	0.86806	0.30335	0.71716	0.45833	0.53726	0.43042	0.066749	-0.10556	0.26922
0.653	0.3853	0.57221	0.38158	0.57283	0.63135	0.4392	0.2057	0.31773	0.20996	0.206	0.47741	0.21147	0.13897	0.45837	0.85433	0.33995	0.73171	0.44229	0.59855	0.46799	0.09468	-0.10687	0.2647
0.66797	0.39901	0.54064	0.32722	0.55049	0.6296	0.46755	0.22099	0.27377	0.20732	0.16606	0.48958	0.21673	0.15609	0.46079	0.82349	0.35593	0.72403	0.44252	0.57532	0.46796	0.087896	-0.12922	0.27436
0.64468	0.38036	0.505	0.35455	0.49587	0.62552	0.4595	0.18348	0.19994	0.18382	0.12586	0.4761	0.18715	0.11023	0.47098	0.77727	0.40404	0.67802	0.43296	0.57015	0.43163	0.061725	-0.15291	0.2484
0.62508	0.32017	0.47297	0.32745	0.51465	0.60906	0.45078	0.12267	0.16818	0.14271	0.079813	0.45347	0.079798	0.061549	0.43877	0.75206	0.39348	0.64576	0.40493	0.56422	0.37813	0.060996	-0.20438	0.21317
0.61793	0.29186	0.44468	0.288	0.51374	0.60354	0.4341	0.11565	0.19742	0.089264	0.038685	0.3962	0.07278	0.019284	0.41594	0.72537	0.38479	0.64107	0.37312	0.50036	0.34369	0.0019397	-0.25569	0.1927
0.55515	0.25199	0.45266	0.2952	0.46657	0.57846	0.41883	0.044738	0.16767	0.07595	0.013526	0.36519	0.024142	0.016058	0.34936	0.70884	0.37834	0.59295	0.33143	0.48311	0.30327	-0.019672	-0.32162	0.17066
0.47168	0.1752	0.42014	0.24981	0.42865	0.53066	0.38732	-0.0452	0.11899	0.047056	-0.012692	0.31845	0.026508	0.019252	0.35371	0.70334	0.33862	0.54848	0.28986	0.44378	0.26519	-0.046075	-0.41256	0.1253
0.41104	0.16762	0.39863	0.21027	0.38409	0.46986	0.35251	-0.038065	0.13273	0.036833	-0.062839	0.25527	0.013436	-0.020825	0.31538	0.70759	0.30849	0.4936	0.2556	0.40349	0.23683	-0.065671	-0.44429	0.10342
0.3264	0.15892	0.3836	0.16563	0.33715	0.38502	0.3293	-0.15444	0.056856	0.0077778	-0.1032	0.22264	-0.013601	-0.081618	0.24397	0.73638	0.29433	0.48087	0.20606	0.39936	0.23002	-0.047187	-0.54756	0.1189
0.25528	0.081449	0.36969	0.15512	0.27814	0.32757	0.27792	-0.15286	0.010007	0.011106	-0.1266	0.25047	-0.0034397	-0.11841	0.19982	0.75286	0.28769	0.41535	0.19655	0.39436	0.20287	-0.075032	-0.6487	0.14921
0.21709	0.025217	0.36503	0.12894	0.24207	0.26865	0.22092	-0.25846	-0.019095	0.0063216	-0.13095	0.19788	-0.0093299	-0.17608	0.13672	0.72908	0.30484	0.38121	0.21358	0.42764	0.17915	-0.085746	-0.68691	0.18442
0.1974	-0.010987	0.32224	0.12997	0.23492	0.21351	0.15723	-0.29913	-0.032767	0.0026648	-0.11984	0.17554	-0.046271	-0.26066	0.039001	0.70459	0.32995	0.40674	0.22155	0.42524	0.13379	-0.11575	-0.69148	0.15152
0.14232	-0.036102	0.25241	0.10212	0.20574	0.14865	0.12884	-0.33103	-0.048266	-0.0051874	-0.10996	0.19166	-0.051225	-0.34084	0.007513	0.67889	0.33173	0.40099	0.22086	0.4781	0.094492	-0.1169	-0.67217	0.086778
0.089646	-0.062486	0.21626	0.067469	0.17047	0.11882	0.095858	-0.33905	-0.070094	0.002965	-0.12752	0.13786	-0.092375	-0.4102	-0.0018952	0.64575	0.31873	0.42174	0.20456	0.51197	0.10096	-0.084497	-0.64882	0.084163
0.034893	-0.080641	0.19176	0.081781	0.18744	0.12674	0.095275	-0.39316	-0.068802	-0.027643	-0.14272	0.1254	-0.010139	-0.46698	-0.021586	0.63502	0.2997	0.38462	0.19579	0.48937	0.093437	-0.097069	-0.56172	0.077468
-0.030804	-0.11569	0.19834	0.08387	0.17932	0.10432	0.07457	-0.38548	-0.10765	-0.091442	-0.17915	0.077401	-0.056109	-0.53575	-0.0078744	0.60297	0.25548	0.37336	0.1743	0.4903	0.088487	-0.11615	-0.48798	0.066543
-0.048182	-0.14369	0.20085	0.11752	0.16973	0.085959	0.034166	-0.36918	-0.10739	-0.10223	-0.23567	0.090302	-0.063661	-0.55523	-0.032865	0.58839	0.22573	0.34267	0.16826	0.53127	0.11228	-0.13686	-0.43126	0.002419
-0.053993	-0.15474	0.18517	0.14817	0.18218	0.092635	0.067549	-0.37317	-0.1371	-0.11859	-0.24879	0.058642	-0.058692	-0.57536	-0.025038	0.5894	0.20654	0.39135	0.12986	0.51385	0.12161	-0.10792	-0.44525	-0.0045662
-0.041531	-0.15123	0.16071	0.15349	0.1593	0.095368	0.0615	-0.34318	-0.11907	-0.13352	-0.21592	0.052242	-0.040835	-0.60534	-0.050813	0.60745	0.20914	0.40864	0.10721	0.52667	0.11323	-0.12218	-0.42849	-0.003534
