# Supplementary material for: Timing variability of sensorimotor integration during vocalization in individuals who stutter
Source: Sci Rep. 2018 Nov 5;8:16340. doi: 10.1038/s41598-018-34517-1 (PMC6218511; doi:10.1038/s41598-018-34517-1)
Supplement: Supplementary file 2 — Dataset 1 [file 41598_2018_34517_MOESM2_ESM.zip › compens-stutt-behav-scireports-supplementary-material/AC2031_up.txt]

-0.81223	0.10005	-0.26221	-0.12992	0.26647	0.02081	-0.081458	0.18981	0.011119	-0.19797	0.1643	0.014816	-0.1527	-0.19636	-0.18095	-0.13753	-0.26598	-0.33725	-0.061255	0.099908	-0.077906	-0.19773	-0.0636	-0.7528
-0.81586	0.11617	-0.26165	-0.080652	0.27211	0.023046	-0.078347	0.24603	0.041562	-0.16561	0.17887	0.045179	-0.14635	-0.16436	-0.20006	-0.12163	-0.19276	-0.31206	-0.014408	0.092571	-0.024977	-0.21856	-0.06749	-0.64318
-0.77537	0.14114	-0.27086	-0.040948	0.29246	0.064608	-0.060039	0.2297	0.021358	-0.21092	0.20188	0.093485	-0.13441	-0.15704	-0.12834	-0.12966	-0.20124	-0.25216	-4.4935e-06	0.055039	0.036428	-0.22941	-0.060527	-0.60625
-0.73417	0.14075	-0.27336	0.0096899	0.26992	0.053305	-0.028837	0.27588	0.025405	-0.2433	0.1972	0.11949	-0.11592	-0.15407	-0.15602	-0.18016	-0.19347	-0.18323	-0.00105	0.048614	0.053015	-0.26068	-0.058448	-0.57077
-0.68661	0.1223	-0.22557	0.040582	0.24056	0.018273	0.026062	0.27669	0.0060131	-0.30515	0.16054	0.17123	-0.11134	-0.15	-0.1479	-0.23159	-0.21023	-0.11628	0.0019389	0.033092	0.087905	-0.26315	-0.086394	-0.53121
-0.61314	0.091996	-0.17685	0.085964	0.17967	0.019553	0.073223	0.26396	0.062879	-0.33451	0.15212	0.23208	-0.10922	-0.14249	-0.12152	-0.25619	-0.18435	-0.092195	0.076802	0.056912	0.11745	-0.25611	-0.080742	-0.50715
-0.58504	0.11129	-0.14765	0.12582	0.14278	0.03365	0.16096	0.30716	0.070995	-0.34732	0.16477	0.2973	-0.080286	-0.17196	-0.12694	-0.29275	-0.13667	-0.048855	0.08978	0.011441	0.16604	-0.29939	-0.10695	-0.49786
-0.55469	0.12036	-0.14939	0.1492	0.12904	0.0085654	0.20649	0.23659	0.077172	-0.35923	0.15991	0.33669	-0.088737	-0.20625	-0.055243	-0.32563	-0.13371	0.0026637	0.13007	0.010706	0.13683	-0.29761	-0.10749	-0.50469
-0.46427	0.14072	-0.15428	0.13553	0.12092	0.00076608	0.25423	0.20602	0.10256	-0.41148	0.14955	0.37984	-0.096605	-0.21995	-0.11018	-0.34477	-0.060891	0.052053	0.14334	0.00066785	0.17098	-0.2954	-0.09555	-0.49463
-0.49307	0.15123	-0.14565	0.13093	0.077683	-0.030249	0.25955	0.19244	0.11623	-0.37059	0.12115	0.36765	-0.10572	-0.18318	-0.074266	-0.38353	-0.10266	0.10461	0.15343	0.011422	0.16813	-0.31049	-0.095493	-0.5111
-0.44029	0.14811	-0.15811	0.1082	0.046042	-0.028833	0.29415	0.13352	0.086406	-0.36856	0.10651	0.3273	-0.12716	-0.1346	-0.10327	-0.42544	-0.10397	0.14542	0.12438	0.03587	0.17257	-0.27272	-0.066958	-0.50347
-0.387	0.15916	-0.15612	0.12864	-0.013283	-0.025095	0.32643	0.076639	0.073126	-0.33776	0.11961	0.29703	-0.12324	-0.13369	-0.091208	-0.4395	-0.12296	0.19429	0.1347	0.071638	0.18878	-0.24131	-0.050813	-0.49819
-0.32209	0.19681	-0.19352	0.15013	-0.02355	-0.0088681	0.32899	0.047194	0.091613	-0.27141	0.083266	0.24294	-0.13765	-0.13329	-0.13499	-0.46317	-0.11717	0.23522	0.09402	0.054246	0.18165	-0.21799	-0.022176	-0.46224
-0.32664	0.17777	-0.21479	0.16955	-0.020145	-0.026926	0.3069	0.016406	0.037339	-0.30643	0.052952	0.21438	-0.1388	-0.12938	-0.1476	-0.46585	-0.10024	0.25663	0.09727	0.044262	0.18425	-0.21866	0.012132	-0.44694
-0.3061	0.14416	-0.19136	0.16876	-0.029241	-0.045866	0.26135	0.043271	0.04515	-0.25891	0.065018	0.1842	-0.17517	-0.10856	-0.17628	-0.42018	-0.065263	0.2536	0.11181	0.023233	0.17555	-0.21585	-0.019252	-0.41226
-0.21334	0.14503	-0.17344	0.20284	-0.052828	-0.059275	0.19937	0.0023631	0.076284	-0.18498	0.080687	0.15511	-0.2235	-0.10865	-0.18566	-0.3811	-0.069971	0.23115	0.098377	0.0683	0.12797	-0.18177	-0.010401	-0.40647
-0.22374	0.15561	-0.12843	0.1882	-0.028028	-0.10498	0.13979	0.021164	0.10208	-0.16554	0.078801	0.16259	-0.23068	-0.076637	-0.20209	-0.31311	-0.047	0.219	0.093337	0.088344	0.14752	-0.17003	-0.011635	-0.39648
-0.20649	0.15198	-0.086038	0.17374	-0.028742	-0.1762	0.077522	0.030732	0.11586	-0.13199	0.084207	0.12207	-0.23097	-0.072781	-0.20864	-0.25792	-0.045945	0.2037	0.066178	0.09991	0.12399	-0.17826	-0.0063336	-0.35326
-0.18847	0.087002	-0.052257	0.16838	-0.057906	-0.25052	0.046453	0.059697	0.10347	-0.079826	0.083417	0.094032	-0.24979	-0.046608	-0.14477	-0.24003	-0.070928	0.15397	0.087977	0.10038	0.11071	-0.18214	-0.00056828	-0.339
-0.14947	0.024762	-0.028636	0.17393	-0.0519	-0.28304	0.048794	0.067511	0.073576	-0.030686	0.05434	0.059397	-0.26692	-0.072909	-0.1483	-0.18926	-0.030981	0.13248	0.07665	0.093256	0.099213	-0.13788	0.00032213	-0.29524
-0.1635	-0.010936	-0.031666	0.14547	-0.042235	-0.3063	0.06379	0.086442	0.088115	-0.012382	0.018642	0.080132	-0.27797	-0.060167	-0.071834	-0.13278	-0.028783	0.11966	0.078516	0.12704	0.091484	-0.099832	0.019998	-0.29621
-0.12466	-0.0065341	-0.046755	0.11599	-0.02567	-0.32292	0.036093	0.062559	0.059481	0.012143	-0.029536	0.067398	-0.26458	-0.068299	-0.12993	-0.102	0.00051532	0.072773	0.091077	0.11727	0.117	-0.078177	0.03626	-0.25468
-0.064401	0.017617	-0.0476	0.095195	-0.048807	-0.32435	0.02369	0.039066	0.055196	0.030438	-0.040376	0.053295	-0.20609	-0.096679	-0.099152	-0.085389	0.0096463	0.049833	0.087444	0.10305	0.080953	-0.061963	0.032193	-0.20925
0.03205	0.06923	-0.042141	0.069504	-0.051543	-0.30532	0.018872	0.053016	0.015983	0.056146	-0.021687	0.071433	-0.19166	-0.099884	0.0093606	-0.079276	0.024854	0.006335	0.042699	0.14002	0.059995	-0.046526	0.066054	-0.14507
0.040973	0.01697	-0.042422	0.032588	-0.048699	-0.28868	-0.021077	0.080411	0.025656	0.054905	0.019936	0.056369	-0.16008	-0.092056	0.042465	-0.066376	0.0044982	-0.020103	0.016965	0.11372	0.048533	-0.034445	0.08902	-0.10591
0.006415	-0.013646	-0.042646	0.029982	-0.04384	-0.28471	-0.014064	0.0068484	0.029315	0.037383	0.052123	0.020694	-0.13262	-0.042891	0.046022	-0.029571	-0.011309	-0.021501	0.0082998	0.046023	0.038395	-0.02326	0.064572	-0.052437
-0.0036531	-0.014736	-0.035444	0.041417	-0.055375	-0.23924	-0.024248	0.0030213	0.039548	0.014388	0.045918	-0.0072246	-0.10023	-0.0094748	0.080482	-0.016029	0.0043287	-0.014427	0.0054818	0.048979	0.029284	-0.02833	0.055188	-0.013277
0.020296	-0.017711	-0.037094	0.018344	-0.059617	-0.13674	-0.031648	-0.011494	0.030994	0.0073658	0.040525	-0.0061967	-0.063885	-0.013733	0.078027	-0.0080435	0.001935	0.0092857	-0.0056715	0.00061508	0.039601	-0.036795	0.035653	0.00882
0.004548	-0.027484	-0.0057235	-0.013494	0.00066185	-0.048502	-0.013871	-0.0063197	0.025552	0.0074733	0.014133	0.0081488	-0.037003	-0.021997	0.062388	-0.010852	0.0083616	0.015848	0.026649	0.010967	0.0061134	-0.034543	0.013701	-0.010165
0	0	0	0	0	0	0	0	0	0	0	0	0	0	0	0	0	0	0	0	0	0	0	0
-0.036098	0.011562	-0.030494	-0.0061909	0.0066349	0.071032	0.067607	-0.0049385	0.029303	0.036867	-0.00025141	-0.013671	0.019701	0.020772	-5.4024e-05	0.0066372	-0.010428	0.003991	-0.0078294	-0.022156	-0.017264	-0.0070529	0.0050478	-0.034413
-0.088738	0.02195	-0.048706	-0.035423	0.030557	0.08088	0.11172	-0.00068062	0.0029522	0.062745	-0.0061302	0.0016433	0.041431	0.025351	-0.013726	-0.0057987	-0.007369	0.013399	-0.042725	0.039322	-0.056345	-0.034501	-0.013788	-0.069609
-0.12556	0.073891	-0.065955	-0.023694	0.032105	0.11782	0.096706	0.013393	0.020534	0.032812	-0.0025708	0.008289	0.056942	0.023777	-0.038403	-0.0023667	-0.0083106	0.008111	-0.07727	0.013436	-0.025523	0.014846	-0.030869	-0.1468
-0.14504	0.10527	-0.099915	-0.06905	0.032496	0.13877	0.092316	0.018446	0.016855	0.052585	-0.029103	0.0015262	0.051675	0.036529	-0.059119	-0.00078933	-0.00080912	0.018403	-0.062575	-0.0046776	-0.030707	0.026999	-0.035073	-0.11505
-0.19525	0.10797	-0.12718	-0.093341	0.0044182	0.13828	0.098809	0.066351	0.04726	0.04063	-0.036841	0.0022042	0.046138	0.01153	-0.023373	0.0066879	-0.035283	0.0087094	-0.10754	-0.02596	-0.002698	0.03496	-0.049515	-0.12987
-0.23434	0.089161	-0.10445	-0.079743	-0.039062	0.11754	0.11366	0.0067325	0.045082	0.023739	-0.036604	-0.0018588	0.038636	-0.023882	-0.055094	-0.027829	-0.054124	0.012386	-0.12085	-0.0050506	0.01649	0.066107	-0.03752	-0.12448
-0.25086	0.091803	-0.096458	-0.094563	-0.059214	0.13125	0.085082	0.029342	0.05245	0.015179	-0.054744	0.03201	0.045523	-0.054142	-0.14802	-0.062404	-0.12002	0.028929	-0.13786	-0.013958	0.038595	0.085382	-0.014409	-0.092164
-0.3014	0.099519	-0.12613	-0.058897	-0.050356	0.10854	0.10024	-0.0073108	0.073987	-0.055611	-0.069218	0.065909	0.054721	-0.060746	-0.15957	-0.060769	-0.1496	0.086835	-0.13605	0.00075921	0.051977	0.091455	0.0060818	-0.12033
-0.30232	0.1276	-0.15604	-0.11393	-0.068101	0.11087	0.084697	0.047983	0.11514	-0.099756	-0.11532	0.080358	0.052015	-0.05147	-0.15778	-0.070441	-0.1661	0.10743	-0.17163	-0.043231	0.07384	0.069575	0.068273	-0.13947
-0.33687	0.12631	-0.18967	-0.1184	-0.060076	0.14708	0.02674	0.036923	0.16891	-0.1068	-0.14723	0.095655	0.069663	-0.052257	-0.2046	-0.073804	-0.27303	0.10859	-0.14921	-0.050216	0.11462	0.075576	0.11652	-0.17746
-0.34889	0.086312	-0.21581	-0.13079	-0.06024	0.19041	0.025629	0.094531	0.15164	-0.096892	-0.14448	0.11702	0.091352	-0.067505	-0.20523	-0.044164	-0.27016	0.12356	-0.11229	-0.10286	0.14389	0.075776	0.13984	-0.19563
-0.35457	0.013666	-0.26183	-0.080184	-0.086576	0.17469	0.01344	0.071764	0.13338	-0.09345	-0.17168	0.12026	0.072887	-0.099727	-0.22157	-0.0066021	-0.29751	0.12612	-0.056751	-0.11371	0.17297	0.065186	0.14568	-0.25099
-0.38764	-0.009221	-0.30981	-0.10011	-0.087545	0.11808	-0.014027	0.073578	0.096926	-0.10028	-0.19421	0.10896	0.048033	-0.12091	-0.28458	-0.035875	-0.25218	0.13976	-0.0055722	-0.16162	0.16341	0.045599	0.17172	-0.2594
-0.41409	-0.076477	-0.30597	-0.053455	-0.089236	0.099236	-0.048596	0.10467	0.086149	-0.11912	-0.18974	0.11984	0.015315	-0.15242	-0.3238	-0.08544	-0.24347	0.11358	0.057381	-0.16758	0.15193	0.050827	0.16808	-0.30021
-0.45123	-0.082853	-0.30844	-0.080737	-0.063308	0.092603	-0.086645	0.1797	0.048864	-0.10843	-0.20342	0.1103	-0.026489	-0.22234	-0.31332	-0.088746	-0.22956	0.087444	0.033265	-0.20493	0.10778	0.027849	0.18332	-0.29057
-0.40359	-0.11253	-0.33805	-0.09037	-0.061019	0.099348	-0.099032	0.17801	0.012467	-0.10118	-0.22862	0.050745	-0.092272	-0.30179	-0.34427	-0.10066	-0.25048	0.07348	0.0085134	-0.22486	0.072081	-0.017577	0.18856	-0.34231
-0.42086	-0.099395	-0.34602	-0.069134	-0.080187	0.089455	-0.12349	0.17739	-0.023479	-0.10339	-0.26046	-0.016314	-0.19095	-0.33171	-0.29075	-0.10097	-0.22238	0.048887	-0.0056689	-0.30837	0.066205	0.003438	0.1441	-0.39276
-0.44489	-0.10256	-0.35836	-0.081912	-0.068646	0.046938	-0.14619	0.208	-0.061424	-0.10334	-0.28956	-0.052627	-0.20707	-0.33398	-0.24132	-0.12905	-0.15726	0.053612	-0.045614	-0.32422	0.056782	0.024676	0.1243	-0.41793
-0.49381	-0.1036	-0.35703	-0.046126	-0.067204	0.014734	-0.15327	0.14257	-0.061603	-0.074699	-0.31002	-0.085203	-0.16008	-0.32537	-0.18905	-0.15803	-0.12634	0.067899	-0.035357	-0.31195	0.11289	0.033871	0.14502	-0.40673
-0.53246	-0.15284	-0.34836	-0.03881	-0.10228	-0.012609	-0.19362	0.18056	-0.051393	-0.07093	-0.33084	-0.069905	-0.093544	-0.29168	-0.14641	-0.19922	-0.064771	0.078441	-0.052326	-0.2674	0.11135	0.07927	0.12051	-0.40068
-0.50915	-0.13004	-0.37001	-0.044936	-0.10876	-0.046019	-0.21678	0.13292	-0.081977	-0.051541	-0.38202	-0.061996	0.0060225	-0.24578	-0.14422	-0.25006	-0.056792	0.088456	-0.06259	-0.20966	0.13016	0.072565	0.10253	-0.42363
-0.50262	-0.13725	-0.39415	-0.084433	-0.17017	-0.098749	-0.23688	0.072608	-0.072526	-0.036229	-0.43521	-0.083104	0.063897	-0.22191	-0.15599	-0.26623	-0.072013	0.10932	-0.081503	-0.16076	0.12548	0.077904	0.087453	-0.40037
-0.48845	-0.16706	-0.43477	-0.10212	-0.23794	-0.098523	-0.30339	0.094162	-0.13934	0.010653	-0.47866	-0.10024	0.081752	-0.20737	-0.14389	-0.2891	-0.069	0.075392	-0.15631	-0.13515	0.10885	0.10162	0.070233	-0.37684
-0.55705	-0.19176	-0.48718	-0.14347	-0.29652	-0.10616	-0.28147	0.07247	-0.14911	0.0224	-0.51386	-0.10172	0.091347	-0.16911	-0.13486	-0.33251	-0.068692	0.066105	-0.18111	-0.1837	0.10043	0.078935	0.073019	-0.32692
-0.5556	-0.20928	-0.49074	-0.15076	-0.30669	-0.15381	-0.246	-0.023287	-0.19152	0.042579	-0.53341	-0.091524	0.11761	-0.11257	-0.12295	-0.40639	-0.10725	0.09354	-0.24647	-0.1978	0.076633	0.09232	0.07633	-0.2748
-0.56291	-0.17229	-0.50549	-0.18365	-0.3205	-0.20232	-0.27261	-0.039821	-0.18682	0.028664	-0.58005	-0.10686	0.11017	-0.097483	-0.12992	-0.46894	-0.084799	0.10781	-0.28666	-0.18592	0.076371	0.085026	0.057638	-0.24748
-0.57575	-0.14303	-0.53989	-0.22614	-0.42003	-0.19164	-0.27328	-0.036712	-0.23358	0.0044981	-0.62136	-0.12732	0.097369	-0.081124	-0.11923	-0.50187	-0.097658	0.062407	-0.28036	-0.20872	0.077766	0.074158	0.070406	-0.23542
-0.59	-0.14076	-0.56061	-0.2229	-0.41291	-0.20861	-0.31031	-0.057306	-0.23464	-0.0084911	-0.62568	-0.14924	0.093375	-0.10496	-0.11828	-0.56651	-0.13085	-0.004131	-0.28134	-0.20778	0.069126	0.065807	0.047044	-0.25628
-0.61462	-0.1285	-0.58406	-0.21809	-0.36807	-0.19364	-0.34142	-0.057744	-0.31317	-0.00034858	-0.64585	-0.16892	0.089641	-0.1474	-0.081344	-0.61865	-0.16631	-0.024893	-0.2817	-0.22874	0.052546	0.011598	0.028865	-0.23006
-0.59292	-0.14249	-0.59619	-0.25148	-0.37234	-0.21851	-0.32199	-0.10844	-0.25326	-0.03619	-0.66763	-0.18106	0.055599	-0.12516	-0.11256	-0.65689	-0.14067	-0.044497	-0.27469	-0.23418	0.014485	-0.030231	0.014365	-0.2656
-0.66139	-0.16482	-0.6165	-0.26768	-0.37109	-0.21058	-0.3183	-0.12552	-0.27752	-0.081221	-0.65741	-0.18183	0.0061533	-0.11899	-0.059729	-0.68637	-0.10368	-0.043335	-0.29233	-0.27477	0.0071499	-0.074864	0.0074663	-0.30565
-0.64939	-0.11948	-0.637	-0.26832	-0.3521	-0.21714	-0.37689	-0.088099	-0.2521	-0.12905	-0.62887	-0.17547	-0.020712	-0.14232	-0.031627	-0.69109	-0.10794	-0.054335	-0.31569	-0.30866	-0.01824	-0.08811	0.0098598	-0.34188
-0.59651	-0.10747	-0.64718	-0.3475	-0.3583	-0.26149	-0.39046	-0.10102	-0.29954	-0.17981	-0.59682	-0.20879	-0.046169	-0.16185	-0.015103	-0.71243	-0.12392	-0.05193	-0.31045	-0.28182	-0.020204	-0.13273	0.014298	-0.34617
-0.61097	-0.10977	-0.64316	-0.36491	-0.38831	-0.29166	-0.37245	-0.13093	-0.32024	-0.24569	-0.58291	-0.22181	-0.08272	-0.15515	-0.067597	-0.72487	-0.09928	-0.067023	-0.27273	-0.24782	-0.046364	-0.16964	0.023865	-0.31231
-0.59468	-0.10984	-0.62492	-0.38298	-0.36248	-0.32365	-0.36718	-0.11627	-0.33374	-0.27781	-0.59759	-0.23626	-0.11875	-0.16016	-0.045581	-0.72197	-0.10874	-0.098679	-0.32792	-0.22757	-0.085233	-0.17714	0.03801	-0.29985
-0.60627	-0.097641	-0.62079	-0.40172	-0.3657	-0.32162	-0.37954	-0.24602	-0.3273	-0.28037	-0.61077	-0.24008	-0.15647	-0.18369	-0.087825	-0.69293	-0.09567	-0.09078	-0.3129	-0.20361	-0.083924	-0.14872	0.081145	-0.29379
-0.63576	-0.10566	-0.62434	-0.426	-0.33199	-0.29349	-0.36546	-0.25962	-0.36416	-0.29993	-0.60826	-0.22657	-0.21548	-0.17108	-0.074973	-0.67466	-0.10197	-0.10206	-0.29972	-0.20726	-0.06044	-0.13622	0.083897	-0.26406
-0.62493	-0.13307	-0.61821	-0.48971	-0.32413	-0.32549	-0.38698	-0.28727	-0.37257	-0.29879	-0.54575	-0.24369	-0.25685	-0.1803	-0.073491	-0.66498	-0.1264	-0.10441	-0.28698	-0.24517	-0.073199	-0.17224	0.10084	-0.26802
-0.61307	-0.1614	-0.5994	-0.51558	-0.33757	-0.3545	-0.40744	-0.33529	-0.37592	-0.29638	-0.48982	-0.21972	-0.29161	-0.17154	-0.10147	-0.63822	-0.089349	-0.10546	-0.26747	-0.24563	-0.066511	-0.19311	0.097646	-0.29703
-0.61486	-0.19862	-0.55851	-0.47252	-0.39698	-0.36993	-0.39612	-0.3799	-0.43116	-0.25426	-0.44585	-0.22686	-0.30531	-0.15817	-0.10339	-0.59333	-0.10467	-0.12819	-0.24772	-0.26275	-0.084283	-0.21789	0.099312	-0.32383
-0.61153	-0.19614	-0.56886	-0.48406	-0.41578	-0.32865	-0.4341	-0.44144	-0.42034	-0.24712	-0.39618	-0.24964	-0.31301	-0.17543	-0.10256	-0.55331	-0.10433	-0.14826	-0.23927	-0.2436	-0.092179	-0.2271	0.095856	-0.35954
-0.63275	-0.13251	-0.58804	-0.46131	-0.45674	-0.30642	-0.43451	-0.44949	-0.45452	-0.25399	-0.4465	-0.26502	-0.32897	-0.21949	-0.15535	-0.51894	-0.13845	-0.15535	-0.2285	-0.2761	-0.11803	-0.2319	0.090873	-0.38997
-0.63946	-0.096189	-0.57417	-0.52396	-0.51714	-0.31504	-0.43873	-0.46736	-0.43907	-0.26325	-0.50585	-0.28918	-0.35839	-0.23617	-0.17805	-0.51333	-0.20291	-0.17415	-0.23088	-0.27096	-0.11531	-0.24548	0.099711	-0.45779
-0.63796	-0.13181	-0.59234	-0.60993	-0.50552	-0.30924	-0.42309	-0.41265	-0.4014	-0.28187	-0.54735	-0.26676	-0.40606	-0.20851	-0.18829	-0.50963	-0.22988	-0.17453	-0.21824	-0.27721	-0.098296	-0.21717	0.081496	-0.50317
-0.65766	-0.13672	-0.61392	-0.62028	-0.53222	-0.31954	-0.37483	-0.48254	-0.41102	-0.29657	-0.57065	-0.23271	-0.45665	-0.2229	-0.20135	-0.47961	-0.23127	-0.14186	-0.20911	-0.28827	-0.12011	-0.17407	0.042467	-0.49496
-0.67179	-0.13959	-0.63435	-0.63275	-0.58187	-0.32085	-0.31998	-0.39994	-0.40217	-0.27524	-0.56367	-0.1977	-0.50196	-0.20664	-0.21292	-0.42533	-0.25064	-0.10258	-0.1944	-0.29255	-0.11937	-0.13299	0.022432	-0.46548
-0.65132	-0.11331	-0.65908	-0.63057	-0.58461	-0.29773	-0.27393	-0.34761	-0.42012	-0.29042	-0.56818	-0.12713	-0.55507	-0.19555	-0.19903	-0.3645	-0.30917	-0.093822	-0.18029	-0.31447	-0.13603	-0.1218	0.052587	-0.49208
-0.66331	-0.17383	-0.64985	-0.60467	-0.57586	-0.31168	-0.21199	-0.36555	-0.40188	-0.28712	-0.59664	-0.079935	-0.59344	-0.2095	-0.22191	-0.33388	-0.29126	-0.076919	-0.17794	-0.2738	-0.1563	-0.084137	0.059408	-0.48781
-0.68941	-0.18646	-0.6618	-0.56886	-0.61646	-0.27214	-0.19412	-0.31873	-0.43563	-0.25915	-0.62199	-0.035183	-0.62001	-0.21545	-0.19105	-0.29236	-0.29	-0.060501	-0.19424	-0.31063	-0.16829	-0.090338	0.032444	-0.50841
-0.68074	-0.24546	-0.68288	-0.59345	-0.618	-0.24379	-0.20408	-0.26491	-0.44994	-0.2168	-0.66699	-0.013687	-0.63992	-0.22768	-0.2135	-0.26108	-0.28732	-0.041009	-0.19461	-0.2815	-0.17631	-0.089067	-0.019936	-0.48957
-0.70144	-0.32696	-0.69181	-0.60092	-0.62195	-0.26128	-0.23471	-0.23299	-0.47627	-0.19042	-0.71589	-0.01173	-0.65238	-0.24541	-0.22265	-0.24192	-0.32073	-0.031044	-0.22065	-0.33503	-0.17344	-0.052032	-0.079821	-0.50973
-0.69417	-0.39381	-0.68365	-0.60614	-0.5494	-0.25181	-0.24932	-0.24675	-0.47331	-0.15205	-0.73268	-0.0095962	-0.6892	-0.24089	-0.25732	-0.25005	-0.31648	-0.032478	-0.24009	-0.36349	-0.15457	0.0056184	-0.13135	-0.52773
-0.72946	-0.5325	-0.66254	-0.60105	-0.49398	-0.27672	-0.23198	-0.24232	-0.47625	-0.10677	-0.72869	0.004956	-0.73266	-0.23914	-0.2861	-0.22837	-0.35711	-0.015613	-0.26257	-0.40646	-0.15891	0.022336	-0.16399	-0.49334
-0.74391	-0.64262	-0.66563	-0.54024	-0.52049	-0.31305	-0.24277	-0.26665	-0.5115	-0.12383	-0.72669	0.014987	-0.74118	-0.27032	-0.26547	-0.21217	-0.42981	-0.0049976	-0.29837	-0.39445	-0.15825	0.020544	-0.21912	-0.45803
-0.75639	-0.74551	-0.6686	-0.54226	-0.53352	-0.33394	-0.26966	-0.29376	-0.46504	-0.11703	-0.74498	-0.025421	-0.73102	-0.29029	-0.26814	-0.26125	-0.46794	0.022658	-0.31843	-0.40717	-0.16388	0.03863	-0.24557	-0.45561
-0.75992	-0.84343	-0.66677	-0.56192	-0.50001	-0.35237	-0.26863	-0.24406	-0.44827	-0.10784	-0.75387	-0.045311	-0.73329	-0.2779	-0.28254	-0.28402	-0.53805	0.04137	-0.36418	-0.3517	-0.1998	0.043538	-0.2714	-0.4314
-0.7584	-0.96125	-0.66156	-0.53516	-0.48478	-0.36711	-0.29525	-0.28656	-0.47816	-0.10872	-0.75726	-0.060093	-0.71987	-0.26694	-0.33329	-0.30667	-0.55379	-0.0048439	-0.37494	-0.37033	-0.20309	0.040668	-0.29405	-0.38648
-0.79218	-1.015	-0.66643	-0.56147	-0.44417	-0.39287	-0.32917	-0.28017	-0.42441	-0.11523	-0.70225	-0.084771	-0.71137	-0.27145	-0.2841	-0.36652	-0.59991	-0.023765	-0.35004	-0.40184	-0.20092	0.018885	-0.27444	-0.36088
-0.84217	-1.0467	-0.66313	-0.57745	-0.42629	-0.38574	-0.36178	-0.29966	-0.44281	-0.12522	-0.65189	-0.12714	-0.69932	-0.26294	-0.28917	-0.41737	-0.60388	-0.069688	-0.31864	-0.40085	-0.20629	0.004877	-0.27085	-0.33812
-0.85314	-1.1288	-0.671	-0.55574	-0.43986	-0.36724	-0.40318	-0.33164	-0.43717	-0.16619	-0.63844	-0.16669	-0.68075	-0.25914	-0.33822	-0.47433	-0.5963	-0.105	-0.32614	-0.41528	-0.1723	0.046503	-0.29813	-0.29134
-0.84971	-1.2002	-0.66538	-0.52169	-0.46204	-0.35063	-0.41603	-0.35029	-0.426	-0.17527	-0.60621	-0.17191	-0.66476	-0.23703	-0.30762	-0.52176	-0.59478	-0.077998	-0.31247	-0.43122	-0.12345	0.057163	-0.26419	-0.24038
-0.87352	-1.2759	-0.65426	-0.54488	-0.42439	-0.3409	-0.41526	-0.35842	-0.44723	-0.17715	-0.59068	-0.18703	-0.63551	-0.22263	-0.34568	-0.56621	-0.57859	-0.094185	-0.34011	-0.47281	-0.09728	0.028516	-0.2552	-0.17605
-0.85666	-1.3337	-0.66399	-0.5431	-0.43009	-0.35492	-0.42831	-0.36699	-0.41147	-0.16743	-0.61412	-0.18519	-0.58012	-0.22525	-0.32135	-0.63062	-0.52602	-0.093396	-0.33256	-0.46241	-0.052786	0.037182	-0.2389	-0.14924
-0.86796	-1.3698	-0.67634	-0.54216	-0.44645	-0.38191	-0.44851	-0.36144	-0.36936	-0.18486	-0.60534	-0.17743	-0.51544	-0.20288	-0.30052	-0.66194	-0.4721	-0.075294	-0.33778	-0.49678	-0.0090725	0.055896	-0.24656	-0.090899
-0.86477	-1.3653	-0.67887	-0.59792	-0.44567	-0.40214	-0.43907	-0.33859	-0.41233	-0.16522	-0.59614	-0.18631	-0.46814	-0.18504	-0.26168	-0.67006	-0.42605	-0.093045	-0.33609	-0.4835	0.017889	0.070301	-0.2469	-0.069491
-0.86241	-1.3473	-0.67235	-0.62725	-0.45818	-0.40815	-0.43257	-0.3523	-0.44043	-0.146	-0.57134	-0.18546	-0.45195	-0.16677	-0.23122	-0.70421	-0.42595	-0.11862	-0.3409	-0.49796	0.023209	0.062094	-0.20846	-0.057783
-0.88421	-1.2986	-0.64725	-0.59539	-0.46959	-0.43147	-0.43148	-0.39291	-0.38369	-0.22345	-0.56183	-0.1623	-0.44989	-0.16812	-0.23389	-0.71726	-0.41272	-0.12637	-0.3166	-0.47364	0.03824	0.10696	-0.18496	-0.025519
-0.86724	-1.2193	-0.58939	-0.56534	-0.45872	-0.4101	-0.42528	-0.36417	-0.39747	-0.214	-0.58253	-0.1463	-0.41854	-0.1709	-0.2386	-0.70842	-0.40523	-0.093616	-0.29918	-0.47324	0.026068	0.12418	-0.18235	0.034414
-0.80241	-1.1655	-0.53891	-0.55712	-0.44904	-0.37283	-0.36799	-0.34056	-0.37911	-0.24106	-0.56005	-0.14625	-0.38843	-0.18229	-0.21902	-0.71522	-0.39615	-0.069335	-0.27014	-0.43613	0.060631	0.11826	-0.15682	0.087338
-0.7471	-1.1009	-0.53374	-0.549	-0.46539	-0.34129	-0.33537	-0.29472	-0.44502	-0.25678	-0.54423	-0.13735	-0.38795	-0.166	-0.22039	-0.71145	-0.41576	-0.056188	-0.24061	-0.39027	0.099283	0.10296	-0.14116	0.09813
-0.72158	-1.0533	-0.49704	-0.55777	-0.4686	-0.35437	-0.33856	-0.29791	-0.41508	-0.21968	-0.52939	-0.10845	-0.38674	-0.14628	-0.22109	-0.696	-0.4372	-0.027213	-0.24647	-0.38631	0.11399	0.1165	-0.1205	0.11275
-0.67635	-0.95542	-0.4283	-0.54536	-0.47511	-0.32396	-0.32624	-0.31393	-0.3893	-0.20813	-0.5206	-0.071942	-0.39765	-0.15374	-0.19309	-0.67283	-0.42562	0.018898	-0.27297	-0.41031	0.1213	0.13617	-0.086755	0.15971
-0.65242	-0.87513	-0.38945	-0.5369	-0.4173	-0.32501	-0.31712	-0.26152	-0.40755	-0.21534	-0.5043	-0.049242	-0.41879	-0.13769	-0.22279	-0.66128	-0.44453	0.035821	-0.24892	-0.37254	0.1458	0.13909	-0.078162	0.19569
-0.60756	-0.82152	-0.36937	-0.54981	-0.3806	-0.28277	-0.28864	-0.25752	-0.41378	-0.1507	-0.4557	-0.0096655	-0.43735	-0.088447	-0.17296	-0.63622	-0.41864	0.075452	-0.23302	-0.35314	0.13576	0.16509	-0.075718	0.17465
-0.60234	-0.78756	-0.36778	-0.50498	-0.36488	-0.22787	-0.27291	-0.25735	-0.35083	-0.11836	-0.42551	0.033212	-0.4574	-0.090564	-0.19585	-0.5855	-0.41964	0.10836	-0.21345	-0.35815	0.15838	0.18428	-0.059118	0.14603
-0.60679	-0.74729	-0.37639	-0.52819	-0.30376	-0.23831	-0.25692	-0.17698	-0.32247	-0.12999	-0.42881	0.085379	-0.44737	-0.078354	-0.19834	-0.53323	-0.42384	0.12633	-0.22236	-0.35585	0.16662	0.13412	-0.032257	0.10404
-0.62223	-0.69847	-0.37536	-0.46459	-0.33152	-0.27063	-0.21383	-0.16056	-0.35332	-0.10205	-0.42693	0.15711	-0.42321	-0.088238	-0.1921	-0.49716	-0.36581	0.13194	-0.2379	-0.31661	0.15342	0.12748	-0.038431	0.076789
-0.5819	-0.61839	-0.36452	-0.44635	-0.3219	-0.27418	-0.18426	-0.13372	-0.3677	-0.097906	-0.43161	0.22991	-0.38853	-0.085147	-0.11626	-0.49162	-0.3834	0.17364	-0.24138	-0.31496	0.15813	0.14732	-0.044849	0.015518
-0.60471	-0.57223	-0.36602	-0.45993	-0.29789	-0.28038	-0.085524	-0.14826	-0.31145	-0.059051	-0.3983	0.26234	-0.33422	-0.1204	-0.09028	-0.47243	-0.37315	0.1765	-0.19799	-0.31533	0.16253	0.15005	-0.070981	-0.045926
-0.62421	-0.53708	-0.38329	-0.43345	-0.2674	-0.25859	-0.062359	-0.20891	-0.31788	-0.070503	-0.37357	0.25831	-0.28361	-0.12706	-0.058275	-0.45813	-0.36373	0.12944	-0.20195	-0.34163	0.15294	0.165	-0.095657	-0.080321
