# Supplementary material for: Timing variability of sensorimotor integration during vocalization in individuals who stutter
Source: Sci Rep. 2018 Nov 5;8:16340. doi: 10.1038/s41598-018-34517-1 (PMC6218511; doi:10.1038/s41598-018-34517-1)
Supplement: Supplementary file 2 — Dataset 1 [file 41598_2018_34517_MOESM2_ESM.zip › compens-stutt-behav-scireports-supplementary-material/AC2034_control.txt]

-0.057534	0.055447	0.064996	0.087707	-0.0042644	0.15026	-0.31785	-0.41537	-0.22531	0.039532	-0.058759	-1.1953	-0.059936	-0.28899	0.17815	-0.22051	0.17859	0.52848	0.22241	0.055135	0.18852	-0.11514	0.04965	0.25334	0.0080629	-0.01483
-0.093439	0.041751	0.049902	0.062749	-0.0075282	0.19181	-0.29684	-0.37342	-0.25768	0.016556	-0.10534	-1.0942	-0.16485	-0.24871	0.19514	-0.20676	0.12633	0.51444	0.21083	0.094208	0.25662	-0.078855	0.062482	0.32228	0.020606	-0.024695
-0.027847	0.05702	0.059809	0.10462	0.018312	0.20707	-0.2977	-0.34566	-0.30316	0.028018	-0.061253	-1.0007	-0.14998	-0.2052	0.11154	-0.1899	0.093826	0.55846	0.17101	0.1351	0.27585	-0.11905	0.069753	0.35775	0.077977	-0.071341
-0.027497	0.096144	0.061421	0.13783	0.01269	0.16277	-0.32659	-0.40081	-0.28948	0.060034	-0.055514	-0.93889	-0.10416	-0.2145	0.060343	-0.18011	0.062724	0.59689	0.18523	0.15115	0.2606	-0.14117	0.056422	0.33669	0.065755	-0.10467
-0.054545	0.10051	0.044176	0.10494	-0.0027589	0.11979	-0.28734	-0.43741	-0.25903	0.12494	-0.0063302	-0.92336	-0.04715	-0.16988	0.056966	-0.19926	0.047687	0.5965	0.16363	0.16311	0.27562	-0.10804	0.033027	0.29109	0.11264	-0.11403
-0.1464	0.072615	0.063178	0.095726	0.0095176	0.09939	-0.27097	-0.51977	-0.25323	0.12709	-0.06361	-0.90483	0.0086898	-0.13014	0.088299	-0.16905	0.019031	0.58359	0.18467	0.19049	0.26338	-0.10624	0.030122	0.26779	0.16834	-0.0969
-0.1115	0.014321	0.095272	0.10521	-0.059398	0.12661	-0.26885	-0.42506	-0.2085	0.13499	-0.096624	-0.85824	-0.034842	-0.1335	0.082114	-0.12803	0.0030106	0.67274	0.18092	0.22061	0.25789	-0.17291	0.033863	0.26217	0.21452	-0.10756
-0.051558	0.017098	0.096855	0.098711	-0.13525	0.20133	-0.24748	-0.40907	-0.15696	0.16616	-0.11906	-0.78675	-0.12497	-0.074311	0.078411	-0.17222	0.01862	0.74051	0.2074	0.25332	0.26859	-0.1838	0.015256	0.24226	0.16438	-0.1392
-0.15587	0.050421	0.078761	0.13665	-0.13858	0.20407	-0.23046	-0.36719	-0.11191	0.17822	-0.20374	-0.66216	-0.18036	0.0072305	0.082974	-0.18722	0.062344	0.81476	0.16377	0.22436	0.19137	-0.21291	-0.0060264	0.23885	0.16307	-0.11933
-0.21221	0.087641	0.07099	0.12241	-0.071461	0.17272	-0.23165	-0.33544	-0.076557	0.18783	-0.21078	-0.53537	-0.16016	0.030613	0.051286	-0.12626	0.059372	0.7258	0.15751	0.18771	0.19005	-0.22156	-0.022963	0.25521	0.16353	-0.090506
-0.21122	0.10115	0.018153	0.091021	0.027671	0.13695	-0.21952	-0.40298	-0.034652	0.18246	-0.20082	-0.46036	-0.091122	0.0033675	0.02575	-0.094149	0.034087	0.65472	0.22457	0.20106	0.14108	-0.2618	0.012954	0.24805	0.10432	-0.12323
-0.21007	0.11238	0.021336	0.083254	0.052008	0.13976	-0.25445	-0.38169	-0.037627	0.16765	-0.21388	-0.44363	-0.016937	-0.015994	0.019324	-0.10451	0.0066791	0.77441	0.24962	0.2084	0.10304	-0.26175	0.070025	0.24201	0.12048	-0.11185
-0.20708	0.099795	0.046412	0.094485	0.060235	0.16062	-0.25531	-0.33512	-0.012817	0.15444	-0.14945	-0.41283	-0.031968	0.032601	0.045113	-0.10244	0.012669	0.73226	0.2455	0.24491	0.047512	-0.26134	0.11217	0.25017	0.056671	-0.048815
-0.15407	0.056181	0.019769	0.10139	0.041744	0.13087	-0.241	-0.34359	0.0026002	0.13636	-0.12582	-0.29822	-0.084147	-0.0050637	0.033856	-0.026499	-0.036677	0.66704	0.21239	0.26829	0.029626	-0.21875	0.092966	0.27545	0.038854	-0.071995
-0.16954	0.063338	0.0035735	0.038291	-0.021483	0.081096	-0.21633	-0.36061	0.05312	0.11728	-0.13633	-0.1382	-0.092566	-0.088437	-0.030929	0.053273	-0.05373	0.49468	0.21706	0.20567	0.025114	-0.18474	0.040227	0.27626	0.022869	-0.071214
-0.17487	0.074532	0.0099833	0.041874	-0.01136	0.074402	-0.21115	-0.30566	0.064653	0.13556	-0.16307	-0.049329	-0.13286	-0.11815	-0.050525	0.05355	-0.030395	0.51618	0.20839	0.13061	-0.0023164	-0.22893	0.056686	0.25415	-0.010437	-0.065564
-0.087899	0.047751	0.030634	0.0025802	-0.023166	0.09503	-0.17627	-0.31951	0.058163	0.12295	-0.14064	-0.026914	-0.23087	-0.099055	-0.027812	0.076803	-0.014166	0.44851	0.15326	0.11985	-0.010692	-0.18841	0.10997	0.2527	-0.01219	-0.0769
-0.089667	0.048031	0.023503	0.036333	-0.05398	0.11854	-0.12886	-0.26787	0.0028539	0.09717	-0.17682	0.0073257	-0.20448	-0.13579	-0.03395	0.11482	-0.039679	0.36224	0.09287	0.16541	-0.077592	-0.13358	0.14646	0.23054	0.0073366	-0.057098
-0.10932	0.044903	-0.0034323	0.0041187	-0.012305	0.13159	-0.15768	-0.25335	0.037964	0.089679	-0.12061	-0.02792	-0.084596	-0.21378	-0.055219	0.12007	-0.09884	0.2519	0.05304	0.18831	-0.078745	-0.11895	0.14078	0.19921	-0.0088962	-0.019904
-0.16777	0.071764	-0.049204	-0.00025983	-0.00062697	0.13788	-0.1875	-0.20985	0.039441	0.099318	-0.10153	-0.051001	-0.062948	-0.20527	-0.056919	0.12728	-0.19233	0.26061	0.021605	0.14576	-0.05609	-0.06671	0.10319	0.1844	-0.059195	0.009641
-0.10413	0.058343	-0.042251	-0.0090364	0.027203	0.097358	-0.16979	-0.15677	0.05922	0.081676	-0.079549	-0.090718	-0.10543	-0.12749	-0.059273	0.12731	-0.2185	0.19279	0.032991	0.1287	-0.084377	-0.036345	0.029503	0.18145	-0.013459	0.021165
-0.14381	0.019214	-0.042818	-0.0031745	0.037658	0.05749	-0.1091	-0.11069	0.042648	0.051659	-0.097761	-0.096072	-0.11495	-0.09574	0.0059344	0.1006	-0.17162	0.097665	0.037534	0.12877	-0.11774	-0.060018	0.066315	0.20338	-0.0084859	0.038652
-0.098781	0.03944	-0.023961	-0.011647	0.029444	0.059909	-0.069687	-0.17644	0.034811	0.042974	-0.1251	-0.0834	-0.15875	-0.092176	0.029358	0.069048	-0.13219	0.074987	0.04889	0.098052	-0.12573	0.0076437	0.14464	0.21178	-0.012644	0.0094447
-0.12838	0.050215	-0.041737	0.034133	0.081291	0.04116	-0.039272	-0.059815	0.065539	0.047743	-0.1395	-0.094449	-0.22227	-0.14414	0.034847	0.03008	-0.076633	0.1557	0.030509	0.052507	-0.13006	0.065799	0.12993	0.1922	-0.13218	-0.016265
-0.1544	0.059744	-0.061039	-0.014211	0.052327	0.029233	-0.013319	-0.085911	0.051065	0.036685	-0.11792	-0.12397	-0.21048	-0.17322	0.018452	0.032232	-0.11387	0.085867	-0.045469	0.028264	-0.092334	0.071024	0.059049	0.23239	-0.14773	0.0040256
-0.073818	0.071495	-0.037603	0.0084086	0.02006	0.046391	0.0051087	-0.070764	0.029435	0.032699	-0.15096	-0.10141	-0.18167	-0.089268	0.039123	0.032202	-0.074741	0.063232	-0.034672	0.0034282	-0.019873	0.046052	0.01783	0.23244	-0.07594	-0.005125
-0.029446	0.034131	-0.026136	-0.03009	0.0029329	0.042195	0.0064418	-0.07496	0.011433	0.025119	-0.10848	-0.025224	-0.16005	0.020966	0.0082347	-0.039033	0.010935	0.02816	0.004603	-0.03128	-0.023124	-0.0025371	0.033011	0.16913	-0.022502	-0.051154
-0.052428	0.022862	-0.033909	-0.029431	0.039888	0.036242	-0.011821	-0.093082	-0.0094081	-0.00053671	-0.10086	-0.0029506	-0.07884	0.067138	-0.0029116	-0.06248	0.047199	0.020708	-0.0091348	0.003106	-0.0096647	0.014391	0.031278	0.11928	-0.015301	-0.039767
-0.015785	0.02341	-0.018552	-0.0068637	0.048327	0.037602	-0.011738	-0.024179	-0.01479	-0.024558	-0.026018	0.020706	-0.044986	0.079184	0.031705	-0.025857	0.0556	-0.01664	-0.0085775	0.046773	-0.018983	-0.018454	0.011213	0.067702	-0.0027691	0.0082194
0	0	0	0	0	0	0	0	0	0	0	0	0	0	0	0	0	0	0	0	0	0	0	0	0	0
-0.0098903	0.063845	-0.0043926	0.04081	-0.068456	-0.032491	-0.0078223	-0.0090676	0.019291	-0.0029588	0.03365	-0.049375	-0.017325	-0.041465	0.0032977	0.034573	-0.006179	-0.03477	-0.026962	-0.022779	-0.040139	-0.017753	0.019377	-0.0074751	-0.01247	0.00059071
0.012569	0.088764	-0.029453	0.0043771	-0.0572	0.018792	-0.02973	-0.06932	0.053284	-0.020741	-0.010179	-0.11554	-0.10395	-0.03553	0.050977	0.037732	-0.013013	-0.077044	0.034421	-0.015568	-0.016586	-0.048923	-0.031804	0.010848	-0.032911	-0.006913
0.016455	0.01751	-0.028362	-0.0066319	0.0080118	0.055882	0.02153	-0.028917	0.063079	0.0072371	-0.0086981	-0.15563	-0.092678	0.007438	0.13554	0.0044529	0.012141	-0.030553	0.046273	0.041313	-0.01004	-0.12962	-0.03069	0.0051885	-0.0095682	0.0042477
0.0022167	-0.036042	-0.0096022	0.056999	0.052124	0.033107	0.036536	-0.045379	0.056435	0.0073876	-0.020521	-0.12381	-0.071457	0.037122	0.15118	-0.01066	0.055401	-0.084107	0.12773	0.085407	-0.051698	-0.15405	0.023611	0.041848	0.032696	0.078988
-0.031401	-0.1049	0.01398	0.041235	0.031719	0.047501	-0.011057	-0.043916	0.047731	0.0052102	0.020603	-0.083627	-0.062566	0.0065923	0.14548	-0.019007	0.073432	-0.059431	0.10116	0.094926	-0.063193	-0.11231	0.024081	0.05843	0.037862	0.072708
-0.038096	-0.18053	0.035662	0.050915	0.01855	0.049893	-0.046485	-0.03263	0.052098	0.021691	0.0022953	-0.071607	-0.054733	-0.014424	0.14101	-0.018276	0.071	-0.033832	0.12001	0.092239	-0.028399	-0.13677	-0.058859	0.021356	0.074477	0.042379
-0.03834	-0.27436	0.0052919	0.088945	0.022747	0.021115	-0.02122	-0.0065036	0.03934	0.053853	0.05079	-0.065451	-0.071745	0.014866	0.12081	-0.040568	0.12428	-0.025254	0.10596	0.12591	-0.027495	-0.11902	-0.093278	-0.03972	0.064885	0.049334
-0.00038221	-0.32192	0.021477	0.10079	0.035241	0.027677	0.015435	-0.0017752	0.078458	0.075011	0.074718	-0.066326	-0.050612	0.035986	0.13011	-0.06677	0.083182	0.0074477	0.093173	0.14107	-0.064712	-0.12492	-0.049655	-0.065491	0.0063754	0.074287
-0.085741	-0.22593	0.084655	0.084732	0.0068946	0.038189	0.014911	-0.032176	0.06111	0.036979	0.072084	-0.032912	-0.022591	0.032733	0.10329	-0.044593	0.10319	-0.11035	0.10275	0.11814	-0.048649	-0.13857	0.014949	-0.032014	0.070934	0.083458
-0.081616	-0.16885	0.054677	0.08584	-0.015486	0.056016	0.012259	-0.053895	0.081906	0.024781	0.0525	-0.0086809	0.028123	-0.023499	0.094992	-0.063451	0.14042	-0.087578	0.099375	0.13791	-0.067875	-0.13411	0.030145	-0.00073764	0.075822	0.085282
-0.060086	-0.19998	0.017108	0.17381	-0.034549	0.082413	-0.019399	-0.0091036	0.1013	0.040173	0.030074	-0.025737	0.058033	-0.035229	0.072509	-0.097895	0.20963	-0.12536	0.14511	0.15012	-0.12808	-0.18621	0.067395	0.0056258	0.04687	0.089262
-0.028876	-0.28913	0.0042408	0.16559	-0.0081713	0.10201	-0.0089313	-0.034412	0.083374	0.037248	-0.022028	-0.050083	0.027535	0.0052937	0.10149	-0.12649	0.27926	-0.13442	0.19666	0.14528	-0.16854	-0.2033	0.0056118	0.0035273	0.10341	0.07478
0.014365	-0.34081	0.020108	0.17003	-0.0054953	0.10315	0.041319	-0.09115	0.067856	0.045251	0.041108	-0.08048	0.0022292	0.040297	0.12079	-0.1729	0.2761	-0.095983	0.18423	0.12139	-0.22153	-0.19349	0.0013289	0.030881	0.10943	0.048182
-0.0086451	-0.33077	0.071485	0.21094	-0.081756	0.080084	0.046307	-0.16642	0.10098	0.0382	-0.015813	-0.059092	-0.0028545	0.058056	0.11068	-0.13175	0.31231	-0.17177	0.22197	0.17987	-0.22676	-0.16852	0.062713	0.086463	0.16603	0.050572
-0.04462	-0.22602	0.09196	0.15143	-0.13644	0.049733	0.021891	-0.17515	0.13951	0.065179	0.025453	-0.033386	-0.026761	0.069925	-0.0042596	-0.11467	0.35168	-0.19137	0.29188	0.19895	-0.15745	-0.16395	0.062013	0.11205	0.12398	0.07926
-0.034314	-0.20675	0.095233	0.23294	-0.16047	0.056352	-0.01468	-0.21758	0.10653	0.072957	0.027994	0.037748	-0.013076	0.076855	0.012904	-0.17197	0.41348	-0.24308	0.34298	0.21821	-0.11279	-0.16087	0.045908	0.12491	0.10809	0.066416
-0.0058653	-0.20462	0.095679	0.21081	-0.13145	0.10736	-0.071929	-0.18521	0.076174	0.075713	0.063831	0.097694	0.023021	0.093471	0.06423	-0.20142	0.40577	-0.32674	0.38675	0.2363	-0.052095	-0.097262	0.041571	0.1271	0.10369	0.062111
0.031747	-0.15529	0.099163	0.19897	-0.12677	0.1294	-0.087922	-0.20089	0.064473	0.094863	0.0085271	0.082173	0.055188	0.086382	0.048403	-0.19225	0.41409	-0.38357	0.39341	0.25622	-0.078691	-0.079205	0.070164	0.10019	0.1444	0.069744
0.019483	-0.082864	0.11779	0.27208	-0.1418	0.11415	-0.04131	-0.18201	0.099356	0.088903	0.0039122	0.065556	0.013726	0.016672	0.069188	-0.16591	0.3841	-0.31338	0.47128	0.25135	-0.1255	-0.11152	0.11237	0.089074	0.11988	0.079666
0.015584	-0.013552	0.14625	0.24981	-0.15057	0.13424	-0.023041	-0.1849	0.11788	0.092452	0.091638	0.016422	-0.038774	-0.024355	0.086501	-0.13048	0.38003	-0.30095	0.55231	0.18247	-0.13291	-0.10395	0.11301	0.12289	0.1548	0.14583
0.088478	0.056224	0.1115	0.29423	-0.19171	0.15027	-0.044776	-0.19017	0.10462	0.10238	0.021095	0.03147	-0.047782	-0.034762	0.072795	-0.11107	0.42336	-0.20763	0.50655	0.10409	-0.11631	-0.083867	0.072647	0.15862	0.081016	0.20626
0.13915	0.065224	0.057678	0.28533	-0.14967	0.11168	-0.099084	-0.25959	0.13014	0.090797	0.035562	0.052013	-0.0051701	-0.049861	0.039396	-0.16934	0.39063	-0.22451	0.5033	0.11553	-0.094806	-0.047984	0.09965	0.20081	0.061142	0.17154
0.09816	0.047014	0.066494	0.28511	-0.14603	0.091016	-0.088306	-0.24103	0.18701	0.084704	0.052615	0.073644	0.013467	-0.0031336	0.047159	-0.21058	0.41149	-0.28775	0.52372	0.16299	-0.090573	-0.07788	0.11394	0.15942	0.087322	0.076276
0.044769	0.076559	0.07975	0.24271	-0.13442	0.07859	-0.093542	-0.18333	0.14102	0.084142	0.038229	0.094537	-0.034156	0.010476	0.014648	-0.17289	0.35619	-0.28278	0.48641	0.16605	-0.065972	-0.093545	0.06705	0.084476	0.07431	0.029377
0.039116	0.10908	0.078496	0.27977	-0.12639	0.091472	-0.068153	-0.18329	0.11087	0.090289	0.050846	0.056095	-0.038777	0.010874	0.060728	-0.12183	0.30812	-0.26985	0.48015	0.21116	-0.082589	-0.047272	0.033426	0.10954	0.049901	0.044189
0.018882	0.082946	0.049014	0.22741	-0.16799	0.13994	-0.054425	-0.18366	0.070914	0.10269	0.036176	0.030997	-0.020484	-0.00048452	0.092041	-0.070466	0.32857	-0.31389	0.43243	0.206	-0.077537	-0.029328	0.0098346	0.14814	0.059738	0.090199
0.0064109	0.064518	-0.021422	0.18102	-0.2058	0.15258	-0.090918	-0.21975	0.079222	0.090936	0.095944	0.060556	-0.031638	-0.01471	0.078682	-0.054711	0.35144	-0.46386	0.42343	0.2217	-0.11225	-0.020072	0.047612	0.1567	-0.026563	0.11739
-0.059967	0.099138	-0.080157	0.24928	-0.13848	0.15135	-0.11167	-0.22469	0.10555	0.098789	0.10646	0.069178	-0.053847	-0.011474	0.08211	-0.053606	0.34855	-0.57401	0.41859	0.19767	-0.096732	-0.036241	0.097289	0.1903	-0.0044388	0.12395
-0.077077	0.13258	-0.071767	0.19211	-0.1497	0.15791	-0.123	-0.19963	0.1095	0.11302	0.089873	0.04961	-0.081095	-0.011843	0.12057	-0.026871	0.35795	-0.62381	0.38255	0.094437	-0.12921	-0.017522	0.11255	0.24153	0.021113	0.158
-0.1424	0.10801	-0.060259	0.15885	-0.10549	0.16321	-0.10385	-0.20277	0.094086	0.12946	0.035718	0.035133	-0.1467	0.00041427	0.14249	-0.040084	0.37332	-0.57878	0.35623	0.073997	-0.18152	-0.032524	0.10765	0.28539	0.016838	0.15867
-0.074867	0.077557	-0.082081	0.12075	-0.10156	0.2034	-0.049797	-0.20723	0.073028	0.088867	0.087082	0.040969	-0.13744	0.047705	0.1552	-0.032323	0.37954	-0.48657	0.33056	0.12766	-0.22085	-0.033431	0.029033	0.30153	-0.012585	0.14243
-0.069827	0.046063	-0.093496	0.11433	-0.10708	0.19805	-0.02296	-0.15156	0.068072	0.041688	0.057117	0.052806	-0.089113	0.076085	0.12032	-0.026945	0.32788	-0.46862	0.33615	0.21946	-0.29645	-0.081854	-0.00013531	0.31563	-0.056323	0.15868
-0.0032191	-0.010481	-0.092521	0.10315	-0.086323	0.16566	-0.074466	-0.1158	0.089386	0.052037	0.048458	0.06458	-0.12466	0.049539	0.10616	-0.053293	0.32701	-0.43898	0.33041	0.26597	-0.30666	-0.095994	-0.046082	0.32654	0.022353	0.18253
0.0071616	-0.02718	-0.11348	0.18096	-0.10822	0.16215	-0.14365	-0.11656	0.11765	0.057361	0.10937	0.071633	-0.12426	0.038642	0.048104	-0.059927	0.36619	-0.46777	0.30874	0.28309	-0.29422	-0.12632	-0.039528	0.31693	0.02	0.22786
0.0033174	-0.077872	-0.1013	0.13753	-0.1003	0.19732	-0.23438	-0.17098	0.13411	0.10784	0.078463	0.068502	-0.12655	0.04226	0.079236	-0.085073	0.36044	-0.52103	0.25093	0.20334	-0.3747	-0.16346	-0.019483	0.31526	-0.020695	0.27926
0.035434	-0.14007	-0.058868	0.10093	-0.090169	0.21178	-0.20785	-0.17654	0.16319	0.10781	0.074511	0.066304	-0.12094	0.030203	0.14218	-0.089389	0.31852	-0.54432	0.22526	0.24712	-0.4312	-0.13064	0.016722	0.30605	-0.016699	0.26441
0.035373	-0.18076	-0.038443	0.13021	-0.07835	0.17129	-0.12866	-0.19994	0.1252	0.11281	0.051122	-0.009048	-0.16078	-0.020605	0.18792	-0.14193	0.32127	-0.40512	0.20439	0.24513	-0.44128	-0.11091	0.029338	0.2823	-0.090331	0.23889
0.0061836	-0.20396	-0.071843	0.086945	-0.081104	0.14696	-0.11407	-0.20711	0.1466	0.11911	0.11298	-0.059341	-0.2026	-0.055734	0.11	-0.16485	0.28746	-0.31313	0.22053	0.22894	-0.37033	-0.09561	0.010606	0.26085	-0.092916	0.29493
-0.088864	-0.1451	-0.049521	0.090553	-0.18403	0.13473	-0.1367	-0.15145	0.17841	0.13436	0.094632	-0.04136	-0.17191	-0.067431	0.05425	-0.14819	0.28144	-0.22299	0.29181	0.14868	-0.29087	-0.10362	-0.01458	0.26269	-0.012119	0.33421
-0.082504	-0.12627	-0.032737	0.10404	-0.26086	0.14137	-0.19632	-0.14525	0.23274	0.15296	0.074977	-0.047341	-0.15705	-0.072274	0.027324	-0.16706	0.34711	-0.15625	0.26578	0.14185	-0.28928	-0.033195	-0.0049934	0.27702	-0.0085977	0.33242
-0.077107	-0.17048	-0.054238	0.061349	-0.33037	0.15322	-0.21684	-0.11699	0.23919	0.14494	0.058175	-0.10869	-0.13017	-0.035626	0.037655	-0.1576	0.36212	-0.08383	0.19348	0.15624	-0.31428	0.0011577	-0.042402	0.2521	-0.071514	0.29549
-0.10039	-0.13519	-0.071346	0.017099	-0.31486	0.15035	-0.15386	-0.12081	0.26698	0.15527	0.075664	-0.14589	-0.12495	-0.032247	0.081746	-0.12763	0.37277	-0.029178	0.1934	0.1796	-0.26921	0.020946	-0.016748	0.24353	0.0062228	0.3018
-0.009999	-0.10686	-0.08612	-0.01221	-0.38422	0.13098	-0.14756	-0.12451	0.26988	0.16922	0.062103	-0.15293	-0.10764	-0.014111	0.075597	-0.096979	0.32067	0.051367	0.21985	0.21762	-0.080684	0.0014745	0.0030276	0.24237	0.042761	0.33842
-0.061831	-0.090765	-0.064257	0.013977	-0.46865	0.14407	-0.13674	-0.10343	0.32365	0.17862	0.030196	-0.14202	-0.13295	-0.007895	0.080798	-0.10352	0.24319	0.1569	0.29421	0.25662	0.056535	0.002804	-0.024523	0.23936	0.03923	0.30292
-0.064041	-0.067212	-0.046352	-0.024959	-0.48362	0.14039	-0.14962	-0.10569	0.31368	0.1823	0.015126	-0.12742	-0.18254	0.024205	0.098823	-0.10255	0.15905	0.11264	0.34424	0.33428	0.14713	0.00078085	-0.028107	0.29101	0.023234	0.24529
-0.10832	-0.084357	-0.05048	-0.017111	-0.42119	0.13597	-0.12622	-0.088205	0.30424	0.2038	0.040653	-0.13774	-0.20282	0.043199	0.087649	-0.096077	0.18608	0.041344	0.24884	0.32302	0.20167	-0.010581	0.020041	0.29447	0.0091788	0.23419
-0.15679	-0.14659	-0.10351	-0.0072368	-0.36788	0.16476	-0.11101	-0.088116	0.26539	0.20961	0.026871	-0.14476	-0.22645	-0.011437	0.08127	-0.0743	0.19487	0.033276	0.19019	0.28801	0.26309	-0.0351	0.076004	0.29449	-0.0040818	0.22576
-0.11004	-0.1886	-0.12323	0.003341	-0.40146	0.15613	-0.14545	-0.07195	0.25707	0.18328	-0.063308	-0.11814	-0.20873	-0.034079	0.13598	-0.037651	0.18163	0.087103	0.20348	0.23591	0.26729	-0.082137	0.10012	0.33609	0.031259	0.16826
-0.029367	-0.20821	-0.085321	-0.0045257	-0.5208	0.18388	-0.15445	-0.071331	0.25724	0.1639	-0.067116	-0.13219	-0.15395	-0.027185	0.15632	-0.05455	0.18909	0.1333	0.16923	0.2272	0.25973	-0.064301	0.0592	0.34808	0.035725	0.13593
0.01318	-0.25806	-0.080203	0.0046355	-0.53732	0.19659	-0.15558	-0.13215	0.27947	0.19929	-0.029738	-0.1443	-0.13511	0.027869	0.11301	-0.10323	0.1792	0.11345	0.19667	0.21042	0.26987	-0.016948	-0.002354	0.3674	0.08937	0.10939
0.038042	-0.26114	-0.071346	-0.01827	-0.4771	0.17529	-0.14915	-0.12127	0.25671	0.21737	0.012009	-0.12842	-0.1561	0.079349	0.096374	-0.084704	0.19036	-0.00060994	0.19694	0.15404	0.28866	-0.011311	0.023318	0.35766	0.10713	0.098105
0.038531	-0.2568	-0.014717	0.025418	-0.43549	0.15738	-0.1533	-0.16145	0.22491	0.19331	0.032234	-0.12332	-0.17955	0.075943	0.072759	-0.067911	0.21038	-0.036751	0.17584	0.060407	0.31813	0.018042	0.031543	0.32341	0.10072	0.07428
0.071188	-0.17245	0.0053734	0.019941	-0.41629	0.1811	-0.15555	-0.10832	0.2247	0.17277	-0.0014305	-0.094842	-0.24141	0.018733	0.10097	-0.10625	0.18132	-0.034878	0.20465	0.083059	0.30068	0.0083921	0.01088	0.31345	0.081995	0.0075138
0.063597	-0.14877	-0.002066	0.011948	-0.41226	0.19556	-0.18289	-0.067488	0.20611	0.17979	-0.053892	-0.085165	-0.27921	-0.020501	0.13076	-0.11806	0.11544	-0.13194	0.17597	0.17599	0.31714	-0.053574	0.017441	0.31764	0.14773	-0.011549
0.098865	-0.1968	-0.020877	0.040441	-0.3453	0.19391	-0.18479	-0.10651	0.1605	0.19657	0.0055529	-0.048183	-0.23349	-0.012028	0.15216	-0.12816	0.093062	-0.17281	0.22148	0.18674	0.32081	-0.045297	0.04109	0.30325	0.098785	-0.028554
0.07568	-0.27998	-0.057795	0.06025	-0.2472	0.19378	-0.16764	-0.10705	0.14777	0.19953	0.067886	0.00016865	-0.19932	0.015127	0.12121	-0.1011	0.066594	-0.28615	0.22715	0.16344	0.34095	-0.045958	0.092447	0.29281	0.092934	-0.071823
0.089668	-0.27894	-0.036433	0.047748	-0.20994	0.20845	-0.18071	-0.13779	0.16382	0.18569	0.055057	0.02311	-0.15722	0.04844	0.083636	-0.072084	0.14014	-0.33375	0.20431	0.21426	0.28553	-0.13326	0.10985	0.33079	0.15226	-0.068897
0.13578	-0.21197	-0.033204	0.014443	-0.1883	0.23384	-0.17174	-0.09043	0.15096	0.15825	0.055018	0.045154	-0.16151	0.073491	0.14087	-0.10589	0.10645	-0.24552	0.21268	0.26745	0.12541	-0.19303	0.086633	0.36453	0.18119	-0.043326
0.051491	-0.14509	-0.027428	0.039169	-0.097639	0.23585	-0.17086	-0.093853	0.1553	0.18345	0.0058195	0.036672	-0.15136	0.041248	0.19171	-0.14881	0.15287	-0.1951	0.27161	0.21331	0.076389	-0.15921	0.043619	0.34471	0.19989	-0.039209
0.027099	-0.087579	-0.019799	0.063109	-0.054255	0.20493	-0.17718	-0.047542	0.081309	0.19738	0.064653	0.0054225	-0.13018	0.0079512	0.20895	-0.16469	0.19053	-0.13937	0.24804	0.18204	0.050678	-0.097301	-0.0025146	0.31357	0.21224	-0.051787
0.05288	-0.069822	0.036879	0.079123	-0.064051	0.16135	-0.1367	-0.055479	0.081551	0.19662	0.14634	0.041696	-0.1066	0.019821	0.1411	-0.15643	0.15868	-0.20856	0.28192	0.2265	-0.014829	-0.10791	-0.015553	0.31622	0.21352	-0.09326
0.029576	-0.080056	0.048249	0.084936	-0.10297	0.15431	-0.074199	-0.062391	0.1057	0.20046	0.16654	0.05964	-0.10104	0.025475	0.1079	-0.13963	0.17536	-0.20655	0.24093	0.18693	-0.0051682	-0.16846	0.039701	0.2993	0.21552	-0.12824
0.11152	-0.087729	0.030591	0.067021	-0.12784	0.18116	-0.11151	-0.029715	0.1015	0.19089	0.12854	0.054579	-0.14575	-0.0014504	0.13595	-0.12903	0.20619	-0.24995	0.20988	0.16889	0.016144	-0.20318	0.015759	0.27943	0.22269	-0.14689
0.10042	-0.03196	0.0055155	0.066453	-0.10266	0.20872	-0.12885	-0.0052702	0.12177	0.16322	0.12554	0.047641	-0.14883	-0.0022288	0.16587	-0.17007	0.12394	-0.37673	0.22123	0.26351	0.13525	-0.15477	0.013697	0.27989	0.21076	-0.17238
0.064109	-0.049945	-0.049977	0.061911	-0.082822	0.24401	-0.17138	-0.033606	0.14314	0.16325	0.10478	0.033729	-0.15897	-0.0090011	0.1261	-0.18828	0.12508	-0.47325	0.22711	0.40638	0.1785	-0.15092	0.00069536	0.30716	0.22988	-0.19213
0.070391	-0.043568	-0.11135	0.085215	-0.14829	0.24393	-0.17345	0.01685	0.15072	0.15231	0.079647	0.026019	-0.1647	-0.017489	0.069475	-0.11651	0.16218	-0.4456	0.24492	0.48401	0.16964	-0.16822	-0.016345	0.36515	0.25551	-0.21419
0.081677	-0.027132	-0.077305	-0.017822	-0.17065	0.23436	-0.12108	0.0083716	0.13365	0.085524	0.10502	0.02743	-0.13164	0.033145	0.09608	-0.013469	0.17298	-0.39755	0.23317	0.47868	0.14634	-0.17116	-0.059545	0.36958	0.21676	-0.18955
0.05719	0.050938	-0.06123	-0.036155	-0.18209	0.19785	-0.0959	-0.0022422	0.093247	-0.022783	0.13157	0.046048	-0.14094	0.059197	0.060384	0.039419	0.1513	-0.44617	0.24483	0.4793	0.18376	-0.19434	-0.042592	0.31096	0.24054	-0.14295
-0.023737	0.070323	-0.106	0.025597	-0.20726	0.1638	-0.07587	0.0024756	0.12004	-0.086763	0.14645	0.071923	-0.14744	0.0050121	0.058127	0.052793	0.099427	-0.47244	0.24406	0.49841	0.16895	-0.18964	-0.0046429	0.2588	0.26585	-0.15572
-0.040651	0.05419	-0.14408	0.015262	-0.23931	0.15714	-0.06897	0.011973	0.10317	-0.082634	0.14196	0.066985	-0.17305	-0.071475	0.013648	0.089683	0.081688	-0.28311	0.23191	0.49645	0.24594	-0.1932	0.049419	0.25102	0.24121	-0.1698
-0.0096287	0.081421	-0.13388	-0.039137	-0.25472	0.1866	-0.063214	0.015968	0.12136	-0.092424	0.14093	0.0156	-0.19962	-0.087092	0.026101	0.096372	0.094314	-0.048498	0.2207	0.44903	0.26215	-0.16493	0.031686	0.25018	0.23268	-0.1943
-0.078441	0.10441	-0.12209	0.0074571	-0.28501	0.19364	-0.06787	-0.0085672	0.17695	-0.070397	0.11249	0.020349	-0.20194	-0.052497	-0.082001	0.047646	0.12934	0.030975	0.20746	0.35569	0.25535	-0.1651	-0.045832	0.23157	0.19731	-0.16367
-0.099531	0.12528	-0.12209	0.0061226	-0.34886	0.16975	-0.062148	-0.036135	0.25165	-0.094754	0.14737	0.074519	-0.18403	0.024092	-0.05147	0.10343	0.16398	0.19669	0.18476	0.30262	0.29434	-0.13129	-0.07071	0.22016	0.20862	-0.11439
-0.15306	0.15232	-0.11073	0.0108	-0.32448	0.16832	-0.020927	-0.0063656	0.20557	-0.061298	0.11554	0.098597	-0.15705	0.029994	-0.032813	0.20941	0.22331	0.13527	0.17783	0.29294	0.25665	-0.12151	-0.027206	0.18481	0.2234	-0.16323
-0.12535	0.17556	-0.10453	-0.034008	-0.37329	0.14875	-0.0089349	0.045417	0.15599	0.012643	0.085179	0.040202	-0.14798	-0.024569	0.053266	0.24215	0.28281	0.069199	0.14415	0.29187	0.29361	-0.071443	0.014243	0.1125	0.20435	-0.17469
-0.12165	0.19924	-0.096308	-0.010482	-0.37986	0.14479	-0.029594	0.018825	0.14539	0.069699	0.063413	0.027947	-0.14736	-0.0043844	0.057445	0.25398	0.33978	0.059145	0.14329	0.29465	0.26516	-0.049272	-0.00052699	0.10632	0.13418	-0.16178
-0.082848	0.20355	-0.089881	0.036979	-0.35921	0.16859	-0.041799	0.0012561	0.15572	0.020534	0.067957	0.036113	-0.13604	0.022598	-0.0047777	0.22553	0.36818	0.22601	0.17856	0.29641	0.23047	-0.050159	0.010122	0.14621	0.16694	-0.12997
-0.035332	0.19409	-0.06716	-0.013729	-0.31274	0.1417	-0.053846	0.023195	0.14916	-0.02511	0.076571	0.009929	-0.14096	-0.034104	-0.06556	0.22551	0.36079	0.13477	0.19883	0.23374	0.23818	-0.075813	-0.011488	0.1603	0.18526	-0.069446
0.0060948	0.24444	-0.09914	-0.0135	-0.25853	0.12004	-0.058816	0.057527	0.18595	-0.04824	0.093129	0.007875	-0.11455	-0.061227	-0.060872	0.22615	0.42809	0.16847	0.23359	0.24995	0.22091	-0.099504	-0.08126	0.14501	0.2196	-0.099365
0.068452	0.21872	-0.08392	-0.041543	-0.16923	0.1086	-0.059887	0.085944	0.20399	0.02068	0.065498	-0.01094	-0.077033	-0.11005	-0.10233	0.22889	0.49975	0.021247	0.31848	0.27678	0.19724	-0.073829	-0.085138	0.093445	0.16719	-0.15608
