# Supplementary material for: Timing variability of sensorimotor integration during vocalization in individuals who stutter
Source: Sci Rep. 2018 Nov 5;8:16340. doi: 10.1038/s41598-018-34517-1 (PMC6218511; doi:10.1038/s41598-018-34517-1)
Supplement: Supplementary file 2 — Dataset 1 [file 41598_2018_34517_MOESM2_ESM.zip › compens-stutt-behav-scireports-supplementary-material/AC2034_down.txt]

-0.13316	-0.20129	0.090084	-0.22016	-0.0018483	-0.26081	-0.27306	0.06483	-0.090476	0.034107	-0.25375	-0.10333	0.22424	-0.22878	-0.14806	0.19969	0.11895	0.018038	-0.011247	0.15398	-0.29266	0.13665	-0.18818	-0.15648
-0.15939	-0.23344	0.13536	-0.27391	0.072068	-0.29893	-0.24703	0.079684	-0.10206	0.047178	-0.36767	-0.072365	0.22082	-0.2282	-0.15113	0.18506	0.093078	0.020865	0.017858	0.14929	-0.24378	0.089926	-0.16792	-0.11944
-0.21312	-0.21547	0.12168	-0.32517	0.090161	-0.34874	-0.27789	0.12237	-0.1273	0.0043399	-0.28992	-0.11177	0.20062	-0.26373	-0.19375	0.16558	0.0053442	0.067892	-0.02938	0.17686	-0.21818	-0.028968	-0.065966	-0.064509
-0.2785	-0.18532	0.10531	-0.3312	0.13335	-0.41581	-0.29666	0.12256	-0.083043	0.090134	-0.26698	-0.16282	0.19173	-0.25926	-0.18474	0.18401	-0.0077182	0.043036	-0.038522	0.162	-0.25086	0.011883	-0.027406	-0.059025
-0.33473	-0.20395	0.10833	-0.28054	0.17197	-0.41195	-0.31407	0.14889	-0.093652	0.097658	-0.14032	-0.17558	0.22638	-0.22645	-0.21499	0.22086	-0.012434	-0.037097	0.011285	0.14475	-0.24175	0.046196	0.0063554	-0.078534
-0.27345	-0.27219	0.13384	-0.24988	0.11447	-0.41811	-0.29919	0.13951	-0.14567	0.16211	-0.16122	-0.11932	0.281	-0.18058	-0.21443	0.17889	-0.034185	-0.02872	0.06364	0.16777	-0.21805	-0.036626	0.09188	-0.11459
-0.27951	-0.27484	0.17179	-0.21034	0.092579	-0.42652	-0.30301	0.1399	-0.248	0.17314	-0.13629	-0.079874	0.3113	-0.14091	-0.19015	0.19475	-0.040763	0.030716	0.011739	0.17695	-0.20156	-0.079485	0.10854	-0.095015
-0.31116	-0.29468	0.11302	-0.21316	0.17773	-0.36471	-0.33699	0.1582	-0.29814	0.15818	-0.20288	-0.064886	0.31232	-0.14013	-0.24275	0.17082	-0.071945	0.019519	-0.043115	0.18765	-0.19791	-0.17303	0.14549	-0.066384
-0.36941	-0.26901	0.028301	-0.22288	0.14365	-0.36016	-0.30417	0.11863	-0.31158	0.10312	-0.24945	-0.053811	0.29982	-0.18076	-0.22062	0.16154	-0.010365	0.000743	-0.056398	0.17868	-0.19159	-0.11998	0.17984	-0.05248
-0.29994	-0.28494	0.015811	-0.17216	0.17595	-0.32336	-0.28681	0.10668	-0.32529	0.048567	-0.20032	-0.025598	0.30537	-0.16497	-0.23383	0.14396	0.015654	-0.036075	-0.062965	0.17099	-0.14353	-0.14967	0.2354	-0.0086276
-0.25706	-0.2693	0.026162	-0.17781	0.18068	-0.28632	-0.2834	0.09342	-0.25169	0.057309	-0.25136	-0.036005	0.30126	-0.13181	-0.26879	0.16567	-0.096346	-0.092845	-0.046187	0.1337	-0.11088	-0.16958	0.21314	-0.018468
-0.13172	-0.21987	0.026066	-0.19817	0.1788	-0.21993	-0.28376	0.10965	-0.23905	0.055042	-0.23397	-0.033604	0.30778	-0.10272	-0.25097	0.14694	-0.11194	-0.088513	-0.050902	0.10096	-0.12055	-0.2166	0.17218	0.0072871
-0.13284	-0.1639	0.015273	-0.14235	0.18356	-0.19069	-0.26613	0.11647	-0.25694	0.12834	-0.24697	-0.0045132	0.29712	-0.093838	-0.23194	0.061272	-0.11235	-0.053994	-0.046049	0.11846	-0.20393	-0.22005	0.21143	0.041509
-0.15254	-0.13874	-0.0053395	-0.096182	0.18139	-0.20688	-0.28993	0.077124	-0.27455	-0.066058	-0.24002	-0.00069225	0.26101	-0.10714	-0.2318	0.056116	-0.035067	-0.019351	-0.027675	0.11265	-0.17661	-0.26891	0.23018	0.094162
-0.16519	-0.074276	-0.022524	-0.076663	0.16787	-0.13665	-0.33163	0.089405	-0.24966	0.014525	-0.29389	0.0041208	0.28138	-0.069497	-0.28231	0.0030562	0.024339	-0.058496	-0.0041416	0.07981	-0.1576	-0.2919	0.26272	0.071988
-0.19002	-0.10352	-0.028095	-0.091965	0.14583	-0.081751	-0.30545	0.064668	-0.23003	0.0014816	-0.20845	0.057934	0.32051	-0.071593	-0.29698	0.051444	0.0081312	-0.099705	-0.030407	0.13756	-0.14155	-0.29008	0.19933	0.046933
-0.17466	-0.1708	-0.024589	-0.10962	0.10654	-0.078143	-0.289	0.055967	-0.24672	0.051663	-0.19178	0.062914	0.33198	-0.082945	-0.25734	0.023701	-0.03426	-0.12781	-0.049687	0.067767	-0.12564	-0.25723	0.14783	0.036704
-0.068947	-0.19158	0.012433	-0.14371	0.091188	-0.055171	-0.24915	0.015744	-0.21962	0.11855	-0.28023	0.080351	0.33651	-0.08563	-0.24612	0.026088	-0.064004	-0.13383	-0.059321	0.068424	0.00046932	-0.18688	0.12935	0.039251
-0.034736	-0.19861	0.034239	-0.12988	0.037368	-0.09531	-0.2309	0.015772	-0.24659	0.018814	-0.23905	0.08629	0.38082	-0.064647	-0.18755	-0.015734	-0.0806	-0.11838	0.039233	0.063877	0.017165	-0.1619	0.11766	0.043394
-0.016005	-0.16255	0.033041	-0.089308	0.007076	-0.10285	-0.21438	0.0013401	-0.24925	-0.0095286	-0.25413	0.055484	0.35674	-0.059698	-0.16292	-0.021631	-0.096191	-0.029384	0.070353	-0.034842	0.041206	-0.16096	0.15853	0.021972
0.0076718	-0.12173	0.045859	-0.11904	-0.0091569	-0.015403	-0.12613	-0.074208	-0.24192	-0.01601	-0.27801	0.050455	0.29354	-0.066913	-0.15187	-0.011808	-0.065213	0.058276	0.036648	-0.020662	0.017623	-0.10555	0.14409	0.024271
0.14092	-0.1016	0.046194	-0.11051	0.013806	0.037052	-0.11511	-0.083819	-0.17606	0.049723	-0.2033	0.060494	0.26376	-0.056403	-0.12701	0.027022	-0.036386	0.046792	0.023326	0.045193	0.061751	-0.13671	0.19337	0.008762
0.19296	-0.01572	0.027203	-0.14194	-0.035952	0.027861	-0.16956	-0.063039	-0.17804	0.020812	-0.13568	0.075638	0.24756	-0.083003	-0.11101	0.018411	-0.0049945	-0.033793	0.056763	0.058922	0.10886	-0.072719	0.15719	0.029883
0.1108	-0.066621	-0.014044	-0.15604	0.018885	0.015386	-0.152	-0.042378	-0.14492	0.0031239	-0.17777	0.07436	0.24119	-0.10231	-0.1088	-0.046212	0.0060197	-0.015352	0.023142	0.037773	0.086345	-0.060816	0.09191	0.050547
0.19563	-0.104	-0.046401	-0.10476	0.076965	0.031312	-0.061444	-0.038951	-0.088092	-0.024585	-0.13527	0.097612	0.19794	-0.048519	-0.11317	0.024651	-0.01989	-0.0059326	-0.019576	-0.018534	0.095786	0.056289	0.03428	0.057482
0.2183	-0.12002	-0.039639	-0.091501	0.05005	0.037257	-0.032318	0.0039275	-0.10534	0.01191	-0.13212	0.091796	0.16456	0.014578	-0.060485	0.079922	-0.045388	-0.0173	-0.040392	-0.083322	0.10594	0.13808	0.063487	0.030147
0.12721	-0.085657	-0.017452	-0.045825	-0.015932	0.068686	-0.025863	0.040133	-0.084573	0.050763	-0.071055	0.077194	0.142	0.02951	-0.010815	0.059444	-0.032582	-0.0091293	0.01747	-0.12114	0.12056	0.14866	0.065913	-0.031692
0.082481	-0.043566	0.00073977	-0.064218	-0.043421	0.011669	-0.039417	0.037925	-0.064283	0.083281	-0.03433	0.014743	0.098804	-0.040349	-0.028264	0.07683	-0.020015	0.027003	0.039737	-0.12749	0.097118	0.10306	0.026325	-0.072896
0.05132	-0.01764	-0.0067299	-0.016401	0.034745	-0.018503	-0.018352	0.039362	-0.05469	0.039425	-0.0078969	-0.037784	0.032672	-0.034619	-0.021057	0.057924	-0.0086814	0.059634	0.01626	-0.020179	0.039855	0.039229	0.0017645	-0.041126
0	0	0	0	0	0	0	0	0	0	0	0	0	0	0	0	0	0	0	0	0	0	0	0
-0.077834	0.0031733	0.023396	-0.027135	-0.051762	-0.037774	-0.015436	0.058531	0.00080217	-0.03252	0.053727	0.080125	0.01211	0.020614	0.052457	0.052011	-0.0067986	-0.0083874	0.040697	0.015575	-0.01844	0.038697	-0.0087341	-0.022529
-0.079256	-0.011158	0.032707	-0.041156	-0.034247	-0.055029	-0.050901	0.038161	0.01787	-0.019045	0.10919	0.084715	0.047088	0.052081	0.087913	0.055733	0.00011858	0.018613	-0.028578	-0.037156	-0.024006	0.061044	0.052583	-0.033538
-0.16097	0.0017665	0.035091	-0.054327	0.0042721	-0.10536	-0.021835	0.057827	0.035899	0.027186	0.11945	-0.01619	0.065496	0.055027	0.11994	0.056656	-0.054431	0.013547	-0.033092	-0.041965	0.048957	0.12764	0.046736	-0.010651
-0.22045	0.054719	0.0030543	-0.062838	0.01371	-0.067467	0.01552	0.045251	0.084091	0.0081532	0.060992	-0.063344	0.031521	0.032355	0.1861	0.0020554	-0.072543	-0.018193	-0.0018649	-0.018451	0.096343	0.11932	0.070818	0.035478
-0.23464	0.12553	-0.025153	-0.10794	-0.0012093	0.0071349	0.034984	0.054498	0.10993	-0.026099	0.094405	-0.024169	0.037933	0.0293	0.19092	-0.024564	-0.11285	-0.023305	0.042284	0.0062649	0.0547	0.10034	0.010166	0.03916
-0.16042	0.075901	-0.0043827	-0.10775	0.013607	-0.031456	0.021496	0.025496	0.13059	-0.012819	0.14529	0.01986	0.10018	0.0495	0.20506	-0.065385	-0.1387	0.057911	0.031959	-0.013569	-0.069819	0.047938	0.021876	0.0186
-0.22686	0.075225	0.0086186	-0.045839	0.044939	0.030791	0.062729	0.071992	0.11856	-0.024987	0.080974	0.059816	0.14417	0.056841	0.24517	0.042048	-0.14231	0.043155	0.036219	0.01442	-0.10346	0.0099896	0.02039	-0.042201
-0.23643	0.073457	0.0023922	-0.079734	-0.0036384	0.050351	0.09591	0.010492	0.16087	0.012115	0.088063	0.05938	0.17141	0.068897	0.25373	0.037175	-0.066531	0.026553	-0.022031	-0.03808	-0.067046	-0.043855	0.03825	-0.026687
-0.3053	0.038486	-0.015448	-0.1111	0.071366	0.11752	0.051489	-0.022078	0.088267	0.045288	0.030574	0.042295	0.189	0.073395	0.2598	0.042864	-0.026395	-0.11812	-0.089224	-0.024614	-0.028128	-0.067643	0.037385	-0.00164
-0.2054	0.10532	-0.042191	-0.070639	0.078769	0.098041	0.069225	0.028078	0.11699	-0.015895	-0.0068962	0.093941	0.20274	0.087105	0.27027	-0.0083762	-0.09245	-0.14641	-0.10407	-0.021137	0.0075874	-0.041126	0.053004	0.026451
-0.18675	0.086368	-0.032845	-0.023021	0.060514	0.22513	0.10389	0.09306	0.13267	-0.041998	-0.023744	0.14463	0.20417	0.080141	0.29924	-0.05388	-0.049925	-0.04216	-0.091712	0.024046	-0.069699	-0.049267	0.049682	0.058926
-0.13644	0.073319	0.0054032	0.0063533	0.051907	0.28936	0.1297	0.081499	0.14348	-0.036884	-0.037819	0.11752	0.18272	0.078722	0.28537	0.0062142	-0.012924	0.054812	-0.088453	0.034291	-0.061161	-0.10563	0.063268	0.11742
-0.084024	0.09771	0.015789	-0.0024263	0.11912	0.24367	0.125	0.081826	0.15507	-0.037497	-0.013583	0.11207	0.17007	0.069189	0.25979	0.070752	-0.011461	0.1663	-0.10767	0.0078773	-0.07224	-0.021477	0.031862	0.12983
-0.039704	0.15557	0.045566	0.0007103	0.18212	0.27087	0.11133	0.055307	0.11243	-0.016501	-0.038735	0.17635	0.14352	0.1004	0.26823	0.091101	-0.043073	0.19162	-0.088996	0.033195	0.025301	-0.051042	0.031553	0.11571
-0.0035983	0.20863	0.10616	-0.0038371	0.278	0.24302	0.11305	0.06311	0.15752	-0.058586	-0.015137	0.18162	0.16919	0.15345	0.24564	0.15743	-0.047949	0.21223	-0.035563	0.13032	0.028588	-0.038221	0.062767	0.13935
0.071797	0.22509	0.13642	0.023415	0.29391	0.2344	0.076024	0.078916	0.18148	-0.11402	-0.031167	0.21287	0.20488	0.16909	0.28747	0.13806	0.0017491	0.26365	0.028113	0.17959	-0.019006	-0.019371	0.15573	0.16066
0.14182	0.25886	0.15154	0.02394	0.23965	0.23049	0.072351	0.11572	0.21018	-0.10524	-0.076997	0.2521	0.19693	0.12595	0.31266	0.16875	0.0056706	0.2933	0.046735	0.19225	-0.04775	0.016425	0.20454	0.18379
0.15121	0.29461	0.18146	0.051701	0.30107	0.28575	0.09333	0.14105	0.25684	-0.11292	-0.054546	0.25406	0.20195	0.11211	0.30632	0.24314	-0.017182	0.27813	0.04048	0.18768	-0.04643	0.022901	0.25813	0.26426
0.16484	0.32126	0.212	0.072608	0.39233	0.303	0.11137	0.18795	0.29954	-0.074518	-0.10684	0.3291	0.20636	0.14562	0.30095	0.26664	-0.040397	0.37574	0.13606	0.24673	0.00084454	0.057274	0.29114	0.33919
0.2001	0.31934	0.23446	0.074487	0.37192	0.29518	0.19892	0.1625	0.30735	-0.093133	-0.10304	0.38803	0.2551	0.16578	0.33116	0.24237	0.0049893	0.39795	0.2153	0.29243	0.041215	0.062722	0.33427	0.35004
0.20236	0.37354	0.25609	0.078172	0.37874	0.3497	0.19437	0.13516	0.27803	-0.082548	-0.092045	0.34942	0.27612	0.17668	0.364	0.19283	0.076019	0.39531	0.21832	0.25721	0.068279	0.068815	0.3631	0.36631
0.25903	0.37562	0.29277	0.10478	0.37201	0.37971	0.18022	0.15363	0.31249	-0.091331	-0.10886	0.30687	0.28515	0.19812	0.42207	0.15319	0.073757	0.38925	0.2117	0.29536	0.073208	0.11128	0.36335	0.40235
0.3585	0.36116	0.32524	0.11446	0.43172	0.4382	0.17945	0.24637	0.34254	-0.15835	-0.064827	0.2807	0.29167	0.17019	0.45521	0.17588	0.038757	0.38056	0.20894	0.34112	0.11125	0.13457	0.43761	0.41445
0.41311	0.40526	0.33242	0.10381	0.44791	0.42309	0.17223	0.29425	0.36776	-0.15328	-0.076325	0.24717	0.32202	0.16312	0.4592	0.20432	0.13799	0.35234	0.22267	0.33849	0.098794	0.17927	0.4298	0.43463
0.46766	0.44877	0.34826	0.12896	0.47464	0.40248	0.24356	0.33689	0.37306	-0.18462	-0.085206	0.27155	0.33468	0.16588	0.50072	0.12125	0.11859	0.42232	0.19441	0.28726	0.03661	0.26737	0.39772	0.43814
0.57252	0.48455	0.3915	0.18945	0.47107	0.43602	0.28151	0.33142	0.42998	-0.16531	-0.096703	0.2505	0.30137	0.19559	0.51959	0.11163	0.12715	0.3944	0.19975	0.36216	0.029187	0.31026	0.40047	0.46135
0.62696	0.52195	0.50125	0.24602	0.51281	0.48759	0.29965	0.24935	0.44046	-0.1556	-0.16155	0.20937	0.29516	0.19351	0.56497	0.081899	0.1293	0.40371	0.2139	0.38576	0.0071158	0.32647	0.4529	0.48005
0.72158	0.54342	0.61383	0.19356	0.56942	0.47382	0.31405	0.23585	0.39699	-0.16832	-0.11186	0.1997	0.33103	0.15844	0.55483	0.20456	0.12647	0.438	0.20699	0.46335	0.035071	0.29164	0.49898	0.451
0.81596	0.52315	0.63737	0.17939	0.58634	0.46287	0.3409	0.27461	0.41307	-0.16554	-0.063596	0.22443	0.35657	0.16875	0.54841	0.24521	0.14555	0.46848	0.194	0.44234	0.05081	0.24211	0.45746	0.44391
0.75914	0.50051	0.64799	0.19617	0.60477	0.43886	0.37811	0.288	0.45077	-0.2123	-0.1135	0.23532	0.40366	0.21592	0.56471	0.305	0.14716	0.45701	0.21993	0.41683	0.022822	0.30084	0.44946	0.46831
0.75106	0.54874	0.65326	0.17363	0.55876	0.4753	0.37837	0.34963	0.38251	-0.26205	-0.10991	0.22848	0.40108	0.2112	0.561	0.26795	0.14008	0.42867	0.19756	0.42814	0.0095623	0.33516	0.42748	0.46544
0.79767	0.63986	0.6145	0.17415	0.5622	0.49544	0.35196	0.37043	0.40687	-0.30154	-0.063575	0.20997	0.39168	0.19268	0.56017	0.26343	0.19009	0.3772	0.17722	0.41975	-0.047398	0.35381	0.48693	0.45479
0.85607	0.65206	0.62904	0.16136	0.64169	0.51341	0.3531	0.37452	0.42578	-0.29671	-0.062477	0.2131	0.45098	0.20998	0.51593	0.24955	0.17808	0.38388	0.17699	0.37697	0.051334	0.28962	0.50331	0.42454
0.88207	0.7037	0.65996	0.16611	0.66548	0.53976	0.34063	0.36826	0.45419	-0.24675	-0.055522	0.23141	0.45408	0.24082	0.54229	0.3247	0.23235	0.42324	0.13352	0.40703	0.025364	0.2575	0.48651	0.39737
0.86503	0.71562	0.68485	0.21849	0.66112	0.51922	0.31738	0.35357	0.48253	-0.29716	-0.051244	0.26382	0.33632	0.2183	0.56815	0.3473	0.18058	0.42792	0.073824	0.39643	0.020137	0.24086	0.48889	0.38215
0.86552	0.77847	0.7398	0.21638	0.63322	0.45684	0.33858	0.40522	0.48738	-0.35844	-0.033326	0.21867	0.24527	0.21757	0.54237	0.25246	0.17443	0.36275	0.0058227	0.36431	-0.0072672	0.21283	0.52849	0.38101
0.97181	0.71742	0.75241	0.21173	0.59819	0.46558	0.30707	0.41361	0.48713	-0.40447	-0.04578	0.13071	0.15362	0.21611	0.54002	0.12804	0.1901	0.35119	-0.10365	0.34213	-0.066342	0.18179	0.47051	0.43025
0.90778	0.75054	0.73903	0.25469	0.60939	0.39416	0.27457	0.40673	0.47896	-0.37479	-0.083261	0.060973	0.016608	0.18136	0.51095	0.12211	0.1997	0.29837	-0.10775	0.36403	-0.11718	0.15649	0.45626	0.4243
0.79318	0.75361	0.73412	0.28067	0.62216	0.40232	0.25672	0.43273	0.51753	-0.40342	-0.097772	0.069381	-0.06833	0.16525	0.48093	0.05764	0.12697	0.28281	-0.10568	0.38132	-0.03791	0.12547	0.45029	0.4129
0.80653	0.71484	0.75269	0.30609	0.70467	0.43059	0.27194	0.41827	0.48281	-0.43001	-0.14331	0.12064	-0.12509	0.14351	0.40814	0.050867	0.13732	0.22481	-0.17024	0.43647	-0.014642	0.1765	0.4393	0.42477
0.84042	0.70018	0.75385	0.27173	0.66592	0.44992	0.28399	0.39897	0.49438	-0.47847	-0.13645	0.1337	-0.094353	0.13272	0.34231	0.064498	0.14658	0.24113	-0.2342	0.43064	-0.027132	0.26064	0.4535	0.4049
0.80929	0.6922	0.72192	0.26603	0.58106	0.41435	0.26938	0.43574	0.49417	-0.45004	-0.10802	0.15457	-0.0014591	0.15433	0.30824	0.18604	0.073391	0.21264	-0.22908	0.37652	-0.09403	0.2281	0.47737	0.3998
0.83754	0.71094	0.71411	0.26601	0.62513	0.35362	0.2461	0.42997	0.44048	-0.42688	-0.14006	0.14563	0.069178	0.18953	0.3846	0.066441	0.049717	0.14209	-0.17767	0.32254	-0.17838	0.21782	0.43769	0.40485
0.76301	0.63333	0.74607	0.25234	0.58623	0.20861	0.21515	0.43411	0.45734	-0.48029	-0.16768	0.12877	0.13971	0.18825	0.37759	-0.0874	0.15306	0.088626	-0.13443	0.34223	-0.21366	0.19978	0.42921	0.41816
0.75478	0.66732	0.75266	0.26672	0.57935	0.20655	0.17045	0.48367	0.47186	-0.52065	-0.1588	0.10073	0.1934	0.16547	0.32324	-0.10993	0.15951	0.17385	-0.14625	0.36981	-0.24502	0.24169	0.42507	0.44016
0.68881	0.67286	0.702	0.25388	0.57126	0.1781	0.13745	0.46521	0.5113	-0.5706	-0.1839	0.095904	0.36125	0.17308	0.38604	0.080018	0.098981	0.25541	-0.11155	0.37849	-0.40554	0.19279	0.42301	0.4507
0.64523	0.66795	0.67724	0.28982	0.58511	0.13524	0.11846	0.39182	0.44672	-0.58105	-0.23207	0.12591	0.49317	0.19131	0.46416	0.23596	0.14412	0.24413	-0.064899	0.34399	-0.53521	0.20442	0.41054	0.45904
0.6161	0.62332	0.70003	0.23326	0.60146	0.06822	0.081373	0.39556	0.43984	-0.58993	-0.21713	0.11091	0.57746	0.21443	0.47221	0.29178	0.14042	0.27461	-0.046706	0.33571	-0.83335	0.1715	0.4417	0.42671
0.6017	0.6333	0.73761	0.15786	0.57988	0.076396	0.047716	0.44441	0.41423	-0.6685	-0.22631	0.099208	0.54496	0.1874	0.4045	0.28972	0.15638	0.29022	0.051624	0.32426	-0.94268	0.16196	0.44468	0.42351
0.62375	0.67082	0.67795	0.086353	0.5724	0.12373	0.063883	0.42166	0.37567	-0.69501	-0.1757	0.085351	0.47553	0.1554	0.3677	0.25167	0.18336	0.35477	0.14488	0.40213	-0.5571	0.22412	0.41095	0.43918
0.61734	0.69435	0.61472	0.10492	0.60265	0.080649	0.03719	0.39414	0.38512	-0.60539	-0.20408	0.074144	0.46434	0.19196	0.40655	0.26874	0.18332	0.36565	0.12492	0.35946	-0.48184	0.22035	0.37262	0.42197
0.58996	0.68601	0.63164	0.14369	0.57453	0.043574	0.029956	0.42917	0.40518	-0.60359	-0.1632	0.11805	0.43983	0.22067	0.40621	0.32559	0.11318	0.41937	0.1093	0.39277	-0.41267	0.070789	0.37874	0.43208
0.6107	0.63855	0.64072	0.13124	0.57809	0.030376	-0.089124	0.47162	0.42766	-0.64861	-0.068025	0.13614	0.4459	0.18955	0.3762	0.28722	0.08086	0.40572	0.11067	0.37785	-0.40893	0.22547	0.38003	0.44257
0.60239	0.64184	0.63649	0.11236	0.65261	0.051679	-0.065416	0.4847	0.41248	-0.59948	-0.076781	0.085329	0.45657	0.12328	0.3615	0.25683	0.12901	0.39597	0.12969	0.33923	-0.44234	0.18925	0.34673	0.45579
0.62893	0.64676	0.58776	0.098919	0.65467	0.12533	-0.029276	0.51899	0.4795	-0.62347	-0.16976	0.069907	0.47196	0.11958	0.31421	0.28985	0.15839	0.37937	0.14708	0.32167	-0.33482	0.2185	0.29703	0.49572
0.73329	0.60369	0.52469	0.10651	0.65921	0.10203	0.031473	0.50872	0.47436	-0.64067	-0.17264	0.11534	0.56192	0.17945	0.28593	0.31592	0.16072	0.38479	0.13642	0.32626	-0.31982	0.22707	0.3393	0.45832
0.69571	0.66646	0.47455	0.16921	0.63519	0.11402	0.081163	0.50371	0.49236	-0.63289	-0.19202	0.066083	0.55887	0.16902	0.26093	0.34644	0.079647	0.30124	0.11632	0.35383	-0.2677	0.24281	0.36177	0.39937
0.6273	0.68098	0.44776	0.19925	0.55756	0.17403	0.15835	0.4749	0.45222	-0.69089	-0.19328	0.010661	0.52253	0.10455	0.25535	0.34414	0.082413	0.3156	0.13671	0.32529	-0.15909	0.26612	0.38924	0.39454
0.57387	0.66704	0.43981	0.13043	0.57676	0.20954	0.20424	0.46313	0.52468	-0.75998	-0.22255	0.0029422	0.48821	0.087682	0.23356	0.35775	0.1503	0.30124	0.12187	0.30251	-0.010902	0.24515	0.4294	0.38552
0.60703	0.6622	0.4407	0.074643	0.51409	0.2886	0.17947	0.48726	0.51221	-0.7205	-0.20803	0.038146	0.45509	0.10591	0.2062	0.3168	0.17705	0.22897	0.064685	0.35186	0.097361	0.19121	0.36158	0.41501
0.64487	0.5913	0.42706	0.071997	0.47764	0.30955	0.052957	0.51073	0.49948	-0.69025	-0.25156	0.032412	0.51599	0.077956	0.18263	0.2269	0.13429	0.29763	0.064199	0.40227	0.079692	0.16586	0.37181	0.44352
0.70082	0.54591	0.36898	0.006648	0.5203	0.28998	0.022558	0.42778	0.42288	-0.7105	-0.30749	0.040724	0.5342	0.062394	0.12882	0.13912	0.089471	0.26392	0.1056	0.335	0.11087	0.21396	0.36298	0.43981
0.69746	0.51151	0.28238	-0.15238	0.48014	0.21261	0.05816	0.43519	0.47026	-0.85926	-0.44961	-0.036179	0.53753	0.0034899	0.12953	0.14456	0.10311	0.14092	0.099441	0.29871	0.19726	0.25514	0.37374	0.44423
0.68191	0.44982	0.23423	-0.22683	0.42539	0.086583	-0.0033282	0.47405	0.45653	-0.976	-0.49763	-0.02993	0.52055	-0.078382	0.13863	0.23901	0.068182	0.086445	0.021855	0.27233	0.16205	0.24895	0.35034	0.48005
0.60436	0.43362	0.23465	-0.24292	0.38834	0.054119	-0.14449	0.35328	0.4932	-1.0671	-0.44821	-0.019752	0.43445	-0.061503	0.12716	0.29843	0.061241	0.084337	0.038699	0.25521	0.14589	0.14314	0.31342	0.44621
0.51636	0.41253	0.2089	-0.1657	0.4657	-0.029337	-0.21897	0.39166	0.45293	-1.0866	-0.43669	0.039895	0.41093	0.00053618	0.10833	0.30717	0.036124	0.054954	0.024293	0.23744	0.074934	0.19191	0.30367	0.39008
0.45779	0.35466	0.21517	-0.1226	0.44778	-0.060681	-0.19102	0.42833	0.39607	-1.0346	-0.41148	0.12401	0.4617	0.0095733	0.1211	0.3243	0.041157	0.066104	0.040218	0.243	0.08631	0.16924	0.33211	0.37675
0.45701	0.27937	0.18743	-0.025619	0.52349	-0.18421	-0.13526	0.45624	0.45697	-1.0032	-0.48124	0.095415	0.5225	0.041902	0.10943	0.3276	0.021386	0.11254	0.044893	0.26668	-0.028146	0.18135	0.36654	0.41225
0.43705	0.20802	0.16372	-0.070875	0.40861	-0.049964	-0.26301	0.41721	0.46073	-0.90764	-0.48737	0.049717	0.50216	0.041602	0.084249	0.33711	0.039389	0.074548	0.12947	0.22566	-0.039941	0.12762	0.32315	0.39701
0.40431	0.21248	0.19797	-0.10227	0.47277	-0.21184	-0.43539	0.36111	0.51884	-0.86359	-0.47251	-0.030291	0.48305	0.016161	0.11744	0.32679	0.099528	0.061104	0.15964	0.22523	0.014644	0.10829	0.31638	0.38074
0.41881	0.23222	0.22105	-0.09702	0.50041	-0.09687	-0.40454	0.3628	0.53976	-0.81488	-0.35504	0.037203	0.4468	0.038855	0.076585	0.2976	0.14106	0.072737	0.14388	0.23512	0.086508	0.10102	0.33422	0.40489
0.38023	0.33616	0.25364	-0.071637	0.46185	0.0098369	-0.32113	0.38286	0.48638	-0.79512	-0.33778	0.14069	0.42101	0.052116	0.03043	0.21715	0.12156	0.060915	0.12411	0.22311	-0.020275	0.14524	0.35239	0.39715
0.33502	0.30726	0.26924	-0.097385	0.4379	-0.048209	-0.25902	0.42101	0.55978	-0.73464	-0.31517	0.18503	0.41408	0.091083	0.016043	0.16963	0.086057	0.060456	0.074303	0.19719	0.01082	0.11616	0.34582	0.39448
0.2929	0.31639	0.29867	-0.068258	0.51845	0.15275	-0.26211	0.41974	0.62541	-0.76052	-0.35378	0.12051	0.36785	0.09832	-0.033826	0.098712	0.085364	-0.0048315	0.11423	0.15313	-0.02826	0.089095	0.29765	0.35579
0.30538	0.39514	0.33004	0.0080403	0.47316	0.16148	-0.35349	0.43916	0.61097	-0.83951	-0.30045	0.080815	0.38126	0.15632	-0.055548	0.11668	0.01264	-0.0057854	0.1326	0.087607	-0.014622	0.13773	0.33708	0.31429
0.27791	0.35722	0.34485	0.13412	0.48236	0.14966	-0.26925	0.44532	0.54343	-0.79477	-0.32021	0.097906	0.43045	0.20911	-0.057386	0.036563	0.034601	0.066573	0.10241	0.14565	0.0018586	0.10956	0.35332	0.3367
0.25097	0.43925	0.33315	0.1337	0.45022	0.1046	-0.11518	0.42513	0.51339	-0.70285	-0.27329	0.071244	0.41167	0.1562	-0.019485	0.025249	0.07918	0.15024	0.063325	0.21542	-0.071592	0.14159	0.38164	0.3717
0.2932	0.39112	0.36338	0.11112	0.45602	0.11777	-0.015847	0.36901	0.49748	-0.61664	-0.26163	0.087084	0.36796	0.12832	0.025186	0.055869	0.12143	0.044615	0.032973	0.20519	-0.042222	0.10159	0.3505	0.37931
0.27948	0.38084	0.43296	0.12065	0.44336	0.11911	0.098868	0.37466	0.48871	-0.54067	-0.26611	0.10453	0.31046	0.12008	-0.029498	0.021158	0.14146	0.014694	0.016026	0.14376	-0.023332	0.088229	0.34919	0.33812
0.27591	0.39365	0.41138	0.10295	0.44054	0.16529	0.1268	0.3783	0.48179	-0.57725	-0.21545	0.066443	0.32477	0.19488	-0.069467	-0.0087608	0.05699	0.11313	0.03307	0.15959	-0.0025049	0.0082879	0.38843	0.32862
