# Supplementary material for: Timing variability of sensorimotor integration during vocalization in individuals who stutter
Source: Sci Rep. 2018 Nov 5;8:16340. doi: 10.1038/s41598-018-34517-1 (PMC6218511; doi:10.1038/s41598-018-34517-1)
Supplement: Supplementary file 2 — Dataset 1 [file 41598_2018_34517_MOESM2_ESM.zip › compens-stutt-behav-scireports-supplementary-material/AC2034_up.txt]

-0.12274	-0.30486	0.094076	-0.11885	-0.15426	-0.12522	0.051237	0.034995	0.096905	-0.0051818	-0.095026	-0.030859	-0.1011	-0.13219	0.040277	-0.09268	-0.26668	-0.074053	-0.10402	-0.20346	-0.076081	-0.043557	-0.035341	0.27382
-0.18742	-0.31129	0.13092	-0.055523	-0.15841	-0.13443	0.05587	0.031707	0.061995	0.098404	0.0062232	-0.082212	-0.095418	-0.14642	0.075382	-0.095597	-0.24226	-0.13109	-0.083724	-0.20119	-0.063642	-0.082558	-0.066195	0.26193
-0.30724	-0.30045	0.16104	-0.13062	-0.17821	-0.13456	0.084047	-0.003469	0.044521	0.18268	0.005596	-0.061048	-0.029791	-0.14484	0.12838	-0.11523	-0.17996	-0.13344	-0.080106	-0.18615	-0.087692	-0.027077	-0.047831	0.31694
-0.34693	-0.29253	0.10493	-0.13858	-0.19878	-0.16085	-0.0023707	-0.022733	0.037046	0.23363	-0.039211	-0.013963	0.024896	-0.14407	0.1677	-0.15086	-0.14869	-0.12331	-0.073997	-0.19203	-0.096352	-0.025468	-0.036842	0.31257
-0.3398	-0.28013	0.13039	-0.1407	-0.21877	-0.10811	-0.032967	-0.021002	0.080722	0.21825	-0.039692	-0.0038831	0.053905	-0.15075	0.17133	-0.17587	-0.16781	-0.08281	-0.033138	-0.19878	-0.093196	-0.054813	-0.037444	0.2612
-0.38611	-0.22636	0.10312	-0.11148	-0.1792	-0.17044	-0.038947	-0.046835	0.12533	0.19554	-0.045372	-0.0069243	0.052969	-0.15203	0.16205	-0.12501	-0.16319	-0.091602	-0.017082	-0.22989	-0.065821	-0.028389	-0.0060273	0.17449
-0.41575	-0.18666	0.13844	-0.097545	-0.11806	-0.20202	-0.041412	-0.07346	0.089434	0.15417	-0.021023	-0.035325	0.006615	-0.2022	0.19874	-0.11384	-0.13696	-0.10007	0.0054469	-0.24954	-0.070047	-0.028128	-0.022863	0.12553
-0.3864	-0.17167	0.12851	-0.10385	-0.11763	-0.19164	-0.030971	-0.051116	0.11544	0.11941	0.022077	-0.012051	0.029376	-0.21054	0.26114	-0.1369	-0.036354	-0.14799	0.0024473	-0.21587	-0.07936	-0.016477	-0.050282	0.11968
-0.33388	-0.18	0.076997	-0.09514	-0.15392	-0.13477	-0.067539	-0.0055474	0.13557	0.090113	0.039034	0.04398	0.10414	-0.24792	0.32559	-0.09753	0.018146	-0.11378	-0.028408	-0.19557	-0.054648	0.031186	-0.054399	0.10395
-0.28034	-0.17483	0.075707	-0.070247	-0.15065	-0.13433	-0.046131	0.0092183	0.18947	0.10021	0.057975	0.020798	0.14016	-0.17808	0.29406	-0.079657	0.043707	-0.14885	-0.027733	-0.2419	-0.046646	0.068515	-0.010393	0.09575
-0.25561	-0.15113	0.022686	-0.047229	-0.11532	-0.21196	-0.018566	-0.013869	0.19842	0.098042	0.028839	-0.036263	0.15037	-0.11918	0.24939	-0.044467	0.10554	-0.16236	-0.028453	-0.24715	-0.066082	0.074813	0.046846	0.084614
-0.22105	-0.12124	0.034056	-0.0076875	-0.084992	-0.19164	-0.021213	-0.05158	0.19106	0.088624	0.0038904	-0.014419	0.14496	-0.18131	0.23259	0.0017666	0.12495	-0.15515	-0.053484	-0.23109	-0.082836	0.040808	-0.01237	0.045367
-0.22646	-0.076121	0.0092075	0.014325	-0.075906	-0.11656	-0.022591	-0.064128	0.14551	0.099832	0.0010495	-0.029814	0.12746	-0.18561	0.25985	0.026629	0.15811	-0.12881	-0.072076	-0.26381	-0.073305	0.030712	-0.052445	0.0089244
-0.25223	-0.056549	0.0057108	-0.0058745	-0.10716	-0.077854	0.011547	-0.044583	0.064866	0.08704	-0.0031764	-0.042308	0.1413	-0.17318	0.28388	-0.00017474	0.17927	-0.11401	-0.073409	-0.25453	-0.059314	-0.017497	-0.0082717	0.021877
-0.21955	-0.091052	-0.00072947	-0.016529	-0.11933	-0.042847	-0.012547	-0.020238	0.10352	0.068588	-0.03642	-0.050321	0.074422	-0.13312	0.25724	-0.067174	0.14781	-0.085043	-0.059363	-0.1964	-0.058343	-0.038402	0.010645	0.056053
-0.17595	-0.086298	0.032156	-0.0045416	-0.081025	-0.048105	-0.019499	-0.0081125	0.10923	0.065145	-0.031087	-0.036368	0.070319	-0.11875	0.26444	-0.14329	0.16035	-0.06894	-0.055033	-0.1884	-0.062707	-0.013681	-0.020859	0.035118
-0.15113	-0.040087	-0.0076373	-0.0043758	-0.039889	-0.11371	0.01266	0.0061014	0.1817	0.0039736	0.028068	-0.027454	0.06257	-0.13573	0.2563	-0.17295	0.18016	-0.05777	-0.066637	-0.14557	-0.086467	0.011841	-0.036338	0.029907
-0.15341	-0.040342	-0.036402	-0.056739	-0.030963	-0.12017	0.0268	0.0071645	0.16337	-0.073213	0.067809	-0.027055	0.017505	-0.13098	0.22571	-0.1413	0.1104	-0.061796	-0.089698	-0.063517	-0.069968	0.014635	-0.015985	0.065394
-0.18996	-0.033039	-0.051553	-0.063256	-0.052182	-0.05997	0.010501	0.013631	0.1309	-0.066085	0.031342	0.0003793	0.05433	-0.13288	0.17982	-0.072847	0.088723	-0.057017	-0.084889	-0.033639	-0.044502	0.018425	-0.016581	0.084804
-0.20542	-0.0068311	-0.10284	-0.039441	-0.076142	-0.076065	0.031454	0.019186	0.079123	-0.017899	-0.06467	0.01813	0.10673	-0.10472	0.13701	-0.01071	0.097849	-0.049188	-0.042866	-0.023044	-0.055853	0.01764	0.012973	0.06662
-0.16397	0.020413	-0.038796	-0.03592	-0.078818	-0.092575	-0.022809	0.0013768	0.075769	0.030731	-0.082974	0.024269	0.1438	-0.083198	0.15122	-0.011945	0.06177	-0.056355	-0.0046427	-0.032903	-0.070201	0.003511	-0.019812	0.051493
-0.15853	0.063598	-0.020713	-0.045671	-0.068726	-0.11374	0.0041711	-0.020967	0.14091	0.074741	-0.025716	0.047024	0.082794	-0.071255	0.11366	-0.0491	0.058057	-0.083136	0.0023134	-0.093596	-0.093649	-0.0031527	-0.051946	0.066311
-0.15481	0.078014	-0.07096	-0.043522	-0.065445	-0.097196	-0.0029334	-0.0093454	0.11401	0.03873	0.022618	0.071021	0.019548	-0.10278	0.047119	-0.067768	0.055638	-0.048883	-0.018734	-0.13098	-0.10498	-0.021962	-0.079641	0.057582
-0.18893	0.066882	-0.057172	-0.068513	-0.10235	-0.071671	-0.028685	-0.013793	0.032813	-0.0072298	0.022766	0.07084	0.021061	-0.069649	0.01724	-0.099933	0.047159	-0.033223	-0.076519	-0.093505	-0.10667	0.016044	-0.11805	0.054624
-0.19907	0.054333	-0.050653	-0.038421	-0.14161	-0.033578	-0.027104	-0.01993	0.029379	-0.016935	0.039706	0.079734	0.0063515	-0.066709	-0.028637	-0.13458	0.024983	-0.027778	-0.11301	-0.087256	-0.07079	0.05978	-0.055119	0.022679
-0.1564	0.029853	-0.037087	-0.014606	-0.14464	0.0022595	-0.056175	-0.014538	0.012476	-0.040732	-0.030506	0.071856	0.040588	-0.063627	-0.051156	-0.15661	-0.016303	-0.038167	-0.071332	-0.055866	-0.038211	0.041889	0.0078284	0.021485
-0.11646	0.021792	-0.031178	0.0025803	-0.13425	0.033111	-0.051204	-0.018654	0.063197	-0.025163	-0.0085405	0.041469	0.046965	-0.0044086	-0.094188	-0.14194	-0.028706	0.0062161	-0.081621	-0.057824	-0.051043	-0.008056	0.0027607	0.0093796
-0.075722	0.039887	-0.038104	-0.015133	-0.078493	-0.018735	-0.025167	0.0059808	0.091035	-0.035607	-0.027715	0.016149	0.03668	0.071169	-0.077157	-0.067275	-0.037923	0.023596	-0.072928	-0.025861	-0.067014	-0.034075	-0.0066091	-0.010955
-0.029574	0.031787	-0.040618	0.0074759	-0.0114	-0.0089246	-0.0090735	0.023447	0.034018	-0.034034	-0.026022	0.0059897	0.020155	0.041738	-0.023931	-0.015263	-0.0080817	0.012437	-0.019464	0.038012	-0.063625	-0.018801	-0.032752	-0.0020034
0	0	0	0	0	0	0	0	0	0	0	0	0	0	0	0	0	0	0	0	0	0	0	0
0.058915	-0.026259	0.0034997	-0.030844	-0.018949	0.036368	-0.036757	-0.028337	0.017506	0.020494	-0.0045373	-0.0080507	-0.025883	-0.01524	0.024133	-0.022185	-0.013319	0.020695	-0.026209	-0.049728	0.022735	0.034289	0.039196	-0.019589
0.1059	-0.029656	0.029499	-0.038761	-0.032016	0.058259	0.017314	-0.013759	0.0060181	0.016414	-0.027503	-0.057452	-0.014027	-0.0055265	0.0065866	-0.06122	-0.047124	0.0209	-0.040894	-0.04187	-0.0068058	0.084695	0.037251	-0.027936
0.063209	-0.0037682	8.6398e-05	-0.0064539	-0.021358	0.068793	0.04598	-0.031292	0.060735	-0.0037568	-0.020253	-0.066736	0.0023631	0.0098414	-0.042629	-0.09787	-0.040216	0.033237	-0.0031243	-0.094378	-0.070304	0.09396	0.0049191	-0.060551
0.031769	0.028415	-0.022941	0.012885	0.011975	-0.0033414	0.05555	-0.065412	0.087871	-0.036419	-0.03719	-0.079394	0.063991	0.018317	-0.081175	-0.11601	0.0073361	0.0055642	0.017415	-0.1011	-0.10931	0.049504	0.010026	-0.088977
0.017929	0.026119	0.028866	-0.013531	-0.0029046	0.0041824	0.056831	-0.048002	0.1177	-0.052245	-0.061174	-0.061317	0.077879	0.014734	-0.10125	-0.11751	-0.025722	0.01899	-0.046389	-0.056745	-0.10199	0.067946	0.058277	-0.1312
-0.041122	0.028869	0.063762	0.0051049	-0.029486	-0.027434	0.090845	-0.0091557	0.085033	-0.045416	-0.023479	-0.034107	0.070527	0.0024769	-0.08546	-0.079685	-0.013702	0.010745	-0.16112	-0.052354	-0.11351	0.069357	0.077775	-0.16024
-0.1225	0.0083112	0.089986	0.018056	-0.025285	-0.03106	0.088807	-0.01045	-0.0077276	-0.025034	-0.02044	-0.037049	0.078362	0.013194	-0.084694	-0.057254	0.0032162	-0.067275	-0.3165	-0.017894	-0.11133	0.047958	0.1137	-0.14932
-0.17977	-0.043689	0.15892	0.064252	0.018098	-0.028814	0.1139	-0.025374	0.029317	-0.04615	-0.051077	-0.038358	0.057343	-0.0073689	-0.12734	-0.090619	-0.017715	-0.078737	-0.37134	-0.032227	-0.086536	0.047456	0.089575	-0.12975
-0.18064	-0.032009	0.11858	0.035008	0.094543	0.0066017	0.10314	-0.01917	0.077912	-0.053669	-0.02222	-0.029082	0.085413	-0.033958	-0.16155	-0.1202	-0.028314	-0.070925	-0.33452	-0.017063	-0.085658	0.05624	0.028386	-0.12327
-0.17647	0.029142	0.12793	0.024161	0.13482	0.012253	0.11921	-0.016248	0.083307	-0.01433	0.015866	-0.081684	0.082383	-0.13098	-0.17006	-0.10689	-0.032376	-0.098086	-0.27134	0.0055752	-0.09311	0.081218	0.030842	-0.10395
-0.183	0.0501	0.18309	0.042435	0.11443	-0.039557	0.15396	-0.033129	-0.096716	-0.010701	0.035765	-0.11393	0.057507	-0.20151	-0.17343	-0.075586	-0.008079	-0.099498	-0.24573	-0.0025432	-0.06497	0.10095	0.068488	-0.052604
-0.23465	0.015336	0.20777	0.05372	0.080328	-0.03754	0.16232	-0.12649	-0.27475	0.002417	0.10781	-0.16159	0.066821	-0.18784	-0.19159	-0.092954	-0.077028	-0.12082	-0.075707	-0.0021572	-0.067761	0.10112	0.097176	-0.059534
-0.26126	-0.066032	0.12503	0.14355	0.044333	-0.025142	0.15923	-0.23517	-0.45102	-0.091647	0.058802	-0.25141	0.018211	-0.26963	-0.25094	-0.087059	-0.18068	-0.15347	0.068162	-0.061196	-0.16578	0.027678	0.077619	-0.10906
-0.21482	-0.11029	0.10798	0.12629	-0.036485	-0.09639	0.15104	-0.33107	-0.5379	-0.19201	0.030744	-0.26363	0.069479	-0.26229	-0.22088	-0.096715	-0.19264	-0.16903	0.10263	-0.1603	-0.27251	-0.022286	0.093183	-0.13214
-0.21721	-0.14328	0.1479	0.12865	-0.13273	-0.15427	0.12808	-0.39041	-0.78603	-0.29211	0.09139	-0.19579	0.10108	-0.32315	-0.23719	-0.16917	-0.19676	-0.17174	0.11612	-0.24597	-0.38472	-0.013267	0.064398	-0.13669
-0.26845	-0.18746	0.1444	0.086905	-0.13672	-0.16948	0.1146	-0.35395	-0.73028	-0.37567	0.15642	-0.23827	0.16909	-0.3245	-0.24919	-0.15545	-0.19819	-0.20291	0.09953	-0.28365	-0.38998	0.027288	0.19449	-0.14424
-0.32245	-0.21318	0.17614	0.1505	-0.049195	-0.1933	0.18707	-0.2359	-0.70627	-0.35083	0.13872	-0.20774	0.15132	-0.24467	-0.26622	-0.069285	-0.15074	-0.18543	0.10862	-0.23055	-0.30601	0.022087	0.24396	-0.15771
-0.31809	-0.21345	0.13913	0.21358	0.0057491	-0.28681	0.22646	-0.12093	-0.64714	-0.28388	0.18223	-0.14121	0.1895	-0.16493	-0.27073	0.034612	-0.13321	-0.19155	0.073464	-0.21007	-0.23138	-0.032412	0.26518	-0.16442
-0.2543	-0.21606	0.19947	0.24856	-0.00038525	-0.39836	0.21397	-0.054083	-0.62721	-0.23145	0.21161	-0.069922	0.21707	-0.13386	-0.20831	0.082453	-0.13558	-0.13451	-0.0087027	-0.20253	-0.087801	-0.0036525	0.26065	-0.15248
-0.16652	-0.21125	0.23176	0.30609	-0.040285	-0.35143	0.24377	-0.021737	-0.4039	-0.27459	0.23984	-0.034092	0.21994	-0.078522	-0.1132	0.09336	-0.16329	-0.083966	-0.051999	-0.18987	-0.020719	0.044678	0.27653	-0.12641
-0.11421	-0.20277	0.22466	0.26765	0.0071582	-0.34267	0.23942	0.00024319	-0.21793	-0.34733	0.2559	-0.044936	0.24638	-0.031235	-0.096181	0.10048	-0.18334	-0.075113	-0.081345	-0.22507	-0.022581	0.07535	0.19902	-0.12735
-0.1081	-0.17119	0.24214	0.29146	0.10931	-0.28104	0.23869	0.023366	-0.18032	-0.33412	0.21949	-0.018393	0.22693	0.0063638	-0.078259	0.083411	-0.12467	-0.016863	-0.050592	-0.21454	0.022726	0.088669	0.11236	-0.1569
-0.096103	-0.21801	0.22361	0.26311	0.14388	-0.28533	0.25558	0.054543	-0.089164	-0.29042	0.18373	0.0012042	0.26768	-0.006454	-0.11649	0.089303	-0.11826	-0.030453	0.016324	-0.23326	0.088972	0.065736	0.065756	-0.1904
-0.084896	-0.31092	0.25746	0.29691	0.10834	-0.24652	0.32174	0.098581	-0.096332	-0.22934	0.14852	0.011272	0.25655	0.048634	-0.15023	0.10223	-0.16353	-0.05207	0.073904	-0.20387	0.087636	0.060548	0.083103	-0.25496
-0.081713	-0.32496	0.20298	0.3496	0.043778	-0.23966	0.29051	0.086426	-0.17219	-0.28198	0.15145	-0.013166	0.22647	0.051803	-0.17158	0.068669	-0.18214	-0.068848	0.089526	-0.17256	0.028884	0.059166	0.037965	-0.27218
-0.12791	-0.33658	0.11585	0.4146	0.004418	-0.25822	0.25203	0.0841	-0.11823	-0.33122	0.16221	-0.049131	0.18398	0.052245	-0.17535	0.065627	-0.14738	-0.03655	0.092579	-0.21006	-0.012375	0.011579	0.023778	-0.20644
-0.15125	-0.37016	0.031425	0.38231	-0.01644	-0.28257	0.24994	0.016079	-0.0094199	-0.33975	0.16176	-0.083256	0.12843	0.069558	-0.15787	0.077936	-0.10019	-0.02187	0.085376	-0.33116	-0.028705	-0.014621	0.022822	-0.21784
-0.14082	-0.36477	0.099424	0.3426	-0.044735	-0.22033	0.19937	-0.044022	-0.058063	-0.31673	0.15022	-0.067493	0.11675	0.099237	-0.077702	0.10361	-0.096102	-0.018154	0.13542	-0.3363	-0.020526	0.00059707	-0.026593	-0.24546
-0.11812	-0.37242	0.11295	0.38997	-0.068726	-0.2397	0.21528	0.02205	-0.084584	-0.35293	0.20057	-0.052738	0.10956	0.085522	-0.069944	0.11172	-0.09954	-0.040077	0.22171	-0.2644	0.009319	0.0062837	-0.021069	-0.25833
-0.13541	-0.40645	0.056329	0.4326	-0.082626	-0.24458	0.18969	0.076618	-0.095729	-0.3588	0.13461	-0.055019	0.13895	0.11181	-0.083203	0.053876	-0.0777	-0.058521	0.20236	-0.26453	0.022935	0.0090579	-0.0060297	-0.24269
-0.20336	-0.44178	-0.037644	0.38551	-0.064866	-0.26333	0.15993	0.078291	-0.083508	-0.37436	0.14891	-0.081547	0.15016	0.19615	-0.1667	0.040976	-0.036359	-0.069823	0.19686	-0.30281	0.02149	0.0032379	-0.039566	-0.20675
-0.26074	-0.44933	-0.118	0.37059	-0.022071	-0.29986	0.1731	0.075348	0.059349	-0.4581	0.15259	-0.1009	0.13003	0.21685	-0.10335	0.065476	-0.009917	-0.065811	0.24773	-0.28125	0.0076669	-0.038028	-0.033765	-0.19921
-0.2855	-0.4187	-0.16562	0.38827	-0.0078943	-0.28146	0.17807	0.079187	-0.032799	-0.46991	0.20087	-0.088866	0.12973	0.09397	-0.12624	0.083153	-0.037848	-0.03702	0.32143	-0.30763	0.00058763	-0.091791	-0.059324	-0.18956
-0.25893	-0.38763	-0.18523	0.40012	0.0097929	-0.28937	0.13896	0.061594	-0.161	-0.44695	0.22439	-0.092804	0.087477	0.12401	-0.12398	0.082304	-0.0504	-0.029667	0.33783	-0.29111	0.025416	-0.093786	-0.084084	-0.18134
-0.25401	-0.38217	-0.23292	0.3616	0.018112	-0.27633	0.11642	0.0604	-0.34108	-0.41684	0.207	-0.11324	0.070801	0.13951	-0.10027	0.074401	-0.050643	-0.047798	0.3633	-0.27231	0.0090204	-0.058225	-0.10225	-0.19361
-0.27139	-0.33545	-0.21566	0.33094	0.012969	-0.23899	0.094727	0.082359	-0.27149	-0.38955	0.20499	-0.11865	0.035852	0.17091	-0.11219	0.070328	-0.047512	-0.086042	0.41692	-0.29774	-0.019091	-0.052055	-0.093427	-0.17793
-0.29532	-0.25537	-0.23714	0.37258	0.027416	-0.30138	0.11683	0.065132	-0.28592	-0.38571	0.12814	-0.089354	0.12316	0.1485	-0.18396	0.071956	-0.01394	-0.093042	0.43083	-0.29817	-0.0079532	-0.066708	-0.075867	-0.16089
-0.31597	-0.25805	-0.21321	0.3673	0.051495	-0.27338	0.11165	0.017498	-0.27692	-0.40009	0.15586	-0.072906	0.17452	0.063163	-0.16692	0.074062	-0.021953	-0.097695	0.42566	-0.27725	-0.0018229	-0.041981	-0.067904	-0.15244
-0.35761	-0.28496	-0.28875	0.4052	0.066852	-0.37794	0.04452	-0.026752	-0.24089	-0.37121	0.13106	-0.046883	0.13048	0.019589	-0.16112	0.054765	-0.066919	-0.084069	0.41466	-0.25166	0.021936	-0.018674	-0.090071	-0.16126
-0.37283	-0.36591	-0.35726	0.43839	0.049704	-0.35613	-0.031357	-0.020986	-0.16074	-0.33882	0.20725	-0.057927	0.093218	0.069055	-0.17082	0.05457	-0.079374	-0.094566	0.4609	-0.27231	0.008936	-0.031067	-0.099428	-0.16305
-0.4141	-0.39196	-0.32988	0.40658	0.014383	-0.30391	-0.025152	-0.0066912	-0.21452	-0.31791	0.18887	-0.087958	0.12819	0.1073	-0.19282	0.082676	-0.098913	-0.079894	0.4719	-0.28471	-0.0031252	-0.046148	-0.13221	-0.16733
-0.51686	-0.33154	-0.35205	0.37284	-0.0073222	-0.30676	0.0060514	-0.0051591	-0.21927	-0.29767	0.19762	-0.10165	0.11796	0.11483	-0.23634	0.071392	-0.12393	-0.12453	0.48313	-0.30617	0.0038445	-0.046131	-0.097427	-0.19101
-0.50509	-0.32113	-0.33018	0.36804	-0.018022	-0.3516	-0.0037414	-0.021748	-0.23605	-0.30507	0.14877	-0.099106	0.072383	0.12731	-0.24476	0.032978	-0.10496	-0.18388	0.49002	-0.25657	0.003104	-0.039407	-0.072404	-0.23876
-0.44333	-0.34731	-0.31856	0.36587	-0.0095619	-0.33819	0.0087123	-0.035906	-0.29663	-0.34442	0.075575	-0.12055	0.045194	0.086447	-0.2534	0.029412	-0.096983	-0.15322	0.43934	-0.21584	-0.033356	-0.061503	-0.12334	-0.24241
-0.4187	-0.39519	-0.35955	0.32832	0.018849	-0.3347	0.028617	-0.043864	-0.37729	-0.36774	0.10383	-0.14944	0.056367	0.072233	-0.28727	0.031782	-0.11444	-0.16513	0.44523	-0.20711	-0.065535	-0.10814	-0.092729	-0.25404
-0.45551	-0.47559	-0.35286	0.31976	0.030142	-0.29075	0.01948	-0.04273	-0.32945	-0.38853	0.11365	-0.18556	0.074652	0.099128	-0.29149	-0.0046511	-0.1067	-0.17151	0.40052	-0.20761	-0.061165	-0.14144	-0.10116	-0.27314
-0.46033	-0.5262	-0.35754	0.31648	0.023968	-0.2706	-0.047509	-0.058804	-0.39421	-0.40503	0.15528	-0.20977	0.040064	0.064235	-0.26425	-0.036903	-0.11333	-0.19146	0.32224	-0.15473	-0.063582	-0.11742	-0.10748	-0.29473
-0.42713	-0.5492	-0.34037	0.29619	0.030091	-0.39495	-0.087055	-0.069503	-0.33902	-0.42799	0.10227	-0.19497	0.035635	0.087757	-0.26088	-0.048076	-0.14996	-0.12932	0.26719	-0.12787	-0.07006	-0.12374	-0.1232	-0.2919
-0.42329	-0.58634	-0.36776	0.34317	0.055102	-0.37411	-0.12084	-0.088534	-0.35713	-0.39739	0.072147	-0.174	0.051343	0.066044	-0.29223	-0.068201	-0.17214	-0.075575	0.23598	-0.12461	-0.081525	-0.1505	-0.073133	-0.29846
-0.43013	-0.71422	-0.38507	0.33205	0.044589	-0.34065	-0.098612	-0.11768	-0.34643	-0.29211	0.095927	-0.15203	0.0040796	0.0078256	-0.36333	-0.083527	-0.14356	-0.078212	0.2046	-0.12226	-0.11507	-0.17145	-0.066061	-0.30655
-0.43365	-0.74296	-0.38634	0.38133	0.017478	-0.41439	-0.11372	-0.099595	-0.29319	-0.28744	0.088275	-0.192	-0.0068594	-0.0082101	-0.40075	-0.057849	-0.12693	-0.088881	0.15664	-0.12823	-0.13303	-0.1697	-0.029799	-0.29677
-0.40647	-0.69332	-0.35736	0.38602	0.0033708	-0.33166	-0.10812	-0.066247	-0.23556	-0.35577	0.080101	-0.20185	0.0031331	0.03831	-0.45512	0.01206	-0.17356	-0.10673	0.10942	-0.10222	-0.12472	-0.12065	-0.065666	-0.28966
-0.35423	-0.6851	-0.32288	0.31791	0.022102	-0.26099	-0.0967	-0.0902	-0.19505	-0.36989	0.1188	-0.18	0.046361	0.06488	-0.39814	0.041454	-0.21478	-0.05607	0.15196	-0.086925	-0.12902	-0.068392	-0.06807	-0.31438
-0.30023	-0.74099	-0.29404	0.32977	0.062096	-0.26647	-0.072896	-0.14747	-0.11792	-0.33823	0.15636	-0.18521	0.063466	0.042496	-0.39011	0.018052	-0.21798	-0.067286	0.23677	-0.10663	-0.11502	-0.082362	-0.066521	-0.31708
-0.30152	-0.80896	-0.38927	0.2583	0.038128	-0.27871	-0.036668	-0.19619	-0.13011	-0.29411	0.1304	-0.18217	0.047876	0.027628	-0.37835	-0.031814	-0.21784	-0.041412	0.26056	-0.13507	-0.10208	-0.15238	0.00011397	-0.30718
-0.36069	-0.87251	-0.35161	0.22694	-0.00018833	-0.28135	-0.06431	-0.22988	-0.099868	-0.33736	0.076588	-0.22486	0.069759	0.066235	-0.352	-0.075754	-0.18158	-0.023318	0.26097	-0.18115	-0.12248	-0.16927	0.0045198	-0.28703
-0.39375	-0.84747	-0.3812	0.24537	0.028573	-0.32283	-0.058806	-0.21788	-0.12099	-0.42373	0.030909	-0.2057	0.105	0.024166	-0.34545	-0.071401	-0.17253	-0.045141	0.30964	-0.14599	-0.12679	-0.21179	0.0094013	-0.29825
-0.35201	-0.77445	-0.39906	0.28117	0.015916	-0.14169	-0.07031	-0.20983	-0.14864	-0.42978	-0.0049766	-0.19769	0.13809	0.013966	-0.35872	-0.067169	-0.2323	-0.098835	0.34973	-0.12193	-0.11088	-0.22953	0.064606	-0.33364
-0.33116	-0.7865	-0.4312	0.23478	-0.014997	-0.24721	-0.10344	-0.1796	-0.11115	-0.33362	0.074545	-0.21699	0.1551	0.062735	-0.36964	-0.096607	-0.28032	-0.12891	0.37967	-0.10489	-0.10581	-0.18552	0.12624	-0.36836
-0.3136	-0.78591	-0.44576	0.20075	0.00081132	-0.18507	-0.11018	-0.12269	-0.13056	-0.29141	0.12999	-0.20708	0.16145	0.11975	-0.3437	-0.077486	-0.26003	-0.12621	0.45365	-0.10744	-0.086	-0.12324	0.12503	-0.40509
-0.34527	-0.69405	-0.40235	0.21638	0.007309	-0.12853	-0.14318	-0.10821	-0.15327	-0.2552	0.065373	-0.16252	0.19498	0.064178	-0.30789	-0.059899	-0.23553	-0.1286	0.50322	-0.098249	-0.097184	-0.11913	0.075663	-0.39444
-0.34764	-0.6218	-0.41772	0.27332	0.0006764	-0.028901	-0.069551	-0.10672	-0.12692	-0.20716	0.064126	-0.10924	0.22422	0.074228	-0.31977	-0.059143	-0.19542	-0.095298	0.48083	-0.15841	-0.11866	-0.19493	0.10777	-0.35985
-0.31155	-0.57568	-0.29337	0.26584	0.037261	-0.062996	-0.022378	-0.11255	-0.055217	-0.2012	0.016776	-0.13515	0.23635	0.063272	-0.30008	-0.092716	-0.1857	-0.082768	0.3871	-0.14327	-0.11393	-0.2175	0.19288	-0.34252
-0.33114	-0.52312	-0.27639	0.26097	0.046722	-0.090406	-0.12381	-0.16725	0.031407	-0.21839	-0.00966	-0.14887	0.24787	0.088034	-0.30347	-0.098663	-0.21157	-0.051989	0.33969	-0.10972	-0.071457	-0.18084	0.2054	-0.31905
-0.33021	-0.52726	-0.29074	0.26148	0.053298	-0.10961	-0.081389	-0.22846	0.066019	-0.21264	0.0055213	-0.13225	0.26823	0.078594	-0.27311	-0.099742	-0.20625	-0.052392	0.34821	-0.10668	-0.068887	-0.1352	0.14423	-0.28311
-0.28759	-0.61557	-0.29722	0.29482	0.12417	-0.12581	-0.11345	-0.20137	0.11804	-0.23238	0.029442	-0.14511	0.33269	0.055433	-0.25136	-0.11553	-0.2137	-0.08758	0.3211	-0.14085	-0.10047	-0.0923	0.16709	-0.25445
-0.18534	-0.6849	-0.30007	0.33403	0.14267	-0.1262	-0.11054	-0.17203	0.13749	-0.24405	0.040821	-0.14674	0.29149	0.086639	-0.26009	-0.1338	-0.23188	-0.07825	0.29726	-0.1582	-0.12649	-0.088857	0.21713	-0.24158
-0.17928	-0.63915	-0.29676	0.28793	0.11964	-0.13665	-0.16084	-0.21417	0.17125	-0.25777	0.053257	-0.17301	0.24102	0.037465	-0.1933	-0.11334	-0.28773	-0.08317	0.26998	-0.1873	-0.15291	-0.12517	0.22096	-0.19242
-0.18835	-0.56799	-0.32559	0.32589	0.081723	-0.14058	-0.13519	-0.28053	0.093841	-0.31945	0.0098365	-0.18294	0.178	0.049508	-0.13394	-0.070992	-0.32475	-0.058621	0.26716	-0.19257	-0.14505	-0.15737	0.24441	-0.1293
-0.15359	-0.5983	-0.33267	0.34519	0.065953	-0.11021	-0.12261	-0.31079	-0.11958	-0.38464	0.012315	-0.13426	0.21564	0.024842	-0.11498	-0.063547	-0.33219	-0.046271	0.30649	-0.21236	-0.12354	-0.13872	0.22091	-0.11208
-0.1079	-0.67452	-0.25347	0.28896	0.080074	-0.13639	-0.10853	-0.31141	-0.022409	-0.37339	0.017282	-0.13904	0.2695	-0.032299	-0.089782	-0.052441	-0.33503	-0.0045767	0.32639	-0.19062	-0.11261	-0.08247	0.24917	-0.07699
-0.075659	-0.71228	-0.28991	0.21942	0.069624	-0.067559	-0.082141	-0.29948	0.17597	-0.29214	0.056858	-0.14099	0.26943	-0.077559	-0.049494	-0.0072858	-0.36002	-0.012816	0.32267	-0.13256	-0.11647	-0.0843	0.30004	-0.034712
-0.055417	-0.66979	-0.30555	0.25706	-0.030039	-0.039665	-0.074949	-0.23591	0.010254	-0.25957	0.083606	-0.054681	0.25233	-0.012007	-0.037204	-0.035004	-0.43245	0.00026285	0.38988	-0.14529	-0.13685	-0.12799	0.30037	0.04515
-0.033168	-0.65904	-0.40621	0.40701	-0.059761	-0.029785	-0.12371	-0.18304	-0.10431	-0.29492	0.055671	-0.028015	0.28639	0.054399	-0.078529	-0.088877	-0.40734	0.011366	0.47645	-0.19818	-0.11268	-0.14173	0.28714	0.12326
-0.063679	-0.73648	-0.35201	0.48802	-0.02783	-0.16972	-0.16127	-0.21301	0.018362	-0.37376	0.091551	-0.037661	0.30097	0.0038928	-0.062257	-0.15307	-0.29949	0.024073	0.46735	-0.19632	-0.08859	-0.12979	0.30818	0.23681
-0.09108	-0.80966	-0.357	0.5603	0.011605	-0.16083	-0.21358	-0.29386	0.22928	-0.4027	0.097591	-0.051432	0.26167	0.012648	-0.069267	-0.1233	-0.23446	0.077327	0.41235	-0.17058	-0.112	-0.10594	0.28164	0.49047
-0.069647	-0.82204	-0.28199	0.57242	0.08062	-0.17975	-0.2524	-0.31704	0.2478	-0.36957	0.080777	-0.025837	0.27067	0.013102	-0.031334	-0.064336	-0.24319	0.11637	0.34896	-0.17524	-0.12645	-0.084418	0.2692	0.622
-0.042183	-0.76614	-0.25755	0.60354	0.037252	-0.18177	-0.23753	-0.33995	0.18064	-0.3174	0.11968	-0.080114	0.25361	0.035768	-0.021765	-0.15078	-0.24052	0.11526	0.30529	-0.24897	-0.11406	-0.083322	0.27044	0.6047
-0.024979	-0.66472	-0.21935	0.64554	-0.049715	-0.17351	-0.1949	-0.41102	0.1776	-0.28845	0.056276	-0.090459	0.21174	0.037966	0.016934	-0.19838	-0.20792	0.092958	0.30769	-0.28042	-0.077859	-0.094973	0.29261	0.58006
-0.07984	-0.59345	-0.15151	0.63007	-0.021872	-0.17873	-0.16867	-0.48179	0.10234	-0.34826	0.063082	-0.087535	0.17853	-0.044267	-0.00048511	-0.19695	-0.19059	0.064435	0.24684	-0.19695	-0.069041	-0.09521	0.23497	0.66605
