# Supplementary material for: Timing variability of sensorimotor integration during vocalization in individuals who stutter
Source: Sci Rep. 2018 Nov 5;8:16340. doi: 10.1038/s41598-018-34517-1 (PMC6218511; doi:10.1038/s41598-018-34517-1)
Supplement: Supplementary file 2 — Dataset 1 [file 41598_2018_34517_MOESM2_ESM.zip › compens-stutt-behav-scireports-supplementary-material/AC2042_control.txt]

0.035052	-0.30336	-0.29747	-0.28324	-0.038975	-0.15957	-0.34397	0.0016488	-0.10792	-0.073923	0.093528	0.63973	0.032418	0.25496	-0.050319	0.35419	-0.15971	-0.16262	-0.041698	-0.052782	-0.26528	-0.14675	0.32358	-0.25639	1.5571
0.026287	-0.33346	-0.26484	-0.30471	-0.040861	-0.1558	-0.34913	-0.026964	-0.06073	-0.11638	0.14333	0.6689	0.029188	0.28544	-0.068192	0.31691	-0.14766	-0.14123	-0.063688	-0.097071	-0.28117	-0.097078	0.26445	-0.19517	1.3908
0.016211	-0.33927	-0.19463	-0.28396	-0.027185	-0.14961	-0.31042	-0.062237	-0.070252	-0.12506	0.21133	0.67687	0.03067	0.27524	-0.093179	0.3647	-0.13059	-0.092556	-0.11367	0.022401	-0.28701	-0.074453	0.24485	-0.24314	1.2344
0.024827	-0.36504	-0.15002	-0.26124	-0.0058042	-0.17535	-0.36895	-0.089694	-0.040138	-0.10846	0.28834	0.68639	0.047643	0.26638	-0.14241	0.3735	-0.13475	-0.061516	-0.10786	-0.0074585	-0.2412	-0.0572	0.23387	-0.2564	1.0371
0.039785	-0.37525	-0.15359	-0.29183	-0.018293	-0.16739	-0.32805	-0.15125	-0.045652	-0.02817	0.32249	0.65705	0.010156	0.26507	-0.17396	0.36717	-0.15769	-0.047487	-0.1024	-0.041712	-0.22933	-0.070751	0.25475	-0.25802	0.88226
0.0043612	-0.32109	-0.16281	-0.21227	-0.025258	-0.15392	-0.29949	-0.23357	-0.039358	0.16784	0.34381	0.62147	-0.066867	0.23453	-0.20578	0.31526	-0.15546	-0.0473	-0.0875	0.061722	-0.26511	-0.08414	0.35448	-0.20658	0.81294
-0.057962	-0.28433	-0.14607	-0.14953	0.012758	-0.14028	-0.29748	-0.30629	-0.058051	0.37582	0.33867	0.58748	-0.049575	0.21868	-0.27513	0.31787	-0.10269	-0.069631	-0.068546	-0.012488	-0.1846	-0.078018	0.45557	-0.14391	0.75517
-0.04381	-0.24086	-0.16056	-0.087254	0.046223	-0.13942	-0.29	-0.30268	-0.065957	0.52819	0.31369	0.5637	-0.07752	0.20553	-0.36182	0.3617	-0.072972	-0.10568	-0.10432	0.072045	-0.27254	-0.065592	0.55351	-0.12958	0.72987
-0.017004	-0.17807	-0.13237	-0.059625	0.076499	-0.1981	-0.2764	-0.31053	-0.025192	0.59732	0.28152	0.51901	-0.081183	0.19481	-0.43934	0.33601	-0.023044	-0.14413	-0.11391	0.0040938	-0.18152	-0.052151	0.65757	-0.14596	0.68496
0.012516	-0.12554	-0.095927	-0.070813	0.063133	-0.16615	-0.27324	-0.29856	-0.042771	0.52999	0.23293	0.44492	-0.077999	0.19942	-0.48489	0.28203	-0.058715	-0.17223	-0.12996	0.024594	-0.15739	-0.007861	0.6753	-0.19737	0.66967
0.033708	-0.13225	-0.15164	-0.096084	0.082188	-0.10709	-0.25196	-0.27488	-0.068901	0.34371	0.19767	0.39038	-0.048352	0.19975	-0.49074	0.23515	-0.0633	-0.18247	-0.16393	-0.0078851	-0.1359	-0.0005233	0.61322	-0.25957	0.64797
0.036978	-0.15108	-0.11683	-0.07219	0.1236	-0.12241	-0.18667	-0.17976	-0.081577	0.18242	0.18992	0.34768	-0.027455	0.23265	-0.4119	0.13732	-0.068289	-0.19029	-0.19052	0.024465	-0.082192	0.042201	0.51621	-0.16962	0.65902
0.037137	-0.10676	-0.081365	-0.16285	0.1233	-0.16922	-0.13267	-0.15358	-0.069868	0.0098869	0.22692	0.33301	-0.021887	0.1681	-0.30683	0.14494	-0.11484	-0.19954	-0.17436	0.10179	-0.097311	0.074818	0.4113	-0.17944	0.59699
0.071813	-0.11896	-0.096469	-0.13702	0.070529	-0.17882	-0.15249	-0.11313	-0.030727	-0.11856	0.25082	0.28773	-0.048065	0.070146	-0.19962	0.11326	-0.099459	-0.19503	-0.17726	-0.0045311	-0.12498	0.055081	0.3466	-0.25433	0.53841
0.071597	-0.13554	-0.13606	-0.10886	0.097708	-0.14413	-0.067445	-0.099983	-0.019971	-0.19634	0.26827	0.23291	-0.042105	0.021873	-0.14879	0.14426	-0.088349	-0.16559	-0.15328	0.083632	0.002616	0.054774	0.31324	-0.31211	0.47097
0.057345	-0.16536	-0.08993	-0.091055	0.13471	-0.13727	-0.083484	-0.083432	-0.043209	-0.24131	0.29228	0.2331	-0.073729	-0.027325	-0.11786	0.18729	-0.069853	-0.15503	-0.17596	0.069213	-0.077521	0.049035	0.28784	-0.29432	0.37051
0.07705	-0.12647	-0.033904	-0.077537	0.046368	-0.14336	-0.05499	-0.068611	-0.0051112	-0.18707	0.24208	0.21874	-0.075826	-0.067629	-0.12642	0.24329	-0.025746	-0.14172	-0.20402	0.11984	-0.045319	0.078848	0.28417	-0.19481	0.27328
0.10108	-0.13729	-0.032564	-0.10433	0.093063	-0.12945	-0.07445	-0.11646	0.068627	-0.16831	0.14914	0.22725	-0.070777	-0.11353	-0.12754	0.19036	0.036012	-0.11369	-0.256	0.18954	-0.096645	0.044433	0.3052	-0.11456	0.22564
0.083022	-0.093109	-0.11419	-0.079594	0.080896	-0.14705	-0.097832	-0.062279	0.051805	-0.11813	0.087451	0.23905	-0.054246	-0.10678	-0.15769	0.18318	0.064971	-0.076618	-0.28525	0.2327	-0.15422	0.025356	0.35133	-0.092188	0.15838
0.077374	-0.12059	-0.085458	-0.073751	0.050054	-0.1437	-0.080203	-0.092526	0.02573	-0.040484	0.035872	0.19851	-0.048145	-0.16605	-0.19604	0.051409	0.12346	-0.10436	-0.25159	0.17537	-0.073045	0.069536	0.41232	-0.16135	0.11655
0.066196	-0.068662	-0.093847	-0.057875	0.050451	-0.1422	-0.064526	-0.06328	0.048171	-0.035903	0.0032032	0.2288	-0.019304	-0.21732	-0.22589	0.0023266	0.13963	-0.087786	-0.27439	0.17265	-0.084045	0.078566	0.43144	-0.21827	0.12006
0.052664	-0.047961	-0.097091	-0.041498	0.065626	-0.11255	-0.10627	-0.023955	0.033437	-0.12984	0.015263	0.20648	-0.0010551	-0.21904	-0.20572	0.013543	0.14938	-0.11648	-0.30428	0.17816	-0.073663	0.074787	0.40735	-0.16893	0.14155
0.041825	-0.049863	-0.057522	-0.00082066	0.04111	-0.07438	-0.06436	-0.022247	0.076638	-0.21261	0.022351	0.19191	0.027598	-0.20908	-0.18651	-0.029789	0.18195	-0.15681	-0.31902	0.14078	-0.073025	0.080828	0.3428	-0.041486	0.11135
0.016676	-0.046136	-0.039039	-0.023309	0.038943	-0.033715	-0.049543	-0.011618	0.028245	-0.27052	0.015702	0.15918	0.085355	-0.21179	-0.12608	0.015493	0.1519	-0.17804	-0.33612	0.013804	-0.068161	0.1115	0.26047	-0.10227	0.13626
-0.0053845	-0.026178	-0.029089	-0.077896	0.038831	-0.0098837	-0.025942	-0.023307	0.023175	-0.28376	0.056348	0.13535	0.090194	-0.14974	-0.063584	0.02281	0.090988	-0.1716	-0.31476	-0.093088	-0.029315	0.12892	0.11641	-0.059168	0.11396
-0.035196	-0.04784	-0.042401	-0.015417	-0.034311	0.0061279	0.002748	-0.062391	0.035619	-0.2971	0.11294	0.11164	0.0421	-0.11894	-0.02086	0.081702	0.054955	-0.12719	-0.23135	-0.062315	-0.051803	0.16119	-0.00069533	0.017903	0.080367
-0.011798	-0.033773	-0.070163	-0.0069894	-0.028391	0.00053	0.046711	-0.082442	0.031345	-0.28821	0.12083	0.041196	0.049568	-0.049873	0.014295	0.037963	0.018019	-0.098815	-0.14272	-0.15083	-0.085804	0.11133	-0.056781	0.053482	0.10261
0.001939	-0.05379	-0.036478	0.021922	-0.029927	0.019584	0.0056665	-0.04903	0.071045	-0.20432	0.080488	-0.042413	-0.020654	-0.057427	0.050293	0.038907	-0.02416	-0.078457	-0.083024	-0.026081	-0.028355	0.018145	-0.037778	-0.0022964	0.090212
-0.031588	-0.010261	-0.02946	0.017423	0.010204	0.046571	0.0047973	-0.047479	0.041935	-0.07963	0.036979	-0.052955	0.020164	-0.01805	0.039047	-0.087715	0.026851	-0.053329	-0.038535	0.0028254	-0.015004	0.0010093	0.0049207	-0.036351	0.037573
0	0	0	0	0	0	0	0	0	0	0	0	0	0	0	0	0	0	0	0	0	0	0	0	0
0.0041329	0.04884	0.0042688	-0.010707	-0.031477	-0.064261	-0.063772	-0.026644	-0.029127	0.02184	-0.010503	0.11973	0.040405	0.044927	-0.066423	0.1163	0.016776	-0.0013544	-0.030928	0.0069994	-0.067309	0.02272	0.021501	0.017697	-0.007233
-0.0093411	0.076523	-0.025759	0.0085124	0.026967	-0.060057	-0.080395	-0.06504	-0.043515	0.0059521	-0.041551	0.16969	0.077054	0.050377	-0.12009	0.12148	0.0345	-0.026361	-0.060548	-0.04959	0.02851	0.044439	0.026856	0.020384	-0.0010267
0.010601	0.10553	-0.028755	0.021604	0.0049264	-0.049268	-0.052324	-0.035155	-0.08007	-0.025298	-0.020706	0.18176	0.19037	0.04795	-0.14808	0.16096	0.040913	-0.087676	-0.072581	0.029675	-0.0082	0.021722	0.006145	0.0021613	-0.04438
0.014101	0.099974	-0.030645	0.050303	-0.040525	-0.027697	-0.030328	-0.064236	-0.051869	-0.076638	0.13308	0.15689	0.13058	0.062795	-0.17984	0.22685	-0.055905	-0.10565	-0.10675	0.089795	0.022172	0.05418	-0.03502	-0.069794	-0.0053292
0.0049593	0.066263	-0.014161	0.067829	-0.036759	-0.080439	-0.050937	-0.083776	-0.020926	-0.060016	0.28646	0.14048	0.16313	0.082447	-0.17274	0.19628	-0.10418	-0.13922	-0.11682	-0.0015625	-0.036268	0.040768	-0.099177	-0.080395	-0.0012605
-0.028828	0.065643	-0.010336	0.09271	-0.026286	-0.050432	-0.10905	-0.11028	-0.038365	-0.036975	0.41035	0.17611	0.040961	0.022918	-0.14746	0.27115	-0.18271	-0.14438	-0.10221	-0.00032768	0.0023173	0.0013769	-0.13865	-0.1682	-0.061793
-0.047141	0.039335	-0.043145	0.074295	-0.051318	-0.046008	-0.12932	-0.069684	-0.040886	-0.020871	0.47721	0.17803	-0.065051	0.054372	-0.1103	0.25146	-0.2532	-0.14588	-0.06973	0.089487	0.089217	-0.045569	-0.15026	-0.28565	-0.10063
-0.077882	0.014595	-0.014155	0.16078	-0.061532	-0.048809	-0.13057	-0.11156	-0.08308	0.010656	0.42587	0.1639	-0.065255	0.055659	-0.095887	0.29355	-0.22479	-0.099932	-0.04359	0.088726	0.069654	-0.038369	-0.15289	-0.33535	-0.10045
-0.12626	0.0099468	0.062926	0.16308	-0.066845	-0.043988	-0.080076	-0.085006	-0.079269	0.047195	0.3023	0.18645	-0.059292	-0.01551	-0.092154	0.29226	-0.28957	-0.04939	-0.016803	0.012878	-0.031906	-0.10092	-0.12411	-0.28884	-0.13903
-0.14983	0.013224	0.032448	0.14879	-0.030225	-0.076513	-0.07332	-0.13831	-0.048605	0.13353	0.16992	0.16454	-0.043755	-0.054721	-0.10289	0.27096	-0.2735	-0.035043	0.0035892	0.059285	-0.10365	-0.092473	-0.069981	-0.25733	-0.14722
-0.135	0.018801	0.029388	0.085081	0.048407	-0.070139	-0.094634	-0.1515	-0.076561	0.26293	0.064946	0.11884	-0.057714	-0.018325	-0.12816	0.23456	-0.22848	-0.036166	-0.0011096	0.15055	-0.12091	-0.062317	-0.035438	-0.22795	-0.17177
-0.097945	0.045708	0.077215	0.08723	0.014123	-0.11763	-0.10141	-0.23301	-0.085525	0.33458	0.0082848	0.1993	-0.065144	-0.060268	-0.1979	0.1543	-0.25469	-0.05749	0.0053868	0.086004	0.027678	-0.032276	-0.008522	-0.26543	-0.20578
-0.11468	0.045544	0.069359	0.03576	0.060867	-0.15241	-0.12234	-0.24425	-0.086176	0.28387	0.01709	0.22447	-0.090138	-0.18338	-0.29251	0.25309	-0.23717	-0.083334	0.0413	0.14571	-0.10737	0.0039622	-0.0040883	-0.29209	-0.22087
-0.1168	0.019039	0.089476	-0.0066495	0.058483	-0.12133	-0.13432	-0.27653	-0.047759	0.211	0.063519	0.19733	-0.057393	-0.18229	-0.39326	0.18205	-0.30002	-0.13168	0.027476	0.18314	-0.063054	0.01982	-0.027613	-0.17712	-0.21215
-0.11118	0.027117	0.03518	-0.022151	0.080017	-0.18846	-0.14334	-0.29796	-0.0095244	0.14725	0.11634	0.17755	0.04868	-0.058556	-0.44572	0.2493	-0.23506	-0.18735	-0.021776	0.1706	0.050813	0.018851	-0.031599	-0.18554	-0.18169
-0.0788	0.055098	-0.042324	-0.061836	0.052543	-0.23139	-0.13015	-0.34712	0.012158	0.036119	0.19059	0.18897	0.035324	-0.14205	-0.43134	0.31107	-0.29845	-0.22018	-0.032437	0.18444	-0.064794	-0.003372	-0.034979	-0.24925	-0.21859
-0.07016	-0.025445	-0.096702	-0.036796	0.024019	-0.21163	-0.16541	-0.37424	-0.0064235	-0.056492	0.24161	0.16015	-0.0013315	-0.25563	-0.37078	0.33011	-0.35523	-0.23697	-0.052816	0.16072	0.075529	0.0051195	-0.055538	-0.36237	-0.24778
-0.11583	-0.019817	-0.13899	0.035777	-0.0073887	-0.19975	-0.17962	-0.36155	-0.037302	-0.068958	0.2341	0.11626	0.056002	-0.24218	-0.34634	0.36163	-0.33355	-0.20803	-0.054384	0.13972	0.03962	-0.020888	-0.069639	-0.29305	-0.25036
-0.14339	-0.039804	-0.14146	0.037558	0.0021619	-0.17573	-0.19526	-0.36563	-0.077962	-0.11025	0.19517	0.070769	0.025023	-0.20803	-0.23804	0.41592	-0.3235	-0.11431	-0.063576	0.13346	0.052918	-0.033688	-0.089422	-0.31081	-0.22043
-0.18081	-0.16147	-0.1356	0.056442	0.013187	-0.21122	-0.22372	-0.29238	-0.088755	-0.10689	0.11152	0.11462	0.071568	-0.23955	-0.14693	0.38575	-0.32497	-0.054938	-0.093102	0.16338	0.12409	0.0050102	-0.092015	-0.37083	-0.13985
-0.20494	-0.067293	-0.17065	0.058517	0.021467	-0.22793	-0.26355	-0.28415	-0.048782	-0.060992	-0.033994	0.15716	0.043296	-0.24632	-0.094002	0.31911	-0.26179	0.0070373	-0.094104	0.17333	0.084492	0.047566	-0.032664	-0.38579	-0.11975
-0.21132	-0.0859	-0.2063	0.037733	0.051514	-0.2045	-0.1441	-0.2887	-0.061009	-0.0032917	-0.18152	0.17	-0.0014697	-0.26045	-0.06918	0.31077	-0.20018	0.048102	-0.11511	0.14828	0.048025	0.096274	0.044997	-0.40546	-0.10398
-0.20489	-0.16846	-0.21174	0.018941	0.038158	-0.16526	-0.21026	-0.32716	-0.041046	0.028704	-0.23939	0.12708	0.092268	-0.32911	-0.078734	0.33962	-0.18891	0.094348	-0.095984	0.1119	0.097598	0.11894	0.028962	-0.47953	-0.033145
-0.18621	-0.20764	-0.20342	0.046162	0.036013	-0.11002	-0.16142	-0.29325	0.0025489	0.067189	-0.22091	0.12883	0.08641	-0.30927	-0.12357	0.26507	-0.15861	0.12064	-0.08584	0.10471	0.032617	0.15947	0.025903	-0.4751	0.02403
-0.2019	-0.20993	-0.14718	0.076311	0.069324	-0.13265	-0.06778	-0.25864	-0.014843	0.073176	-0.17139	0.1924	0.12031	-0.2632	-0.21569	0.18641	-0.16964	0.072706	-0.10859	0.15153	0.027593	0.22345	0.033626	-0.47924	-0.028538
-0.2176	-0.25303	-0.058189	0.062009	0.095671	-0.15033	-0.069597	-0.30094	0.01877	0.064844	-0.11261	0.19507	0.012859	-0.27596	-0.30227	0.24068	-0.14235	0.011796	-0.096805	0.1001	0.02771	0.28206	0.032136	-0.42706	-0.015783
-0.21368	-0.25062	-0.10844	0.088287	0.10472	-0.077338	-0.061937	-0.25605	-0.050636	0.039087	-0.039181	0.15603	0.07407	-0.26414	-0.39059	0.21186	-0.19554	-0.07077	-0.095499	0.12526	0.048472	0.33993	0.022473	-0.43125	-0.030142
-0.2113	-0.26063	-0.10966	0.053331	0.092021	-0.10751	-0.074766	-0.24175	0.0050128	0.01565	0.0085875	0.12904	0.040113	-0.259	-0.42246	0.24496	-0.21145	-0.1256	-0.074685	0.054355	0.059614	0.33159	0.021243	-0.40903	-0.043931
-0.24378	-0.31206	-0.082628	0.078397	0.094517	-0.18861	-0.10827	-0.28718	0.0035371	0.0036246	0.034556	0.1113	-0.029745	-0.23611	-0.42676	0.31664	-0.26571	-0.1612	-0.019245	0.046645	0.064972	0.28817	0.043323	-0.35586	0.0043157
-0.22718	-0.29145	-0.10173	0.095249	0.068172	-0.28143	-0.10623	-0.26066	0.017913	0.013772	0.035404	0.19895	-0.046035	-0.2746	-0.39381	0.25849	-0.22904	-0.15161	-0.02372	0.071542	0.037896	0.25947	0.064757	-0.32136	0.020238
-0.22792	-0.34926	-0.084826	0.084909	0.01969	-0.2786	-0.1082	-0.21227	-0.012697	0.0076608	-0.07973	0.16253	0.074281	-0.28456	-0.29884	0.22469	-0.19459	-0.17225	-0.095995	-0.011575	0.062982	0.22758	0.068929	-0.3177	0.10583
-0.24615	-0.32051	-0.10613	0.058573	0.014292	-0.24881	-0.11422	-0.1767	0.0072865	0.022102	-0.25088	0.098011	0.036245	-0.27835	-0.22284	0.32318	-0.1947	-0.14752	-0.14284	-0.087868	0.13978	0.19528	0.074575	-0.33911	0.13965
-0.26108	-0.29982	-0.12471	0.077843	-0.024096	-0.275	-0.0894	-0.17513	0.01095	0.091307	-0.41163	0.15563	0.0055998	-0.3555	-0.18716	0.14763	-0.16643	-0.12553	-0.20406	0.0048215	0.042148	0.08139	0.12359	-0.41679	0.095046
-0.33701	-0.34397	-0.11613	0.064345	0.020774	-0.29254	-0.11993	-0.17479	0.0075258	0.15464	-0.54152	0.19832	-0.011906	-0.38827	-0.14825	0.15316	-0.12596	-0.10453	-0.25923	-0.025959	0.06644	0.055287	0.14276	-0.42287	0.075606
-0.36482	-0.32922	-0.14051	0.090309	0.01443	-0.27099	-0.14108	-0.2034	-0.022522	0.18602	-0.56271	0.1646	0.027201	-0.38704	-0.15555	0.19533	-0.10817	-0.049947	-0.30194	-0.007433	0.13776	0.081232	0.12118	-0.43832	0.025239
-0.38122	-0.3236	-0.15852	0.053987	0.049522	-0.3297	-0.17171	-0.20007	0.0032175	0.19083	-0.48998	0.19038	-0.049091	-0.30093	-0.14812	0.18092	-0.15799	-0.013172	-0.32462	0.0087993	0.036666	0.061765	0.11488	-0.4318	0.023446
-0.41236	-0.35917	-0.14588	0.070125	0.043341	-0.22727	-0.19635	-0.20478	-0.099251	0.17857	-0.31538	0.14153	-0.035627	-0.27926	-0.15413	0.19933	-0.15701	-0.027172	-0.32359	0.047537	0.12798	0.05289	0.1159	-0.3567	0.043651
-0.4103	-0.34733	-0.1352	0.10685	0.05514	-0.2344	-0.20132	-0.14687	-0.069939	0.096771	-0.076242	0.13008	-0.036931	-0.31096	-0.18237	0.12029	-0.13187	-0.097265	-0.30749	0.033969	0.095898	0.037052	0.10499	-0.35239	0.056576
-0.41873	-0.35299	-0.17255	0.099104	0.063289	-0.27522	-0.1458	-0.16531	-0.052428	0.0071839	0.13293	0.10504	-0.08514	-0.31335	-0.19467	0.088286	-0.10402	-0.15946	-0.29662	0.077522	0.049133	0.077106	0.084199	-0.33642	0.057211
-0.4354	-0.28797	-0.16152	0.11189	0.070673	-0.19552	-0.17643	-0.19074	-0.09265	-0.048559	0.27182	0.12506	-0.088099	-0.30987	-0.20454	0.062037	-0.072466	-0.25064	-0.297	0.072736	-0.028378	0.07818	0.05786	-0.30096	0.037038
-0.39991	-0.3281	-0.17343	0.15299	0.016799	-0.14138	-0.18167	-0.17777	-0.046464	-0.075119	0.2976	0.10597	-0.052555	-0.33856	-0.20372	0.11342	-0.02798	-0.30948	-0.25487	0.011716	0.043655	0.077808	0.061801	-0.33727	0.042156
-0.37107	-0.34838	-0.20698	0.10555	0.044072	-0.10489	-0.17473	-0.22756	0.007823	-0.05172	0.19697	0.074496	0.028545	-0.35008	-0.20913	-0.039127	-0.033444	-0.3668	-0.16247	0.014892	0.062436	0.026751	0.086476	-0.31362	0.055948
-0.40982	-0.29952	-0.18792	0.12291	0.052226	-0.1288	-0.1896	-0.20711	-0.0089852	-0.026947	0.01713	0.040916	0.10751	-0.37163	-0.21311	0.069091	-0.033775	-0.36788	-0.16999	-0.023304	0.097899	0.025892	0.089931	-0.36168	0.06211
-0.43514	-0.28884	-0.17321	0.09148	0.081028	-0.12251	-0.18938	-0.27086	-0.034459	0.01969	-0.14197	0.028851	0.037371	-0.338	-0.19524	0.12535	-0.037064	-0.30135	-0.17923	-0.069661	0.054794	0.031744	0.075356	-0.33498	-0.010725
-0.42146	-0.31017	-0.16932	0.11361	0.068569	-0.087573	-0.22914	-0.28205	-0.057525	0.10369	-0.24724	0.078229	0.02612	-0.41642	-0.16476	0.18773	-0.080204	-0.23042	-0.18484	-0.057526	-0.0015729	0.082721	0.064521	-0.30303	-0.0051979
-0.37912	-0.31685	-0.1634	0.095795	0.080683	-0.072689	-0.17123	-0.34516	-0.065166	0.22409	-0.28555	0.12569	0.025779	-0.49056	-0.11335	0.20182	-0.19762	-0.15578	-0.2071	-0.10623	-0.027328	0.065486	0.041197	-0.19098	0.11684
-0.30821	-0.30161	-0.19416	0.081463	0.10314	-0.12615	-0.19874	-0.31098	-0.078354	0.25997	-0.30151	0.1016	0.049141	-0.5302	-0.075976	0.16443	-0.23669	-0.10886	-0.25782	-0.1313	0.051206	0.066072	-0.014758	-0.13747	0.15732
-0.32494	-0.30302	-0.1859	0.082817	0.10064	-0.1065	-0.25062	-0.31365	-0.024448	0.2588	-0.27855	0.079869	-0.014312	-0.47816	-0.037909	0.19757	-0.34844	-0.090849	-0.21153	-0.055769	-0.047709	0.070534	-0.027001	-0.14685	0.086867
-0.32091	-0.2919	-0.23443	0.077244	0.13286	-0.11126	-0.26043	-0.30543	-0.097703	0.25675	-0.21559	0.13234	-0.056035	-0.47288	-0.023864	0.23839	-0.20526	-0.11304	-0.17563	-0.0026654	0.011388	0.086657	-0.024261	-0.18175	0.070127
-0.35322	-0.28263	-0.21952	0.029896	0.12331	-0.1214	-0.27091	-0.28848	-0.076502	0.15215	-0.12406	0.16428	-0.069529	-0.48472	-0.056838	0.25044	-0.17119	-0.16228	-0.1689	-0.050418	0.00030215	0.12296	-0.0075596	-0.25533	0.082147
-0.33066	-0.3279	-0.24848	0.082103	0.10118	-0.10753	-0.26136	-0.30739	-0.06263	-0.0022542	-0.04927	0.16065	0.040942	-0.36279	-0.095818	0.20515	-0.25508	-0.2292	-0.16902	-0.071594	-0.084047	0.14646	0.051883	-0.36782	0.11949
-0.25819	-0.325	-0.27427	0.096205	0.096653	-0.12582	-0.24944	-0.28039	-0.050388	-0.059368	0.0095666	0.15842	-0.02708	-0.36382	-0.1201	0.27238	-0.26914	-0.26531	-0.15824	0.026499	0.0095411	0.1642	0.067965	-0.29039	0.11685
-0.23289	-0.35592	-0.25507	0.11738	0.10489	-0.064611	-0.24293	-0.32651	-0.00029916	-0.11554	0.021181	0.035382	0.067099	-0.3359	-0.16302	0.36371	-0.22044	-0.28602	-0.13143	-0.0047893	0.019784	0.16795	0.067913	-0.21347	0.081723
-0.23051	-0.30486	-0.28191	0.14665	0.032167	-0.039444	-0.22651	-0.31151	0.031376	-0.12755	-0.059921	0.031752	0.054525	-0.32372	-0.20172	0.30694	-0.17366	-0.24872	-0.11899	-0.032067	0.0079572	0.19641	0.054922	-0.2196	0.1025
-0.27605	-0.29251	-0.29426	0.13904	0.014972	-0.015214	-0.20597	-0.2594	0.085889	-0.095501	-0.17742	0.094258	0.019868	-0.25344	-0.18782	0.21776	-0.27767	-0.19231	-0.081303	0.083457	0.072596	0.20293	0.072357	-0.3028	0.070902
-0.28219	-0.27323	-0.31792	0.11468	-0.013388	-0.024515	-0.20468	-0.266	0.027627	-0.057941	-0.30255	0.012329	0.050424	-0.24297	-0.13383	0.07889	-0.24146	-0.11957	-0.063483	0.012393	0.034425	0.20516	0.087871	-0.5524	0.016232
-0.27063	-0.28116	-0.31768	0.077265	0.016494	0.0091443	-0.1464	-0.2149	0.0285	0.041988	-0.40057	-0.030269	0.11721	-0.18275	-0.13596	-0.015612	-0.35246	-0.054212	-0.052476	0.054217	0.011181	0.17581	0.10389	-0.57587	0.059837
-0.18234	-0.39759	-0.28737	0.063518	0.088904	0.041297	-0.17403	-0.2181	0.014131	0.14958	-0.46503	0.052858	0.053067	-0.14417	-0.12577	0.057055	-0.34268	0.026881	-0.030642	0.12754	-0.021204	0.16031	0.10166	-0.41584	0.050872
-0.15162	-0.44322	-0.28887	0.056344	0.11089	-0.003722	-0.2213	-0.24922	0.036996	0.23855	-0.44202	-0.01645	0.10938	-0.15725	-0.12777	0.14557	-0.17052	0.045426	-0.027601	0.023255	0.014407	0.23742	0.12424	-0.092529	0.013106
-0.18273	-0.4089	-0.25666	0.036273	0.10933	-0.021978	-0.23548	-0.27968	0.049892	0.25477	-0.37875	-0.054834	0.096486	-0.13724	-0.14595	0.11688	-0.1923	0.0076858	-0.02525	0.15934	0.092452	0.30595	0.12306	-0.11333	0.031147
-0.20328	-0.46032	-0.31631	-0.021988	0.11569	-0.02637	-0.28785	-0.30777	0.022295	0.2262	-0.29712	0.041695	0.0087257	-0.10012	-0.16857	0.046805	-0.21393	-0.034091	-0.0052166	0.091773	0.033963	0.34341	0.13038	-0.21932	0.04827
-0.11354	-0.41877	-0.31693	0.0084282	0.11914	-0.060257	-0.29273	-0.25146	-0.012844	0.18056	-0.19353	0.067984	0.033579	-0.21363	-0.19328	0.14712	-0.11394	-0.12003	-0.0096129	0.133	0.047368	0.34853	0.17431	-0.095476	0.0074096
-0.094801	-0.42877	-0.3551	-0.011978	0.11017	-0.056675	-0.27555	-0.24349	-0.018445	0.12162	-0.075648	0.037021	-0.045063	-0.25227	-0.22293	0.15712	-0.08059	-0.20888	-0.054635	0.12944	0.097936	0.32061	0.21536	-0.10935	-0.074566
-0.15895	-0.42689	-0.32272	0.013831	0.10768	-0.041062	-0.29054	-0.20853	-0.090186	0.076262	-0.0079741	0.052873	-0.075397	-0.37034	-0.25335	0.0719	-0.11333	-0.23736	-0.043951	0.24657	0.026067	0.27579	0.24409	-0.16784	-0.10831
-0.18532	-0.43063	-0.34129	-0.014142	0.05664	-0.042113	-0.24527	-0.16562	-0.05552	0.042853	-0.0052564	0.14433	-0.0066876	-0.4145	-0.29422	0.096422	-0.12024	-0.20279	-0.03736	0.1804	0.11151	0.29811	0.25099	-0.25348	-0.12999
-0.1891	-0.37851	-0.36196	0.018602	0.034417	-0.060948	-0.2676	-0.16696	-0.037387	0.04132	-0.039953	0.21095	0.034864	-0.47926	-0.30409	0.098738	-0.10741	-0.17206	-0.082748	0.18258	0.014399	0.28804	0.24768	-0.27197	-0.098214
-0.19559	-0.46315	-0.36426	0.049483	0.043098	-0.097352	-0.18196	-0.16891	-0.081058	0.068838	-0.098055	0.13007	-0.028151	-0.44751	-0.26844	0.13578	-0.07123	-0.14662	-0.062157	0.17437	-0.017099	0.28779	0.24556	-0.37264	-0.10241
-0.2045	-0.31959	-0.34629	-0.010833	-0.0088306	-0.14292	-0.19405	-0.17908	-0.056041	0.11551	-0.18884	0.12634	0.047965	-0.41578	-0.23806	0.091272	-0.064083	-0.11138	-0.043024	0.12685	0.14469	0.29007	0.20999	-0.22039	-0.16099
-0.16078	-0.38565	-0.33316	-0.043391	-0.079504	-0.17287	-0.14971	-0.20297	-0.011721	0.17934	-0.25175	0.10167	0.11193	-0.38965	-0.21151	0.18599	-0.14715	-0.086685	-0.071502	0.1775	0.047997	0.2337	0.20624	-0.24302	-0.11915
-0.19186	-0.3718	-0.35362	-0.080762	-0.094834	-0.15492	-0.18302	-0.25401	-0.062724	0.22508	-0.23902	0.12894	0.085972	-0.19173	-0.20159	0.25834	-0.12779	-0.0063699	-0.088245	0.17067	0.13694	0.25654	0.20529	-0.16775	-0.15493
-0.22545	-0.34414	-0.36821	-0.12294	-0.12251	-0.15846	-0.21914	-0.26494	-0.045351	0.22214	-0.17658	0.1613	0.079296	-0.22189	-0.21109	0.30978	-0.030171	0.027481	-0.067961	0.079717	0.079746	0.23574	0.19234	-0.095948	-0.15441
-0.26414	-0.27495	-0.38822	-0.11639	-0.12295	-0.20875	-0.34037	-0.24273	-0.016189	0.1638	-0.10408	0.21859	0.02708	-0.31196	-0.2474	0.34397	0.0010194	0.059193	-0.04686	0.092048	0.10298	0.20301	0.21331	-0.21875	-0.13638
-0.27679	-0.30023	-0.4111	-0.087654	-0.077598	-0.20119	-0.30156	-0.24044	0.032241	0.10019	-0.0084785	0.10151	0.077237	-0.32862	-0.28949	0.29365	0.063697	0.080401	-0.078499	0.064751	0.10063	0.23126	0.1947	-0.29157	-0.13029
-0.2593	-0.34975	-0.44209	-0.078244	-0.067902	-0.19038	-0.33312	-0.22853	0.024983	0.026094	0.14805	0.11945	0.12972	-0.28198	-0.28437	0.18146	-0.0093578	0.081627	-0.09986	0.060561	0.076794	0.25402	0.17314	-0.30469	-0.11161
-0.26912	-0.28042	-0.42275	-0.098933	-0.085983	-0.17122	-0.38716	-0.20011	-0.01832	-0.052718	0.30214	0.17964	-0.028026	-0.36662	-0.27516	0.085886	-0.018714	0.060253	-0.068613	0.082359	0.050198	0.29449	0.14681	-0.31782	-0.098407
-0.26091	-0.31647	-0.39861	-0.12439	-0.07302	-0.19673	-0.43383	-0.23037	0.0092881	-0.16772	0.40695	0.1394	-0.080135	-0.45381	-0.26532	-0.019621	-0.062191	0.042617	-0.063701	0.091401	0.069614	0.30576	0.12531	-0.33096	-0.097091
-0.18021	-0.32188	-0.38638	-0.098924	-0.1923	-0.25769	-0.41643	-0.26407	-0.07786	-0.19821	0.42743	0.10688	-0.21156	-0.43455	-0.25687	-0.028741	-0.098731	0.0056188	-0.068758	0.081652	-0.0086224	0.32229	0.115	-0.3441	-0.074278
-0.23864	-0.28509	-0.33787	-0.047663	-0.20165	-0.26553	-0.42432	-0.19979	-0.10543	-0.15556	0.38559	0.077879	-0.15549	-0.42451	-0.24148	-0.023045	-0.075908	-0.040764	-0.053808	0.044032	0.021649	0.2566	0.092231	-0.35726	-0.10687
-0.28944	-0.30098	-0.35489	-0.062498	-0.23513	-0.26167	-0.4539	-0.18956	-0.13557	-0.11056	0.31895	0.038274	-0.094507	-0.37141	-0.21169	-0.035988	0.030627	-0.059883	-0.062759	0.021979	0.05769	0.25232	0.073052	-0.37043	-0.11843
-0.27574	-0.31224	-0.32379	-0.04203	-0.25409	-0.22305	-0.45626	-0.17684	-0.10465	-0.047492	0.23931	0.10433	-0.1361	-0.3551	-0.181	0.15326	0.14433	-0.095419	-0.0935	-0.043669	0.015708	0.2512	0.074131	-0.38361	0.049311
