# Supplementary material for: Timing variability of sensorimotor integration during vocalization in individuals who stutter
Source: Sci Rep. 2018 Nov 5;8:16340. doi: 10.1038/s41598-018-34517-1 (PMC6218511; doi:10.1038/s41598-018-34517-1)
Supplement: Supplementary file 2 — Dataset 1 [file 41598_2018_34517_MOESM2_ESM.zip › compens-stutt-behav-scireports-supplementary-material/AC2042_down.txt]

0.89261	-0.16677	0.22055	-0.12011	-0.045113	0.18935	-0.33614	0.41197	-0.25314	-0.027358	0.0016962	-0.058175	0.14759	0.24794	-1.7908	-0.42336	0.21545	0.15165	-0.19313	-0.15517	0.12671	-0.37603	0.15713	-0.47017
0.79703	-0.2277	0.20042	-0.15262	-0.11425	0.18473	-0.28652	0.45551	-0.17939	-0.02338	0.041063	-0.0083387	0.16208	0.28297	-1.6624	-0.43147	0.20325	0.24419	-0.15622	-0.15255	0.11891	-0.41192	0.1825	-0.4649
0.7989	-0.23369	0.17172	-0.25562	-0.14543	0.13979	-0.22223	0.44351	-0.11965	0.017874	0.0043059	0.034314	0.16032	0.34619	-1.4595	-0.42032	0.18931	0.30534	-0.19085	-0.086345	0.15473	-0.39389	0.20025	-0.41362
0.78338	-0.24474	0.14819	-0.28631	-0.24698	0.1541	-0.16846	0.49147	-0.07482	0.058791	-0.012019	0.029437	0.15481	0.34539	-1.3213	-0.36651	0.15482	0.32294	-0.25962	0.034211	0.1406	-0.34887	0.23842	-0.3961
0.8153	-0.28202	0.16456	-0.19791	-0.31115	0.15027	-0.087128	0.46258	-0.13433	0.071256	-0.07064	0.060647	0.15796	0.28533	-1.1549	-0.3311	0.14117	0.28582	-0.22125	0.051196	0.071255	-0.38396	0.25835	-0.34683
0.82405	-0.27029	0.18148	-0.12728	-0.23728	0.08303	-0.17027	0.524	-0.13282	0.051843	-0.0049352	0.09803	0.11285	0.20212	-1.0277	-0.23672	0.18517	0.28728	-0.24435	-0.01034	0.080319	-0.31344	0.2914	-0.26181
0.76841	-0.24297	0.12094	-0.15907	-0.36029	0.077422	-0.17505	0.51046	-0.16477	0.086387	0.0012436	0.14172	0.12285	0.10054	-0.87543	-0.19676	0.23291	0.33147	-0.1665	-0.085592	0.13224	-0.28656	0.27506	-0.29748
0.7038	-0.21267	0.12646	-0.16366	-0.38688	0.10794	-0.21096	0.4959	-0.19112	0.074911	0.013536	0.13679	0.15783	0.037685	-0.70099	-0.18138	0.21171	0.29538	-0.16867	-0.094569	0.14423	-0.26017	0.2518	-0.31273
0.63613	-0.21077	0.18345	-0.16302	-0.41722	0.15419	-0.19253	0.62545	-0.23925	0.048634	-0.018828	0.1458	0.19536	-0.03428	-0.51144	-0.12826	0.24431	0.36381	-0.13446	-0.090161	0.11731	-0.26577	0.20028	-0.3077
0.58283	-0.19924	0.18649	-0.2111	-0.41858	0.1774	-0.22162	0.5109	-0.261	0.012942	0.045989	0.12306	0.19257	-0.077384	-0.37825	-0.068646	0.19156	0.41836	-0.17376	-0.031012	0.054576	-0.22531	0.10687	-0.33983
0.55327	-0.16473	0.17512	-0.25077	-0.35071	0.16414	-0.17403	0.48858	-0.24962	0.038032	0.050867	0.079754	0.19783	-0.057553	-0.33256	-0.041332	0.20063	0.46332	-0.17458	-0.0637	0.019768	-0.19575	0.040658	-0.39064
0.50582	-0.19761	0.17147	-0.27813	-0.32681	0.15597	-0.24099	0.49922	-0.21978	0.026521	0.066671	0.096702	0.22287	-0.010449	-0.25913	-0.037669	0.14285	0.45913	-0.20615	-0.04591	-0.035732	-0.12867	0.017861	-0.4185
0.41733	-0.22029	0.20357	-0.22897	-0.26577	0.18539	-0.26733	0.51906	-0.15077	0.058567	0.085307	0.13064	0.22352	-0.012422	-0.24525	-0.030506	0.067703	0.48816	-0.20538	-0.013867	-0.02764	-0.14661	-0.0032969	-0.39252
0.39762	-0.20164	0.12695	-0.18963	-0.19557	0.15881	-0.29309	0.59229	-0.10974	0.026828	0.021887	0.15378	0.22377	-0.028342	-0.22113	-0.03262	0.040333	0.49469	-0.2424	0.016213	-0.013113	-0.11662	0.025754	-0.39088
0.38925	-0.2021	0.086423	-0.18315	-0.18929	0.035631	-0.22536	0.55428	-0.083607	0.07866	0.036622	0.10278	0.20158	-0.008805	-0.2264	-0.035003	0.021438	0.45869	-0.22755	0.05032	-0.05261	-0.068051	0.058273	-0.38497
0.34322	-0.22295	0.040871	-0.22079	-0.045419	-0.074707	-0.29637	0.55409	-0.061806	0.10851	0.011411	0.11519	0.1507	-0.0098542	-0.24212	-0.053486	0.054265	0.34959	-0.072064	0.039731	-0.10318	-0.10053	0.098169	-0.37162
0.23669	-0.20462	0.064808	-0.19835	-0.0617	-0.091029	-0.27633	0.53934	-0.027617	0.083198	0.02635	0.13105	0.14974	-0.00014534	-0.27843	-0.095196	0.082829	0.25293	-0.09769	0.017779	-0.12392	-0.18102	0.12575	-0.41977
0.21426	-0.15521	0.1025	-0.11514	-0.029303	-0.07907	-0.23622	0.47472	0.042512	0.098947	0.034943	0.14056	0.13034	-0.018584	-0.24371	-0.1136	0.054269	0.29371	-0.047637	0.036193	-0.15931	-0.13503	0.14714	-0.36938
0.18622	-0.13983	0.10972	-0.10843	-0.047049	-0.052524	-0.2087	0.47716	0.034804	0.15898	-0.033106	0.1868	0.12886	-0.00054988	-0.20666	-0.098954	0.023011	0.18653	-0.16655	0.053656	-0.15077	-0.10195	0.15222	-0.35567
0.1608	-0.14916	0.11198	-0.070711	-0.0043483	-0.01145	-0.090754	0.4516	-0.041998	0.17906	-0.050279	0.14447	0.099863	0.013197	-0.138	-0.089645	-0.018782	0.21065	-0.15147	0.052408	-0.11675	-0.14933	0.16866	-0.38755
0.16576	-0.13594	0.11509	0.047027	-0.019812	-4.1452e-05	-0.02944	0.43063	-0.074514	0.1772	-0.00029029	0.13504	0.090324	-0.0045538	-0.093616	-0.080844	0.084166	0.16514	-0.053172	0.098669	-0.11768	-0.14361	0.16072	-0.39139
0.16353	-0.10922	0.12003	0.0091873	0.010746	0.023776	-0.019908	0.39619	-0.059609	0.18383	0.053125	0.18601	0.089812	0.0027981	-0.053023	-0.059677	0.15099	0.16974	-0.17326	0.09108	-0.14262	-0.18223	0.12122	-0.39411
0.1452	-0.081267	0.073545	0.062198	0.0091165	-0.06244	0.0092349	0.36362	-0.12136	0.12066	0.059387	0.18053	0.078797	-0.0071636	-0.047477	-0.045839	0.13498	0.16876	-0.14722	0.069361	-0.18341	-0.23142	0.094731	-0.33661
0.070332	-0.037109	0.099847	0.11976	0.045997	-0.21037	0.090983	0.35524	-0.08733	0.096136	0.056936	0.10583	0.097138	-0.040025	-0.035666	-0.039689	0.069183	0.27827	-0.055574	0.027337	-0.19471	-0.13152	0.061933	-0.29692
0.064724	-0.019892	0.12725	0.12216	0.047568	-0.18794	0.041088	0.36454	-0.070951	0.069909	0.042103	0.020991	0.070456	-0.062515	-0.1087	0.024411	0.019611	0.2707	-0.1259	0.0060129	-0.17576	-0.13494	0.021617	-0.25009
0.084079	-0.035073	0.15267	0.056615	0.06273	-0.21244	0.057998	0.32805	-0.043356	0.029926	0.025106	-0.0038723	0.10109	-0.070578	-0.1411	0.02173	-0.0044298	0.24596	-0.054067	-0.026254	-0.14687	-0.12934	0.03766	-0.18814
0.064252	-0.010607	0.11486	-0.01233	0.026323	-0.23986	0.11396	0.29022	-0.020614	0.0011392	0.037057	0.0022771	0.055879	-0.048026	-0.14557	0.0070722	0.041521	0.18861	-0.03419	-0.0062982	-0.13249	-0.077472	-0.012272	-0.14314
0.058411	0.010539	0.039732	-0.065765	0.06634	-0.1327	0.12891	0.15104	-0.0075548	-0.0048858	0.016872	0.0059042	0.055802	-0.02314	-0.11953	0.0047893	0.0026424	0.11737	-0.071193	0.046043	-0.14509	-0.053985	-0.0085915	-0.12658
0.053577	0.0041944	0.0046455	0.023905	0.070414	-0.048933	0.15033	0.10915	0.019628	0.0073055	-0.024041	0.0046141	0.013042	-0.029957	-0.059856	-0.027182	-0.0081259	0.056467	0.003679	0.046389	-0.064061	-0.039528	-0.040015	-0.064936
0	0	0	0	0	0	0	0	0	0	0	0	0	0	0	0	0	0	0	0	0	0	0	0
-0.019792	0.016269	0.0086982	-0.077212	0.0022387	0.092148	0.0055415	-0.068156	0.017627	-0.029638	-0.016054	0.0091721	-0.040298	-0.010787	0.13772	0.041598	-0.0046885	0.04298	0.078345	0.0008553	-0.075303	-0.016533	-0.00025816	-0.058383
0.011587	-0.018464	0.055267	-0.049686	-0.038365	0.15905	-0.081465	-0.040843	0.037956	-0.014706	-0.010745	-0.027863	-0.042439	-0.011426	0.18804	0.068592	-0.071561	-0.021543	0.056065	0.017683	-0.070252	-0.0051251	-0.0066898	-0.053004
0.0044921	-0.091703	0.09694	0.01305	-0.045219	0.19285	-0.06899	-0.032507	0.045468	0.01147	-0.0082806	0.0029056	-0.06183	0.011174	0.22031	0.060555	-0.0025123	-0.013081	0.088728	0.040465	-0.024692	0.003305	0.014851	-0.036334
-0.037377	-0.091234	0.10115	-0.022903	-0.041088	0.21883	-0.12578	0.13594	0.037436	-0.0060557	-0.030336	-0.0068531	-0.051324	0.038018	0.20164	0.05825	0.027073	-0.023704	-0.053733	0.020215	-0.03716	0.050457	0.012051	-0.072755
-0.0049414	-0.089816	0.061339	-0.018096	-0.034478	0.20775	-0.19987	0.19566	-0.040494	-0.019783	-0.044508	-0.020153	-0.016599	0.045968	0.11933	0.044698	0.011796	0.0091282	-0.16086	0.039177	0.0082821	0.0065214	0.046809	-0.064647
0.014214	-0.097976	0.020012	-0.030961	-0.12952	0.19004	-0.2504	0.21511	-0.018282	-0.014197	-0.10185	-0.00083483	0.02589	0.031428	-0.0075705	0.060089	0.085651	0.011628	-0.13504	-0.0087938	0.059906	-0.033534	0.055137	-0.10033
0.051054	-0.10189	0.023815	-0.029987	-0.18334	0.21466	-0.30532	0.30182	0.01124	-0.034898	-0.085613	0.062608	0.067477	0.0065007	-0.22538	0.097468	0.06411	0.036556	-0.071783	0.0075519	0.073827	-0.026157	0.028852	-0.16537
0.013211	-0.11986	-0.0032742	-0.039331	-0.13256	0.2041	-0.3128	0.34611	0.042368	-0.057346	-0.062603	0.098958	0.086968	-0.024333	-0.38499	0.10705	0.13063	-0.052545	-0.09725	0.047285	0.12359	0.06415	-0.0012163	-0.19674
0.019524	-0.091977	0.015586	-0.077356	-0.10752	0.14296	-0.34532	0.34625	0.025111	-0.094504	-0.062592	0.090246	0.13412	-0.049284	-0.50353	0.11007	0.17729	-0.09723	-0.069765	0.05768	0.18614	0.11183	0.039699	-0.17756
0.035843	-0.066629	0.012607	-0.080813	-0.12217	0.084565	-0.35981	0.33466	0.031764	-0.12345	-0.022381	0.13648	0.16709	-0.030474	-0.57364	0.11702	0.17932	-0.092402	-0.024329	0.064171	0.20033	0.12169	0.0732	-0.18268
0.013486	-0.10209	-0.0061086	-0.023664	-0.12705	0.14037	-0.31218	0.31893	0.057626	-0.16421	0.0031274	0.12156	0.19616	-0.018446	-0.5529	0.13301	0.21298	-0.16611	-0.068733	0.10586	0.21321	0.14431	0.031037	-0.17007
-0.026	-0.081221	0.038639	-0.0020186	-0.12152	0.17272	-0.24384	0.29606	0.067802	-0.15203	-0.036656	0.11174	0.19215	-0.034816	-0.44517	0.14923	0.20265	-0.11256	0.0077989	0.12652	0.22695	0.090875	0.038607	-0.078052
-0.062217	-0.011084	0.069802	-0.035906	-0.14821	0.15015	-0.21445	0.26902	0.07881	-0.13633	-0.0089558	0.19019	0.21711	-0.042048	-0.31742	0.16691	0.21419	-0.13961	0.00016979	0.15598	0.23836	0.085396	0.063467	-0.06782
-0.022711	-0.008522	0.073079	-0.024598	-0.088376	0.15708	-0.24695	0.26335	0.08521	-0.14097	-0.053917	0.22243	0.28451	-0.042491	-0.10281	0.17343	0.17307	-0.044393	-0.013351	0.14664	0.24939	0.12591	0.085932	-0.025858
-0.06034	0.010882	0.039728	-0.0056382	-0.10045	0.16956	-0.29322	0.31792	0.083997	-0.066664	-0.06983	0.21971	0.36101	-0.024626	0.086078	0.20389	0.1656	-0.015681	-0.061432	0.19916	0.30345	0.15953	0.040421	0.11428
-0.067942	0.013391	0.093948	-0.044306	-0.086612	0.19672	-0.29894	0.38342	0.039246	-0.03318	0.0070494	0.24378	0.40268	-0.016409	0.23632	0.23637	0.18796	0.1095	-0.011531	0.28982	0.36405	0.16238	-0.024211	0.11223
-0.079059	0.032278	0.092419	-0.012308	-0.14579	0.18142	-0.31088	0.50691	-0.0035124	0.0029304	-0.069448	0.28479	0.42681	-0.0093804	0.30762	0.27017	0.2387	0.17443	2.0277e-05	0.33072	0.38508	0.26746	0.03162	0.14535
-0.059039	0.068243	0.12183	0.06176	-0.061625	0.19427	-0.2195	0.55908	0.017604	0.1034	-0.036632	0.33854	0.44742	-0.019465	0.29736	0.34257	0.25333	0.24157	0.016569	0.43872	0.37151	0.2669	0.098262	0.1815
-0.11057	0.10365	0.16562	0.12691	-0.0024786	0.18672	-0.24388	0.5883	0.10995	0.14481	-0.022036	0.34674	0.41643	0.0027044	0.23102	0.38483	0.19874	0.3155	0.080783	0.53636	0.37232	0.28806	0.081264	0.2014
-0.10881	0.15426	0.20045	0.14567	-0.015565	0.12997	-0.18212	0.56543	0.184	0.22271	-0.020047	0.35592	0.39851	0.016958	0.17573	0.44924	0.21079	0.34617	0.083004	0.59741	0.38957	0.21618	0.12008	0.21504
-0.081031	0.17539	0.22939	0.1794	0.029568	0.086265	-0.13158	0.53421	0.28994	0.25502	0.016573	0.39899	0.39619	0.036314	0.12542	0.52825	0.2656	0.3327	0.10102	0.62435	0.39916	0.18972	0.14297	0.2277
-0.11089	0.16166	0.22862	0.23401	0.0058158	0.055083	-0.077891	0.43831	0.36587	0.26262	0.087185	0.38576	0.30491	0.029816	0.10013	0.55729	0.26047	0.34779	0.093394	0.63213	0.38881	0.13441	0.20281	0.30101
-0.11647	0.15119	0.20076	0.21562	-0.0048435	-0.047623	0.016697	0.3595	0.45723	0.24206	0.12486	0.34639	0.27448	0.062544	0.10474	0.56552	0.18584	0.34144	0.056089	0.69538	0.34912	0.16431	0.2581	0.41942
-0.1191	0.15763	0.15653	0.21719	-0.043297	-0.10991	0.1066	0.37613	0.54094	0.13574	0.12114	0.2621	0.28756	0.050913	0.15553	0.54618	0.16024	0.27648	0.13288	0.68482	0.3242	0.21197	0.32374	0.44736
-0.13651	0.19129	0.23704	0.23628	-0.065289	-0.094993	0.12368	0.48864	0.62164	0.043385	0.11932	0.25233	0.25116	0.03356	0.22783	0.55733	0.17156	0.22956	0.26385	0.69015	0.29119	0.17509	0.31569	0.46541
-0.055836	0.22622	0.22308	0.22938	-0.12795	-0.023347	0.069781	0.51792	0.6784	-0.0093493	0.064756	0.27035	0.17768	0.060402	0.29065	0.54169	0.22055	0.26817	0.34159	0.68632	0.37814	0.1854	0.28924	0.4922
-0.032122	0.22398	0.18245	0.24564	-0.16884	0.062304	0.15933	0.57733	0.70152	-0.0034005	0.067898	0.23304	0.10893	0.09891	0.32872	0.55639	0.30018	0.36702	0.29403	0.6221	0.40895	0.20914	0.30597	0.45815
0.026843	0.23631	0.17201	0.20118	-0.17267	0.16593	0.13096	0.60355	0.78741	0.00088701	0.032595	0.24505	0.13845	0.10262	0.33568	0.591	0.27779	0.39782	0.26905	0.5142	0.36985	0.21365	0.26207	0.43806
0.069756	0.26012	0.19716	0.11977	-0.076397	0.25036	0.15866	0.58375	0.8197	0.0088294	-0.0014177	0.218	0.16895	0.084772	0.29841	0.59794	0.36654	0.51832	0.16616	0.44676	0.36349	0.14303	0.25081	0.4964
0.041221	0.24033	0.1951	0.12662	-0.08053	0.14605	0.17167	0.53403	0.84193	0.036357	-0.076268	0.22075	0.18741	0.12308	0.30038	0.60076	0.41148	0.5417	0.10918	0.40879	0.35266	0.067063	0.30034	0.49822
0.0098384	0.23141	0.1987	0.089245	-0.017884	0.053111	0.057891	0.52569	0.86834	0.066983	-0.026439	0.18466	0.14312	0.14661	0.23198	0.62177	0.52874	0.56128	0.04731	0.39963	0.32781	0.044069	0.3303	0.48987
-0.01429	0.28077	0.19959	0.033814	-0.059535	0.013782	0.11999	0.42249	0.88175	0.071757	0.0016179	0.17067	0.12275	0.12801	0.09835	0.65963	0.56547	0.60645	0.18371	0.40742	0.25307	0.099585	0.39727	0.44619
-0.065944	0.29789	0.21582	0.091403	-0.049856	-0.089678	0.13496	0.45586	0.94439	0.085135	0.0036768	0.12018	0.18278	0.12654	0.12385	0.70383	0.63273	0.50674	-0.0082624	0.33468	0.19924	0.11925	0.39883	0.43001
-0.10225	0.30251	0.20667	0.10032	-0.0057942	-0.13936	0.24599	0.3933	0.97416	0.056623	0.044001	0.1447	0.19803	0.14638	0.034834	0.72481	0.61637	0.44358	0.036515	0.3399	0.23849	0.061917	0.37356	0.39965
-0.14148	0.33318	0.14397	0.118	-0.069733	-0.06192	0.21713	0.3568	0.97773	0.09696	0.075726	0.17375	0.20157	0.13255	0.11731	0.71623	0.64035	0.41096	-0.054049	0.4048	0.31475	0.17215	0.47437	0.36488
-0.15831	0.32504	0.14695	0.08993	-0.046826	-0.066708	0.2526	0.447	0.91726	0.093745	0.092561	0.12287	0.24868	0.13542	0.044137	0.68915	0.63861	0.35354	-0.20348	0.37785	0.32345	0.17345	0.5067	0.29775
0.012317	0.29888	0.13761	0.064484	-0.051838	-0.1086	0.34475	0.51199	0.8405	0.091828	0.10059	0.14489	0.31586	0.17908	0.06384	0.68163	0.65657	0.31518	-0.13061	0.34124	0.23823	0.1431	0.4967	0.25022
0.037823	0.30711	0.19992	-0.0063811	-0.070477	-0.05486	0.37965	0.57665	0.84164	0.069557	0.091666	0.13146	0.34379	0.20228	0.1268	0.72184	0.61074	0.38607	0.55411	0.34741	0.16811	0.10299	0.51428	0.23368
0.053412	0.33409	0.24102	0.050644	-0.097735	-0.0092911	0.39447	0.5892	0.83201	0.033205	0.084673	0.15773	0.38974	0.19364	0.16962	0.76984	0.66133	0.41863	-0.18196	0.36608	0.2163	0.078632	0.52283	0.19852
0.11167	0.33468	0.19409	0.019484	-0.061907	0.023976	0.43606	0.56765	0.85313	0.018144	0.089296	0.16608	0.42906	0.25409	0.19594	0.76316	0.64502	0.38044	0.13963	0.34602	0.19333	0.14368	0.55515	0.15771
0.18287	0.30389	0.16399	-0.09147	-0.017645	-0.013135	0.40223	0.66176	0.90745	-0.036261	0.16629	0.17966	0.47668	0.28122	0.20178	0.74125	0.63381	0.4092	-0.42836	0.37507	0.21017	0.15439	0.57886	0.14811
0.19787	0.29103	0.19076	-0.073429	0.033064	-0.11546	0.47939	0.6249	0.95708	-0.035113	0.17198	0.17974	0.54186	0.27131	0.16682	0.72933	0.70101	0.44388	0.10837	0.41889	0.19015	0.11696	0.57988	0.14162
0.098356	0.27913	0.16683	-0.011417	-0.080126	-0.15756	0.5051	0.72364	0.938	-0.013602	0.13219	0.14822	0.54188	0.29108	0.13321	0.72023	0.69512	0.44863	-0.097178	0.41742	0.26272	0.037225	0.63374	0.062449
0.13071	0.24554	0.15029	-0.032505	-0.084706	-0.16287	0.52063	0.78953	0.92653	0.00079567	0.071817	0.15233	0.58431	0.3214	0.10253	0.692	0.77434	0.41017	-0.057558	0.44295	0.25546	0.046188	0.67307	-0.13011
0.076586	0.2177	0.10871	-0.036329	-0.084332	-0.21432	0.64704	0.93348	0.93253	0.064262	0.06136	0.13606	0.61365	0.30799	0.051431	0.63428	0.75902	0.41456	0.36201	0.389	0.2451	0.052758	0.70576	-0.3831
0.0013224	0.16319	0.19738	-0.050927	-0.036314	-0.20815	0.66194	0.96881	0.86693	0.062189	-0.010716	0.14849	0.66544	0.36067	-0.089611	0.64662	0.80436	0.42098	0.15288	0.31924	0.22848	0.02028	0.67816	-0.32234
-0.043849	0.1332	0.1882	-0.052937	-0.035237	-0.18838	0.77011	1.024	0.8148	-0.001659	-0.13616	0.14266	0.67203	0.3892	-0.088074	0.70593	0.80754	0.4971	0.22955	0.30779	0.25391	0.025554	0.6304	-0.33923
-0.058907	0.16036	0.20955	-0.023353	-0.10812	-0.1512	0.86733	1.0891	0.72782	-0.0035588	-0.14284	0.17251	0.65531	0.40622	-0.032161	0.77311	0.88497	0.46618	0.28378	0.27689	0.24429	0.03981	0.63413	-0.35125
-0.11738	0.13979	0.2268	-0.031118	-0.063019	-0.084432	0.92692	1.0538	0.70576	-0.033136	-0.1613	0.17568	0.6905	0.46259	0.073925	0.79689	0.93754	0.49945	-0.10978	0.25396	0.27369	0.080217	0.611	-0.098575
-0.1952	0.12537	0.16874	-0.080686	-0.081488	-0.085966	0.97477	1.1103	0.65022	-0.0096552	-0.16841	0.15149	0.67598	0.49289	0.21726	0.81104	0.96511	0.50316	-0.18223	0.30883	0.32841	0.14079	0.65797	-0.030308
-0.1387	0.16199	0.18908	-0.092692	-0.08339	-0.18688	0.92652	1.075	0.63851	-0.11755	-0.19925	0.14528	0.66366	0.49072	0.2923	0.82795	0.94725	0.57048	-0.12774	0.31856	0.34295	0.12256	0.64541	0.084039
-0.20375	0.18637	0.14318	-0.12438	-0.06283	-0.21355	0.84382	1.056	0.58135	-0.19007	-0.25138	0.14974	0.66756	0.4847	0.38179	0.80498	0.94417	0.63172	0.18679	0.34356	0.27372	0.065655	0.61489	0.10849
-0.061246	0.18795	0.17116	-0.12461	-0.033572	-0.038097	0.81687	1.114	0.51574	-0.18768	-0.2779	0.20596	0.66608	0.48352	0.38669	0.7924	0.90457	0.64954	0.16912	0.4061	0.31203	0.013861	0.60606	0.084657
-0.035844	0.15512	0.15349	-0.12702	-0.053061	0.038215	0.72094	1.0746	0.52069	-0.2303	-0.35508	0.22454	0.67033	0.45459	0.3825	0.77847	0.89428	0.66954	0.079837	0.43648	0.33872	-0.015883	0.58541	0.0016328
-0.031147	0.11794	0.084671	-0.17849	-0.052196	-0.024613	0.70965	1.0757	0.5647	-0.19284	-0.22522	0.25144	0.66356	0.43753	0.30885	0.78426	0.88619	0.66361	0.052519	0.46368	0.35071	0.022029	0.60302	-0.017799
-0.074707	0.10197	0.099952	-0.13044	-0.06098	-0.0038423	0.73068	1.1823	0.58071	-0.14846	-0.28857	0.25568	0.64227	0.45561	0.20663	0.8657	0.88627	0.63454	0.049829	0.4259	0.33501	0.046125	0.51889	-0.071023
-0.031756	0.10281	0.13486	-0.11188	-0.1682	0.045807	0.85054	1.2977	0.61052	-0.11804	-0.23863	0.23517	0.64967	0.49396	0.11538	0.93588	0.9521	0.58108	0.045605	0.42922	0.36417	0.058853	0.5264	-0.17298
-0.045287	0.13277	0.17841	-0.088846	-0.073864	-0.019541	0.83997	1.357	0.64105	-0.11675	-0.2482	0.21198	0.63757	0.53746	0.10144	0.99704	1.0029	0.48379	-0.083598	0.43805	0.31369	0.028176	0.60137	-0.27615
-0.068378	0.12706	0.20597	-0.072508	-0.095182	-0.10095	0.86628	1.3166	0.66674	-0.12371	-0.17611	0.22495	0.60601	0.50711	0.11623	1.0453	1.0175	0.41213	0.17698	0.40901	0.28948	0.055963	0.70622	-0.24552
-0.02152	0.1234	0.2491	-0.040328	-0.042688	-0.13059	0.81654	1.3564	0.64412	-0.054811	-0.21361	0.25055	0.55118	0.48027	0.16108	1.0902	1.0081	0.39201	0.14966	0.41274	0.30197	0.12663	0.68162	-0.19103
0.0063735	0.1599	0.2283	-0.021484	-0.058501	-0.18796	0.8054	1.3157	0.64966	-0.038583	-0.18061	0.25397	0.56549	0.505	0.24456	1.1281	1.009	0.39349	0.19202	0.3652	0.30116	0.12838	0.63085	-0.1549
0.0079345	0.16985	0.21159	-0.036011	-0.15436	-0.26665	0.76292	1.3051	0.654	-0.0088427	-0.13449	0.21685	0.59239	0.50769	0.28979	1.1324	0.99612	0.38292	0.37995	0.32566	0.33365	0.18467	0.59224	-0.19147
-0.014532	0.19396	0.22766	0.006207	-0.28286	-0.22479	0.67607	1.221	0.67788	0.10714	-0.16362	0.21053	0.59505	0.47576	0.31886	1.1321	0.93978	0.398	0.21906	0.283	0.33825	0.18697	0.64026	-0.16522
0.094396	0.20092	0.18802	-0.014952	-0.23932	-0.16743	0.72677	1.1428	0.66152	0.12339	-0.090288	0.22452	0.58142	0.50518	0.32519	1.1006	0.98074	0.40456	0.14366	0.22457	0.31637	0.16967	0.53165	-0.13894
-0.032471	0.1752	0.27553	-0.086602	-0.32125	-0.11174	0.67268	1.0897	0.68094	0.10903	-0.060273	0.23042	0.53992	0.5417	0.29261	1.0781	0.9565	0.41852	0.078835	0.17497	0.26822	0.16922	0.48409	-0.21833
0.022378	0.13971	0.27442	-0.076149	-0.26201	-0.12254	0.69784	1.0249	0.66679	0.066482	-0.18348	0.19124	0.50393	0.52288	0.2255	1.0271	0.89121	0.43572	0.17963	0.1076	0.21467	0.14726	0.53889	-0.32486
-0.10608	0.13139	0.26509	-0.088446	-0.29134	-0.19349	0.71113	0.99407	0.67696	0.064542	-0.2001	0.18925	0.47595	0.56352	0.15368	0.93732	0.82682	0.39143	0.16237	0.009823	0.19053	0.15692	0.48627	-0.43079
-0.12337	0.12858	0.24992	-0.10682	-0.14483	-0.20649	0.73432	0.90504	0.63605	0.065958	-0.2747	0.16585	0.45606	0.56093	0.09783	0.92108	0.83872	0.34742	0.059817	-0.097248	0.14428	0.05166	0.51745	-0.48507
-0.086478	0.15333	0.20055	-0.044996	-0.1304	-0.19224	0.68913	0.8611	0.66255	0.077737	-0.17843	0.15962	0.45006	0.5461	0.095356	0.93517	0.818	0.31223	0.30045	-0.14238	0.18295	0.094751	0.49951	-0.42435
-0.16438	0.18589	0.16845	-0.053092	-0.33477	-0.24909	0.6728	0.80116	0.64862	0.025088	-0.20196	0.15301	0.42494	0.55614	0.073511	0.9235	0.80782	0.27831	0.1501	-0.014333	0.12406	0.086844	0.54484	-0.4255
-0.12371	0.16764	0.17125	-0.097912	-0.17771	-0.25399	0.55471	0.82896	0.67398	-0.0047037	-0.2612	0.16375	0.41101	0.50958	0.089254	0.90279	0.75966	0.28069	0.40307	0.035115	0.066224	0.12708	0.52414	-0.44095
-0.10289	0.17791	0.20015	-0.069145	-0.32478	-0.26228	0.48937	0.79042	0.66326	-0.06263	-0.38208	0.14609	0.37454	0.44736	0.12973	0.89337	0.73516	0.29476	0.30345	0.1066	0.1248	0.12832	0.5996	-0.41875
-0.086229	0.19068	0.21967	-0.10245	-0.34398	-0.30275	0.42552	0.78885	0.65815	-0.03773	-0.22633	0.13114	0.35463	0.35454	0.15332	0.8552	0.68588	0.27934	0.13808	0.03097	0.18681	0.11113	0.52565	-0.31346
-0.046989	0.174	0.16628	-0.17945	-0.22605	-0.30861	0.39003	0.72465	0.62694	-0.065795	-0.14286	0.12158	0.31406	0.29614	0.16814	0.80705	0.67113	0.3099	0.45209	-0.019263	0.18515	0.067609	0.50805	-0.29601
-0.10249	0.18052	0.25056	-0.20026	-0.26798	-0.27187	0.38207	0.67049	0.54151	0.0035734	-0.1847	0.10518	0.30793	0.27477	0.12882	0.75993	0.64134	0.2826	0.07123	-0.069533	0.1748	0.06018	0.4912	-0.31752
-0.15194	0.17562	0.22624	-0.14445	-0.22135	-0.13507	0.39307	0.72619	0.48154	0.0075597	-0.0066527	0.041507	0.27583	0.26852	0.12511	0.70309	0.67984	0.28407	0.07412	-0.15	0.17686	0.028479	0.50799	-0.32837
-0.17342	0.20132	0.19977	-0.14276	-0.085419	-0.1057	0.39771	0.83416	0.43865	0.018299	-0.13255	-0.0032108	0.25264	0.23603	0.13749	0.66076	0.75259	0.3349	0.217	-0.15886	0.093442	0.047455	0.54616	-0.29737
-0.17769	0.22139	0.13199	-0.13798	-0.16199	-0.14928	0.25916	0.87306	0.4486	0.041665	0.067755	0.011781	0.27002	0.25193	0.12982	0.66324	0.76854	0.31875	-0.015642	-0.1421	0.060876	0.056923	0.53778	-0.30132
-0.22888	0.19534	0.18009	-0.1476	-0.17518	-0.18385	0.20111	0.92174	0.48139	-0.016498	0.049971	-0.098567	0.24686	0.29212	0.15045	0.68507	0.72983	0.29535	0.1375	-0.25323	0.046976	0.032899	0.46528	-0.31639
-0.20142	0.208	0.13514	-0.085882	-0.2221	-0.20615	0.10088	1.0013	0.42392	0.020629	0.12488	-0.13695	0.19803	0.34026	0.1175	0.69729	0.71173	0.33492	0.089165	-0.29529	0.015574	0.016425	0.46024	-0.31078
