# Supplementary material for: Timing variability of sensorimotor integration during vocalization in individuals who stutter
Source: Sci Rep. 2018 Nov 5;8:16340. doi: 10.1038/s41598-018-34517-1 (PMC6218511; doi:10.1038/s41598-018-34517-1)
Supplement: Supplementary file 2 — Dataset 1 [file 41598_2018_34517_MOESM2_ESM.zip › compens-stutt-behav-scireports-supplementary-material/AC2042_up.txt]

0.22713	0.27538	0.011614	0.20802	0.30332	-0.68358	-0.07913	-0.0060114	0.12759	0.14557	-0.1952	-0.25781	-0.25197	0.14048	0.066696	-0.18	0.13444	-0.42718	0.50452	0.33587	0.65587	-0.057464	-0.16611	0.16604
0.25476	0.21689	0.0018769	0.18278	0.40166	-0.65274	-0.12358	-0.05374	0.12404	0.12457	-0.28178	-0.31033	-0.33395	0.14947	0.095835	-0.17215	0.15206	-0.36678	0.47162	0.383	0.62685	-0.010365	-0.17726	0.10377
0.26653	0.15697	0.01138	0.18061	0.40707	-0.58976	-0.14942	0.059653	0.12853	0.11981	-0.2967	-0.33307	-0.34925	0.10676	0.064073	-0.15607	0.11735	-0.28709	0.42064	0.32008	0.56075	0.0074153	-0.18419	0.15879
0.16913	0.11381	0.045921	0.22719	0.37663	-0.47649	-0.14277	0.083953	0.15136	0.10407	-0.31394	-0.42771	-0.33883	0.11309	0.015067	-0.13002	0.11136	-0.19579	0.41374	0.29016	0.50633	0.019134	-0.18056	0.040565
0.11308	0.089067	0.058294	0.24805	0.37682	-0.4584	-0.13681	0.089587	0.10866	0.035034	-0.33636	-0.44243	-0.37938	0.022591	-0.02186	-0.099815	0.14117	-0.10258	0.40983	0.2465	0.36155	-0.044687	-0.20087	0.08133
0.15164	0.064532	0.04868	0.24937	0.42664	-0.44207	-0.10183	0.14326	0.039092	0.099472	-0.34856	-0.44224	-0.3556	0.021079	0.008766	-0.086943	0.16016	-0.10881	0.4439	0.24828	0.2974	-0.078857	-0.22414	0.017017
0.19062	0.044788	0.075909	0.24009	0.41892	-0.41959	-0.093701	0.049116	-0.046659	0.13863	-0.37202	-0.39911	-0.36481	0.012174	0.034467	-0.073858	0.19504	-0.1281	0.49452	0.24309	0.29284	-0.018566	-0.13278	0.011699
0.085431	0.044408	0.11762	0.21125	0.31484	-0.41583	-0.084536	0.066265	-0.038152	0.14978	-0.37975	-0.39331	-0.34861	0.0052499	0.075228	-0.048065	0.13897	0.020494	0.53211	0.23406	0.32635	-0.019265	-0.060336	0.056753
0.11099	0.046568	0.12213	0.12892	0.18713	-0.46472	-0.07044	0.14019	-0.095052	0.14151	-0.36849	-0.42379	-0.36459	0.031626	0.13428	-0.042878	0.10852	0.1131	0.50896	0.1569	0.37723	-0.071067	-0.019665	0.077433
0.19624	0.03052	0.087606	0.11116	0.1028	-0.56369	-0.072242	0.10858	-0.022333	0.1131	-0.36585	-0.31144	-0.36915	0.066143	0.13231	-0.082192	0.10226	0.10509	0.50692	0.08423	0.43021	-0.095016	-0.025381	0.094639
0.067053	0.00061197	0.088858	0.1218	0.078686	-0.46907	-0.054095	0.0597	-0.007772	0.054853	-0.32204	-0.24461	-0.32824	0.066491	0.19009	-0.10903	0.11709	0.11349	0.41435	0.10928	0.43994	-0.080391	0.026567	0.10535
0.12495	-0.018886	0.091598	0.1067	0.10216	-0.29905	-0.042556	0.093568	0.0062856	0.018974	-0.28204	-0.20315	-0.31665	0.082966	0.20103	-0.092845	0.15594	0.16242	0.37447	-0.052645	0.41152	-0.10654	0.072237	0.096204
0.10394	-0.0027887	0.11603	0.065501	0.098918	-0.47847	-0.046695	0.12298	-0.036949	-0.052578	-0.21959	-0.27283	-0.27751	0.043624	0.18997	-0.069097	0.11265	0.18625	0.30601	-0.063823	0.32241	-0.11562	0.070658	0.051079
0.04363	-0.0073187	0.14993	0.084075	0.10734	-0.28048	-0.049386	0.005555	0.036324	-0.065916	-0.15289	-0.20416	-0.2423	-0.052709	0.17567	-0.05659	0.096522	0.14752	0.24004	-0.19654	0.24293	-0.098514	0.027918	-0.078184
0.056892	-0.047246	0.13505	0.082413	0.031737	-0.18926	-0.0093768	0.15306	0.062543	-0.049903	-0.11168	-0.19463	-0.22198	-0.060935	0.147	-0.047769	0.082475	0.19311	0.12524	-0.09927	0.1687	-0.066244	-0.026188	-0.0018336
0.11602	-0.079054	0.11308	0.099791	-0.10136	-0.29783	0.011755	0.082213	0.024559	-0.035519	-0.078904	-0.17789	-0.20691	-0.15586	0.072641	-0.048609	0.019147	0.16231	0.091118	-0.10008	0.11482	-0.048202	-0.064457	-0.11876
0.082917	-0.090946	0.1193	0.074779	-0.19759	-0.028346	-0.0048217	0.085739	-0.051625	-0.054584	-0.095058	-0.15431	-0.28272	-0.22887	0.055594	-0.049442	0.0020664	0.2447	0.085769	-0.050518	0.046862	-0.013542	-0.068266	-0.10706
0.063319	-0.074749	0.089646	0.03979	-0.25216	-0.37556	-0.02343	0.047683	-0.093102	-0.032175	-0.15528	-0.11756	-0.29446	-0.26118	0.025484	-0.05028	-0.0099064	0.2638	0.15377	-0.09511	0.14291	-0.022467	-0.062343	-0.16683
0.027704	-0.073515	0.092066	0.014514	-0.30835	-0.24536	-0.0089439	0.069916	-0.078265	-0.058192	-0.17152	-0.12032	-0.27363	-0.28813	-0.032646	-0.080093	-0.0090981	0.2257	0.21696	-0.023166	0.15115	-0.073565	-0.07173	-0.072485
0.081448	-0.058382	0.087404	0.0031243	-0.35563	-0.37922	0.01724	-0.0040934	-0.0042086	-0.03198	-0.17507	-0.070806	-0.2732	-0.24917	-0.0080191	-0.12069	-0.031574	0.20955	0.23973	-0.10158	0.29656	-0.089626	-0.04718	-0.11398
-0.050154	-0.056267	0.07262	-0.0068627	-0.30535	-0.43834	0.046565	0.029456	-0.067141	-0.05221	-0.1643	-0.05775	-0.23019	-0.2405	0.037149	-0.11067	-0.0086782	0.24217	0.22813	-0.24323	0.30716	-0.093035	-0.038068	-0.084418
0.082571	-0.033876	0.090015	-0.051162	-0.19346	-0.5206	0.061658	0.019486	-0.10798	0.01341	-0.13288	-0.084268	-0.21708	-0.21616	0.068719	-0.11948	-0.020205	0.1731	0.219	-0.27104	0.33927	-0.033437	-0.054681	-0.015464
0.025466	-0.01688	0.078481	-0.0627	-0.12565	-0.32226	0.057362	0.029887	-0.1516	0.0024718	-0.064676	-0.13004	-0.18396	-0.16625	0.11676	-0.14538	0.089273	0.093374	0.17864	-0.25429	0.3218	-0.18284	-0.013216	-0.037786
0.11142	-0.060796	0.066125	-0.048938	-0.079669	-0.60121	0.069715	0.042972	-0.14406	-0.015721	0.01553	-0.14343	-0.19186	-0.14686	0.092736	-0.17617	0.093036	0.053758	0.20599	-0.17665	0.26885	-0.10888	-0.043026	-0.086493
0.029126	-0.12143	0.050128	-0.021234	-0.058484	-0.50251	0.066436	-0.08167	-0.08191	-0.043291	0.074705	-0.10459	-0.22583	-0.13216	0.13922	-0.16082	0.095932	0.005077	0.1333	-0.10222	0.19999	-0.061062	-0.083638	-0.025046
-0.0092384	-0.13162	0.03925	-0.026122	-0.043375	-0.43499	0.058245	0.068964	-0.13551	-0.066619	0.10469	-0.085543	-0.17681	-0.09201	0.15969	-0.1173	0.073464	-0.013705	0.13633	-0.022743	0.094341	-0.092343	-0.049992	-0.066533
-0.035706	-0.05666	0.018446	-0.039596	-0.017743	-0.37372	0.051547	0.1311	-0.079526	-0.039199	0.11104	-0.039332	-0.1833	-0.02589	0.15657	-0.093091	0.053478	-0.02646	0.028851	-0.032455	0.0042891	-0.088985	-0.040751	-0.10256
0.082544	-0.050716	-0.0096713	-0.065607	0.0093822	-0.39734	0.040274	0.058877	-0.04656	-0.036094	0.074778	-0.05719	-0.15425	-0.02128	0.15031	-0.075115	0.042344	-0.0077166	0.0198	-0.0071758	-0.03294	-0.010666	-0.053321	-0.062693
-0.15732	-0.034092	0.012769	-0.024071	0.02119	-0.21165	0.014517	0.040838	-0.068283	-0.029407	0.044917	-0.017992	-0.079722	-0.058429	0.058263	-0.037311	0.012151	-0.016656	-0.044425	-0.022504	-0.029807	0.01463	-0.0037886	-0.037276
0	0	0	0	0	0	0	0	0	0	0	0	0	0	0	0	0	0	0	0	0	0	0	0
0.0081855	0.0075312	-0.018827	0.0067583	-0.015541	-0.29386	0.01279	0.018731	-0.050197	-0.02266	-0.022219	0.05858	0.074465	-0.00024579	-0.00059726	-0.0090988	-0.03358	0.013218	0.075472	-0.02136	0.029811	-0.0085941	0.024494	0.0059072
-0.042256	0.016193	-0.032458	0.021099	-0.03636	-0.26255	0.019097	-0.013223	-0.050484	0.020691	-0.053304	0.010238	0.091157	-0.013324	-0.067719	-0.0566	-0.038036	0.075541	0.051912	-0.065858	0.063872	-0.032944	0.048391	0.079232
-0.083921	-0.0084542	-0.0056317	0.017896	-0.030288	-0.29674	0.066512	-0.076055	-0.085118	0.060504	-0.062174	-0.015005	0.087227	-0.014287	-0.077062	-0.12757	-0.07538	0.048386	0.11043	0.032437	0.069469	-0.023945	0.020563	0.14772
-0.26568	-0.015386	-0.011329	0.011324	-0.0088	-0.28138	0.10908	-0.033282	-0.088009	0.060524	-0.079951	-0.044412	0.015866	-0.0091343	-0.084965	-0.17526	-0.015209	0.025434	0.11052	0.0075454	0.082205	-0.03592	-0.012941	0.1256
-0.070842	-0.02326	-0.024424	-0.016673	0.023996	-0.29166	0.071362	-0.073123	-0.055427	0.033755	-0.1329	0.074625	0.0073208	-0.02748	-0.12008	-0.16457	0.0050767	0.012361	0.12374	-0.034288	0.10884	-0.052642	-0.033749	0.17069
-0.081716	-0.058569	-0.02566	-0.023887	0.065692	-0.3629	0.011649	-0.060548	-0.06224	-0.051301	-0.15554	0.0098374	-0.023429	-0.020331	-0.14649	-0.17847	0.013664	-0.0078031	0.094413	0.045492	0.12344	-0.13818	-0.0594	0.22413
-0.073604	-0.10709	0.00131	-0.072697	0.041971	-0.33852	-0.0093792	-0.039253	-0.081804	-0.050458	-0.18025	0.049817	-0.036361	-0.021584	-0.13801	-0.22316	0.035429	-0.032077	0.11993	0.085995	0.056355	-0.11221	-0.015511	0.1659
-0.15391	-0.10098	-0.0097404	-0.10529	0.027942	-0.28658	-0.00086967	-0.055565	-0.025824	0.0082922	-0.2023	0.019462	-0.083546	0.021175	-0.15634	-0.23582	0.081475	-0.044574	0.15707	0.036152	-0.0097198	-0.16792	0.019193	0.22703
-0.15557	-0.071504	-0.0018327	-0.13537	0.046807	-0.21675	-0.010218	0.065754	-0.015103	0.00080994	-0.24276	-0.020963	-0.099359	0.044666	-0.094118	-0.22226	0.14089	-0.088052	0.16353	0.053447	-0.021936	-0.11375	0.014077	0.31081
-0.062613	-0.046858	0.0080507	-0.12647	0.071244	-0.20391	-0.04046	-0.01658	-0.0028014	0.068221	-0.2475	0.0060629	-0.098705	0.043312	-0.071646	-0.15284	0.1484	-0.073181	0.21526	0.091162	0.0047849	-0.11457	0.0044108	0.3052
-0.21124	-0.077799	-0.0031912	-0.11412	0.085049	-0.16328	-0.041679	0.095604	-0.049669	0.10346	-0.21763	0.03519	-0.083569	0.006964	-0.047327	-0.15449	0.13675	-0.014243	0.21243	0.085616	-0.002048	0.016511	0.016363	0.37485
0.0016712	-0.057967	-0.0071415	-0.062941	0.091501	-0.11699	-0.059025	0.063275	-0.19656	0.11318	-0.21712	0.021144	-0.10805	-0.01005	-0.039248	-0.1642	0.15366	-0.009311	0.1974	0.1305	0.015339	0.032399	0.033696	0.34054
0.051361	-0.10251	0.0065811	-0.091724	0.077791	-0.095391	-0.050391	0.020487	-0.22929	0.062044	-0.14496	0.08037	-0.146	-0.018697	-0.013521	-0.1223	0.12061	-0.018678	0.20488	0.067786	0.07077	0.019308	0.066178	0.29789
-0.0087445	-0.12122	0.042917	-0.10865	0.10042	0.18393	-0.066121	-0.16094	-0.21375	0.019673	-0.14688	0.053851	-0.19053	-0.041891	-0.054495	-0.15014	0.079544	-0.063667	0.24984	0.093215	0.10139	0.13572	0.083233	0.32024
0.054556	-0.12692	0.070383	-0.086696	0.10382	-0.29611	-0.066417	-0.10141	-0.3109	-0.053089	-0.1462	0.095239	-0.22407	-0.076241	-0.11309	-0.20567	0.063274	-0.070881	0.31557	0.0057446	0.095371	0.1077	0.0057481	0.36502
-0.020271	-0.18329	0.050161	-0.086841	0.081699	-0.43638	-0.0677	-0.1756	-0.4941	-0.077701	-0.12993	0.10801	-0.25947	-0.05752	-0.1264	-0.2586	0.065301	-0.091052	0.42053	0.041169	0.059551	0.15889	0.057826	0.40142
-0.025117	-0.18014	0.0505	-0.13296	0.040271	-0.50948	-0.10359	0.10486	-0.50979	-0.073203	-0.19107	0.096945	-0.30654	-0.023222	-0.16177	-0.28603	0.040302	-0.17673	0.42737	0.06481	-0.0080274	0.074087	0.11797	0.3721
-0.047483	-0.18346	0.040989	-0.17667	0.0048109	-0.39788	-0.13594	-0.012344	-0.4388	-0.068539	-0.20561	0.050685	-0.2582	-0.0041742	-0.20224	-0.25756	0.036434	-0.15658	0.42578	0.079577	-0.091447	-0.038958	0.08428	0.354
-0.13469	-0.17852	0.012798	-0.2014	0.016589	-0.12543	-0.17323	0.080472	-0.43569	-0.039691	-0.17298	-0.0045803	-0.2325	0.057297	-0.2309	-0.23755	0.067137	-0.19178	0.39009	-0.037829	-0.1916	-0.19709	0.014686	0.34527
-0.21663	-0.22248	-0.0027922	-0.12923	0.010595	-0.30683	-0.20817	0.031642	-0.51137	-0.081093	-0.15697	0.093458	-0.3395	0.025687	-0.23246	-0.25727	0.074619	-0.22025	0.29399	-0.074141	-0.19906	-0.20826	-0.028876	0.3245
-0.042739	-0.13487	0.052438	-0.14385	0.041754	-0.29892	-0.24756	0.0895	-0.43892	-0.10677	-0.17059	0.049297	-0.30946	0.014343	-0.25186	-0.26437	0.10501	-0.15415	0.27444	0.055109	-0.17004	-0.31094	0.0041519	0.30147
-0.089103	-0.14667	0.077244	-0.1299	0.045518	0.026214	-0.2677	0.096488	-0.41469	-0.092492	-0.13509	0.011652	-0.3244	-0.0050712	-0.21661	-0.24264	0.095488	-0.18196	0.26612	0.050552	-0.1979	-0.28233	0.082346	0.3119
-0.15531	-0.15266	0.068613	-0.1164	0.086602	0.26485	-0.24501	0.097603	-0.51906	-0.13262	-0.11174	0.065409	-0.27017	-0.073751	-0.26747	-0.21463	0.087909	-0.19118	0.34	0.054434	-0.16641	-0.34979	0.025421	0.30901
-0.18079	-0.17617	0.043118	-0.12235	0.15136	-0.26922	-0.22787	0.18734	-0.5107	-0.16097	-0.091191	0.03113	-0.30003	-0.057518	-0.19058	-0.17573	0.069772	-0.20802	0.38172	0.11448	-0.1017	-0.3816	-0.064103	0.24787
-0.20469	-0.2133	-0.0018767	-0.16379	0.13366	0.23146	-0.30765	0.090043	-0.53536	-0.19418	-0.073094	0.059706	-0.26859	-0.083509	-0.22537	-0.16695	0.020201	-0.17019	0.342	0.10903	-0.065038	-0.37026	-0.057415	0.26161
-0.27034	-0.25737	-0.054904	-0.17625	0.11619	-0.37394	-0.29307	0.14769	-0.56228	-0.29615	-0.093228	0.082199	-0.28667	-0.16478	-0.25389	-0.14092	-0.012036	-0.14472	0.19358	0.073339	-0.061052	-0.37246	-0.049468	0.31043
-0.26	-0.19851	-0.098455	-0.19554	0.049614	-0.30902	-0.23415	0.21219	-0.53568	-0.32136	-0.10772	0.035497	-0.35648	-0.1652	-0.25848	-0.12241	-0.03986	-0.15588	0.18167	0.1798	-0.080639	-0.40357	-0.10577	0.31523
-0.30828	-0.19085	-0.075439	-0.19745	-0.028986	-0.23951	-0.22863	0.07863	-0.576	-0.33116	-0.11739	0.095246	-0.34839	-0.15473	-0.34523	-0.17858	0.00097891	-0.19991	0.1797	0.11491	-0.1143	-0.48684	-0.16883	0.3417
-0.21972	-0.14875	-0.098003	-0.17384	-0.042361	-0.41329	-0.24178	0.080948	-0.52939	-0.37209	-0.16955	0.11628	-0.37136	-0.16704	-0.27674	-0.20976	0.012963	-0.16107	0.16477	0.02765	-0.21585	-0.37295	-0.22732	0.26268
-0.14564	-0.20477	-0.13506	-0.18088	-0.07625	-0.39155	-0.29872	0.082958	-0.53847	-0.47099	-0.19137	0.059711	-0.4186	-0.16795	-0.326	-0.19408	0.012794	-0.18251	0.18275	0.059748	-0.24959	-0.56244	-0.21884	0.26811
-0.27552	-0.24178	-0.11223	-0.22992	-0.1441	-0.39305	-0.34719	0.10288	-0.52555	-0.53773	-0.19036	0.054783	-0.4496	-0.14886	-0.37114	-0.24192	-0.0072697	-0.20318	0.19382	-0.081706	-0.27494	-0.49805	-0.28118	0.19693
-0.1948	-0.22781	-0.11074	-0.24756	-0.15293	-0.40191	-0.41084	0.09597	-0.71056	-0.50151	-0.19749	0.04112	-0.4092	-0.15452	-0.32036	-0.23369	-0.0095953	-0.24826	0.34639	0.005003	-0.19956	-0.52739	-0.39697	0.096574
-0.20405	-0.15166	-0.15024	-0.3059	-0.10053	-0.092373	-0.45789	0.045569	-0.57367	-0.48204	-0.17758	0.0071737	-0.46237	-0.11352	-0.41647	-0.21954	0.01974	-0.24574	0.34794	-0.03556	-0.12559	-0.52849	-0.40074	0.066981
-0.23646	-0.13637	-0.12594	-0.27605	-0.03957	-0.31998	-0.45974	0.17809	-0.53138	-0.46801	-0.17023	0.0069657	-0.5557	-0.075435	-0.46412	-0.17314	-0.0078333	-0.19343	0.33153	-0.0066591	-0.042482	-0.43331	-0.4319	-0.041299
-0.22316	-0.17904	-0.12156	-0.30479	-0.076267	-0.35378	-0.44636	0.038568	-0.45857	-0.52283	-0.1401	0.080607	-0.52204	-0.042078	-0.4556	-0.12782	-0.04912	-0.29216	0.36595	0.070853	0.015918	-0.49204	-0.45781	-0.052054
-0.30292	-0.22538	-0.11026	-0.32926	-0.22433	0.095513	-0.4315	0.088641	-0.62525	-0.52058	-0.1298	0.0782	-0.56229	-0.050659	-0.49879	-0.1466	-0.023885	-0.31948	0.33811	0.049458	-0.061508	-0.43101	-0.42471	-0.054807
-0.35554	-0.21855	-0.023922	-0.31074	-0.35057	-0.44187	-0.40344	0.0052419	-0.52262	-0.57051	-0.12157	0.14033	-0.53356	-0.026565	-0.576	-0.15002	-0.05534	-0.25253	0.29782	0.052435	-0.044979	-0.54141	-0.42923	0.0016683
-0.22497	-0.15126	0.026265	-0.29787	-0.40295	-0.52588	-0.38209	0.16933	-0.51847	-0.62066	-0.13831	0.18504	-0.51836	-0.074552	-0.60334	-0.12081	-0.037548	-0.28231	0.31707	0.059186	-0.01119	-0.40976	-0.47236	0.029703
-0.24615	-0.21258	-0.0058047	-0.24519	-0.47267	-0.47973	-0.33418	0.10261	-0.45348	-0.59412	-0.19138	0.097064	-0.42226	-0.14248	-0.60521	-0.1632	0.0031264	-0.23728	0.37536	-0.0043384	-0.063968	-0.37758	-0.52139	0.094615
-0.20318	-0.3377	0.0013507	-0.28327	-0.28314	-0.48893	-0.26881	0.0078523	-0.63309	-0.5804	-0.24647	0.17002	-0.36772	-0.15491	-0.60018	-0.22368	0.0053197	-0.2536	0.41066	0.017409	-0.057709	-0.45342	-0.59241	0.050177
-0.31045	-0.2947	0.031482	-0.29699	-0.77258	-0.48348	-0.22217	-0.090234	-0.56993	-0.5887	-0.25978	0.23427	-0.32511	-0.10964	-0.43962	-0.21567	-0.022804	-0.25118	0.42319	0.01793	-0.072943	-0.59923	-0.57636	0.036995
-0.28185	-0.22213	0.015078	-0.26627	-0.74897	-0.3957	-0.19434	0.0067378	-0.3491	-0.53506	-0.26823	0.20306	-0.3113	-0.1332	-0.39543	-0.25068	-0.0086506	-0.28784	0.40607	0.017701	-0.10656	-0.45051	-0.54065	0.056337
-0.14858	-0.25097	0.0096251	-0.3046	-0.25923	-0.54975	-0.17489	0.089515	-0.28888	-0.5605	-0.31148	0.24522	-0.30759	-0.085116	-0.33391	-0.26954	-0.019525	-0.25664	0.45384	0.0043027	-0.18268	-0.37782	-0.54818	-0.040344
-0.21541	-0.38814	-0.0070549	-0.33688	-0.18446	-0.47576	-0.14525	0.017901	-0.53567	-0.55123	-0.30178	0.26139	-0.32197	-0.029804	-0.31709	-0.27651	0.032827	-0.25576	0.4679	0.053434	-0.19422	-0.48212	-0.59272	-0.01324
-0.226	-0.2992	-0.0012318	-0.36385	-0.15265	-0.35645	-0.14578	-0.075453	-0.45899	-0.53581	-0.27519	0.25472	-0.31216	0.011049	-0.29974	-0.33369	0.096181	-0.30851	0.45703	0.17414	-0.2264	-0.33687	-0.58457	-0.026387
-0.32482	-0.29008	-0.017957	-0.3337	-0.11483	-0.42019	-0.1397	0.038773	-0.56243	-0.5997	-0.23668	0.26263	-0.35345	0.041874	-0.34405	-0.3387	0.14746	-0.2629	0.42722	0.15629	-0.23345	-0.37615	-0.56164	-0.055616
-0.25332	-0.34326	-0.045535	-0.29708	-0.099377	-0.31659	-0.13668	0.041287	-0.54458	-0.63256	-0.2321	0.26822	-0.2859	0.053235	-0.33731	-0.29652	0.23202	-0.28143	0.39551	0.08654	-0.22555	-0.26931	-0.54498	0.013402
-0.22157	-0.38405	-0.031328	-0.2799	-0.094617	-0.23309	-0.13986	-0.050723	-0.50414	-0.58204	-0.21066	0.35946	-0.27845	0.013999	-0.4166	-0.25246	0.21691	-0.30624	0.44374	0.18153	-0.19757	-0.37327	-0.5283	0.018572
-0.195	-0.39067	-0.041086	-0.23507	-0.070389	-0.34095	-0.12683	-0.085568	-0.5835	-0.48348	-0.20492	0.29606	-0.26756	0.0079464	-0.35682	-0.2811	0.21311	-0.32791	0.46709	0.14536	-0.1861	-0.29562	-0.48864	-0.012609
-0.20583	-0.30709	-0.05387	-0.27111	-0.052028	-0.35266	-0.13147	0.063723	-0.44046	-0.41462	-0.23983	0.35779	-0.21003	0.0082113	-0.47414	-0.25806	0.22807	-0.41396	0.49959	0.20892	-0.18627	-0.42985	-0.48396	-0.054462
-0.1077	-0.29253	-0.068471	-0.31925	-0.043245	-0.35438	-0.14573	-0.036631	-0.62311	-0.51572	-0.28299	0.38816	-0.15451	0.050736	-0.43617	-0.26078	0.17039	-0.4046	0.67718	0.1897	-0.16731	-0.41873	-0.46023	-0.080227
-0.3557	-0.22114	-0.074918	-0.34845	-0.021433	-0.35362	-0.14685	-0.067787	-0.62403	-0.45655	-0.33691	0.35341	-0.17369	0.054189	-0.46352	-0.3322	0.14533	-0.37669	0.77245	0.18462	-0.17564	-0.36064	-0.47583	-0.051678
-0.3992	-0.19069	-0.09285	-0.35444	-0.0026162	-0.42297	-0.12084	-0.055023	-0.48141	-0.5553	-0.37062	0.31663	-0.203	0.051711	-0.3714	-0.37287	0.13811	-0.37013	0.87258	0.17954	-0.16546	-0.42906	-0.47839	0.011894
-0.2182	-0.27167	-0.098581	-0.3856	0.015487	-0.42777	-0.085964	-0.053797	-0.5647	-0.55654	-0.38298	0.35848	-0.25579	0.044932	-0.42701	-0.38854	0.12301	-0.36546	0.89944	0.18987	-0.17008	-0.5664	-0.52108	-0.043944
-0.38302	-0.22443	-0.11588	-0.3768	-0.0084324	-0.49122	-0.12217	-0.073817	-0.51279	-0.48154	-0.36094	0.37319	-0.25912	0.0092619	-0.36446	-0.37335	0.089601	-0.34207	0.99384	0.12834	-0.15014	-0.22863	-0.4544	-0.066683
-0.36812	-0.20122	-0.087627	-0.43337	-0.044236	-0.43935	-0.084356	-0.0092356	-0.45217	-0.47412	-0.34516	0.31339	-0.23805	0.0011912	-0.37819	-0.35552	0.011595	-0.37681	0.97432	0.19773	-0.067849	-0.30513	-0.41404	-0.0846
-0.37591	-0.30642	-0.033957	-0.48834	-0.090781	-0.40373	-0.051003	-0.041648	-0.55499	-0.524	-0.32291	0.31947	-0.19262	0.033982	-0.34344	-0.29138	-0.0090726	-0.32903	0.98844	0.16035	-0.040212	-0.42895	-0.38973	-0.054383
-0.28619	-0.3061	0.027218	-0.44185	-0.14726	-0.46927	-0.041803	-0.15785	-0.59977	-0.47357	-0.29382	0.26911	-0.18622	0.015363	-0.42339	-0.26704	0.011516	-0.37149	0.89291	0.12336	0.0090579	-0.27942	-0.29344	-0.014041
-0.32472	-0.21339	0.068646	-0.48584	-0.15154	-0.43191	-0.050027	-0.094444	-0.58111	-0.49578	-0.28851	0.31079	-0.13711	-0.0076121	-0.51785	-0.25566	-0.019388	-0.34753	0.86535	0.16332	0.003878	-0.29165	-0.17286	-0.023489
-0.24936	-0.23599	0.027253	-0.54603	-0.21855	-0.3822	-0.04082	-0.015229	-0.47914	-0.47112	-0.29001	0.29809	-0.1019	0.033806	-0.50244	-0.24969	0.018296	-0.30644	0.8282	0.11062	0.025394	-0.43899	-0.15107	0.048958
-0.33608	-0.24282	-0.039531	-0.49522	-0.19271	-0.40062	-0.012217	-0.082286	-0.38792	-0.45049	-0.27804	0.32226	-0.098715	0.070588	-0.44685	-0.25592	0.010369	-0.32384	0.84284	0.13872	0.013317	-0.2239	-0.20739	-0.041251
-0.17445	-0.24145	-0.066469	-0.51412	-0.11827	-0.40535	-0.064957	-0.075752	-0.31358	-0.62944	-0.31797	0.36199	-0.17016	0.092409	-0.51833	-0.24915	0.0077553	-0.3037	0.82656	0.13722	0.094922	-0.44178	-0.2609	-0.029711
-0.2843	-0.22787	-0.058919	-0.44415	-0.082185	-0.3535	-0.077235	-0.03632	-0.43294	-0.55041	-0.31672	0.34509	-0.20757	0.10108	-0.48546	-0.22507	0.013785	-0.26555	0.76251	0.10344	0.10685	-0.35637	-0.22513	-0.094624
-0.27551	-0.1664	-0.10726	-0.43019	-0.039313	-0.39386	-0.034112	-0.0077171	-0.5173	-0.44433	-0.26577	0.34943	-0.2159	0.1314	-0.51735	-0.13499	-0.020129	-0.28001	0.66169	0.16901	0.12072	-0.35697	-0.26521	-0.017308
-0.19172	-0.20681	-0.17778	-0.41903	0.00097684	-0.37339	-0.03996	-0.068478	-0.46429	-0.53328	-0.15512	0.28163	-0.2278	0.14262	-0.4836	-0.073003	-0.023663	-0.29087	0.54228	0.15638	0.1071	-0.33168	-0.40579	-0.01799
-0.30849	-0.23021	-0.22645	-0.45622	0.0058307	-0.32247	-0.094863	-0.16029	-0.46654	-0.51528	-0.12671	0.2231	-0.16985	0.16106	-0.42599	-0.051831	-0.057881	-0.23015	0.39556	0.13308	0.11011	-0.44104	-0.52235	-0.018545
-0.39654	-0.21097	-0.21742	-0.43754	-0.055831	-0.31935	-0.15258	-0.1038	-0.50451	-0.61017	-0.098596	0.22068	-0.15989	0.21324	-0.42941	-0.017316	0.00020518	-0.25629	0.23198	0.19389	0.15091	-0.11257	-0.53897	0.02127
-0.33578	-0.1678	-0.192	-0.37985	-0.1055	-0.32916	-0.19702	-0.028426	-0.20435	-0.51449	-0.055912	0.19263	-0.17282	0.25298	-0.48249	-0.015178	0.019844	-0.21051	0.14891	0.2005	0.11086	-0.30354	-0.55043	0.039887
-0.41505	-0.21331	-0.1999	-0.29186	-0.12779	-0.31994	-0.25593	0.051263	-0.024915	-0.60465	-0.041873	0.18961	-0.14783	0.17066	-0.46153	-0.051717	0.073668	-0.13297	0.20754	0.24532	0.052022	-0.31935	-0.5934	-0.132
-0.25234	-0.18659	-0.23117	-0.31484	-0.17922	-0.30943	-0.25788	-0.042647	-0.24182	-0.64842	-0.01361	0.16735	-0.16074	0.14855	-0.42806	-0.091177	0.064636	-0.10405	0.20479	0.29114	0.062793	-0.30172	-0.64568	-0.0056775
-0.27049	-0.1908	-0.28201	-0.2634	-0.23779	-0.33395	-0.23792	-0.052689	-0.31355	-0.49981	0.0079795	0.17593	-0.16073	0.14639	-0.48596	-0.086955	0.051358	-0.010775	0.18878	0.23879	0.086155	NaN	-0.70852	0.075944
-0.40117	-0.17421	-0.2557	-0.21927	-0.27593	-0.33297	-0.21564	0.07061	-0.19716	-0.50526	0.0060454	0.18026	-0.15028	0.1666	-0.43431	-0.093987	0.088822	0.017717	0.12558	0.26172	0.09375	NaN	-0.61517	0.072709
-0.31311	-0.13421	-0.25545	-0.26219	-0.34477	-0.37421	-0.23885	0.024144	-0.059525	-0.49648	0.015585	0.17086	-0.15169	0.099293	-0.476	-0.10429	0.033426	0.028368	0.13921	0.31855	0.08744	NaN	-0.6309	0.033458
-0.44984	-0.14469	-0.2413	-0.27541	-0.45677	-0.32569	-0.23778	-0.048909	0.074349	-0.5994	0.010732	0.10287	-0.16057	0.10797	-0.5623	-0.048983	0.072509	-0.00074113	0.1353	0.3127	0.11294	NaN	-0.62648	0.085592
-0.4126	-0.25395	-0.29201	-0.29716	-0.48934	-0.32501	-0.17775	-0.081175	0.1589	-0.59438	-0.028228	0.060503	-0.18334	0.079175	-0.55343	-0.045326	0.079217	0.077532	0.074034	0.38258	0.13547	NaN	-0.67993	0.11597
-0.20718	-0.23479	-0.33823	-0.34439	-0.33955	-0.38735	-0.15898	0.090927	0.27293	-0.60075	-0.068169	0.18775	-0.16431	0.099888	-0.48577	-0.014125	0.097505	0.056871	0.00094503	0.36325	0.098967	NaN	-0.7276	0.026588
-0.34678	-0.2354	-0.3768	-0.3617	-0.25515	-0.43193	-0.19926	-0.058332	0.64363	-0.56818	-0.06052	0.10832	-0.21631	0.11804	-0.43818	0.049596	0.14389	0.11885	-0.0069549	0.39527	0.094552	NaN	-0.68555	-0.029634
-0.36308	-0.27085	-0.3993	-0.35148	-0.28314	-0.44993	-0.18388	0.06402	0.73152	-0.53198	-0.063213	0.17907	-0.19658	0.13188	-0.34346	0.038177	0.038729	0.12471	0.049117	0.36394	0.075573	NaN	-0.54372	-0.0068811
-0.26923	-0.31678	-0.3503	-0.40068	-0.25272	-0.50792	-0.15711	0.14784	1.2422	-0.55574	-0.014922	0.24666	-0.080103	0.13369	-0.35908	0.026613	0.039338	0.15894	0.057244	0.5682	0.024966	NaN	-0.54016	-0.021939
-0.45281	-0.32026	-0.3591	-0.55695	-0.36317	-0.52131	-0.15125	-0.0078762	1.777	-0.42975	-0.0086187	0.18963	-0.097124	0.12049	-0.32157	0.037787	0.16197	0.19251	0.11205	0.86716	0.049125	NaN	-0.6702	0.10384
