# Supplementary material for: Timing variability of sensorimotor integration during vocalization in individuals who stutter
Source: Sci Rep. 2018 Nov 5;8:16340. doi: 10.1038/s41598-018-34517-1 (PMC6218511; doi:10.1038/s41598-018-34517-1)
Supplement: Supplementary file 2 — Dataset 1 [file 41598_2018_34517_MOESM2_ESM.zip › compens-stutt-behav-scireports-supplementary-material/AC2043_control.txt]

0.022909	0.039878	0.15967	0.12077	-0.062151	-0.12285	-0.39218	-0.3335	-0.19792	-0.059295	0.014099	0.090106	0.22565	0.56098	0.047944	0.52808	-0.09683	-0.1182	-0.10793	0.18415	-0.54242	0.14047	-0.07756	-0.055487	0.03516	0.0046576
0.0011298	-0.0073222	0.17171	0.17705	0.0065924	-0.056006	-0.36548	-0.3792	-0.13986	-0.046147	-0.10634	0.036549	0.23952	0.55431	0.01774	0.45798	-0.07602	-0.13584	-0.053002	0.11375	-0.63115	0.10793	-0.071795	-0.0004928	-0.026304	0.0023856
-0.0085961	0.071806	0.21387	0.15631	0.049473	-0.035233	-0.32354	-0.46223	-0.12529	-0.038144	-0.15011	-0.055238	0.14267	0.59839	-0.029398	0.55715	0.016495	-0.10083	-0.10614	0.1076	-0.67271	0.065812	-0.022122	-0.037538	-0.058318	-0.044793
-0.021947	0.023005	0.23134	0.094219	0.069133	0.061942	-0.22919	-0.44157	-0.069203	0.098208	-0.14085	-0.068533	0.16275	0.5165	-0.033653	0.41903	0.07616	-0.15933	-0.13585	0.11665	-0.68157	0.12442	0.031727	0.0033011	-0.14979	-0.083898
-0.077723	-0.039918	0.18326	0.049032	0.076886	0.17854	-0.12458	-0.40641	0.040729	0.1233	-0.25483	-0.048703	0.1514	0.57762	-0.11582	0.46837	0.063553	-0.095186	-0.11436	0.10864	-0.62493	0.10009	0.053456	-0.015521	-0.15411	-0.073444
-0.12262	0.0011521	0.15605	0.0054322	0.068984	0.28652	-0.11651	-0.38054	-0.0018765	0.17931	-0.33862	-0.0033764	0.12068	0.53117	-0.15814	0.4443	-0.024133	-0.12731	-0.14938	0.15045	-0.57475	0.14275	0.078737	0.015824	-0.2131	-0.11886
-0.077518	-0.049219	0.17149	0.021131	0.053456	0.3749	-0.074731	-0.37148	0.02342	0.24261	-0.26302	0.049387	0.067168	0.51269	-0.17592	0.29674	0.098401	-0.079752	-0.099058	0.19382	-0.52533	0.10978	0.078748	0.041429	-0.21554	-0.16527
-0.039902	-0.081246	0.13606	0.058218	0.082701	0.41308	-0.062565	-0.28288	0.040357	0.21286	-0.3107	0.12211	0.065592	0.4383	-0.20236	0.37471	-0.0028018	-0.044496	-0.14763	0.24087	-0.50463	0.11874	0.077259	0.091309	-0.24198	-0.1681
-0.088271	0.010268	0.12132	0.11168	0.14308	0.32131	-0.13129	-0.21715	0.0412	0.20288	-0.23577	0.1622	0.009997	0.50623	-0.2152	0.39888	-0.015415	-0.0075175	-0.076804	0.20106	-0.55058	0.061046	0.085416	0.10477	-0.23667	-0.15473
-0.1264	-0.019975	0.18638	0.12302	0.14793	0.23937	-0.22435	-0.14211	0.061792	0.14281	-0.29762	0.18048	-0.039302	0.5319	-0.20011	0.47753	-0.056041	0.0097658	-0.096729	0.25503	-0.63794	-0.015868	0.10659	0.096585	-0.29804	-0.19092
-0.11799	0.090738	0.21369	0.089342	0.20893	0.10268	-0.30906	-0.097647	-0.0096155	0.08455	-0.20989	0.096838	0.0035212	0.49321	-0.20505	0.40843	-0.054576	0.015311	-0.1019	0.22764	-0.73094	0.07058	0.14847	0.062937	-0.3052	-0.14857
-0.10366	0.11812	0.2423	0.088309	0.20448	0.0032438	-0.32796	-0.19624	0.007993	0.079097	-0.099177	0.063767	0.038892	0.47606	-0.20396	0.39313	-0.16089	0.037464	-0.14541	0.2097	-0.78506	0.02257	0.18991	0.053738	-0.26728	-0.1002
-0.1189	0.1301	0.2529	0.073015	0.23691	0.046069	-0.30776	-0.27282	-0.027867	0.061348	-0.11144	0.02419	0.10385	0.39255	-0.12029	0.46539	-0.085489	0.019433	-0.14054	0.25619	-0.75102	0.11187	0.2082	-0.0019565	-0.25388	-0.083011
-0.15657	0.1409	0.27193	0.09032	0.22626	0.059753	-0.26155	-0.26903	-0.021282	0.11244	-0.17582	0.003171	0.079194	0.42835	-0.099778	0.40361	-0.069481	0.011793	-0.11007	0.21796	-0.68126	0.12333	0.19264	-0.066779	-0.29875	-0.076621
-0.14011	0.16909	0.3284	0.12304	0.19751	0.14879	-0.18861	-0.3375	0.011557	0.065146	-0.21477	0.070867	0.032642	0.3243	-0.12526	0.27645	-0.16007	0.046456	-0.13284	0.28104	-0.58072	0.15093	0.145	-0.013555	-0.30664	-0.06988
-0.12644	0.21948	0.26274	0.077033	0.18109	0.22207	-0.167	-0.30158	0.084331	0.024973	-0.27773	0.029871	-0.027744	0.22458	-0.11345	0.25934	-0.23886	0.081867	-0.098334	0.14968	-0.51652	0.17794	0.10658	0.012348	-0.32441	-0.089983
-0.11286	0.1898	0.24509	0.048176	0.077773	0.2368	-0.18554	-0.32404	0.070064	0.065253	-0.2845	0.010305	0.062337	0.35565	-0.14573	0.25342	-0.14528	0.073926	-0.087423	0.12036	-0.45004	0.013341	0.076449	-0.037302	-0.38649	-0.1253
-0.051902	0.16281	0.2563	0.041381	0.17236	0.31415	-0.23834	-0.24398	0.13415	0.031413	-0.18066	-0.014589	0.048041	0.2959	-0.20262	0.26594	-0.12808	0.066934	-0.040398	0.1266	-0.37743	0.002905	0.023294	-0.028559	-0.36794	-0.14489
-0.020247	0.082878	0.2254	0.052122	0.15412	0.32968	-0.2085	-0.22395	0.12906	0.036311	-0.21636	0.0098661	-0.055419	0.27353	-0.065155	0.35182	-0.081614	0.13737	-0.046021	0.084923	-0.30859	-0.018175	0.028855	-0.099897	-0.33161	-0.14098
-0.041246	0.006708	0.19801	0.0065837	0.20129	0.19111	-0.14509	-0.080265	0.082757	0.078347	-0.15007	0.015736	0.097474	0.28062	-0.014368	0.36266	0.06237	0.010019	0.018924	0.12555	-0.27011	-0.027585	0.025835	-0.088087	-0.3601	-0.11721
-0.036779	0.011224	0.15846	-9.1532e-05	0.18928	0.24571	-0.14169	-0.13259	-0.029317	0.09129	-0.048836	0.047334	0.12283	0.18427	-0.044739	0.3589	0.043164	-0.0052812	0.019411	0.15453	-0.27117	-0.018767	0.034366	-0.08676	-0.24855	-0.084714
-0.019394	0.029855	0.16973	-0.012486	0.17927	0.092956	-0.1208	-0.078814	-0.075831	0.097052	-0.020566	0.068454	0.13616	0.29503	-0.059967	0.36554	0.052756	0.031428	-0.015995	0.16297	-0.30584	0.033843	0.061452	-0.05482	-0.19011	-0.061747
0.011908	0.051125	0.15432	-0.063619	0.14442	0.02633	-0.092673	-0.11543	-0.066018	0.058404	-0.0036728	0.028712	0.16668	0.30745	-0.039874	0.35674	0.064614	0.014445	-0.027677	0.21392	-0.38208	0.066823	0.067893	-0.018865	-0.165	-0.089245
0.012934	0.098353	0.11051	-0.060835	0.13375	-0.097171	-0.030745	-0.085128	-0.085877	0.0057058	-0.020611	0.05152	0.16499	0.29772	-0.042149	0.27221	0.038818	0.05877	-0.017467	0.13637	-0.44859	0.053168	0.12211	0.0018844	-0.1802	-0.083063
0.0074364	0.10288	0.066959	-0.11299	0.10949	-0.13572	0.046505	-0.074579	-0.027982	-0.027867	-0.063081	0.017402	0.11898	0.37196	-0.030186	0.27111	0.024268	0.052448	-0.050045	0.1856	-0.41454	0.011262	0.14263	0.0054579	-0.20696	-0.034534
0.034805	0.069154	0.046496	-0.1194	0.11169	-0.071076	0.11829	-0.14793	-0.088918	-0.06821	-0.0034456	0.017758	0.028383	0.34494	-0.033191	0.17506	-0.016405	0.096624	-0.066154	0.12178	-0.37557	-0.074874	0.16103	-0.012047	-0.20838	-0.026502
0.0049905	0.095202	0.023086	-0.12323	0.090489	-0.078134	0.11793	-0.11834	-0.031142	-0.086135	0.014145	-0.018629	-0.060657	0.34708	-0.06461	0.24629	-0.074586	0.095059	-0.082533	0.11213	-0.25701	0.017285	0.10089	-0.053445	-0.10243	-0.027612
0.0073636	0.10645	0.053531	-0.069727	0.10032	-0.15657	0.11154	-0.15658	-0.055461	-0.10249	0.095244	-0.014096	-0.073705	0.29339	-0.052441	0.22581	-0.019517	0.064506	-0.078223	0.074338	-0.17262	0.0022799	0.072259	-0.05103	-0.12906	0.00070905
0.015712	0.10302	-0.010186	-0.032733	0.11205	-0.013801	0.11582	-0.081724	-0.069497	-0.063295	0.026429	-0.012857	-0.064368	0.12308	0.019885	0.1341	-0.0081512	0.077403	0.013466	0.070816	-0.057846	-0.048255	0.04172	-0.019307	-0.090299	-0.01659
0	0	0	0	0	0	0	0	0	0	0	0	0	0	0	0	0	0	0	0	0	0	0	0	0	0
0.038615	-0.0099004	-0.013157	0.010797	0.016231	0.026925	-0.082386	-0.057409	0.072422	-0.015113	-0.032967	-0.048571	0.025016	0.097911	0.030625	0.039568	-0.11183	0.02496	0.02247	0.00023933	0.028961	-0.00675	-0.038673	0.040757	-0.013965	-0.012572
0.067779	0.049542	-0.069831	0.042187	0.064149	0.083627	-0.090897	-0.13115	0.069024	-0.015922	-0.050897	-0.03189	0.13911	0.12962	0.071647	0.064657	-0.10473	-0.031066	0.060084	0.0061776	0.061706	-0.054663	-0.047158	0.025214	-0.077081	-0.092787
0.10019	0.071498	-0.048188	-0.026902	0.078374	0.042572	-0.063362	-0.078307	0.069709	-0.018391	-0.017741	0.030456	0.15574	0.26303	0.097968	0.081134	-0.070862	-0.020207	0.12743	0.1554	0.050126	0.0083692	-0.079739	0.035539	-0.046241	-0.17343
0.072419	0.13817	-0.058372	-0.12056	0.053058	-0.077561	0.070058	-0.060919	0.054899	-0.028063	-0.046625	0.055589	0.14292	0.24596	0.041268	0.10835	-0.020242	-0.035246	0.059944	0.16975	0.060165	0.034649	-0.083895	0.033805	-0.14549	-0.18333
-0.018201	0.16304	-0.079414	-0.068017	0.05041	-0.1949	0.1461	-0.007436	-0.020532	-0.053929	-0.026002	-0.039585	0.17366	0.33122	0.055294	0.17775	-0.0087927	-0.075304	-0.0043133	0.1906	0.082972	0.059753	-0.081584	0.083419	-0.18579	-0.22522
-0.022993	0.098318	-0.04922	-0.055242	0.057591	-0.20591	0.18165	0.041083	-0.014709	0.052906	-0.11316	0.0016887	0.083777	0.48169	0.009287	0.22967	0.097268	-0.096077	-0.06248	0.23785	0.056483	0.090689	-0.05708	0.1048	-0.22092	-0.24554
-0.025791	0.047968	-0.058961	-0.058871	0.039255	-0.18154	0.2555	0.14002	-0.13671	0.032276	-0.172	-0.048109	-0.0027316	0.55953	-0.060726	0.17306	0.076766	-0.098707	-0.034404	0.22593	-0.0047439	0.1783	-0.055694	0.15582	-0.19884	-0.21707
-0.038893	-0.0094693	-0.051155	-0.022357	0.0083936	-0.15764	0.23991	0.11507	0.013839	-0.015466	-0.025905	-0.053027	-0.010304	0.62238	-0.087906	0.11815	0.076071	-0.10391	-0.042926	0.18075	-0.072602	0.28895	-0.083229	0.22189	-0.094242	-0.17137
-0.041788	-0.1112	-0.066624	-0.073829	-0.029563	-0.083761	0.24277	0.16322	-0.059022	0.029772	-0.030849	-0.066793	0.0064247	0.54819	-0.052626	0.10121	0.04803	-0.039061	-0.11102	0.2324	-0.14158	0.26443	-0.050915	0.18343	-0.10479	-0.15587
-0.03493	-0.11797	-0.051473	-0.032442	-0.11081	-0.022306	0.22811	0.11093	-0.057031	0.013779	-0.063735	-0.040284	0.031204	0.45248	-0.037599	0.11388	0.037851	0.0041014	-0.13915	0.19531	-0.23718	0.40314	-0.076679	0.2026	-0.091626	-0.1423
-0.025328	-0.081504	-0.081394	-0.0067781	-0.14799	-0.071212	0.16395	0.11566	0.021461	0.027745	-0.12262	-0.056481	0.047787	0.5374	0.022341	0.20472	0.046987	-0.002614	-0.24532	0.18201	-0.28792	0.34404	-0.11343	0.19819	-0.12566	-0.13315
0.00055067	-0.095523	-0.060996	0.033592	-0.15259	-0.10937	0.023447	0.061373	0.10559	0.0091841	-0.24699	-0.067351	0.13351	0.49537	0.02475	0.29356	0.02652	0.018519	-0.24571	0.17609	-0.2915	0.35665	-0.13196	0.11831	-0.056103	-0.14348
0.088307	-0.088866	-0.07575	-0.0072221	-0.15653	-0.087702	-0.14499	-0.036089	0.21466	0.0072918	-0.26404	-0.00078705	0.041929	0.36151	0.051576	0.21364	-0.010453	0.071595	-0.33324	0.070583	-0.24158	0.35382	-0.12931	0.11344	-0.060049	-0.16937
0.12199	-0.11058	-0.071164	0.0010651	-0.10395	0.045163	-0.20785	-0.11907	0.31357	0.031562	-0.2799	0.01607	0.00036485	0.32644	0.0060477	0.24529	0.00049152	0.093297	-0.27463	0.01845	-0.19231	0.30673	-0.14842	0.088272	0.012334	-0.181
0.10156	-0.12294	-0.080502	0.0038855	-0.11443	0.00069224	-0.15886	-0.23305	0.25269	0.13401	-0.3216	0.039464	0.063618	0.46015	-0.0049315	0.21716	-0.053181	0.13559	-0.35131	0.10751	-0.15868	0.33366	-0.097377	0.093215	-0.11523	-0.18262
0.075383	-0.078124	-0.14781	0.037712	-0.066692	0.0081021	-0.091941	-0.20143	0.2219	0.17897	-0.29137	-0.0043392	0.10903	0.52316	-0.0027735	0.18936	-0.041368	0.12815	-0.1941	0.30109	-0.17245	0.36586	-0.039255	0.07507	-0.24848	-0.18377
0.055841	-0.043258	-0.12892	0.097231	-0.13473	-0.0039835	-0.10779	-0.13889	0.1652	0.13763	-0.25696	0.038434	0.14129	0.45833	-0.012896	0.25743	-0.091827	0.14057	-0.2521	0.29329	-0.19393	0.34429	-0.021314	0.067954	-0.20931	-0.2081
0.047765	-0.016665	-0.093243	0.11174	-0.14794	0.068738	-0.058112	-0.044898	0.064723	0.14542	-0.25702	0.040723	0.13368	0.46679	-0.025654	0.15856	-0.053731	0.12382	-0.1747	0.35504	-0.25831	0.31808	0.018312	0.045419	-0.25693	-0.22169
0.050992	-0.071431	-0.1553	0.10963	-0.1824	0.021061	-0.047094	0.0079983	0.040256	0.12908	-0.31465	0.021046	0.13703	0.45527	-0.085773	0.22245	-0.064643	0.02069	-0.093538	0.32257	-0.33607	0.30388	0.023077	0.01439	-0.27686	-0.21802
0.07892	-0.0053983	-0.12273	0.11863	-0.15875	-0.0011	-0.12597	0.098022	0.099102	0.042391	-0.1779	0.058034	0.046751	0.38967	-0.16043	0.032134	-0.030103	0.078657	-0.10839	0.25299	-0.36052	0.37344	0.025366	0.071036	-0.22183	-0.19638
0.15248	0.029962	-0.059122	0.12825	-0.13613	0.013875	-0.12674	0.15483	0.1044	-0.011298	-0.25989	0.013645	-0.015329	0.37527	-0.17047	0.034425	-0.17662	0.035157	-0.015098	0.24044	-0.35746	0.45213	0.01497	0.051763	-0.22853	-0.19001
0.2282	0.049947	-0.0253	0.1624	-0.074296	0.11339	-0.15924	0.11793	0.12368	-0.025399	-0.12221	0.052323	-0.063061	0.40037	-0.14946	0.14531	-0.2022	0.097036	-0.0435	0.14678	-0.3641	0.5086	0.02612	0.12428	-0.16517	-0.16528
0.24296	0.069629	0.041936	0.19045	-0.064271	0.049591	-0.19408	0.01424	0.080888	0.069792	-0.10232	-0.016994	-0.011254	0.4058	-0.14399	0.23405	-0.24966	0.15664	-0.0078663	0.21989	-0.37591	0.45331	0.042335	0.20551	-0.1446	-0.14437
0.20547	0.052913	0.10443	0.14654	-0.087989	0.16923	-0.21665	0.0090887	0.12128	0.03493	-0.071589	0.07342	-0.061847	0.41869	-0.066566	0.29782	-0.21053	0.13613	-0.041169	0.18908	-0.4072	0.42473	0.06785	0.19623	-0.19614	-0.12167
0.11402	0.032247	0.14388	0.1488	-0.11205	0.14143	-0.26106	-0.033749	0.17803	0.060026	-0.055555	0.13135	0.063195	0.365	-0.06898	0.34614	-0.22015	0.10815	-0.025022	0.10123	-0.44184	0.37168	0.083844	0.19051	-0.19736	-0.12647
0.11128	0.0021088	0.13511	0.1494	-0.059051	-0.012529	-0.27541	-0.12564	0.22883	0.069886	-0.092856	0.05198	0.059278	0.45217	-0.056259	0.34208	-0.19019	0.030982	0.0060564	-0.0089864	-0.4737	0.31997	0.071561	0.20209	-0.18733	-0.18429
0.098988	0.025944	0.090447	0.086531	-0.061455	0.0075069	-0.25212	-0.14361	0.33177	0.027653	-0.03437	-0.00060535	0.10207	0.42615	-0.063049	0.30691	-0.20893	0.049803	-0.028424	-0.0060106	-0.49492	0.21815	0.07264	0.21089	-0.21609	-0.23031
0.012635	0.07759	0.046698	0.068545	-0.057617	0.10401	-0.18956	-0.20346	0.3191	0.045268	-0.084831	0.05314	0.2207	0.37988	-0.079072	0.297	-0.24743	0.0046383	0.038916	-0.035723	-0.46498	0.17987	0.073883	0.20315	-0.22976	-0.2418
0.037475	0.053287	-0.068997	0.05807	0.010526	0.11255	-0.15597	-0.1843	0.33447	0.088516	0.011989	0.039861	0.21395	0.41506	-0.063645	0.3814	-0.23583	-0.029707	-0.013075	0.0077452	-0.42799	0.26879	0.075221	0.24957	-0.24293	-0.23867
0.088395	-0.026963	-0.062779	-0.015651	-0.098743	0.077955	-0.15445	-0.15382	0.3322	0.12367	0.13573	0.033661	0.19691	0.3503	-0.050329	0.30337	-0.29606	0.046325	0.074125	0.00087575	-0.4109	0.3661	0.06434	0.23827	-0.25811	-0.23883
0.080433	-0.042585	-0.035009	-0.045668	-0.017647	0.050798	-0.14956	-0.16223	0.27484	0.090841	0.071027	0.034525	0.2461	0.29512	-0.079883	0.24437	-0.31931	0.029422	0.0072422	0.14295	-0.38136	0.30946	0.036157	0.22159	-0.2816	-0.20419
0.10455	-0.02525	-0.064061	-0.061338	0.0033806	-0.015129	-0.16382	-0.18203	0.25989	0.057054	-0.044367	-0.023052	0.21572	0.24638	-0.074285	0.2771	-0.29286	0.051041	0.0052624	0.12146	-0.32701	0.29386	0.020037	0.21536	-0.23856	-0.17423
0.12424	0.0091559	-0.1311	-0.010376	0.076632	-0.0070513	-0.23036	-0.20689	0.20637	0.081336	0.089478	-0.085559	0.1173	0.17709	-0.068231	0.20436	-0.20907	0.022072	-0.043929	0.16343	-0.33911	0.29115	0.0049166	0.23033	-0.21809	-0.17663
0.14865	0.026096	-0.049071	0.029618	0.050271	-0.040275	-0.24798	-0.13904	0.23274	0.092785	0.12541	-0.20165	0.17231	0.1742	-0.074488	0.2343	-0.19657	-0.069616	-0.038208	0.054104	-0.37125	0.33144	0.041869	0.25706	-0.17296	-0.21535
0.22607	0.071105	-0.048989	0.033018	0.1355	-0.029262	-0.17488	-0.19988	0.26715	0.038383	0.070432	-0.21271	0.12397	0.17922	-0.02911	0.26156	-0.17747	0.086133	0.062498	0.087957	-0.41869	0.27426	0.048162	0.25431	-0.16282	-0.21525
0.26362	0.091535	-0.029559	0.06802	0.12909	0.03779	-0.09442	-0.26192	0.12573	0.033062	0.03043	-0.16042	0.070097	0.25008	-0.054233	0.22563	-0.11939	0.1552	0.12246	0.080017	-0.43309	0.25746	0.037469	0.26673	-0.20485	-0.20606
0.27458	0.15847	-0.090296	-0.021584	0.13324	0.032475	-0.080342	-0.31705	0.16168	-0.021175	0.059508	-0.18041	0.10068	0.29715	-0.011466	0.30492	-0.12564	0.18306	0.18981	0.095617	-0.3893	0.28293	0.0032968	0.28205	-0.16332	-0.21887
0.27213	0.18905	-0.15948	-0.061565	0.050531	0.11256	-0.11186	-0.30665	0.19257	-0.14324	0.097614	-0.15948	0.16548	0.24395	-0.012722	0.21424	-0.061067	0.094566	0.1321	0.11711	-0.37636	0.24798	-0.06834	0.30503	-0.19009	-0.21476
0.26427	0.13979	-0.18063	-0.019909	-0.011067	0.11056	-0.063396	-0.32458	0.2527	-0.1965	0.16041	-0.12763	0.11181	0.15599	0.0022899	0.23066	-0.061466	0.11571	0.074308	-0.041468	-0.3851	0.16963	-0.14437	0.32024	-0.1656	-0.2413
0.27975	0.10716	-0.16478	-0.054439	-0.03918	0.044417	-0.0060104	-0.24248	0.29078	-0.11892	0.18753	-0.14407	0.17929	0.11045	0.048209	0.267	-0.11116	0.042245	0.093752	0.011633	-0.4053	0.14383	-0.17881	0.28869	-0.1292	-0.2426
0.28199	0.082026	-0.21461	-0.027823	-0.11861	-0.065867	0.003161	-0.21866	0.26413	-0.13586	0.14323	-0.13824	0.19386	0.10482	0.0017863	0.31226	-0.12849	0.037822	0.092366	0.046268	-0.42409	0.10287	-0.15749	0.19236	-0.19272	-0.21612
0.23158	0.024699	-0.3266	0.020621	-0.099803	-0.16409	0.032641	-0.25508	0.14132	-0.10366	0.14897	-0.094772	0.13038	0.032591	0.018462	0.38853	-0.087734	0.060485	0.10398	0.060872	-0.44496	0.13919	-0.10466	0.18636	-0.11903	-0.22707
0.19387	-0.067053	-0.37162	-0.002064	-0.014698	-0.048217	0.029939	-0.2309	0.039571	-0.070016	0.13157	-0.090131	0.14182	0.13922	0.022801	0.42504	-0.0032994	0.02487	0.052773	0.082302	-0.51761	0.062906	-0.070317	0.14643	-0.099735	-0.227
0.23945	-0.087258	-0.27771	0.014135	-0.0076678	-0.044481	0.070559	-0.22172	-0.007758	-0.17565	0.14064	-0.038847	0.070585	0.15877	0.044536	0.48529	0.0093142	-0.0061908	0.071272	0.12196	-0.52071	0.11107	-0.054538	0.18053	-0.098971	-0.19864
0.28486	-0.13691	-0.209	0.025834	0.050574	0.0034085	0.058976	-0.20542	-0.087704	-0.21925	0.18858	0.00048691	0.069259	0.25263	0.0066463	0.48445	0.046752	0.035506	0.11185	0.040765	-0.47365	0.18316	-0.013236	0.17184	-0.089292	-0.19902
0.2829	-0.12267	-0.16452	0.030483	0.081154	-0.091294	0.040142	-0.1064	-0.069604	-0.26521	0.34174	0.020034	0.074682	0.28791	0.019068	0.49849	0.034007	0.035134	0.10649	0.058062	-0.44564	0.18258	0.0054385	0.18064	-0.020813	-0.20747
0.27814	-0.067151	-0.14372	0.091138	0.083499	-0.07807	0.088016	-0.049698	0.047783	-0.20267	0.13752	0.062006	0.13132	0.28085	0.0041271	0.59145	0.021374	0.036795	0.073661	-0.033845	-0.47269	0.23613	0.030609	0.17424	-0.043363	-0.2244
0.29581	0.083883	-0.087197	0.15286	0.043683	0.058274	0.077972	0.018366	0.039813	-0.17905	0.13724	0.16753	0.17485	0.2191	0.0092327	0.52115	-0.033449	0.050099	0.12594	0.00045582	-0.47023	0.25775	0.037062	0.15921	-0.035064	-0.27939
0.31186	0.17007	-0.15286	0.13423	0.034793	-0.00059169	0.062206	0.034794	0.077394	-0.19448	0.14017	0.14699	0.18575	0.13777	-0.011269	0.52967	-0.048743	0.12582	0.057554	0.095454	-0.51654	0.32777	0.018217	0.10878	-0.093881	-0.28658
0.27413	0.22966	-0.11881	0.16475	0.087394	0.013735	0.010773	-0.055483	0.073355	-0.1639	0.073296	0.17662	0.17434	0.31509	-0.05451	0.44825	-0.045539	0.14158	0.0012643	0.22592	-0.52027	0.38952	0.0012937	0.16134	-0.11167	-0.23997
0.26344	0.25806	-0.082238	0.14094	0.02603	0.063719	-0.062709	-0.074581	0.08741	-0.18266	0.11966	0.2269	0.26194	0.31232	-0.1121	0.3551	-0.09591	0.16133	-0.049509	0.29783	-0.46579	0.36073	-0.029775	0.2383	-0.20692	-0.22834
0.29676	0.21812	-0.020763	0.10098	0.04621	0.13845	-0.11144	-0.097766	0.014572	-0.074056	0.1398	0.15994	0.24251	0.38139	-0.22268	0.40014	-0.028386	0.1416	-0.033798	0.18707	-0.50673	0.40926	-0.030698	0.19895	-0.25122	-0.22153
0.30909	0.1683	-0.00050206	0.045069	0.023407	0.17718	-0.13501	-0.086818	0.077707	-0.11657	0.049742	0.2014	0.20708	0.4147	-0.21933	0.32955	-0.019523	0.093711	0.066778	0.17389	-0.48188	0.50376	0.0092404	0.17711	-0.20697	-0.20913
0.27162	0.12272	-0.051775	0.11379	0.013933	0.1716	-0.10974	-0.051666	0.088274	-0.10482	0.062252	0.15239	0.2281	0.32477	-0.28551	0.36807	-0.05232	0.13622	0.031429	0.16255	-0.47574	0.49843	0.056083	0.17612	-0.23345	-0.1799
0.20228	0.052613	-0.013756	0.12898	0.03786	0.17508	-0.06648	-0.065346	0.10452	-0.0064519	0.11486	0.23523	0.16587	0.23599	-0.16422	0.33587	-0.10277	0.18658	-0.018527	0.23814	-0.52838	0.49875	0.086668	0.16949	-0.20628	-0.23592
0.15887	0.0089277	0.015195	0.16014	0.015598	0.17893	-0.035589	-0.10744	0.14545	0.043769	0.1572	0.24069	0.15195	0.22282	-0.12246	0.42184	-0.072728	0.17043	0.057042	0.2058	-0.55444	0.48963	0.11419	0.14527	-0.29098	-0.25827
0.14608	0.014568	-0.025827	0.19247	-0.042646	0.12733	-0.017975	-0.11444	0.14902	0.14365	0.06708	0.3038	0.12286	0.081382	-0.14534	0.40559	-0.07242	0.17518	-0.030656	0.30077	-0.57026	0.50503	0.13174	0.13649	-0.3469	-0.21963
0.11104	-0.052341	0.04238	0.1362	-0.058137	0.0070819	-0.030475	-0.13275	0.14097	0.13517	0.041756	0.36682	0.12516	0.10258	-0.1099	0.40198	-0.10063	0.24191	-0.13384	0.33063	-0.57335	0.46921	0.1513	0.10485	-0.44176	-0.18286
0.09573	-0.016806	-0.0076843	0.077217	-0.048852	-0.055103	-0.047027	-0.16602	0.091293	0.18995	0.11417	0.3975	0.061941	0.052656	-0.11773	0.35224	-0.049175	0.20909	-0.087541	0.31127	-0.54804	0.43999	0.17207	0.089543	-0.53202	-0.17534
0.12277	0.052831	0.057397	0.048738	0.046492	-0.037123	-0.082924	-0.12613	0.071248	0.31042	-0.028847	0.38129	0.12868	0.10396	-0.13795	0.41863	-0.10424	0.12757	-0.07021	0.21786	-0.51476	0.43649	0.17912	0.098358	-0.46105	-0.12264
0.094917	0.084715	0.085312	-0.040683	0.042619	-0.060169	-0.12006	-0.11147	0.036523	0.24091	0.068919	0.36701	0.18755	0.2544	-0.11758	0.39736	-0.17067	0.078535	-0.064709	0.11136	-0.4901	0.4459	0.15505	0.11214	-0.41511	-0.080704
0.074233	0.11828	0.042954	-0.042327	0.035002	0.0091978	-0.084624	-0.088223	0.072864	0.18443	0.1516	0.27587	0.090262	0.35049	-0.066695	0.42019	-0.17439	-0.020814	0.037116	0.17942	-0.47106	0.45466	0.11862	0.167	-0.3304	-0.012668
0.10798	0.070108	0.041545	-0.083989	0.10909	0.053643	-0.0178	-0.060974	0.088509	0.11062	0.1647	0.32905	0.12328	0.51396	-0.038351	0.35114	-0.19872	0.045499	-0.014813	0.20088	-0.48914	0.42273	0.10447	0.14512	-0.32633	0.074434
0.11889	0.074049	-0.0090103	-0.037621	0.099013	0.10466	-0.01853	-0.026659	0.16266	0.10662	0.22362	0.34519	0.069301	0.39834	-0.059442	0.36419	-0.22182	0.035821	0.051083	0.26582	-0.48784	0.41278	0.1094	0.15949	-0.35943	0.079895
0.1377	0.067739	-0.031139	-0.086718	0.002779	0.062854	-0.038555	-0.055252	0.22801	0.12679	0.090533	0.35423	0.11699	0.32155	-0.003429	0.30204	-0.24042	0.048161	0.098531	0.27618	-0.43552	0.46686	0.093836	0.17596	-0.33536	0.052784
0.1055	0.11248	0.020598	-0.11225	0.026748	0.15929	-0.0035398	-0.039698	0.3593	0.075998	0.11999	0.35233	0.046695	0.34472	0.03971	0.28335	-0.24326	0.16463	0.0018239	0.25647	-0.42541	0.45608	0.099105	0.2027	-0.34819	0.011094
0.053602	0.14235	0.13611	-0.058412	0.093281	0.16475	0.023317	-0.021745	0.32517	0.043231	0.14077	0.39698	-0.068363	0.32179	-0.049263	0.16843	-0.22514	0.19377	0.026107	0.21497	-0.45848	0.52422	0.16028	0.22865	-0.35597	-0.022588
0.063712	0.11453	0.078565	-0.087172	0.13513	0.081566	0.050759	0.0020274	0.31687	0.087484	0.13255	0.36461	-0.098653	0.33147	-0.031666	0.18683	-0.24873	0.19303	0.014011	0.21955	-0.4721	0.44145	0.1936	0.24462	-0.37764	-0.050686
0.093421	0.037989	0.087148	-0.12348	0.16785	0.046692	0.11273	-0.058373	0.28365	0.11849	0.10124	0.37636	-0.045445	0.28443	-0.065503	0.25601	-0.25653	0.1636	0.07042	0.1179	-0.45119	0.41552	0.19434	0.29332	-0.41587	-0.078001
0.13186	0.065401	0.0011999	-0.17602	0.1863	0.013097	0.11428	-0.12257	0.32356	0.18882	0.13275	0.24827	0.074683	0.31812	-0.040187	0.25583	-0.33443	0.058695	0.053273	0.16519	-0.42234	0.36743	0.17646	0.27931	-0.40477	-0.1038
0.17197	0.025347	-0.050509	-0.17048	0.17512	-0.051071	0.079385	-0.16523	0.20509	0.2077	0.16092	0.21996	0.077496	0.27406	-0.092057	0.19111	-0.33189	0.011483	0.040721	0.02829	-0.40453	0.39644	0.1344	0.19719	-0.52587	-0.12425
0.19421	0.030144	-0.031017	-0.12767	0.1349	-0.008898	0.049757	-0.2013	0.24034	0.20195	0.070699	0.17829	0.034249	0.37695	-0.12539	0.18226	-0.26943	0.00013341	0.10396	-0.016999	-0.43279	0.34302	0.081178	0.23686	-0.46594	-0.085036
0.14859	0.018854	-0.19167	-0.11981	0.049767	0.062333	0.035795	-0.21116	0.16947	0.16543	0.0249	0.17049	0.045908	0.49831	-0.087429	0.083995	-0.18333	-0.018934	0.086391	-0.073201	-0.41318	0.38238	0.032338	0.16502	-0.40996	-0.070852
0.10726	0.012188	-0.1882	-0.16703	0.066572	0.10827	0.078756	-0.0829	0.22676	0.1355	0.11996	0.11418	0.058568	0.43956	-0.096115	0.064995	-0.14795	-0.0077246	0.10294	0.045515	-0.38415	0.36693	0.010697	0.15464	-0.38704	-0.088269
0.13116	0.022112	-0.26238	-0.057505	0.023334	0.12624	0.13985	-0.061443	0.16861	0.13358	0.032179	0.094441	-0.0097309	0.52537	-0.06118	0.12036	-0.10831	-0.012113	0.10864	-0.040112	-0.38708	0.34946	-0.02108	0.13132	-0.41582	-0.08817
0.15026	-0.0017703	-0.27142	0.012463	-0.02971	0.11775	0.17043	-0.0629	0.23825	0.14502	0.10898	0.079779	-0.028005	0.54721	-0.06357	0.074675	-0.17992	0.029887	0.091506	0.054359	-0.42365	0.33979	-0.049526	0.12416	-0.42567	-0.081454
0.19161	0.0084799	-0.26157	0.037796	0.06964	0.2665	0.2044	-0.087299	0.24114	0.11491	0.050569	0.097187	-0.035302	0.60181	-0.021377	0.084876	-0.14947	0.010714	0.14426	-0.0075906	-0.46158	0.28798	-0.063676	0.15896	-0.38078	-0.065613
0.22774	0.038102	-0.20963	0.13146	0.081438	0.3072	0.23996	-0.066048	0.23793	0.096695	0.082457	0.14304	-0.027406	0.53494	-0.0257	0.074279	-0.15358	0.0015619	0.042041	-0.023749	-0.5037	0.30003	-0.078124	0.14588	-0.35631	-0.076215
0.19817	0.019722	-0.15143	0.10307	0.097292	0.26237	0.27956	-0.068645	0.28107	0.12323	-0.076665	0.10584	-0.17838	0.4179	-0.036048	0.1187	-0.15114	0.0265	0.14751	-0.015679	-0.49692	0.27024	-0.047478	0.2627	-0.32829	-0.027853
0.15383	-0.020669	-0.22504	0.11986	0.17083	0.37912	0.31091	-0.15672	0.25503	0.11666	-0.079202	0.1142	-0.24156	0.42253	-0.028439	0.13315	-0.095478	0.016976	0.13453	-0.098021	-0.45987	0.34231	-0.059222	0.19743	-0.32864	-0.019321
