# Supplementary material for: Timing variability of sensorimotor integration during vocalization in individuals who stutter
Source: Sci Rep. 2018 Nov 5;8:16340. doi: 10.1038/s41598-018-34517-1 (PMC6218511; doi:10.1038/s41598-018-34517-1)
Supplement: Supplementary file 2 — Dataset 1 [file 41598_2018_34517_MOESM2_ESM.zip › compens-stutt-behav-scireports-supplementary-material/AC2043_down.txt]

0.10836	-0.084597	1.0775	0.21412	0.49265	0.046567	-0.10628	-0.1738	-0.057303	0.069473	0.06165	-0.16078	-0.066776	0.16417	-0.18677	-0.00052864	0.040213	-0.092335	-0.18458	-0.34133	0.23382	-0.11939	-0.036587	-0.28569
0.031824	-0.11524	1.0094	0.23555	0.56095	0.0046685	-0.13242	-0.19976	0.0017353	0.15075	0.030567	-0.17436	-0.07775	0.19612	-0.015993	0.038075	-0.051493	-0.084332	-0.16752	-0.28546	0.21232	-0.1412	-0.02178	-0.29106
0.091677	-0.1616	0.93026	0.1596	0.50618	0.019264	-0.00067431	-0.18512	-0.013863	0.20137	0.003656	-0.14976	0.014732	0.18747	-0.0021835	-0.017538	-0.0055123	-0.058515	-0.073096	-0.2503	0.15436	-0.16416	-0.013462	-0.37917
0.10333	-0.21935	0.86881	0.063812	0.44236	0.009201	-0.10784	-0.12154	0.0088893	0.21878	0.042226	-0.094793	-0.051603	0.20834	0.074503	-0.053604	0.0014526	-0.069705	-0.028795	-0.24352	0.13103	-0.24985	-0.067745	-0.35035
0.14937	-0.24672	0.88102	-0.035026	0.41837	-0.013581	0.007782	-0.072338	0.038243	0.13022	0.092738	-0.13229	-0.030416	0.12786	0.04599	-0.12476	-0.0032517	-0.1034	-0.022996	-0.27346	0.11707	-0.34717	-0.18359	-0.34682
0.23703	-0.27023	0.84696	-0.04629	0.42583	-0.055946	0.04497	-0.037666	0.057924	-0.053152	0.15555	-0.18695	-0.055283	0.1123	0.04318	-0.13545	0.0908	-0.083352	0.00045251	-0.2191	0.13584	-0.39122	-0.19293	-0.27089
0.2127	-0.21568	0.72105	0.0033486	0.43385	0.019239	0.032889	-0.075873	0.086904	-0.12887	0.13111	-0.33021	-0.071331	0.064104	-0.056628	-0.17738	0.15469	-0.025761	0.067583	-0.18498	0.19733	-0.33142	-0.14274	-0.23778
0.29222	-0.20508	0.65393	0.046222	0.46225	0.091959	0.053541	-0.14089	0.10354	-0.12325	0.12392	-0.30195	-0.059334	0.046936	-0.039208	-0.17827	0.13957	0.021916	0.15707	-0.1972	0.20485	-0.31044	-0.023376	-0.19039
0.27298	-0.2369	0.65544	0.022754	0.4479	0.18803	0.13009	-0.17956	0.14365	-0.24741	0.12838	-0.34173	-0.22952	0.0031197	-0.016802	-0.16105	0.14781	0.056244	0.14569	-0.16423	0.19017	-0.2738	0.058551	-0.18707
0.24567	-0.1637	0.63309	0.016956	0.50083	0.27051	0.04382	-0.10407	0.14167	-0.27259	0.16383	-0.35057	-0.090595	0.079121	-0.041728	-0.084738	0.11026	0.038498	0.043288	-0.16369	0.15806	-0.23628	0.045448	-0.18541
0.21206	-0.12706	0.58494	0.047598	0.43845	0.26821	0.14488	-0.076026	0.17528	-0.24646	0.10432	-0.26512	-0.060182	0.11657	-0.15659	-0.070299	0.080929	-0.03382	-0.022474	-0.071441	0.10697	-0.23102	0.051123	-0.15529
0.14342	-0.11533	0.5558	0.051545	0.38675	0.24472	0.078654	-0.008421	0.064997	-0.17996	0.012864	-0.24999	-0.092665	0.17907	-0.13337	0.0202	0.1245	-0.0354	-0.061355	-0.023477	0.0016325	-0.24778	0.061375	-0.24796
0.048148	-0.077922	0.53051	-0.0058758	0.27517	0.21211	0.16808	0.02896	0.039437	-0.14701	-0.052667	-0.23349	-0.028596	0.13806	-0.11071	0.0056983	0.11534	-0.10519	-0.085535	-0.0089807	-0.059291	-0.27927	0.070494	-0.20429
-0.0012426	-0.070229	0.45258	-0.0496	0.25831	0.17649	0.094445	0.012547	0.040651	-0.085864	-0.086861	-0.34833	-0.035625	0.15392	-0.10154	-0.0871	0.098011	-0.098749	-0.079769	0.018103	-0.021776	-0.40808	0.10097	-0.27904
0.034811	-0.023769	0.41066	-0.090628	0.31332	0.13474	0.042993	0.059941	0.052538	-0.10361	-0.086785	-0.41742	-0.022384	0.061459	0.019638	-0.12739	0.037097	-0.038474	-0.09034	-0.010901	0.013056	-0.45315	0.12446	-0.21296
0.038135	-0.073083	0.35028	-0.1051	0.24665	0.10395	0.080189	0.068417	0.10885	-0.030456	-0.09261	-0.29845	-0.074082	0.092125	0.086764	-0.1361	-0.021648	-0.028915	-0.081846	-0.057761	0.040399	-0.40889	0.13925	-0.26873
0.040646	-0.056268	0.30816	-0.081943	0.14132	0.05479	-0.014275	0.094783	0.14375	-0.09095	0.027036	-0.17787	-0.10962	0.06049	0.0053683	-0.10616	-0.050824	-0.046371	-0.034539	-0.087809	0.034563	-0.36303	0.16002	-0.18032
0.1072	-0.026915	0.28412	-0.090637	0.090937	0.024208	0.047418	0.058386	0.21198	0.059986	0.064246	-0.17097	-0.1357	0.068833	0.089773	0.0071187	-0.085873	-0.098481	-0.0047918	-0.041709	0.037028	-0.25559	0.18744	-0.12798
0.15821	-0.021918	0.32036	-0.014543	0.16498	0.020928	0.033326	0.055993	0.21371	0.038118	-0.025214	-0.1868	-0.068471	0.06288	-0.016066	0.039443	-0.12011	-0.10696	0.056586	0.0037168	0.042547	-0.18934	0.19624	-0.18996
0.17024	-0.048484	0.24857	0.0049976	0.13856	0.02793	0.08667	0.096262	0.19886	-0.056259	-0.085028	-0.22428	-0.015344	0.018298	-0.022436	-0.021835	-0.16578	-0.086326	0.090801	-0.0096065	0.039377	-0.13055	0.19126	-0.20187
0.21359	-0.024104	0.19857	0.028407	0.1072	0.05693	0.083053	0.17735	0.112	-0.090604	-0.093912	-0.18537	0.036539	0.027226	-0.12539	-0.034274	-0.12102	-0.11272	0.04442	0.068062	0.023471	-0.10823	0.15932	-0.11195
0.24073	-0.046079	0.14702	0.009758	0.16347	0.095198	0.082382	0.28552	0.10454	-0.15327	-0.11863	-0.17211	0.11955	0.097355	-0.15192	-0.083193	-0.11066	-0.081431	-0.029177	0.09929	0.0075684	-0.11988	0.12803	-0.16617
0.28236	-0.029391	0.14833	-0.0066447	0.040065	0.15196	0.12024	0.24737	0.041732	-0.14772	-0.10923	-0.059968	0.17027	0.086568	-0.26822	-0.060504	-0.13247	-0.078017	-0.089356	0.069713	-0.047252	-0.12207	0.13048	-0.23749
0.28189	-0.015949	0.21012	0.0057615	0.14511	0.22091	0.11418	0.18704	0.0088922	-0.19049	-0.1765	-0.10762	0.20448	0.14118	-0.30963	-0.13103	-0.13441	-0.057321	-0.097881	0.060327	-0.076788	-0.094782	0.08476	-0.22833
0.26886	-0.0093924	0.15605	0.032942	0.13274	0.18113	0.13355	0.17749	-0.05338	-0.10937	-0.13706	-0.2144	0.11268	0.12055	-0.22756	-0.13314	-0.088744	0.00018389	-0.074193	0.057387	-0.076491	-0.066566	0.06549	-0.20764
0.16629	0.033255	0.12647	0.044824	0.11252	0.12259	0.14223	0.13767	-0.03118	-0.0019573	-0.065901	-0.1893	0.089805	0.15056	-0.22512	-0.11611	-0.055585	0.0033532	-0.046913	0.045015	-0.091403	-0.047238	0.092252	-0.18889
0.11325	-0.034858	0.062248	-0.003784	0.18729	0.1143	0.057109	0.096899	0.020917	0.018147	-0.044768	-0.175	0.050915	0.13365	-0.19609	-0.071895	-0.034689	-0.030486	0.00060419	-0.012368	-0.013639	-0.059766	0.1079	-0.11117
0.08176	-0.039754	0.060958	0.037875	0.15347	0.044418	0.058204	0.091863	0.041452	0.055575	0.032062	-0.14473	0.028095	0.10826	-0.048355	-0.05495	0.0087563	-0.070065	-0.024264	-0.038776	0.027393	-0.081546	0.099166	-0.05607
0.10041	0.010512	-0.011882	0.0092348	0.14	-0.0010905	0.0033756	0.043032	0.0082244	0.11493	0.024038	-0.11071	-0.06267	0.052694	-0.024314	-0.051851	-0.011049	-0.05595	-0.042206	-0.048807	0.060744	-0.056359	0.043746	-0.084304
0	0	0	0	0	0	0	0	0	0	0	0	0	0	0	0	0	0	0	0	0	0	0	0
0.046896	-0.023337	0.098438	0.027085	0.087201	0.020414	0.082674	0.086714	-0.085869	-0.048772	-0.044528	0.092679	0.037759	0.0070353	0.077757	-0.02627	0.060076	0.023469	-0.028831	-0.066464	-0.091261	0.011972	-0.001967	-0.063275
0.024135	-0.041867	0.053158	0.055181	0.085315	0.05811	0.025443	0.14378	-0.16917	-0.025277	-0.072191	0.17473	0.085126	0.079154	0.17218	-0.010293	0.077845	0.065973	-0.063895	-0.086388	-0.080869	0.0096983	-0.021043	-0.03239
0.053302	-0.094186	0.051558	0.12865	0.12975	0.14411	0.13798	0.10699	-0.22706	0.055991	-0.13079	0.1063	0.070329	0.14334	0.08088	0.026838	0.029002	0.099383	-0.053044	-0.12523	-0.1422	0.034843	-0.0732	-0.0045574
0.035949	-0.089109	0.13041	0.10408	0.15418	0.15188	0.094863	0.18915	-0.26145	0.086735	-0.10534	0.08414	0.14149	0.19414	0.1165	0.013914	0.0074738	0.15603	-0.014356	-0.11057	-0.246	0.078493	-0.12638	-0.084327
0.12258	-0.18123	0.17888	0.084727	0.1097	0.10266	0.085832	0.28245	-0.21197	0.20535	-0.063142	0.11852	0.23834	0.13969	0.09789	0.040639	0.004488	0.17081	-0.011937	-0.085319	-0.23983	0.096044	-0.13994	-0.076569
0.0854	-0.231	0.17254	0.0070114	0.10355	0.065714	0.1724	0.26442	-0.21868	0.33398	-0.00097177	0.13024	0.21451	0.12786	0.020342	0.06013	0.066299	0.16523	0.0035638	-0.0060791	-0.20506	0.056884	-0.11404	-0.093701
0.028411	-0.25598	0.11228	-0.059148	0.20652	0.06297	0.14083	0.25618	-0.097276	0.398	0.082383	0.094274	0.13834	0.19914	0.041185	0.021408	0.17497	0.17199	0.022578	0.0081341	-0.21211	0.010662	-0.050405	-0.077145
-0.017681	-0.25315	0.079045	-0.052922	0.14468	0.075128	0.15457	0.20869	-0.028548	0.36229	0.20226	0.040933	0.069724	0.25323	0.037077	0.07016	0.1777	0.10378	0.044773	0.052675	-0.15	-0.014173	0.0060461	-0.0068578
-0.045993	-0.27932	0.12833	-0.078635	0.14381	0.060084	0.14347	0.1457	0.065077	0.26092	0.25248	-0.032697	0.0025311	0.3872	0.02975	0.14518	0.19022	0.037858	0.054344	0.045483	-0.080655	-0.015812	-0.020423	0.066191
-0.037318	-0.32712	0.19049	-0.064893	0.061414	0.089177	0.20812	0.081797	0.015739	0.20141	0.28591	-0.11751	0.031377	0.20179	0.040085	0.10653	0.15047	0.027741	0.068219	0.021934	-0.072978	-0.022248	-0.011594	0.09914
-0.072207	-0.36511	0.13119	0.013897	0.07178	0.13565	0.17533	0.14279	0.007856	0.36394	0.36324	-0.049055	0.018652	0.2015	-0.019546	0.14315	0.10598	0.054056	0.10237	-0.024627	-0.078197	-0.087203	0.029402	0.097854
-0.10456	-0.31139	0.14464	0.042898	0.090807	0.15094	0.19978	0.11252	0.02028	0.44995	0.40759	-0.0022957	0.053222	0.11544	0.0030392	0.21278	0.11459	0.13238	0.15525	0.0072653	-0.064041	-0.099558	0.021138	0.14035
-0.070976	-0.31029	0.24608	0.10814	0.21516	0.16287	0.18005	0.14071	0.015418	0.46457	0.32266	0.035088	0.094272	0.13429	0.060153	0.25357	0.12173	0.20973	0.1868	0.021312	-0.05776	-0.014288	0.055269	0.12437
0.014866	-0.24302	0.29396	0.1187	0.20275	0.1984	0.16899	0.23566	0.089343	0.45158	0.25753	0.13607	0.165	0.12396	0.099905	0.27197	0.042543	0.26576	0.22992	0.14448	-0.015289	0.055693	0.15053	0.082835
0.17653	-0.19342	0.2965	0.13974	0.17638	0.21545	0.22085	0.24275	0.1222	0.50792	0.24639	0.23004	0.20295	0.16241	0.12676	0.32341	0.12592	0.32095	0.27005	0.16065	0.058913	0.12543	0.19035	0.060813
0.21632	-0.086035	0.3208	0.18182	0.22799	0.26308	0.20182	0.24694	0.20875	0.51671	0.38748	0.29645	0.172	0.22786	0.10292	0.30251	0.13503	0.36222	0.29494	0.17639	0.11194	0.1838	0.22846	0.072021
0.27413	-0.0037899	0.35561	0.22437	0.23771	0.33955	0.2174	0.2745	0.30875	0.44833	0.41895	0.2144	0.24846	0.23639	0.098312	0.33864	0.1704	0.36439	0.25928	0.24717	0.15112	0.22099	0.28327	0.12467
0.45309	0.02122	0.35918	0.25143	0.24059	0.33027	0.33525	0.272	0.33624	0.53027	0.45808	0.27456	0.21763	0.17367	0.085701	0.35524	0.18748	0.40073	0.26615	0.23043	0.21663	0.22614	0.31147	0.133
0.3492	-0.0005573	0.3752	0.25692	0.27051	0.34935	0.37544	0.30453	0.45572	0.63185	0.45184	0.42996	0.25645	0.19347	0.11663	0.40558	0.20894	0.43787	0.29935	0.30583	0.26864	0.20399	0.32473	0.12149
0.38546	0.10654	0.44828	0.32863	0.27912	0.4486	0.47344	0.30572	0.4955	0.68234	0.43671	0.29784	0.2763	0.23468	0.2819	0.4627	0.25964	0.4389	0.33804	0.36509	0.31787	0.21604	0.35417	0.09642
0.42231	0.15865	0.57774	0.33932	0.35508	0.51396	0.44274	0.33734	0.5654	0.7198	0.49589	0.31476	0.28351	0.19616	0.30759	0.53871	0.25184	0.46209	0.40003	0.41558	0.40179	0.24346	0.37112	0.084471
0.40393	0.17272	0.65228	0.38751	0.30864	0.48812	0.51912	0.38907	0.67038	0.71308	0.5486	0.3122	0.31912	0.28709	0.32479	0.59565	0.28246	0.4705	0.4302	0.42349	0.46004	0.27992	0.39051	0.11656
0.36628	0.17675	0.63127	0.45236	0.27407	0.53195	0.46749	0.39824	0.68139	0.67379	0.61161	0.41075	0.38502	0.37619	0.38126	0.62663	0.28394	0.47852	0.49546	0.47975	0.51827	0.33431	0.42777	0.10401
0.354	0.21138	0.58357	0.49086	0.29322	0.56223	0.53172	0.50472	0.70822	0.7242	0.69976	0.54317	0.3794	0.39705	0.36939	0.66657	0.286	0.48107	0.56866	0.52301	0.5822	0.38019	0.43351	0.12682
0.32639	0.20741	0.61966	0.51119	0.37786	0.56398	0.59184	0.57149	0.67488	0.8434	0.80704	0.70339	0.37969	0.40861	0.35942	0.61821	0.25992	0.47221	0.60141	0.56678	0.60836	0.44488	0.47024	0.23496
0.44954	0.20903	0.67778	0.53868	0.41101	0.62994	0.6382	0.65003	0.61699	0.91773	0.85186	0.7358	0.44896	0.47635	0.46498	0.58319	0.2843	0.49817	0.66029	0.63637	0.59116	0.55385	0.48873	0.31821
0.44615	0.24776	0.6376	0.52463	0.50081	0.64778	0.59229	0.68326	0.64085	0.86734	0.83615	0.62845	0.48496	0.48033	0.56044	0.55676	0.29164	0.52495	0.76537	0.69699	0.58274	0.64198	0.46269	0.37647
0.41047	0.29756	0.62118	0.5343	0.51392	0.63838	0.61342	0.66025	0.62331	0.80821	0.88121	0.57833	0.48581	0.424	0.60097	0.61341	0.26302	0.53608	0.81695	0.76059	0.58929	0.67808	0.46513	0.34322
0.56026	0.3107	0.63945	0.60003	0.63004	0.69179	0.66717	0.65203	0.60772	0.74596	0.91829	0.52637	0.44039	0.38967	0.58319	0.60362	0.28732	0.54939	0.82819	0.80051	0.62037	0.68166	0.45968	0.27293
0.63905	0.26655	0.64788	0.6248	0.52878	0.72343	0.60309	0.66982	0.61309	0.70901	0.935	0.45162	0.43993	0.39521	0.56839	0.52709	0.32461	0.51627	0.85306	0.80125	0.68018	0.65551	0.46166	0.28267
0.72413	0.27564	0.62546	0.63882	0.60028	0.78931	0.57503	0.6588	0.58264	0.73385	0.94544	0.51658	0.47383	0.43259	0.57932	0.50922	0.27031	0.56049	0.88065	0.82782	0.74762	0.63361	0.47518	0.34228
0.80943	0.27878	0.6497	0.68107	0.5114	0.82573	0.57801	0.64094	0.6161	0.76743	0.99049	0.56689	0.49407	0.43965	0.59114	0.50394	0.13636	0.60285	0.88623	0.79554	0.79049	0.62824	0.48681	0.35505
0.86617	0.28025	0.63775	0.65747	0.50044	0.86459	0.46472	0.714	0.70529	0.84182	1.0442	0.54636	0.47858	0.46339	0.56805	0.51082	0.030599	0.65413	0.84954	0.83686	0.80394	0.64416	0.50275	0.36348
0.9042	0.28899	0.60296	0.6594	0.4841	0.86324	0.48014	0.77339	0.68582	0.86737	1.1097	0.57775	0.48335	0.48561	0.618	0.51437	0.089489	0.66646	0.82325	0.82366	0.76389	0.67451	0.51943	0.35555
0.88873	0.33516	0.64594	0.65428	0.47919	0.79918	0.5702	0.87858	0.72703	0.90698	1.142	0.66999	0.51535	0.58324	0.57514	0.46195	0.12317	0.70394	0.81713	0.9009	0.74885	0.68469	0.52932	0.37558
0.87413	0.36458	0.75457	0.61881	0.52696	0.78199	0.61617	0.93224	0.71357	0.87156	1.1965	0.65452	0.50522	0.75007	0.63617	0.49107	0.18652	0.68641	0.82936	0.92514	0.73003	0.69052	0.53673	0.41527
0.8605	0.29506	0.77342	0.59457	0.62107	0.79635	0.66608	0.90924	0.70299	0.84549	1.1941	0.67054	0.53669	0.77024	0.63701	0.48376	0.20539	0.61266	0.83777	1.0413	0.70928	0.68604	0.59011	0.45499
0.85741	0.25054	0.68913	0.63515	0.64115	0.85573	0.75822	0.91583	0.71697	0.89243	1.1516	0.65335	0.57159	0.7677	0.62456	0.56029	0.27269	0.55739	0.85489	1.0895	0.73491	0.68276	0.63163	0.57659
0.78208	0.23883	0.66333	0.62873	0.67153	0.92955	0.6699	0.9327	0.67055	0.93918	1.0963	0.64948	0.5095	0.77563	0.60369	0.59873	0.22933	0.50862	0.84718	1.1809	0.74742	0.67221	0.65636	0.51265
0.74875	0.30419	0.64891	0.59874	0.71371	0.93909	0.58162	0.94498	0.60335	0.97189	1.0881	0.60939	0.50588	0.77364	0.558	0.53515	0.26742	0.533	0.84218	1.2333	0.75796	0.69411	0.71048	0.55344
0.74909	0.37584	0.63849	0.59801	0.7277	0.89846	0.73201	0.90808	0.55276	1.062	1.0968	0.53065	0.54308	0.80384	0.57706	0.55141	0.38525	0.56167	0.79594	1.1885	0.76016	0.67713	0.71885	0.53628
0.80876	0.4035	0.61202	0.60655	0.74399	0.823	0.6226	0.90117	0.57005	1.0479	1.065	0.42695	0.56826	0.83034	0.57682	0.52649	0.44931	0.57862	0.74803	1.216	0.73842	0.62662	0.68732	0.53535
0.81079	0.34642	0.60047	0.53566	0.67988	0.78876	0.72819	0.85387	0.63163	1.0564	1.0209	0.4441	0.50061	0.86413	0.5571	0.43012	0.54784	0.61603	0.71096	1.236	0.70858	0.58918	0.68474	0.53226
0.83006	0.35532	0.60888	0.47836	0.76433	0.80097	0.67006	0.83416	0.6604	1.0826	0.97156	0.40039	0.52987	0.90548	0.59082	0.44604	0.58509	0.60668	0.69722	1.1942	0.65331	0.51849	0.65629	0.54602
0.86614	0.2784	0.63892	0.48522	0.77267	0.77393	0.70239	0.84138	0.62897	0.97855	0.95973	0.39081	0.51028	0.88373	0.60423	0.46903	0.5356	0.63255	0.67765	1.1571	0.63263	0.42656	0.58031	0.56671
0.88094	0.2579	0.67041	0.46242	0.783	0.74404	0.61019	0.89633	0.6195	0.95978	1.0148	0.46785	0.42112	0.91938	0.50167	0.44429	0.50806	0.63466	0.62976	1.1025	0.63364	0.38522	0.54731	0.55036
0.91906	0.27107	0.6543	0.51734	0.72276	0.81536	0.69561	0.94524	0.60034	0.80877	1.0629	0.47464	0.35517	0.88546	0.4891	0.41887	0.51256	0.66458	0.65	1.0971	0.62462	0.38844	0.54571	0.57809
0.93196	0.28412	0.71037	0.5428	0.78578	0.81865	0.615	0.94581	0.55646	0.91714	1.0787	0.56049	0.37159	0.86006	0.48015	0.46027	0.54556	0.65694	0.66708	1.0634	0.61773	0.38658	0.58193	0.54706
0.96057	0.25147	0.74216	0.50047	0.88228	0.88224	0.72533	0.87813	0.52624	0.89778	1.0407	0.55898	0.32592	0.90041	0.44424	0.47809	0.57311	0.61919	0.63587	1.0678	0.67827	0.40167	0.61892	0.44715
0.97347	0.23513	0.77977	0.47122	0.91181	0.92165	0.74448	0.80572	0.47441	0.86535	1.0219	0.58241	0.33742	0.97279	0.48276	0.48149	0.59647	0.5944	0.60111	1.0101	0.69417	0.40608	0.64015	0.35292
0.8908	0.23954	0.8246	0.46456	0.92057	0.9028	0.71248	0.73832	0.53833	0.82267	0.95816	0.51218	0.32032	1.0558	0.42632	0.47457	0.64468	0.55995	0.5891	1.009	0.68064	0.37325	0.68039	0.27987
0.77755	0.23063	0.87402	0.4699	0.95614	0.83725	0.80945	0.73112	0.5766	0.85314	0.89202	0.49847	0.38569	0.94375	0.46507	0.53005	0.70188	0.55332	0.62006	0.96606	0.67554	0.32099	0.68081	0.26305
0.68996	0.22955	0.82139	0.47896	0.92464	0.80803	0.85158	0.76545	0.52271	0.88192	0.88813	0.51057	0.37009	0.93069	0.4939	0.58864	0.70438	0.58079	0.65633	0.92072	0.6415	0.33464	0.68302	0.29491
0.6526	0.2537	0.80038	0.45196	0.81925	0.79946	0.86334	0.78135	0.57546	0.78318	0.92023	0.45717	0.3695	0.85705	0.52107	0.56721	0.74733	0.59258	0.6764	0.85568	0.59065	0.32966	0.70931	0.34869
0.69444	0.20425	0.78387	0.37919	0.91053	0.81616	0.94718	0.83225	0.57341	0.73391	0.94026	0.50078	0.3965	0.83182	0.56546	0.52857	0.72923	0.63377	0.69498	0.86117	0.57428	0.27303	0.74856	0.36998
0.69548	0.30448	0.85447	0.3283	0.80739	0.82271	0.89348	0.87281	0.54028	0.67558	0.98579	0.48695	0.42142	0.84342	0.62151	0.52327	0.74963	0.66672	0.72334	0.7955	0.60264	0.24561	0.7912	0.40247
0.73109	0.35594	0.86352	0.31732	0.76552	0.87726	0.83229	0.92361	0.53997	0.63673	1.0164	0.49406	0.38593	0.9011	0.54282	0.49103	0.62191	0.69165	0.73083	0.86498	0.6274	0.19736	0.81574	0.40231
0.72152	0.39704	0.86436	0.36809	0.82172	0.87658	0.87956	0.91991	0.60968	0.65265	0.99372	0.52194	0.38115	0.97421	0.44397	0.52326	0.5597	0.69852	0.71188	0.85504	0.61371	0.10517	0.83226	0.44762
0.71994	0.41936	0.85598	0.41526	0.77702	0.84652	0.89103	0.90899	0.67796	0.60098	0.95619	0.52537	0.38342	0.98841	0.42907	0.53132	0.50906	0.66877	0.67451	0.82441	0.62129	0.041448	0.81611	0.41489
0.70835	0.3694	0.82086	0.43154	0.85335	0.88024	0.78486	0.90234	0.75208	0.57718	0.96534	0.53787	0.42479	0.89311	0.40799	0.50809	0.47821	0.6822	0.65479	0.80741	0.64692	0.048061	0.77766	0.39448
0.63975	0.38466	0.80086	0.47758	0.83154	0.79944	0.76274	0.82283	0.79839	0.65321	0.87712	0.46887	0.36052	0.89504	0.37619	0.57344	0.53717	0.70996	0.64254	0.77698	0.63933	0.033539	0.78929	0.38617
0.65777	0.34363	0.75289	0.4883	0.74946	0.74996	0.73108	0.77687	0.7889	0.64867	0.7561	0.45226	0.3946	0.77688	0.39403	0.62667	0.47167	0.74109	0.66527	0.73813	0.65687	0.0087333	0.81287	0.38873
0.61761	0.25939	0.7733	0.42651	0.7602	0.7575	0.67679	0.78885	0.74361	0.71014	0.73915	0.47071	0.37445	0.83696	0.41647	0.56975	0.44785	0.72863	0.70191	0.70147	0.70289	0.054447	0.80123	0.37257
0.62091	0.25842	0.77268	0.39558	0.7273	0.72182	0.60646	0.73129	0.81116	0.72932	0.77619	0.45103	0.37557	0.78178	0.45327	0.54613	0.42303	0.69173	0.74245	0.62822	0.66706	0.0482	0.77784	0.32621
0.62091	0.31967	0.70257	0.32209	0.71799	0.7083	0.53861	0.78089	0.77171	0.70927	0.77656	0.53396	0.25216	0.71726	0.47291	0.50439	0.51467	0.65571	0.71533	0.67007	0.5834	0.078021	0.74607	0.30175
0.56958	0.3505	0.6715	0.29667	0.69005	0.67586	0.52646	0.76021	0.74443	0.62027	0.79143	0.52532	0.18413	0.66236	0.41984	0.45673	0.53463	0.65206	0.65682	0.61058	0.52489	0.11969	0.65651	0.30335
0.55365	0.38021	0.68875	0.27772	0.69593	0.64869	0.62337	0.67947	0.61384	0.69711	0.82528	0.47647	0.17991	0.71743	0.41251	0.43792	0.5615	0.61607	0.6388	0.57328	0.48187	0.081336	0.56196	0.25638
0.51922	0.29283	0.63584	0.2199	0.62009	0.67515	0.57716	0.52017	0.5535	0.70339	0.79961	0.44396	0.17966	0.66351	0.43125	0.422	0.54073	0.57992	0.66197	0.54864	0.49574	0.010352	0.50519	0.32623
0.48799	0.22035	0.67564	0.17849	0.59158	0.75368	0.59871	0.44963	0.574	0.66456	0.77643	0.46952	0.24739	0.62774	0.40598	0.45388	0.49411	0.58822	0.65405	0.53938	0.46391	-0.065411	0.5033	0.33569
0.44227	0.19493	0.70352	0.18955	0.61838	0.7843	0.64564	0.45211	0.511	0.72488	0.73724	0.30282	0.20432	0.62617	0.34504	0.42546	0.50827	0.58643	0.65732	0.53086	0.43219	-0.088843	0.5354	0.37183
0.33806	0.16336	0.64592	0.2104	0.53701	0.74463	0.63901	0.42763	0.50791	0.64445	0.74086	0.31613	0.2573	0.63796	0.28828	0.44935	0.5015	0.57978	0.69716	0.49025	0.44441	-0.065008	0.53851	0.32872
0.36792	0.22336	0.5493	0.24881	0.47935	0.76911	0.58277	0.49137	0.46555	0.70548	0.75903	0.38405	0.1989	0.65191	0.27644	0.473	0.4824	0.58924	0.71529	0.47401	0.45529	-0.050909	0.55919	0.30704
0.31726	0.1801	0.57216	0.25963	0.43255	0.78224	0.65328	0.59681	0.44538	0.68638	0.73151	0.38775	0.1714	0.7658	0.20281	0.47843	0.45442	0.56608	0.70055	0.47729	0.46661	0.018522	0.60087	0.34101
0.3179	0.13895	0.5968	0.23562	0.39122	0.75931	0.6098	0.57967	0.38643	0.62375	0.65383	0.39365	0.087013	0.70556	0.14951	0.44489	0.40276	0.53653	0.66578	0.55694	0.43628	0.10511	0.60928	0.30939
0.32097	0.13233	0.59323	0.21443	0.41012	0.76612	0.55692	0.49618	0.43974	0.57065	0.63906	0.29527	0.16093	0.725	0.19021	0.46404	0.44176	0.48597	0.64103	0.57848	0.42464	0.14371	0.56012	0.29786
0.36298	0.12446	0.58788	0.25198	0.42753	0.75336	0.67892	0.4262	0.43579	0.55689	0.65494	0.21493	0.17998	0.61485	0.20394	0.47829	0.5691	0.44645	0.61376	0.52707	0.39612	0.14012	0.55979	0.30869
0.30501	0.16619	0.61087	0.25738	0.41758	0.75673	0.65966	0.37624	0.42876	0.56663	0.64985	0.26113	0.29608	0.51464	0.24235	0.45915	0.61971	0.40894	0.61458	0.59181	0.40461	0.11941	0.57182	0.30916
0.42778	0.13981	0.58624	0.18725	0.51566	0.75884	0.60696	0.44837	0.39244	0.49927	0.65439	0.30228	0.32037	0.54289	0.24528	0.41334	0.63618	0.39976	0.6733	0.56481	0.40741	0.087324	0.57257	0.28485
0.32386	0.060378	0.51589	0.1696	0.48493	0.74542	0.63643	0.45526	0.38931	0.56172	0.62246	0.29503	0.25844	0.55515	0.27647	0.48333	0.59735	0.40233	0.7095	0.55576	0.38673	0.088046	0.59888	0.25562
0.32533	0.008097	0.44998	0.15909	0.43983	0.74929	0.53606	0.43036	0.42145	0.54324	0.54883	0.33218	0.25351	0.62726	0.30761	0.45752	0.54794	0.41908	0.68838	0.57928	0.44307	0.13949	0.62783	0.20539
