# Supplementary material for: Timing variability of sensorimotor integration during vocalization in individuals who stutter
Source: Sci Rep. 2018 Nov 5;8:16340. doi: 10.1038/s41598-018-34517-1 (PMC6218511; doi:10.1038/s41598-018-34517-1)
Supplement: Supplementary file 2 — Dataset 1 [file 41598_2018_34517_MOESM2_ESM.zip › compens-stutt-behav-scireports-supplementary-material/AC2043_up.txt]

0.050233	0.15944	0.16461	0.084315	-0.16435	0.25384	-0.032547	-0.014626	0.13686	-0.053412	0.49205	-0.057688	-0.14857	0.32229	-0.31536	-0.065613	-0.097671	-0.37665	0.10713	-0.056372	-0.022671	-0.055516	-0.21378	-0.087955
0.059874	0.182	0.19352	0.078094	-0.29355	0.14954	-0.049393	-0.049325	0.19016	-0.10908	0.51142	-0.086935	-0.20382	0.30405	-0.32406	-0.12281	-0.042239	-0.43552	0.063852	-0.12471	-0.0067795	0.012551	-0.20595	-0.13667
0.026111	0.16105	0.21843	0.060783	-0.24197	0.11721	0.0043245	-0.10554	0.19278	-0.06201	0.51063	-0.10002	-0.16733	0.31943	-0.32972	-0.082379	-0.017032	-0.40016	0.062057	-0.16265	0.0075605	-0.0081255	-0.16806	-0.14868
-0.010628	0.17279	0.23713	0.020077	-0.26046	0.16638	0.046428	-0.052314	0.16639	-0.0061799	0.43914	-0.080987	-0.11454	0.29325	-0.33538	-0.01265	-0.010333	-0.37043	0.031717	-0.13012	0.010012	-0.066336	-0.10956	-0.13686
-0.024247	0.25274	0.22537	-0.057096	-0.33767	0.21809	0.076305	0.011446	0.23432	-0.091206	0.36882	-0.070975	0.050476	0.206	-0.34104	0.013709	-0.035353	-0.29279	0.07587	-0.077316	-0.0053979	-0.13146	-0.10002	-0.13267
-0.0093457	0.27439	0.22688	-0.1148	-0.27762	0.18	0.1196	0.13017	0.27891	-0.12377	0.32927	0.019112	0.037798	0.1825	-0.3467	0.022039	-0.033784	-0.27885	0.12806	0.011929	-0.050805	-0.19315	-0.11093	-0.11889
-0.010953	0.23286	0.26211	-0.12295	-0.25225	0.17439	0.18162	0.062776	0.30981	-0.15091	0.29209	0.10018	0.0097328	0.13768	-0.35236	0.035676	-0.034541	-0.2592	0.20383	0.019945	-0.016473	-0.16067	-0.15262	-0.15019
0.018693	0.20788	0.28766	-0.11454	-0.27002	0.18409	0.16262	0.018486	0.32226	-0.14521	0.27587	0.13216	0.019579	0.098041	-0.35803	0.045456	-0.076236	-0.26161	0.20877	0.0096863	-0.030217	-0.11961	-0.15336	-0.21846
0.089646	0.16728	0.27761	-0.09978	-0.26398	0.15044	0.11592	0.079781	0.27162	-0.2001	0.20412	0.1503	-0.082096	0.089329	-0.3637	0.077195	-0.16512	-0.26388	0.11245	-0.016241	-0.027183	-0.037313	-0.10857	-0.24371
0.16237	0.098464	0.26061	-0.074542	-0.26528	0.19753	0.1454	0.036167	0.18119	-0.19572	0.11198	0.1081	-0.12629	0.050985	-0.36936	0.087035	-0.16387	-0.24591	0.12916	-0.025231	-0.041221	0.07897	-0.014806	-0.20227
0.19224	0.029891	0.28105	-0.034956	-0.23879	0.27321	0.16415	0.066082	0.11036	-0.18045	0.086761	0.037911	-0.12342	-0.0023012	-0.36783	0.078026	-0.14696	-0.22734	0.085465	-0.023408	-0.095914	0.094875	0.021254	-0.13395
0.2454	-0.039159	0.27739	-0.021115	-0.17283	0.18059	0.11585	0.082342	0.082278	-0.24502	0.10279	0.089656	-0.13738	0.031359	-0.32584	0.10148	-0.13563	-0.26234	0.10215	-0.033884	-0.064362	0.12881	0.040947	-0.099147
0.28163	-0.047453	0.25146	-0.032396	-0.18937	0.18026	0.10371	0.019917	0.08976	-0.20274	0.12124	0.049766	-0.063596	0.088208	-0.35922	0.099676	-0.09377	-0.23247	0.056499	-0.025617	-0.069044	0.16724	0.056286	-0.13547
0.26693	-0.1137	0.24434	-0.063963	-0.19347	0.29927	0.04509	-0.08417	0.075476	-0.15141	0.058526	0.054404	-0.022463	0.0951	-0.41824	0.1058	-0.033385	-0.23686	-0.0056617	-0.047255	-0.11908	0.18607	0.053138	-0.17715
0.25623	-0.1115	0.22012	-0.076535	-0.19637	0.27997	0.045404	-0.10753	0.066834	-0.12996	0.028884	0.089946	0.011	0.12801	-0.35796	0.11195	0.0019411	-0.20996	0.021455	-0.03158	-0.16	0.20267	0.038291	-0.18473
0.2533	-0.1178	0.15351	-0.042638	-0.24287	0.33561	-0.030238	-0.13982	0.055897	-0.15992	-0.024356	0.075613	-0.029023	0.15219	-0.18831	0.094481	0.053319	-0.17425	-0.030658	0.00042124	-0.12984	0.207	0.016806	-0.20255
0.20258	-0.073724	0.10992	-0.021604	-0.22322	0.18928	-0.1161	-0.1326	-0.016207	-0.077508	-0.08895	0.14357	0.046132	0.165	-0.12913	0.082661	-0.025282	-0.073739	-0.087682	0.040656	-0.096742	0.19051	-0.054499	-0.18047
0.17189	0.023645	0.11031	0.0090952	-0.18129	0.07743	-0.13199	-0.065524	-0.053088	-0.20561	-0.088054	0.039595	0.041064	0.15697	-0.12509	0.020812	-0.047026	-0.091876	-0.13496	0.019818	-0.067374	0.12334	-0.115	-0.18565
0.11778	0.061868	0.0978	0.0032231	-0.15612	-0.0063778	-0.1425	-0.10578	-0.039042	-0.3387	-0.018907	0.049492	0.027115	0.13815	-0.12027	-0.028008	-0.053454	-0.13378	-0.16347	-0.016224	-0.0051307	0.060253	-0.12934	-0.18104
0.10559	-0.0037833	0.096983	-0.0068044	-0.20646	-0.11395	-0.10098	-0.035915	-0.053622	-0.30313	-0.026773	0.036164	0.012402	0.1236	-0.080629	-0.021173	-0.11296	-0.1212	-0.067929	-0.022332	-0.026173	0.072544	-0.09168	-0.15497
0.10092	-0.0023677	0.11296	0.009901	-0.20824	-0.13649	0.0099669	-0.090295	-0.071159	-0.25343	-0.06044	-0.027626	-0.03779	0.14906	-0.10676	0.027683	-0.11839	-0.17874	0.011947	-0.017523	-0.020121	0.10237	-0.044365	-0.14662
0.091454	-0.012663	0.047962	0.023478	-0.11993	-0.09096	0.087304	-0.095675	0.018204	-0.11629	-0.11431	-0.070431	-0.077031	0.18265	-0.086344	0.068809	-0.072242	-0.19492	0.010345	-0.025184	0.010088	0.13564	-0.0063552	-0.12435
0.099757	-0.029503	0.084816	0.010727	-0.041884	-0.14207	0.10818	-0.096546	0.090689	-0.10297	-0.062382	0.03917	-0.054278	0.18131	-0.043289	0.045268	-0.083814	-0.18979	0.047854	-0.028017	-0.0034071	0.18834	0.016704	-0.13401
0.075883	-0.10936	0.099001	0.040645	0.015481	-0.10504	0.029654	-0.057483	0.15816	-0.071883	0.041775	0.022331	-0.020505	0.15349	-0.034406	0.030712	-0.036676	-0.14861	0.079939	-0.034627	0.024963	0.18906	0.030251	-0.15226
0.043616	-0.15615	0.075329	0.025337	-0.055434	-0.11747	-0.024868	-0.040037	0.11137	-0.09702	0.10108	0.058246	-0.00081773	0.10236	0.023987	0.019921	-0.0070255	-0.10112	0.038006	-0.033289	0.072412	0.16766	0.010581	-0.090685
0.046042	-0.20136	0.036796	0.01572	-0.010603	-0.12274	0.004843	-0.025711	0.071086	-0.10175	0.14964	-0.015479	0.077378	0.079699	-0.0046475	0.016781	0.017419	-0.10959	0.0042673	-0.022242	0.10304	0.16469	0.0018804	-0.065435
0.013689	-0.16373	-0.0053622	-0.021402	0.014508	-0.055369	0.049795	0.0097408	0.034521	-0.14249	0.23351	-0.034855	0.13961	0.062495	0.039538	0.0076641	-0.0061495	-0.11333	0.03144	-0.0058636	0.099048	0.10438	-0.010588	-0.094287
0.017639	-0.10373	0.0024724	-0.014611	-0.03873	-0.032294	-0.053886	0.029181	-0.067687	-0.030122	0.23745	0.0052807	0.1178	0.037914	0.071283	0.036834	-0.025097	-0.11326	0.085351	-0.016601	0.042107	0.036764	-0.00063691	-0.10366
0.015137	-0.062788	-0.085686	-0.021769	-0.074636	-0.00094262	-0.061731	-0.063452	-0.052562	-0.048405	0.094955	-0.028965	0.031819	0.020581	0.071946	0.029163	-0.024189	-0.0075174	0.033676	-0.013493	0.086527	0.012229	-0.011061	-0.052139
0	0	0	0	0	0	0	0	0	0	0	0	0	0	0	0	0	0	0	0	0	0	0	0
0.047387	0.003824	0.020604	0.0041498	-0.14222	-0.090644	0.064741	-0.011502	0.087361	-0.013982	-0.027767	-0.044296	-0.005926	-0.0078157	-0.025953	-0.019337	-0.005939	0.020578	-0.055568	-0.024072	0.0092442	-0.0097293	-0.023466	0.035173
0.065903	0.089277	0.093548	-0.0056011	-0.07185	-0.085109	0.14446	0.048917	0.18788	-0.057388	-0.011144	-0.091245	-0.077017	0.023312	0.019889	-0.064828	0.0073922	0.010722	-0.087389	-0.0071237	0.0026809	0.025579	-0.056829	0.039968
0.12963	0.10881	0.11346	-0.01575	-0.022215	-0.078858	0.23517	0.086377	0.2143	-0.0054378	0.02755	-0.044147	-0.083296	0.076953	-0.089298	-0.068107	0.020172	0.041019	-0.0032931	-0.0076635	0.066071	0.059572	-0.060359	-0.013173
0.1642	0.10472	0.19195	-0.036413	-0.079604	-0.15176	0.13241	0.16828	0.24092	-0.0046497	0.10224	-0.071717	-0.029595	0.12899	-0.06244	0.00068609	-0.010347	0.13082	0.10257	-0.00071151	0.093657	0.065983	-0.093001	-0.055125
0.10233	0.16616	0.14877	-0.061304	-0.09547	-0.14557	0.16577	0.16851	0.26791	-0.0096104	0.13492	-0.053519	-0.021538	0.16591	-0.028682	0.058168	-0.051116	0.13434	0.15904	0.0289	0.11256	0.072961	-0.087858	-0.050158
0.064289	0.11959	0.072277	-0.10207	-0.015402	0.038393	0.094716	0.2424	0.2252	-0.038454	0.19535	-0.055269	0.057787	0.15821	-0.047599	0.12425	-0.080415	0.10498	0.18397	-0.0070215	0.1434	0.068227	-0.068332	-0.082776
-0.012319	0.14507	0.10548	-0.16111	0.077858	-0.033608	0.11638	0.20993	0.23018	-0.094366	0.28173	0.032602	0.047727	0.11896	-0.047881	0.1336	-0.045073	0.089584	0.16471	-0.062942	0.1196	0.056431	-0.03755	-0.15095
-0.069168	0.14087	0.012496	-0.17148	-0.039368	-0.13298	0.080589	0.11692	0.20677	-0.18528	0.35655	0.063712	0.074075	0.10929	-0.036197	0.15974	0.007067	0.06549	0.1544	-0.075714	0.025959	0.014681	0.0099543	-0.16733
-0.002311	0.15873	0.012363	-0.19207	-0.053588	-0.09441	0.047788	0.076097	0.038038	-0.202	0.33138	0.059681	0.10323	0.11261	-0.045402	0.21257	0.017098	0.039343	0.2192	-0.10396	-0.033073	-0.033836	0.027247	-0.13071
0.051647	0.12527	0.0011231	-0.1801	-0.079516	-0.11196	0.050314	-0.023858	-0.023382	-0.18738	0.26407	0.025427	0.0753	0.13338	-0.094631	0.20742	0.029763	0.011772	0.22918	-0.15297	-0.095783	-0.055136	0.00052255	-0.10493
0.071183	0.18129	0.054532	-0.14537	-0.15476	0.054392	0.019765	-0.013113	0.044813	-0.085468	0.28665	0.0040128	0.14208	0.16196	-0.062632	0.19016	0.048292	0.023752	0.13211	-0.12086	-0.14019	-0.065196	-0.02214	-0.073798
0.09888	0.14524	0.047784	-0.11042	-0.047705	0.13057	-0.0048152	0.055033	0.023823	-0.19426	0.37195	0.068765	0.18823	0.12025	-0.052732	0.20463	0.054962	-0.0089948	0.040152	-0.10573	-0.18316	-0.12507	-0.037197	-0.081987
0.065275	0.1291	0.10375	-0.13735	-0.071499	0.21115	-0.055537	0.021403	0.014856	-0.24154	0.34339	0.042489	0.13239	0.057762	-0.052046	0.2087	0.048491	-0.037889	-0.023996	-0.087677	-0.16092	-0.20239	-0.042737	-0.11952
0.051543	0.061525	0.13355	-0.18695	-0.11991	0.34181	-0.1716	-0.014163	0.10489	-0.29435	0.28182	-0.050652	0.10321	-0.014975	-0.04271	0.19312	0.04707	-0.048658	-0.11393	-0.032889	-0.21073	-0.24815	-0.081924	-0.12283
0.091556	0.047715	0.090321	-0.18507	-0.16982	0.29646	-0.17168	0.023343	0.066422	-0.35836	0.25332	-0.037942	0.087131	-0.096226	-0.056035	0.17152	-0.010006	-0.082122	-0.096862	-0.019925	-0.22739	-0.29958	-0.16721	-0.096676
0.058732	0.046591	0.01917	-0.19562	-0.16678	0.18606	-0.20354	-0.032643	-0.0064512	-0.35932	0.19455	-0.14778	0.090547	-0.14483	-0.035385	0.15548	-0.073972	-0.14285	-0.076541	-0.0079832	-0.21213	-0.3173	-0.23763	-0.059584
0.013588	0.076696	-0.031306	-0.22953	-0.23974	0.1567	-0.22417	-0.064524	-0.088169	-0.3258	0.18961	-0.1782	-0.015055	-0.17202	-0.049335	0.11019	-0.088636	-0.23026	-0.12702	-0.010814	-0.15094	-0.28736	-0.23614	-0.073377
0.0071235	0.0013436	-0.030684	-0.28842	-0.19219	0.068866	-0.2042	-0.044966	-0.20386	-0.31015	0.26055	-0.22604	-0.06725	-0.14688	-0.025882	0.10824	-0.13169	-0.27356	-0.23365	0.016557	-0.17895	-0.21307	-0.2405	-0.078751
0.011757	-0.016151	-0.0061749	-0.32154	-0.1544	0.059859	-0.18025	0.029585	-0.28259	-0.30213	0.26658	-0.17295	-0.054069	-0.11679	-0.016849	0.10584	-0.12962	-0.26992	-0.30297	-0.014841	-0.18391	-0.12182	-0.24535	-0.10247
0.023232	-0.025331	0.030198	-0.26665	-0.17484	0.023185	-0.13105	0.0015086	-0.28552	-0.29692	0.27177	-0.25982	-0.034383	-0.12784	0.06986	0.076421	-0.15662	-0.20875	-0.35267	-0.022788	-0.18582	-0.080652	-0.16715	-0.14568
0.030825	0.03585	0.01848	-0.25425	-0.10613	-0.048892	-0.10046	0.024611	-0.27532	-0.38186	0.26931	-0.22108	-0.13381	-0.1545	0.094908	0.055087	-0.24418	-0.17861	-0.43598	-0.060312	-0.19192	-0.076071	-0.15406	-0.19479
-0.017027	0.0084028	-0.037391	-0.25639	-0.20027	-0.090581	-0.090683	0.063089	-0.35313	-0.37899	0.25716	-0.26689	-0.11869	-0.17863	0.064313	0.095296	-0.23219	-0.20588	-0.51382	-0.06811	-0.23475	-0.065876	-0.12653	-0.18519
-0.038716	0.011716	-0.084072	-0.29684	-0.13921	-0.061818	-0.12912	0.016084	-0.31621	-0.38435	0.25338	-0.27868	-0.13837	-0.21463	0.038983	0.10409	-0.24846	-0.23551	-0.56182	-0.042524	-0.20115	-0.071964	-0.16977	-0.17004
-0.020089	-0.038585	-0.098846	-0.34129	-0.24234	-0.058888	-0.19828	0.043445	-0.18117	-0.2815	0.20498	-0.3419	-0.053205	-0.22662	-0.12882	0.12836	-0.2786	-0.25524	-0.60022	-0.034879	-0.1883	-0.075243	-0.17948	-0.24095
-0.0052607	-0.046441	-0.148	-0.34606	-0.12719	-0.11262	-0.21688	0.069961	-0.11355	-0.29045	0.16814	-0.38639	-0.099707	-0.19539	-0.19259	0.14336	-0.25485	-0.27679	-0.6151	-0.074315	-0.12478	-0.050637	-0.19105	-0.30913
-0.021694	-0.14165	-0.13388	-0.37256	-0.19252	-0.09115	-0.22462	-0.028716	-0.088475	-0.33977	0.096507	-0.36254	0.011509	-0.1474	-0.22095	0.11531	-0.26122	-0.22421	-0.61376	-0.12732	-0.097526	-0.012412	-0.18693	-0.35965
-0.046475	-0.23067	-0.30268	-0.39231	-0.076669	-0.14024	-0.24955	-0.13556	-0.17493	-0.36298	0.083337	-0.43985	-0.010507	-0.13512	-0.18581	0.10523	-0.24766	-0.14356	-0.60212	-0.14887	-0.086815	0.0012509	-0.20289	-0.3852
-0.067633	-0.24255	-0.38032	-0.38928	-0.19516	-0.21609	-0.2352	-0.19758	-0.24327	-0.37439	0.12718	-0.46268	-0.0061137	-0.13513	-0.16663	0.086664	-0.24028	-0.11011	-0.59495	-0.19329	-0.091422	-0.039686	-0.21572	-0.35841
-0.091631	-0.21329	-0.33855	-0.40829	-0.12152	-0.20736	-0.19401	-0.2889	-0.35365	-0.34427	0.13902	-0.54343	0.0019661	-0.17671	-0.11392	0.086946	-0.28763	-0.07741	-0.53517	-0.21195	-0.075875	-0.11467	-0.24396	-0.34771
-0.13243	-0.19904	-0.30394	-0.47741	-0.16081	-0.22678	-0.17838	-0.27248	-0.52393	-0.27362	0.14707	-0.52231	-0.09499	-0.21176	-0.16657	0.0076265	-0.32083	-0.074064	-0.52621	-0.23084	-0.10104	-0.18725	-0.27741	-0.36062
-0.16464	-0.19588	-0.23887	-0.48014	-0.18702	-0.13753	-0.16535	-0.26149	-0.56347	-0.33939	0.14204	-0.55602	-0.091117	-0.18547	-0.10968	-0.076157	-0.38554	-0.092258	-0.54073	-0.25137	-0.15465	-0.20044	-0.33732	-0.36951
-0.22022	-0.30017	-0.15774	-0.46073	-0.14522	-0.015015	-0.15454	-0.25045	-0.52938	-0.43877	0.1501	-0.5868	-0.11897	-0.16818	-0.14036	-0.063141	-0.45845	-0.12048	-0.5301	-0.26146	-0.16348	-0.21926	-0.35006	-0.3704
-0.28486	-0.37481	-0.070749	-0.50334	-0.19091	-0.027394	-0.20405	-0.22825	-0.57509	-0.48963	0.14648	-0.49325	-0.14546	-0.14437	-0.1573	-0.080532	-0.47015	-0.15902	-0.50139	-0.28053	-0.22184	-0.24809	-0.40967	-0.34806
-0.35667	-0.43334	-0.049016	-0.47236	-0.23702	0.017588	-0.30165	-0.29404	-0.5158	-0.45846	0.14026	-0.46809	-0.12823	-0.10935	-0.19244	-0.10545	-0.46305	-0.18441	-0.49158	-0.28769	-0.26015	-0.25655	-0.39077	-0.35619
-0.41374	-0.46766	0.0038879	-0.43827	-0.39107	-0.027412	-0.27998	-0.31606	-0.38103	-0.46478	0.12594	-0.49355	-0.11083	-0.10719	-0.26514	-0.12203	-0.42523	-0.19145	-0.42175	-0.31987	-0.25455	-0.2702	-0.3372	-0.40963
-0.49646	-0.49811	-0.0074427	-0.44887	-0.39889	-0.060068	-0.20164	-0.28655	-0.33893	-0.40204	0.061737	-0.47055	-0.11109	-0.14032	-0.25375	-0.12312	-0.42326	-0.21493	-0.38377	-0.30169	-0.26571	-0.25803	-0.33423	-0.44237
-0.56118	-0.57011	-0.051112	-0.45704	-0.37325	-0.10092	-0.19212	-0.31991	-0.37893	-0.52927	0.022662	-0.5297	-0.077258	-0.14721	-0.29492	-0.11716	-0.42745	-0.16071	-0.38029	-0.35492	-0.24519	-0.23832	-0.33231	-0.43647
-0.59937	-0.55909	-0.034155	-0.45979	-0.46912	-0.027975	-0.2445	-0.3243	-0.40094	-0.56585	0.10647	-0.46406	-0.10756	-0.14718	-0.32951	-0.089255	-0.46103	-0.16708	-0.37286	-0.3922	-0.22443	-0.27371	-0.34462	-0.46194
-0.60212	-0.61853	-0.013039	-0.46057	-0.42075	-0.029048	-0.27647	-0.31477	-0.39979	-0.52941	0.10061	-0.55687	-0.064043	-0.21142	-0.39995	-0.11542	-0.43526	-0.16789	-0.3907	-0.44124	-0.22108	-0.29209	-0.39165	-0.46066
-0.5873	-0.65359	-0.043778	-0.48037	-0.48655	-0.13346	-0.37961	-0.44568	-0.36063	-0.4588	0.078519	-0.54816	-0.11415	-0.26134	-0.34573	-0.14527	-0.42087	-0.14855	-0.38739	-0.44448	-0.15595	-0.25914	-0.45226	-0.50158
-0.60348	-0.59264	0.033105	-0.51208	-0.34995	-0.18037	-0.439	-0.48576	-0.3634	-0.5149	0.14434	-0.53244	-0.088831	-0.24455	-0.27205	-0.077101	-0.38536	-0.22397	-0.30803	-0.40459	-0.12242	-0.28028	-0.4744	-0.54979
-0.64368	-0.56437	-0.11577	-0.49443	-0.38462	-0.13028	-0.5179	-0.48085	-0.37396	-0.57747	0.20753	-0.60052	-0.057718	-0.24401	-0.23328	-0.072833	-0.39609	-0.26508	-0.22735	-0.35779	-0.15618	-0.30336	-0.46637	-0.604
-0.73289	-0.5523	-0.14218	-0.41922	-0.33332	-0.1127	-0.47081	-0.5181	-0.41425	-0.68657	0.15284	-0.61084	-0.049633	-0.25607	-0.35988	-0.089168	-0.42111	-0.30064	-0.17544	-0.3325	-0.1578	-0.30034	-0.50522	-0.60979
-0.75042	-0.54836	-0.20226	-0.42894	-0.35742	-0.14402	-0.39577	-0.43691	-0.41394	-0.7647	0.081428	-0.71085	-0.099396	-0.25255	-0.3227	-0.1011	-0.4543	-0.26847	-0.1673	-0.35155	-0.087935	-0.32399	-0.4879	-0.59711
-0.72833	-0.53267	-0.15822	-0.45531	-0.31765	-0.043162	-0.32731	-0.41036	-0.41038	-0.7703	0.077311	-0.71938	-0.10718	-0.24714	-0.26206	-0.16983	-0.49448	-0.24858	-0.19474	-0.38914	-0.047565	-0.31183	-0.49746	-0.61462
-0.74018	-0.68529	-0.25291	-0.46375	-0.397	-0.12724	-0.39739	-0.52712	-0.40037	-0.65174	0.078892	-0.73559	-0.018001	-0.25187	-0.19658	-0.21567	-0.50513	-0.27718	-0.30529	-0.37331	-0.089931	-0.25545	-0.47444	-0.56306
-0.77313	-0.58489	-0.27391	-0.47003	-0.45305	-0.13884	-0.39518	-0.44039	-0.48154	-0.63104	0.038044	-0.74074	-0.081772	-0.30578	-0.19694	-0.25273	-0.49024	-0.30257	-0.34975	-0.33883	-0.053868	-0.2269	-0.5004	-0.55225
-0.74946	-0.6468	-0.31819	-0.52443	-0.50232	-0.090464	-0.34087	-0.53543	-0.52895	-0.65046	0.043394	-0.6189	-0.16073	-0.37142	-0.21223	-0.23684	-0.47501	-0.32734	-0.38977	-0.32251	-0.089366	-0.21576	-0.54952	-0.58763
-0.74104	-0.60842	-0.29288	-0.53291	-0.5328	-0.10474	-0.34104	-0.55899	-0.44679	-0.54212	0.066247	-0.57084	-0.059222	-0.40972	-0.18317	-0.18885	-0.45607	-0.33832	-0.42094	-0.3466	-0.089621	-0.23039	-0.54337	-0.56663
-0.82339	-0.45696	-0.30611	-0.52759	-0.47099	-0.11018	-0.31608	-0.52481	-0.33405	-0.52169	0.058245	-0.49887	-0.10117	-0.46326	-0.15605	-0.12572	-0.42167	-0.38001	-0.51058	-0.39967	-0.0775	-0.21707	-0.49571	-0.52031
-0.82235	-0.4581	-0.33105	-0.56329	-0.60283	-0.18941	-0.29062	-0.53095	-0.30241	-0.70926	0.053199	-0.52765	-0.063236	-0.4525	-0.27234	-0.10831	-0.39295	-0.3956	-0.57574	-0.4354	-0.091285	-0.19859	-0.49053	-0.4833
-0.84214	-0.46566	-0.26466	-0.59235	-0.66763	-0.1842	-0.29554	-0.56587	-0.2387	-0.64303	0.040801	-0.53171	-0.0072942	-0.42419	-0.28506	-0.090111	-0.40667	-0.44801	-0.55005	-0.41297	-0.12313	-0.21591	-0.50617	-0.50292
-0.84088	-0.43176	-0.26674	-0.56358	-0.62164	-0.20966	-0.26978	-0.51446	-0.18231	-0.72606	-0.014599	-0.50896	-0.043809	-0.42525	-0.35481	-0.083665	-0.3995	-0.45629	-0.53698	-0.45726	-0.18603	-0.15532	-0.53659	-0.56102
-0.82748	-0.48455	-0.28703	-0.5368	-0.58559	-0.095264	-0.28489	-0.4031	-0.29783	-0.76848	-0.068863	-0.57155	-0.14693	-0.40957	-0.30567	-0.11008	-0.40369	-0.38597	-0.47333	-0.52432	-0.20224	-0.11967	-0.52798	-0.57314
-0.80413	-0.46421	-0.27628	-0.59403	-0.44583	-0.17049	-0.32005	-0.39452	-0.42095	-0.63558	-0.07289	-0.60099	-0.2128	-0.41571	-0.28132	-0.14886	-0.33249	-0.34489	-0.46089	-0.51291	-0.22347	-0.14396	-0.43815	-0.5569
-0.76955	-0.51719	-0.29404	-0.68082	-0.50587	-0.20889	-0.31372	-0.37779	-0.49472	-0.72712	-0.11095	-0.51525	-0.18626	-0.42344	-0.25917	-0.2055	-0.37998	-0.31228	-0.4809	-0.51228	-0.20139	-0.14685	-0.41739	-0.52024
-0.75729	-0.46494	-0.30425	-0.69642	-0.55317	-0.22782	-0.28041	-0.39781	-0.49764	-0.67603	-0.15658	-0.48056	-0.097027	-0.40854	-0.21841	-0.2076	-0.40527	-0.2843	-0.55043	-0.4756	-0.13866	-0.19086	-0.3751	-0.44903
-0.78346	-0.44664	-0.29955	-0.65894	-0.50638	-0.2097	-0.29113	-0.42817	-0.44192	-0.69863	-0.093392	-0.52998	-0.10771	-0.36771	-0.21723	-0.19847	-0.42186	-0.28668	-0.59872	-0.43192	-0.15309	-0.23702	-0.35652	-0.40671
-0.77587	-0.43255	-0.27882	-0.6759	-0.59057	-0.12326	-0.26898	-0.37723	-0.44858	-0.70216	-0.019449	-0.53927	-0.16049	-0.31297	-0.27402	-0.18765	-0.41963	-0.30367	-0.61714	-0.43462	-0.13623	-0.28548	-0.35977	-0.39574
-0.72476	-0.4552	-0.31186	-0.68045	-0.47614	-0.096531	-0.23722	-0.26445	-0.53362	-0.60413	0.049659	-0.5478	-0.11264	-0.26564	-0.21251	-0.15666	-0.33356	-0.38826	-0.65613	-0.38472	-0.048393	-0.29535	-0.38324	-0.41906
-0.7569	-0.50503	-0.25083	-0.73017	-0.59399	-0.078792	-0.27702	-0.331	-0.53201	-0.63296	0.066184	-0.51823	-0.033465	-0.27676	-0.20206	-0.1601	-0.34055	-0.45606	-0.5937	-0.40812	-0.020791	-0.27535	-0.41375	-0.38428
-0.81273	-0.62261	-0.34056	-0.81394	-0.6046	-0.094993	-0.34262	-0.40165	-0.56362	-0.49366	0.045555	-0.48635	0.010888	-0.29489	-0.29141	-0.18738	-0.36773	-0.46917	-0.61823	-0.39842	-0.0056647	-0.2838	-0.50034	-0.373
-0.79158	-0.63618	-0.3794	-0.73876	-0.58058	-0.20286	-0.39886	-0.42884	-0.59652	-0.4724	-0.026042	-0.55094	0.11944	-0.30379	-0.37673	-0.20351	-0.38976	-0.44353	-0.61242	-0.34802	0.0038958	-0.25717	-0.5088	-0.35896
-0.76916	-0.57227	-0.35626	-0.66223	-0.61794	-0.21884	-0.36344	-0.48505	-0.52378	-0.63092	-0.074824	-0.55113	0.13471	-0.31759	-0.30352	-0.2257	-0.41158	-0.46327	-0.53077	-0.33117	-0.010677	-0.19741	-0.49256	-0.3321
-0.73699	-0.52783	-0.41763	-0.66414	-0.4424	-0.18169	-0.33839	-0.40192	-0.49695	-0.50238	-0.016678	-0.53992	0.043549	-0.38285	-0.26533	-0.25429	-0.39105	-0.43434	-0.5457	-0.34547	0.012676	-0.14808	-0.48029	-0.32133
-0.73207	-0.50143	-0.43912	-0.65339	-0.43126	-0.11036	-0.30524	-0.38797	-0.44241	-0.56683	0.0092343	-0.51723	0.031471	-0.45275	-0.35441	-0.27624	-0.342	-0.38965	-0.56412	-0.37471	-0.12998	-0.11793	-0.52975	-0.30804
-0.77667	-0.4721	-0.39394	-0.56423	-0.25547	-0.14965	-0.32652	-0.43288	-0.37546	-0.44412	-0.013091	-0.46753	0.0098823	-0.45549	-0.40953	-0.34769	-0.33642	-0.42606	-0.53981	-0.40746	-0.065144	-0.13169	-0.49859	-0.36396
-0.78559	-0.52811	-0.3682	-0.50621	-0.237	-0.072849	-0.31154	-0.45877	-0.3691	-0.59189	-0.057382	-0.32377	-0.018541	-0.41	-0.52714	-0.34616	-0.39564	-0.4026	-0.53946	-0.51048	-0.13935	-0.18682	-0.46379	-0.42763
-0.80141	-0.57568	-0.35801	-0.47835	-0.38095	-0.017469	-0.25943	-0.47364	-0.40142	-0.46772	-0.12584	-0.28244	-0.022537	-0.33331	-0.5454	-0.30311	-0.39261	-0.42496	-0.58853	-0.5962	-0.16086	-0.20096	-0.49947	-0.40387
-0.82666	-0.59119	-0.41957	-0.50064	-0.31324	0.015477	-0.23619	-0.53021	-0.38816	-0.43961	-0.13502	-0.28588	-0.1415	-0.27436	-0.44492	-0.30572	-0.42724	-0.38694	-0.57215	-0.56359	-0.11652	-0.17787	-0.46881	-0.37782
-0.80026	-0.66732	-0.28633	-0.46282	-0.32012	0.024312	-0.32128	-0.4966	-0.43685	-0.44894	-0.1665	-0.35388	-0.12125	-0.24363	-0.44336	-0.27763	-0.41053	-0.37946	-0.51392	-0.5441	-0.088825	-0.14761	-0.4119	-0.33957
-0.73813	-0.71952	-0.40024	-0.42354	-0.17957	-0.090244	-0.35085	-0.53096	-0.47342	-0.54724	-0.19206	-0.39045	-0.14116	-0.20647	-0.43055	-0.23737	-0.33382	-0.30835	-0.43029	-0.50174	-0.10546	-0.1179	-0.34261	-0.36033
-0.68324	-0.61869	-0.36044	-0.45891	-0.094154	-0.066322	-0.38209	-0.49637	-0.46515	-0.30501	-0.15264	-0.39179	-0.076264	-0.16469	-0.38419	-0.27665	-0.32354	-0.24982	-0.351	-0.48509	-0.077303	-0.090397	-0.30131	-0.34208
-0.61586	-0.6359	-0.33374	-0.53941	-0.13627	-0.15686	-0.42717	-0.50511	-0.48162	-0.26927	-0.1056	-0.41159	-0.0064984	-0.1317	-0.41367	-0.31526	-0.31813	-0.21358	-0.22709	-0.4732	-0.12473	-0.09607	-0.25381	-0.31861
-0.56419	-0.67146	-0.29171	-0.47411	-0.28741	-0.1288	-0.38154	-0.45026	-0.49379	-0.21989	-0.11881	-0.41625	-0.013805	-0.11911	-0.29276	-0.26957	-0.34056	-0.20969	-0.17901	-0.54664	-0.064664	-0.11255	-0.23582	-0.29052
-0.48154	-0.50975	-0.25638	-0.38467	-0.26295	-0.098898	-0.26766	-0.39558	-0.4068	-0.24659	-0.13456	-0.35067	0.011868	-0.09209	-0.24906	-0.31142	-0.37929	-0.20063	-0.10351	-0.57381	-0.02722	-0.12849	-0.23598	-0.25558
-0.42038	-0.45572	-0.30547	-0.38531	-0.3192	-0.046455	-0.20665	-0.40276	-0.32964	-0.25867	-0.12368	-0.19201	0.0762	-0.056351	-0.22258	-0.39939	-0.36128	-0.19084	-0.067746	-0.54304	-0.050635	-0.18014	-0.22551	-0.23145
-0.34442	-0.42486	-0.24263	-0.36552	-0.49653	-0.16232	-0.17787	-0.39564	-0.33124	-0.41344	-0.17816	-0.21908	0.021836	-0.075091	-0.23546	-0.39718	-0.36338	-0.17977	-0.022273	-0.59855	-0.065345	-0.22085	-0.20635	-0.25555
-0.25775	-0.3433	-0.25373	-0.44618	-0.46743	-0.10166	-0.12791	-0.4663	-0.29725	-0.41223	-0.16801	-0.20707	0.0515	-0.10241	-0.27721	-0.43977	-0.32273	-0.22656	-0.041882	-0.65446	-0.091899	-0.1945	-0.2598	-0.26892
-0.25487	-0.31014	-0.26752	-0.48448	-0.37679	0.01514	-0.16924	-0.42355	-0.20359	-0.46607	-0.11004	-0.37824	0.079018	-0.13793	-0.35131	-0.4381	-0.26078	-0.291	-0.085203	-0.67241	-0.082869	-0.15677	-0.23204	-0.29422
