# Supplementary material for: Timing variability of sensorimotor integration during vocalization in individuals who stutter
Source: Sci Rep. 2018 Nov 5;8:16340. doi: 10.1038/s41598-018-34517-1 (PMC6218511; doi:10.1038/s41598-018-34517-1)
Supplement: Supplementary file 2 — Dataset 1 [file 41598_2018_34517_MOESM2_ESM.zip › compens-stutt-behav-scireports-supplementary-material/AC2044_control.txt]

-0.053192	-0.0038495	0.11109	0.19603	-0.0082846	-0.092742	0.0035879	0.023268	-0.051544	-0.069843	0.10224	0.1395	0.14169	0.1105	-0.016016	-0.088567	-0.23539	0.10328	0.25276	0.041952	0.090705	-0.037448	-0.213	-0.15912	-0.31335	0.28182
-0.037765	0.041462	0.11583	0.1246	0.0036822	-0.088478	0.01783	-0.014806	-0.10934	-0.074088	0.078235	0.15766	0.17447	0.1518	-0.070521	-0.069281	-0.27706	0.11663	0.23403	0.016639	0.14089	-0.026889	-0.15099	-0.16448	-0.30319	0.26755
-0.099925	0.10167	0.10313	0.032586	0.014487	-0.077922	0.07768	-0.037757	-0.11453	-0.055575	0.035107	0.19266	0.21116	0.21762	-0.097011	-0.058314	-0.31907	0.16569	0.12889	-0.016579	0.2349	-0.07349	-0.068505	-0.14792	-0.25161	0.20938
-0.10119	0.16675	0.071631	0.0098434	-0.0014161	-0.068279	0.11147	-0.046383	-0.15306	-0.087595	-0.026413	0.20225	0.25035	0.25844	-0.14536	-0.03868	-0.32629	0.15222	0.042939	-0.035056	0.28439	-0.095569	0.005073	-0.15908	-0.2519	0.13942
-0.1019	0.11371	0.045026	-0.034187	-0.037148	-0.048526	0.09358	-0.022333	-0.15316	-0.12396	-0.093425	0.2058	0.28153	0.30762	-0.20027	0.026692	-0.3139	0.16253	-0.00023795	-0.021928	0.28103	-0.049717	0.030493	-0.23576	-0.2844	0.081557
-0.080378	0.069612	0.088643	-0.044314	-0.05522	-0.099822	0.081701	0.024641	-0.14389	-0.15061	-0.1353	0.1907	0.29397	0.34301	-0.2308	0.091923	-0.26897	0.1223	-0.0069205	-0.053404	0.27179	-0.031855	0.0062754	-0.17826	-0.27573	0.05105
-0.086097	0.020016	0.088041	-0.042342	-0.081931	-0.10037	0.072094	0.05819	-0.12122	-0.14464	-0.15982	0.17461	0.32998	0.36629	-0.226	0.14473	-0.26067	0.048048	-0.034489	-0.11167	0.27894	-0.0018864	-0.048372	-0.19971	-0.25383	0.047483
-0.067072	0.033078	0.068241	-0.0072651	-0.067919	-0.14254	0.053394	0.12875	-0.063002	-0.090615	-0.17665	0.17178	0.36286	0.36826	-0.19002	0.12402	-0.22942	0.0022493	-0.0056954	-0.1456	0.28181	0.054411	-0.0971	-0.20365	-0.22912	0.056557
-0.044659	0.075028	0.047769	0.025225	-0.10378	-0.19826	0.054905	0.15915	-0.081406	-0.067091	-0.12546	0.22191	0.36697	0.36544	-0.14123	0.095309	-0.15283	0.069172	-0.011146	-0.15017	0.22885	0.1197	-0.12668	-0.31754	-0.15408	0.072793
-0.043471	0.092788	-0.018611	0.083684	-0.034886	-0.15144	0.069973	0.16792	-0.098975	-0.042591	-0.14895	0.23933	0.34525	0.33279	-0.096412	0.054281	-0.12619	0.059503	0.015039	-0.11404	0.18473	0.17912	-0.11969	-0.33882	-0.094482	0.086533
-0.044301	0.11401	-0.082555	0.082449	-0.040956	-0.14009	0.094636	0.11771	-0.088352	0.0080172	-0.16733	0.24934	0.33848	0.3115	-0.070673	0.00089612	-0.12655	0.051244	-0.0012773	-0.056321	0.13531	0.1994	-0.074338	-0.31701	0.0019024	0.093835
-0.10056	0.077526	-0.11292	0.026836	-0.048417	-0.12825	0.10732	0.064806	-0.057233	0.023425	-0.15733	0.25331	0.32529	0.27953	-0.068656	-0.039827	-0.15102	0.065622	0.025071	-0.076861	0.12346	0.21696	-0.013293	-0.2922	0.059127	0.087314
-0.07859	0.022282	-0.1156	-0.017161	-0.052078	-0.073666	0.071895	0.068087	-0.096776	0.017773	-0.11278	0.25225	0.28145	0.28349	-0.074087	-0.048579	-0.12852	0.11247	0.045946	-0.13758	0.13363	0.20526	0.034028	-0.2197	0.10408	0.06408
-0.048818	-0.039676	-0.059182	-0.071448	-0.04837	-0.023238	0.052291	0.11191	-0.11338	0.014925	-0.089918	0.24327	0.24289	0.26844	-0.073658	-0.053309	-0.051159	0.14998	0.063482	-0.13825	0.10164	0.17683	0.037679	-0.16314	0.14438	0.042826
-0.062639	-0.056813	-0.046957	-0.11361	-0.06226	-0.049677	0.062511	0.093932	-0.11516	0.013202	-0.08763	0.23887	0.24257	0.20819	-0.065146	-0.030165	0.033512	0.13301	0.091244	-0.13277	0.056487	0.18666	-0.010922	-0.15779	0.17166	0.046251
-0.021605	-0.067199	-0.092284	-0.15089	-0.028203	-0.078174	0.058902	0.061852	-0.1292	0.017574	-0.073959	0.20126	0.28542	0.1926	-0.052389	-0.0082496	0.050571	0.14854	0.18308	-0.16965	-0.037403	0.2269	-0.086491	-0.16074	0.17922	0.077046
0.011607	-0.036887	-0.16263	-0.20319	-0.046783	-0.13688	0.05951	8.0594e-05	-0.12545	-0.0057678	-0.063928	0.14104	0.3059	0.16423	-0.031618	-0.011451	-0.0046299	0.10395	0.28423	-0.20122	-0.12261	0.22535	-0.1543	-0.14095	0.18324	0.11414
0.0070069	-0.018254	-0.21233	-0.1901	-0.052442	-0.14528	0.054695	-0.071407	-0.066248	-0.031755	-0.082218	0.10927	0.28609	0.14432	-0.0066304	-0.016651	-0.027024	0.061469	0.27408	-0.19293	-0.14789	0.22398	-0.19342	-0.1372	0.19169	0.10503
0.006717	-0.025671	-0.2282	-0.19267	-0.095782	-0.12042	0.037175	-0.096973	-0.074507	-0.055932	-0.082182	0.12008	0.26111	0.13705	0.017799	-0.060507	0.009214	0.073827	0.22647	-0.15823	-0.13164	0.2514	-0.22732	-0.10559	0.16571	0.076402
0.026845	0.00057917	-0.21648	-0.15016	-0.051192	-0.073822	0.036648	-0.097582	-0.018627	-0.072525	-0.094134	0.10291	0.20682	0.111	0.050399	-0.077219	0.085573	0.069231	0.15934	-0.14452	-0.10379	0.24468	-0.29509	-0.024133	0.11892	0.088854
0.0097595	0.068931	-0.18353	-0.020708	-0.022092	-0.0064805	0.018084	-0.13461	-0.034182	-0.046124	-0.08131	0.062584	0.17941	0.15292	0.080442	-0.089021	0.13728	0.074913	0.13935	-0.17136	-0.058258	0.20652	-0.33235	0.045726	0.10455	0.1023
-0.067655	0.10992	-0.11944	0.01866	-0.010539	0.030141	0.0079259	-0.13883	-0.077368	-0.010895	-0.064794	0.070517	0.14558	0.07866	0.10313	-0.11035	0.16454	0.057059	0.13315	-0.23118	-0.0066805	0.15981	-0.30488	0.11613	0.034719	0.098531
-0.14222	0.094843	-0.081219	0.055666	-0.047876	-0.020885	0.03279	-0.10236	-0.082646	-0.014618	-0.011499	0.056732	0.10737	0.035706	0.13874	-0.14518	0.16883	-0.00039512	0.11258	-0.25458	0.030264	0.10904	-0.25984	0.12039	-0.018548	0.1024
-0.16703	0.080423	-0.10076	0.063924	0.019477	-0.065693	0.038005	-0.041512	-0.13525	-0.025951	0.020972	0.02887	0.11986	0.0065492	0.15341	-0.1484	0.156	-0.049045	0.069562	-0.22184	0.04482	0.096401	-0.19825	0.06678	-0.048815	0.11625
-0.17617	0.062958	-0.038782	0.0048398	-0.021955	-0.047558	0.040496	0.0081882	-0.16362	-0.030083	0.038643	0.016642	0.15069	0.0082756	0.11796	-0.14378	0.10624	-0.096734	0.026316	-0.13207	0.050973	0.11091	-0.13911	0.032113	-0.058737	0.1255
-0.19426	-0.0074822	-0.023201	0.0030648	0.045875	-0.055768	0.057815	0.024297	-0.11781	-0.0018529	0.057876	0.0011098	0.13994	-0.025511	0.045896	-0.14545	0.091757	-0.1036	-0.052805	-0.062501	0.036924	0.14078	-0.084633	-0.0027125	-0.013885	0.099725
-0.16728	-0.053913	-0.053394	0.010291	0.045499	-0.062328	0.050577	0.026502	-0.039952	-0.00092332	0.088735	-0.014781	0.13248	-0.025123	-0.02597	-0.14399	0.10476	-0.079101	-0.16083	-0.082016	0.022336	0.1734	-0.034878	-0.025235	-0.019051	0.036409
-0.12752	-0.048791	-0.060663	0.022704	0.0036997	-0.062087	0.024978	0.017458	0.01209	0.0079807	0.076188	-0.044612	0.095275	0.0043737	-0.042861	-0.12217	0.083152	-0.069803	-0.16061	-0.081834	-0.0064249	0.13415	-0.034126	-0.027904	-0.020921	-0.0030147
-0.053063	-0.021074	-0.021119	0.0053772	-0.014962	-0.0085606	-0.011182	-0.00060551	0.023466	-0.0049281	0.10209	-0.021791	0.029292	0.0045555	-0.027911	-0.077265	0.04351	-0.037349	-0.058873	-0.049905	-0.011753	0.039608	-0.024085	0.0076448	-0.0075711	0.0068602
0	0	0	0	0	0	0	0	0	0	0	0	0	0	0	0	0	0	0	0	0	0	0	0	0	0
0.042195	-0.0078369	0.026346	0.0049791	-0.030308	0.070376	0.045883	-0.00075984	0.007572	0.026937	-0.053195	0.0086387	-0.022347	-0.042775	0.047865	0.033963	-0.033379	0.0059845	0.066348	-0.020913	-0.0083751	0.00070658	-0.0032914	-0.021482	0.0012567	-0.044433
0.0088143	-0.027155	-0.017828	-0.027173	-0.072024	0.1324	0.066057	0.013165	0.039908	0.027633	-0.076673	0.030481	-0.079153	-0.023569	0.062771	0.022541	-0.075837	-0.0010311	0.10609	-0.052916	0.023912	0.052999	-0.0080362	-0.03588	0.010666	-0.08609
-0.032243	-0.022152	0.027566	-0.086796	-0.056541	0.14891	0.097298	0.034255	0.012485	0.043677	-0.11587	0.059895	-0.085681	0.10094	0.056661	-0.013954	-0.089428	-0.0086664	0.12088	-0.017138	0.055039	0.076021	-0.048958	-0.044502	0.0088293	-0.10545
-0.069958	0.032249	0.025271	-0.10941	-0.033677	0.13128	0.089845	0.042674	-0.024088	0.09164	-0.15485	0.10904	-0.067857	0.1288	0.040164	-0.033066	-0.10977	-0.012135	0.16377	-0.051912	0.065465	0.037535	-0.10459	-0.027464	0.015046	-0.13885
-0.12744	0.11003	-0.0037758	-0.11139	-0.014329	0.15693	0.046751	0.050006	-0.05739	0.070105	-0.18831	0.056575	-0.024791	0.2308	0.008419	0.017393	-0.11706	0.0017154	0.18784	-0.12242	0.087837	0.021379	-0.14951	-0.061383	-0.012985	-0.19844
-0.12502	0.14392	-0.0021195	-0.16335	0.067627	0.16501	0.051095	0.065459	-0.12758	0.090242	-0.18306	0.016353	0.073146	0.29331	-0.0010726	0.06331	-0.13698	0.022655	0.17292	-0.16017	0.086439	0.030759	-0.14782	-0.12172	-0.052361	-0.20183
-0.18095	0.15753	0.01609	-0.21478	-0.011099	0.10889	0.026255	0.038274	-0.12231	0.060871	-0.15714	0.036376	0.1339	0.33737	0.0033192	0.098523	-0.15711	0.04719	0.19132	-0.17805	0.060073	0.023543	-0.10203	-0.13701	-0.053835	-0.19681
-0.22875	0.15459	-0.015627	-0.20187	-0.025787	0.066627	-0.037053	0.015544	-0.13604	0.050432	-0.16156	0.019079	0.16588	0.33801	0.022277	0.062916	-0.18487	0.030136	0.26143	-0.18486	-0.011087	0.019911	-0.037821	-0.11604	-0.018796	-0.18499
-0.26237	0.13743	-0.030293	-0.22343	-0.021512	0.044959	-0.058584	0.0071672	-0.1684	0.040579	-0.21401	-0.015494	0.17543	0.25895	0.049312	0.013514	-0.20412	0.01274	0.31812	-0.21319	-0.055971	0.044958	0.039064	-0.04995	0.0080672	-0.09959
-0.29558	0.18531	-0.048721	-0.19183	-0.041453	0.01029	-0.010447	-0.006228	-0.17371	0.032851	-0.20969	-0.062562	0.1826	0.26463	0.062485	-0.014945	-0.22617	0.058389	0.3357	-0.23665	-0.031131	0.079902	0.087872	-0.11084	0.019195	0.0030301
-0.25508	0.2432	-0.050331	-0.14829	-0.018903	-0.054354	0.036908	0.026444	-0.19308	0.054273	-0.17556	-0.037343	0.18624	0.21775	0.070097	-0.060311	-0.17281	0.10278	0.3428	-0.23507	-0.018271	0.078217	0.080982	-0.15969	0.034475	0.093057
-0.24026	0.25478	-0.059768	-0.17303	-0.035524	-0.089702	0.013398	0.01241	-0.18013	0.055976	-0.25416	0.00079575	0.15294	0.20083	0.04651	-0.075598	-0.16035	0.13401	0.29987	-0.2153	-0.046953	0.065096	0.081118	-0.17568	0.046638	0.16619
-0.16601	0.28002	-0.026124	-0.16373	-0.034007	-0.085433	0.0078213	0.012931	-0.19871	0.10773	-0.30755	0.065787	0.091826	0.19459	0.024845	-0.068036	-0.15257	0.083998	0.25352	-0.19558	-0.065114	0.065485	0.1187	-0.2303	0.05767	0.19998
-0.10931	0.24736	-0.037046	-0.16457	-0.035119	-0.074148	-0.014871	0.046058	-0.20313	0.18252	-0.35978	0.12369	0.061533	0.17315	0.031891	-0.082592	-0.11592	0.011295	0.22659	-0.21817	-0.093447	0.080026	0.14842	-0.24169	0.053211	0.22482
-0.097795	0.1699	-0.042585	-0.18906	-0.018502	-0.10006	-0.041714	0.012471	-0.25146	0.15502	-0.38408	0.14547	0.081031	0.19035	0.049115	-0.092888	-0.077707	-0.0052447	0.16466	-0.26774	-0.068475	0.066544	0.14295	-0.19404	-0.0031743	0.2409
-0.071877	0.059555	-0.082241	-0.17198	0.025864	-0.17245	-0.039507	-0.021758	-0.26362	0.14716	-0.43079	0.13575	0.098129	0.2316	0.06997	-0.054691	-0.057017	-0.023187	0.11503	-0.30435	-0.026043	0.02779	0.080152	-0.14405	-0.023842	0.26848
-0.062476	-0.014456	-0.11163	-0.20224	0.014103	-0.17789	-0.030542	-0.051562	-0.23876	0.13123	-0.45192	0.15085	0.12343	0.25322	0.093438	-0.022021	-0.019702	-0.0065373	0.12377	-0.32418	-0.0052401	0.028992	0.029669	-0.11832	-0.052358	0.30333
-0.083612	-0.054433	-0.095285	-0.12984	-0.0077812	-0.19153	-0.0020458	-0.11531	-0.22488	0.11611	-0.39051	0.20041	0.1511	0.21702	0.090465	0.012174	0.014193	-0.001316	0.14514	-0.31048	0.02514	0.054087	0.041324	-0.1129	-0.042192	0.33215
-0.072778	-0.091035	-0.071517	-0.097205	-0.042543	-0.1928	-0.012684	-0.1596	-0.16517	0.10106	-0.38549	0.19614	0.14571	0.13446	0.046807	-0.0028221	0.01019	-0.0030102	0.21042	-0.26768	0.042545	0.085788	0.063818	-0.081205	-0.022687	0.35423
-0.088417	-0.14416	-0.042689	-0.082532	-0.10426	-0.14339	-0.028356	-0.194	-0.18654	0.13243	-0.38079	0.14248	0.13257	0.00301	0.024508	-0.056066	-0.066049	-0.0030049	0.2385	-0.21342	0.053059	0.14769	0.059168	-0.082036	-0.016103	0.37075
-0.054429	-0.16589	-0.038967	-0.068905	-0.085683	-0.068531	-0.017362	-0.21528	-0.2093	0.13495	-0.43093	0.11653	0.10107	-0.18586	0.029497	-0.12732	-0.16832	0.052051	0.21921	-0.17923	0.028707	0.1638	0.042083	-0.032553	-0.051277	0.37327
0.023948	-0.12159	0.012903	-0.034119	-0.063637	-0.0041741	-0.030397	-0.22303	-0.21501	0.16102	-0.44105	0.12502	0.064848	-0.26891	0.048494	-0.2025	-0.20844	0.052866	0.2076	-0.2202	-0.020716	0.14363	0.020177	0.016564	-0.11796	0.35412
0.061799	-0.029523	0.050454	-0.026654	-0.061912	0.01679	-0.038905	-0.23772	-0.20984	0.20595	-0.44032	0.078423	0.066059	-0.25354	0.10188	-0.21745	-0.16946	-0.01624	0.17368	-0.25963	-0.062986	0.11709	-0.011978	-0.01686	-0.1003	0.32776
0.077875	-0.031255	0.030918	-0.057585	-0.0144	0.071678	-0.045862	-0.26728	-0.18514	0.23589	-0.38917	0.055741	0.086043	-0.26812	0.16554	-0.16476	-0.12841	-0.10603	0.14744	-0.25187	-0.11343	0.11528	-0.036165	0.066372	-0.094562	0.30984
0.074151	-0.033528	0.025773	-0.051735	-0.086132	0.084278	-0.10068	-0.30527	-0.1614	0.20137	-0.35344	0.0057186	0.07697	-0.27934	0.2016	-0.15014	-0.1025	-0.17223	0.15278	-0.237	-0.16973	0.16873	-0.057898	0.19032	-0.10251	0.32192
0.11376	0.0010252	0.011241	-0.016441	-0.09358	0.084397	-0.090611	-0.33285	-0.15973	0.14913	-0.28889	-0.060626	0.029296	-0.27644	0.1779	-0.21217	-0.083665	-0.14778	0.071888	-0.21385	-0.16157	0.23074	-0.073228	0.24399	-0.11125	0.34556
0.14675	0.032701	-0.00043192	-0.00060072	-0.072648	0.10392	-0.071507	-0.32657	-0.17259	0.084526	-0.24381	-0.075237	-0.019214	-0.29717	0.14721	-0.1849	-0.076057	-0.1209	0.039192	-0.20039	-0.14467	0.28085	-0.056148	0.26949	-0.095554	0.37283
0.14903	0.084988	-0.016289	-0.023873	-0.091582	0.086823	-0.11142	-0.29737	-0.13704	0.0061379	-0.15518	-0.052366	-0.085352	-0.29835	0.14608	-0.12425	-0.075706	-0.12723	0.047764	-0.19275	-0.12227	0.37022	-0.013182	0.36073	-0.036665	0.39723
0.13212	0.095465	-0.031509	-0.068551	-0.08887	0.12024	-0.10532	-0.26936	-0.14594	0.0006497	-0.14951	-0.010132	-0.11554	-0.24114	0.16513	-0.11463	-0.089787	-0.10846	0.096559	-0.19583	-0.11575	0.45954	0.028134	0.47189	-0.0048945	0.39717
0.13706	0.064762	-0.049551	-0.12914	-0.10126	0.09958	-0.057996	-0.16978	-0.16665	0.017484	-0.10185	-0.018069	-0.08957	-0.1346	0.19625	-0.13824	-0.10735	-0.13667	0.13526	-0.17708	-0.14593	0.48793	0.063623	0.5675	0.018086	0.38785
0.10682	0.048429	-0.085842	-0.12872	-0.051084	0.13203	-0.018223	-0.094177	-0.21765	0.063984	-0.031774	0.018207	-0.093078	0.023197	0.19812	-0.14337	-0.1008	-0.12528	0.20924	-0.1527	-0.15631	0.43841	0.10566	0.58105	0.024158	0.37164
0.054319	0.05919	-0.083429	-0.14539	-0.014342	0.12852	0.00081206	-0.02213	-0.13375	0.068148	0.087824	0.023241	-0.11359	0.01679	0.13997	-0.17724	-0.041104	-0.15777	0.27728	-0.15889	-0.13531	0.38188	0.095686	0.56571	-0.0027809	0.36123
-0.037454	0.12332	-0.023748	-0.2644	-0.047771	0.14016	0.011273	-0.015378	-0.096848	0.048698	0.13264	0.015503	-0.072988	0.013641	0.058744	-0.13685	-0.012029	-0.21851	0.27093	-0.14446	-0.13811	0.39773	0.035318	0.49217	-0.047655	0.34514
-0.083816	0.15912	-0.087819	-0.45883	-0.058524	0.11768	0.0030691	-0.083792	-0.034511	0.018199	0.091323	-0.033528	-0.050348	-0.012267	0.028239	-0.11322	-0.028183	-0.28248	0.26995	-0.11434	-0.12582	0.43138	0.017726	0.39709	-0.071544	0.29416
-0.15194	0.17445	-0.15	-0.56464	-0.070008	0.058058	-0.016707	-0.10703	0.0028852	-0.036624	0.01182	-0.071069	-0.044177	0.042633	0.034891	-0.071322	-0.067673	-0.20082	0.26054	-0.10025	-0.14563	0.42184	0.058533	0.27005	-0.094479	0.26846
-0.18545	0.16758	-0.17807	-0.57291	-0.073247	0.068155	0.020032	-0.042167	0.012932	-0.056741	-0.04573	-0.031269	-0.072161	0.27087	0.052945	-0.064626	-0.066447	-0.12785	0.20369	-0.078361	-0.12872	0.42868	0.11962	0.14786	-0.12257	0.25224
-0.19607	0.20071	-0.19679	-0.5421	-0.059478	0.075205	0.04467	0.032999	0.0028889	-0.11815	-0.16809	0.015644	-0.091959	0.37311	0.053731	-0.0095534	-0.072008	-0.092459	0.088794	-0.048334	-0.095677	0.46089	0.15189	-0.02507	-0.11558	0.2098
-0.19075	0.22121	-0.14324	-0.47049	-0.086887	0.091618	0.032725	0.086831	0.022258	-0.15965	-0.27087	0.056115	-0.073932	0.45804	0.03685	0.025978	-0.11311	-0.12633	0.073882	-0.035498	-0.087606	0.42729	0.13441	-0.094579	-0.13655	0.14282
-0.23725	0.20742	-0.091818	-0.42276	-0.069695	0.070411	-0.0030417	0.10846	0.045844	-0.14567	-0.32013	0.10487	-0.036117	0.50092	0.041348	0.009507	-0.13248	-0.12655	0.091782	-0.036429	-0.04391	0.33953	0.10967	-0.20143	-0.15053	0.067221
-0.22006	0.15825	-0.065777	-0.42627	-0.11418	0.086958	-0.10456	0.085488	0.027446	-0.11335	-0.33958	0.13551	-0.064352	0.52653	0.067531	0.021807	-0.16515	-0.12637	0.076183	-0.079099	0.029743	0.23886	0.10208	-0.33658	-0.20064	0.045454
-0.21988	0.14233	-0.092784	-0.35996	-0.044913	0.10948	-0.13519	0.080673	-0.0066254	-0.11453	-0.31156	0.11348	-0.056931	0.51467	0.088007	0.049631	-0.13551	-0.16699	-0.014801	-0.14124	0.067167	0.19987	0.08315	-0.46282	-0.24205	0.053439
-0.2041	0.12668	-0.11154	-0.34442	-0.12081	0.07415	-0.13533	0.070696	-0.010865	-0.10827	-0.25208	0.078851	-0.014677	0.48725	0.096582	0.03827	-0.11153	-0.22002	-0.021042	-0.20597	0.073838	0.18332	0.053657	-0.47279	-0.23699	0.058072
-0.18022	0.11855	-0.21707	-0.27588	-0.084888	0.001629	-0.18044	0.076102	-0.095931	-0.098327	-0.28737	0.060408	0.020002	0.52737	0.06988	0.012932	-0.11875	-0.21466	-0.013222	-0.28086	0.10011	0.22221	0.037149	-0.56554	-0.21457	0.073999
-0.15688	0.092925	-0.26636	-0.1135	-0.046711	-0.039687	-0.21395	0.037483	-0.15584	-0.06141	-0.29386	0.07114	0.056336	0.53711	0.041426	-0.046112	-0.09614	-0.22499	0.0042464	-0.32884	0.15567	0.25219	0.049818	-0.6777	-0.14839	0.098546
-0.12886	0.077799	-0.20881	-0.095094	-0.08613	-0.040065	-0.22337	0.012106	-0.21664	-0.040578	-0.30382	0.02257	0.074878	0.54859	0.044874	-0.077059	-0.05201	-0.22002	0.064479	-0.34225	0.14507	0.26348	0.072123	-0.73396	-0.090836	0.1087
-0.068344	0.079471	-0.18187	-0.11093	-0.070628	-0.064073	-0.17608	-0.0019632	-0.1595	-0.0017116	-0.33448	-0.028801	0.12724	0.5197	0.037748	-0.068535	-0.050516	-0.23739	0.12734	-0.33649	0.10722	0.2532	0.092007	-0.72324	-0.057481	0.11803
-0.01021	0.096114	-0.20048	-0.10644	-0.049097	-0.10956	-0.1455	0.053265	-0.093963	0.040092	-0.30061	-0.032988	0.17013	0.48511	0.029828	-0.075916	-0.020036	-0.24585	0.1925	-0.33785	0.03454	0.28919	0.10656	-0.6816	-0.070485	0.102
-0.036098	0.091488	-0.23153	-0.074938	0.022913	-0.12304	-0.18317	0.10719	-0.078886	0.04096	-0.2675	-0.032688	0.14258	0.37662	0.029831	-0.069847	0.017168	-0.23494	0.23863	-0.33371	0.00020824	0.33819	0.10306	-0.61406	-0.071914	0.070574
-0.04016	0.072919	-0.18487	-0.027753	-0.026707	-0.12753	-0.17681	0.13051	-0.12712	0.039314	-0.24422	-0.049997	0.041143	0.18653	0.035115	-0.036936	0.039955	-0.25493	0.30851	-0.31465	-0.0013789	0.3714	0.0801	-0.54914	-0.093306	0.10938
-0.083274	-0.010203	-0.23728	-0.0032672	-0.12724	-0.13519	-0.14577	0.13458	-0.1454	0.016355	-0.20823	-0.042625	0.020334	0.052343	0.036602	-0.020641	0.052125	-0.26325	0.28925	-0.27991	0.022073	0.36017	0.038023	-0.51668	-0.10722	0.17956
-0.1407	-0.11231	-0.31644	-0.026108	-0.050216	-0.085923	-0.16275	0.13194	-0.15385	0.0094527	-0.20665	0.010403	0.081565	-0.10332	0.024257	-0.0099752	0.088244	-0.24791	0.18921	-0.20751	0.05182	0.35682	-0.00038108	-0.4868	-0.12256	0.23527
-0.13712	-0.1465	-0.34003	-0.062421	-0.16215	-0.10243	-0.14456	0.12229	-0.10666	0.042881	-0.15477	0.068038	0.17397	-0.096674	0.014083	0.011238	0.12251	-0.23613	0.11671	-0.18427	0.054335	0.38949	-0.046029	-0.46151	-0.18981	0.30286
-0.12468	-0.19809	-0.34696	-0.034631	-0.099547	-0.080964	-0.11471	0.11048	-0.14428	0.049343	-0.14004	0.1474	0.24759	-0.071035	0.018634	0.0012934	0.12069	-0.1908	0.083795	-0.1836	0.058615	0.3792	-0.12747	-0.39461	-0.29817	0.34529
-0.046883	-0.23688	-0.36035	0.019783	-0.12026	-0.021479	-0.11528	0.06672	-0.23034	0.013558	-0.12907	0.22729	0.25302	0.082663	-0.0039218	-0.034699	0.096331	-0.19639	0.12187	-0.11503	-0.013224	0.35475	-0.20322	-0.32462	-0.37392	0.32819
-0.0079079	-0.20598	-0.33024	0.061366	-0.18953	0.05025	-0.16059	0.042153	-0.25555	0.0065427	-0.10524	0.28211	0.25059	0.23262	-0.049768	-0.037879	0.043514	-0.21828	0.19446	-0.088249	-0.10768	0.32161	-0.22029	-0.31164	-0.41965	0.31319
0.0095781	-0.21337	-0.33343	0.16708	-0.23105	0.040816	-0.2052	0.02633	-0.28317	-0.026202	-0.061251	0.2651	0.20861	0.28397	-0.052265	-0.05815	0.013994	-0.23842	0.30137	-0.10678	-0.1308	0.32045	-0.17739	-0.2006	-0.36235	0.2891
-0.027321	-0.17068	-0.3318	0.27257	-0.18971	0.033181	-0.23907	0.0029127	-0.24404	0.0032192	-0.02848	0.2105	0.14901	0.28289	-0.027283	-0.040347	0.061659	-0.2671	0.31999	-0.085072	-0.11972	0.34216	-0.10624	-0.11708	-0.31674	0.26778
-0.078431	-0.09785	-0.25507	0.31507	-0.23276	0.0034259	-0.2116	-0.029911	-0.17216	0.054081	-0.032361	0.19791	0.056624	0.26811	0.043643	-0.041816	0.088784	-0.23909	0.29993	-0.063441	-0.1281	0.3617	-0.030825	-0.059381	-0.30902	0.26639
-0.025366	-0.053365	-0.20451	0.33852	-0.14044	0.0047642	-0.17149	-0.07259	-0.21697	0.11518	-0.036239	0.20689	0.019323	0.2833	0.097804	-0.1153	0.13181	-0.23774	0.21292	-0.0435	-0.15311	0.32408	0.02894	0.039355	-0.26461	0.28313
0.067659	-0.039344	-0.17432	0.37086	-0.14581	0.0288	-0.18011	-0.07917	-0.20838	0.11292	-0.071413	0.17858	0.033831	0.33573	0.08925	-0.16167	0.19653	-0.21317	0.11475	-0.02704	-0.17855	0.27358	0.053249	0.088608	-0.22187	0.27024
0.065004	-0.050092	-0.13203	0.38523	-0.11152	-0.01783	-0.17365	-0.052118	-0.15012	0.085515	0.013694	0.073649	0.037331	0.40609	0.058696	-0.17671	0.23053	-0.20285	0.10741	-0.0633	-0.16021	0.21002	0.051543	0.087709	-0.23719	0.24043
0.11137	-0.039907	-0.14952	0.3484	-0.08152	-0.027007	-0.15913	-0.070331	-0.10849	0.093075	0.14774	-0.036478	0.026738	0.47055	0.027313	-0.15137	0.18384	-0.20621	0.11146	-0.11291	-0.16572	0.15534	0.059284	0.097363	-0.2333	0.22554
0.061014	-0.034526	-0.1639	0.31733	-0.1561	-0.055952	-0.17801	-0.086146	-0.070078	0.082706	0.24604	-0.12203	0.029586	0.52605	0.015487	-0.1156	0.11493	-0.17716	0.15102	-0.13591	-0.21373	0.15182	0.12973	0.064426	-0.20038	0.23275
0.014763	-0.072392	-0.19558	0.26621	-0.18938	-0.06591	-0.19819	-0.08953	-0.013459	0.07634	0.2936	-0.12923	-0.0014934	0.53204	0.010773	-0.06438	0.0481	-0.14203	0.19031	-0.14263	-0.24782	0.18717	0.20981	-0.0057471	-0.12987	0.2304
-0.019092	-0.17487	-0.2326	0.19307	-0.18202	-0.083104	-0.20414	-0.052015	0.058076	0.086685	0.25954	-0.1462	-0.01996	0.60281	0.048744	-0.036439	-0.029409	-0.096366	0.1943	-0.16911	-0.20612	0.20665	0.23302	-0.049124	-0.12315	0.17057
-0.058301	-0.19385	-0.22945	0.152	-0.161	-0.11882	-0.21213	0.030811	0.091038	0.091253	0.13462	-0.12868	-0.022723	0.56526	0.10772	-0.020771	-0.1108	0.0065392	0.12971	-0.17268	-0.13444	0.1899	0.18687	-0.072898	-0.096031	0.13032
-0.074606	-0.11647	-0.16692	0.099964	-0.12109	-0.13755	-0.2051	0.059133	0.10162	0.078381	0.066617	-0.12379	-0.044201	0.4951	0.15188	-0.026993	-0.12374	0.11637	0.11132	-0.13445	-0.10887	0.18956	0.096739	-0.11263	-0.084258	0.11752
-0.049267	-0.041724	-0.12687	0.0099256	-0.09555	-0.17155	-0.21042	0.11083	0.10641	0.074103	0.028999	-0.12254	-0.022	0.48945	0.19608	-0.086101	-0.12554	0.1409	0.13927	-0.13277	-0.13953	0.21121	0.066796	-0.14745	-0.093397	0.095068
0.0050796	-0.0084013	-0.095393	-0.023768	-0.060241	-0.10453	-0.21662	0.12186	0.087984	0.081047	0.0035597	-0.076086	-0.032485	0.56171	0.20877	-0.096289	-0.11211	0.11818	0.28391	-0.18233	-0.1559	0.25808	0.045981	-0.15957	-0.1006	0.069139
0.05872	-0.060717	-0.12515	-0.088191	-0.094212	-0.11815	-0.22006	0.10555	0.066717	0.1487	0.0076662	-0.044769	-0.056706	0.65122	0.20066	-0.052767	-0.11049	0.071921	0.35826	-0.24458	-0.11974	0.30568	0.0040692	-0.16622	-0.12668	0.090726
0.015179	-0.072931	-0.18078	-0.11913	-0.09465	-0.061384	-0.1989	0.097294	0.11416	0.24506	0.037653	-0.061499	-0.076929	0.66106	0.18192	-0.027893	-0.19308	0.050645	0.32529	-0.26613	-0.061727	0.36772	0.0094155	-0.25178	-0.20028	0.14829
0.003964	-0.095869	-0.23026	-0.14184	-0.080218	-0.02242	-0.1803	0.12502	0.14717	0.24006	0.049161	-0.10469	-0.1119	0.60055	0.13959	-0.054418	-0.25198	0.030288	0.2763	-0.2487	-0.012877	0.36301	0.018463	-0.23971	-0.27322	0.15888
-0.053199	-0.12512	-0.23899	-0.16779	0.029166	-0.060633	-0.19801	0.13374	0.18854	0.24853	0.052467	-0.13425	-0.14893	0.49396	0.10474	-0.066388	-0.25307	-0.028334	0.20174	-0.22781	0.0036068	0.3579	-0.0077023	-0.21171	-0.25641	0.15747
-0.052121	-0.11367	-0.25688	-0.19856	0.0026129	-0.079803	-0.20503	0.19016	0.20438	0.16292	0.071181	-0.15386	-0.19215	0.51792	0.054478	-0.08044	-0.23274	-0.10897	0.22883	-0.20532	0.050263	0.30356	-0.017139	-0.19249	-0.25593	0.17313
0.0077412	-0.034065	-0.21616	-0.16457	-0.017176	-0.10271	-0.20209	0.2205	0.21854	0.14492	-0.011051	-0.10032	-0.20455	0.51778	0.0076186	-0.089801	-0.15969	-0.19178	0.27264	-0.20211	0.14263	0.19995	-0.017387	-0.19807	-0.2226	0.20555
0.041591	0.098503	-0.1975	-0.137	-0.09961	-0.055433	-0.19554	0.18367	0.20533	0.19001	-0.035446	-0.065348	-0.18373	0.60296	0.012409	-0.1091	-0.12457	-0.24055	0.30151	-0.21243	0.14093	0.15642	0.0081482	-0.2145	-0.17784	0.20929
0.17729	0.20024	-0.19995	-0.12815	-0.17487	-0.0046506	-0.14321	0.1266	0.21094	0.20717	0.011303	-0.057675	-0.19029	0.61055	0.037259	-0.13435	-0.098859	-0.22578	0.30643	-0.19799	0.15616	0.12667	0.075931	-0.19191	-0.17497	0.18987
0.26397	0.2625	-0.16871	-0.14356	-0.18852	-0.060231	-0.10831	0.092396	0.22753	0.25355	0.1716	-0.034966	-0.18588	0.52174	0.064389	-0.14476	-0.10508	-0.18171	0.32277	-0.18679	0.15812	0.16317	0.12308	-0.18872	-0.19567	0.18819
0.31283	0.28398	-0.20693	-0.1525	-0.057568	-0.0074783	-0.13744	0.13349	0.212	0.29054	0.20005	-0.022663	-0.14216	0.41757	0.054407	-0.14476	-0.089835	-0.23228	0.24082	-0.17574	0.16663	0.19299	0.17134	-0.20877	-0.15213	0.17875
0.35701	0.30237	-0.21574	-0.15097	-0.062979	0.019298	-0.12707	0.19008	0.21194	0.29227	0.27687	0.0031622	-0.08722	0.34666	0.0051182	-0.13166	-0.059642	-0.32963	0.16262	-0.11912	0.12704	0.19139	0.20524	-0.17395	-0.07891	0.16741
