# Supplementary material for: Timing variability of sensorimotor integration during vocalization in individuals who stutter
Source: Sci Rep. 2018 Nov 5;8:16340. doi: 10.1038/s41598-018-34517-1 (PMC6218511; doi:10.1038/s41598-018-34517-1)
Supplement: Supplementary file 2 — Dataset 1 [file 41598_2018_34517_MOESM2_ESM.zip › compens-stutt-behav-scireports-supplementary-material/AC2044_down.txt]

0.30283	-0.15746	-0.10503	0.35586	-0.063481	-0.072837	-0.36425	0.089178	0.20501	-0.015929	0.15988	-0.20148	0.30751	-0.068126	-0.14638	-0.58305	0.063665	0.15555	0.069424	-0.21984	-0.40101	-0.1965	-0.10011	0.1963
0.28057	-0.20564	-0.17746	0.33433	-0.055846	-0.057191	-0.3049	0.077817	0.2063	0.0034316	0.22244	-0.2324	0.29785	-0.071932	-0.15855	-0.55685	0.063237	0.26495	0.086328	-0.25034	-0.38008	-0.16814	-0.066016	0.21139
0.29059	-0.21308	-0.24164	0.32267	-0.0577	-0.048626	-0.23378	0.063679	0.17136	0.031123	0.24797	-0.23024	0.30429	-0.039705	-0.15556	-0.60421	0.065953	0.37274	0.10305	-0.22905	-0.35597	-0.0838	-0.057451	0.23385
0.30875	-0.12981	-0.23262	0.27086	-0.06583	-0.034653	-0.16103	0.056144	0.1032	0.051059	0.26552	-0.25564	0.37598	0.031143	-0.12931	-0.63826	0.085179	0.45351	0.11647	-0.24987	-0.33351	-0.087786	-0.047302	0.26515
0.30099	-0.14942	-0.23827	0.23893	-0.076796	-0.018418	-0.10297	0.035602	0.12682	0.06643	0.27419	-0.22776	0.46658	0.071695	-0.10378	-0.72612	0.15585	0.46692	0.096271	-0.26479	-0.26762	-0.044134	-0.0078335	0.31013
0.28043	-0.047948	-0.22581	0.2295	-0.092295	0.027099	-0.063688	0.020546	0.13198	0.08149	0.25166	-0.21095	0.54244	0.062091	-0.032392	-0.85708	0.2132	0.36378	0.050356	-0.27194	-0.16852	-0.0070918	0.067309	0.36191
0.24514	-0.10276	-0.18571	0.18002	-0.076711	0.04475	-0.065242	0.014084	0.12231	0.11424	0.23082	-0.19422	0.55938	0.058751	0.028105	-0.6786	0.1818	0.26874	-0.0010612	-0.26663	-0.084295	-0.021928	0.10534	0.39225
0.19919	-0.031335	-0.14406	0.11664	-0.014175	0.03852	-0.1467	0.044664	0.10375	0.14413	0.1629	-0.14023	0.55776	0.080153	0.06034	-0.69431	0.095182	0.19928	-0.014988	-0.26008	-0.030537	-0.019573	0.13425	0.37476
0.18824	-0.073762	-0.11059	0.074061	0.075014	0.047679	-0.18238	0.051683	0.075953	0.14751	0.097666	-0.07004	0.53347	0.090682	0.070775	-0.74754	0.036639	0.1667	-0.057247	-0.22528	0.01693	-0.0058775	0.13478	0.32285
0.10992	-0.034288	-0.094642	0.019522	0.12155	0.056823	-0.19492	0.0050335	0.045097	0.15986	-0.0068319	-0.0013702	0.48311	0.090491	0.045166	-0.73573	0.074997	0.10708	-0.076511	-0.1973	0.0085638	0.073836	0.09578	0.28728
0.083714	-0.039074	-0.11759	0.0032841	0.11774	0.072772	-0.19747	-0.049083	0.03061	0.17835	-0.11312	0.010578	0.44656	0.063793	0.023433	-0.75934	0.14181	0.060269	-0.092276	-0.18403	-0.031853	0.14671	0.084703	0.26761
0.081759	-0.070672	-0.098519	0.016152	0.09831	0.025279	-0.17879	-0.080806	0.0053391	0.17259	-0.1443	0.013136	0.49336	0.031005	-0.033061	-0.69576	0.15792	0.032329	-0.1017	-0.16812	-0.078568	0.1752	0.091147	0.23692
0.092438	-0.084377	-0.053874	0.0081331	0.093364	-0.090553	-0.1582	-0.084276	-0.021092	0.16035	-0.12069	0.017756	0.48271	0.010752	-0.12616	-0.50445	0.16069	0.0053292	-0.093184	-0.12312	-0.11331	0.17794	0.087635	0.20186
0.14048	-0.17415	-0.045902	-0.012718	0.066921	-0.15718	-0.14412	-0.10981	-0.039634	0.1767	-0.1143	0.031018	0.47744	-0.026418	-0.19004	-0.37759	0.13499	-0.036398	-0.12075	-0.081606	-0.16105	0.20456	0.083066	0.18467
0.19126	-0.18184	-0.060169	0.015	0.066232	-0.20167	-0.13516	-0.1377	-0.030344	0.19075	-0.087847	0.04732	0.40206	-0.079843	-0.21978	-0.38334	0.048446	-0.083901	-0.14244	-0.0732	-0.19742	0.12426	0.089563	0.18522
0.24012	-0.12904	-0.064355	-0.027768	0.062571	-0.18095	-0.10766	-0.14333	0.0070655	0.2142	-0.1073	0.079005	0.35487	-0.09328	-0.20204	-0.39629	-0.041311	-0.070484	-0.16932	-0.057216	-0.17135	0.12037	0.078908	0.23018
0.25554	-0.25648	-0.080482	-0.069051	0.035102	-0.19744	-0.10535	-0.16615	0.037868	0.26479	-0.03274	0.051621	0.28781	-0.06492	-0.20224	-0.33603	-0.12822	-0.074546	-0.15334	-0.10172	-0.13008	0.11292	0.052756	0.277
0.23382	-0.2959	-0.093744	-0.10612	0.035535	-0.20469	-0.11618	-0.21525	0.0827	0.27738	0.0042226	-0.031115	0.28761	-0.046257	-0.21125	-0.23689	-0.23426	-0.053305	-0.15017	-0.097075	-0.087159	0.082215	0.031025	0.29963
0.15139	-0.22356	-0.11653	-0.089756	0.010572	-0.14982	-0.098577	-0.23331	0.10035	0.25585	0.045646	-0.12266	0.22624	-0.042091	-0.17139	-0.17386	-0.30548	-0.033495	-0.17525	-0.1253	-0.065122	0.057221	-0.0022275	0.3049
0.10443	-0.25231	-0.13706	-0.093564	0.024188	-0.1537	-0.066859	-0.21884	0.073541	0.22369	0.060968	-0.1484	0.17249	-0.032154	-0.1311	-0.14223	-0.29284	-0.021921	-0.13939	-0.12721	-0.04214	0.042323	-0.030869	0.25771
0.11546	-0.089839	-0.11656	-0.15598	0.072213	-0.045514	-0.01469	-0.18165	0.05142	0.19402	0.04009	-0.12003	0.12428	-0.048196	-0.10847	-0.12778	-0.24243	-0.073843	-0.088587	-0.10445	-0.052394	0.041078	-0.032594	0.18437
0.091546	-0.13362	-0.063777	-0.18753	0.050619	0.015723	0.066843	-0.14424	0.075543	0.17136	0.064509	-0.10236	0.090703	-0.040387	-0.09474	-0.17977	-0.18259	-0.079743	-0.036355	-0.070263	-0.080605	0.0018357	-0.036708	0.10074
0.084474	-0.1277	-0.021377	-0.1756	0.020667	0.024206	0.12514	-0.12099	0.10756	0.13617	0.087005	-0.021196	0.097404	0.0019424	-0.081565	-0.2486	-0.11184	-0.12229	-0.038409	-0.058494	-0.094979	-0.014416	-0.037008	0.05159
0.13172	-0.12039	0.0075511	-0.12149	0.020907	0.047744	0.14264	-0.086802	0.13002	0.08508	0.10274	-0.0036279	0.088275	0.01052	-0.08462	-0.29139	-0.091674	-0.16656	-0.069669	-0.055896	-0.10408	-0.0027373	-0.038514	0.052443
0.14075	-0.10852	-0.0098476	-0.10007	0.027791	0.041444	0.066339	-0.045339	0.12492	0.025552	0.083918	-0.0054381	0.010244	0.016893	-0.095719	-0.31261	-0.078197	-0.14869	-0.083634	-0.0276	-0.09459	-0.0365	-0.024421	0.040562
0.11578	-0.086705	-0.058363	-0.050928	0.012734	0.047295	-0.060567	-0.020696	0.07403	-0.0095518	0.084363	-0.017769	-0.011157	0.034057	-0.12208	-0.33608	-0.071365	-0.086605	-0.04778	-0.044238	-0.049624	-0.0084332	-0.015507	0.04745
0.10666	-0.087802	-0.12084	-0.052466	-0.014239	0.047631	-0.14525	-0.0053987	0.029893	-0.02535	0.069601	-0.048261	-0.020361	0.038732	-0.11027	-0.26113	-0.091037	-0.064232	-0.022919	-0.059154	-0.01057	0.013822	0.0023969	0.061785
0.057719	-0.062248	-0.15531	-0.061173	-0.0097257	0.085661	-0.13334	0.027389	0.039438	-0.027747	0.029607	-0.028613	-0.029383	0.013655	-0.076888	-0.18778	-0.10886	-0.054632	-0.024836	-0.013094	0.0082205	0.029711	0.0027885	0.066739
0.041822	-0.046379	-0.081255	-0.04171	-0.00023143	0.0093278	-0.078859	0.031199	0.013804	-0.019508	-0.0071285	-0.0097609	-0.0034717	0.00091833	-0.025827	-0.17162	-0.075765	-0.0017579	-0.012566	-0.017569	0.011425	0.0056392	0.011057	0.046781
0	0	0	0	0	0	0	0	0	0	0	0	0	0	0	0	0	0	0	0	0	0	0	0
0.013794	0.027705	0.020437	0.05925	0.011842	0.070848	0.043762	-0.039816	-0.02662	0.0035058	0.0086896	0.041306	-0.04086	0.015503	0.036961	-0.05074	0.054839	0.05453	0.013844	-0.029275	0.026886	-6.2982e-05	-0.024465	-0.015393
0.063848	-0.03974	0.023528	0.083555	0.0039299	0.15696	0.017923	-0.062996	-0.02224	-0.010282	0.082788	0.079929	0.021854	0.022926	0.035728	-0.09022	0.069921	0.089588	0.065957	-0.0018902	0.0733	0.019267	-0.022757	-0.032138
0.067368	0.030661	-0.0020362	0.14331	-0.023736	0.084839	0.01764	-0.048823	0.0081491	-0.0032434	0.13491	0.0521	0.076022	0.0094851	0.023351	-0.054682	0.070212	0.12259	0.063354	0.017615	0.11013	0.035883	-0.039189	-0.070478
0.087723	0.015889	-0.041657	0.15368	-0.025446	0.013331	0.035722	-0.042645	0.03556	0.019861	0.18354	0.04534	0.084883	0.0053956	-0.0040924	-0.11597	0.071705	0.15304	0.051759	-0.007459	0.14991	0.038276	-0.067673	-0.086868
0.10362	-0.042902	-0.067805	0.16313	-0.056173	-0.019819	0.044116	-0.054471	0.04094	0.057736	0.17459	0.074554	0.038371	-0.033917	-0.0097064	-0.16105	0.071908	0.17941	0.062735	-0.027919	0.17566	0.071472	-0.046122	-0.10333
0.039022	-0.0044382	-0.053471	0.11931	-0.077455	-0.042933	0.054692	-0.027585	0.067811	0.1567	0.21258	0.03119	0.035753	-0.043921	-0.043135	-0.21273	0.099363	0.21286	0.031639	0.0066089	0.16879	0.047724	0.0095509	-0.17226
-0.027415	-0.035447	-0.05356	0.036258	-0.046737	0.02633	0.059753	0.0054526	0.049967	0.22914	0.25245	-0.0034579	0.067091	-0.01466	-0.055257	-0.23732	0.12504	0.24844	-0.006177	0.009372	0.16086	0.032916	0.035181	-0.25491
-0.01193	-0.051722	-0.059003	0.0060797	-0.0065347	0.050064	0.073446	0.0019783	0.10149	0.23528	0.28057	-0.066157	0.16411	0.0036069	-0.015165	-0.19394	0.13169	0.24841	0.018123	-0.037735	0.16486	0.050015	0.02749	-0.28433
0.01944	-0.10754	-0.028516	0.015711	0.0064452	0.049328	0.080976	0.00057181	0.15301	0.23478	0.32586	-0.035854	0.23575	0.0070027	-0.0021766	-0.23215	0.11696	0.23449	0.0001654	-0.046182	0.18003	0.017878	-0.0095553	-0.27073
0.022641	-0.15368	-0.0020276	0.02666	-0.011712	-0.062964	0.03856	-0.0025369	0.17632	0.25448	0.31773	-0.051904	0.23531	0.035576	-0.0034315	-0.27188	0.083768	0.1493	-0.028322	-0.096761	0.21492	0.050475	-0.021677	-0.26562
0.03467	-0.14591	-0.0067894	0.05248	-0.011704	-0.13468	0.0090175	-0.0049372	0.14069	0.26899	0.33786	-0.061453	0.15428	0.053918	-0.0061091	-0.39274	0.037918	0.09864	-0.024817	-0.10105	0.24365	0.0092241	-0.0080233	-0.27309
0.0065747	-0.15266	-0.02546	0.080325	-0.015676	-0.28883	0.0096601	0.024788	0.14601	0.30439	0.32667	-0.077226	0.17003	0.050908	-0.049193	-0.51801	-0.0044445	-0.0055138	-0.0017264	-0.069037	0.23451	0.031818	0.025206	-0.27172
0.012358	-0.19502	-0.025077	0.093879	0.022947	-0.34475	0.047643	0.059957	0.14891	0.35835	0.30309	-0.053506	0.1815	0.050758	-0.10708	-0.62227	-0.047904	-0.030034	0.060775	-0.0097704	0.24944	0.060576	0.061323	-0.23886
0.031588	-0.18936	0.0057576	0.070518	0.064577	-0.33563	0.050187	0.064777	0.14451	0.38347	0.33755	0.012208	0.19933	0.08626	-0.089708	-0.63475	-0.098875	-0.048048	0.087007	0.041122	0.24488	0.093647	0.07458	-0.20253
0.051474	-0.10514	0.0034977	0.037363	0.073644	-0.41022	0.052341	0.066841	0.13398	0.41632	0.42671	0.098189	0.18052	0.099835	-0.040789	-0.62647	-0.16642	-0.080211	0.11574	0.089327	0.25709	0.09435	0.11903	-0.17365
0.084166	-0.055123	0.021008	0.011429	0.043885	-0.44464	0.087357	0.078271	0.086585	0.40777	0.45016	0.20718	0.13558	0.05281	-0.021888	-0.62349	-0.25188	-0.070625	0.05984	0.15884	0.29563	0.073273	0.12784	-0.19635
0.069081	0.078656	0.055716	0.05304	0.0061225	-0.43964	0.14394	0.026648	0.099804	0.38435	0.36183	0.17557	0.076264	0.01038	0.0012457	-0.66627	-0.32781	-0.1476	0.049048	0.19105	0.31353	0.049717	0.10479	-0.22858
0.056861	0.16566	0.090082	0.092884	0.0019316	-0.46054	0.17403	0.027442	0.089615	0.37103	0.33315	0.17948	0.10921	-0.0089836	-0.0078791	-0.71104	-0.33488	-0.17965	-0.031276	0.20851	0.30015	0.057756	0.095448	-0.19687
0.12938	0.2545	0.11932	0.044982	-0.049363	-0.52344	0.16641	0.057549	0.10787	0.30315	0.31607	0.14846	0.096439	-0.048196	-0.05238	-0.70901	-0.33345	-0.20657	-0.074604	0.17188	0.28496	0.074561	0.07662	-0.15177
0.16815	0.31388	0.11019	0.091667	-0.081224	-0.51414	0.122	0.015734	0.079685	0.20777	0.24395	0.023729	0.099158	-0.10222	-0.10488	-0.72489	-0.37784	-0.20583	-0.097946	0.12644	0.25114	0.068881	0.054858	-0.11459
0.21031	0.35496	0.11888	0.14358	-0.07834	-0.47454	0.038983	0.0088122	0.030237	0.13653	0.16922	-0.01046	0.059782	-0.11701	-0.11986	-0.74892	-0.41095	-0.17305	-0.11109	0.04193	0.19284	0.038872	0.03677	-0.072499
0.15705	0.35339	0.13394	0.15837	-0.064017	-0.35989	-0.012952	0.037696	0.025002	0.12761	0.16963	-0.05499	0.036869	-0.089211	-0.10995	-0.68133	-0.4313	-0.12192	-0.1162	-0.0094064	0.14857	0.086707	0.039747	-0.032516
0.11112	0.26485	0.13376	0.15661	-0.046356	-0.26928	-0.033485	0.031234	0.039273	0.1332	0.1421	-0.098601	0.019776	-0.066628	-0.098207	-0.58199	-0.41344	-0.11987	-0.13266	0.014049	0.17785	0.12027	0.074905	0.027462
0.11028	0.22561	0.17075	0.2098	-0.032022	-0.26165	-0.056095	-0.043655	0.052677	0.13021	0.12072	-0.11811	0.022754	-0.087657	-0.057323	-0.45632	-0.39742	-0.068324	-0.17617	0.0097734	0.21048	0.12991	0.11988	0.09096
0.12627	0.18707	0.17918	0.13664	-0.027083	-0.23518	-0.095608	-0.11355	0.054284	0.12123	0.14136	-0.10068	0.058822	-0.072164	-0.0048458	-0.32399	-0.40688	-0.036776	-0.23555	-0.01519	0.23158	0.152	0.11153	0.16671
0.14004	0.18203	0.19259	0.094604	-0.048324	-0.12254	-0.098102	-0.12768	0.069712	0.11682	0.15236	-0.12692	0.089455	-0.033644	0.01159	-0.1993	-0.38664	-0.040517	-0.27794	-0.028258	0.23993	0.16081	0.064262	0.23799
0.13579	0.14206	0.24125	0.10353	-0.068173	-0.106	-0.053924	-0.14964	0.081712	0.13116	0.18642	-0.15005	0.12698	-0.041469	-0.0055862	-0.13945	-0.33889	-0.0031446	-0.3114	-0.044323	0.2296	0.11886	0.026289	0.24529
0.1552	0.1681	0.2541	0.13441	-0.071428	-0.18503	-0.035346	-0.19949	0.050183	0.12304	0.17199	-0.12575	0.14026	-0.074216	-0.055621	-0.096554	-0.28494	0.044996	-0.33544	-0.015311	0.21112	0.091205	-0.017991	0.24416
0.17112	0.10491	0.26466	0.19014	-0.065145	-0.20972	-0.031584	-0.22907	0.041288	0.11259	0.17708	-0.038163	0.14354	-0.11936	-0.021219	-0.10986	-0.24437	0.064428	-0.25048	-0.01883	0.20112	0.064893	-0.024453	0.27066
0.20479	0.12737	0.25673	0.18331	-0.029987	-0.080686	-0.025126	-0.1801	0.10568	0.15271	0.1729	-0.0071821	0.1579	-0.15828	0.037011	-0.12716	-0.1634	0.10682	-0.21299	-0.064722	0.20418	0.070753	-0.023425	0.29159
0.18984	0.13578	0.26052	0.17587	-0.0053362	0.0011014	-0.023195	-0.10078	0.15303	0.21135	0.18941	-0.010907	0.17819	-0.16192	0.026496	-0.17184	-0.078894	0.12194	-0.13014	-0.058017	0.2101	0.13105	-0.022964	0.26357
0.2146	0.1323	0.21498	0.1905	-0.014229	0.044878	0.002317	-0.038695	0.15339	0.23648	0.17387	0.026119	0.12581	-0.14576	0.0030702	-0.12411	-0.049437	0.10807	-0.083396	-0.036352	0.22379	0.18619	0.0062339	0.19638
0.21849	0.12066	0.18936	0.21787	0.0051598	0.15817	0.063558	-0.03617	0.19809	0.23154	0.19569	-0.031053	0.12057	-0.11356	0.039714	-0.10422	-0.019132	0.047226	-0.057781	-0.0061652	0.20259	0.16815	0.045856	0.15431
0.21468	0.11258	0.20308	0.19049	0.0020131	0.1902	0.078489	-0.053843	0.22316	0.23945	0.18883	-0.011537	0.18214	-0.053599	0.073574	-0.19112	0.013564	0.039536	-0.1016	0.039894	0.18898	0.23267	0.098983	0.14424
0.24651	0.17106	0.25262	0.16866	-0.0030393	0.25209	0.055973	-0.066284	0.24542	0.24359	0.18497	0.050379	0.21221	0.00247	0.092001	-0.21781	0.065679	-0.048033	-0.1362	0.047029	0.18486	0.26134	0.15275	0.14806
0.28216	0.23018	0.26829	0.20119	-0.0090553	0.35174	0.028904	-0.068194	0.20631	0.24157	0.23633	0.1217	0.27101	0.010697	0.08726	-0.33156	0.12209	-0.066472	-0.12715	0.056594	0.14597	0.28422	0.15026	0.16319
0.2437	0.29024	0.31633	0.24108	-0.0063486	0.36789	0.036371	-0.098079	0.19319	0.2375	0.32701	0.17448	0.26194	0.00072154	0.11479	-0.38777	0.11975	-0.095966	-0.11386	0.051627	0.14354	0.30725	0.15547	0.1518
0.25858	0.37665	0.31539	0.31668	0.018661	0.38915	0.026126	-0.15033	0.19901	0.23812	0.34226	0.22493	0.25618	-0.0025074	0.10932	-0.38958	0.10355	-0.067575	-0.068681	0.049191	0.11797	0.31498	0.16758	0.10421
0.29104	0.40639	0.28313	0.33632	0.00022495	0.39582	-0.02804	-0.15885	0.17805	0.2455	0.33418	0.17756	0.32411	-0.016644	0.078946	-0.37105	0.071478	-0.075463	-0.041056	0.042566	0.091177	0.39431	0.18945	0.060664
0.31543	0.55832	0.30161	0.33759	-0.016126	0.30226	-0.033185	-0.13426	0.16036	0.27964	0.31818	0.13576	0.27364	-0.036152	0.06983	-0.38229	0.0041325	-0.11724	0.02917	0.079588	0.12703	0.44613	0.171	0.074176
0.34308	0.57346	0.35524	0.35621	0.019203	0.23357	-0.013738	-0.079783	0.16777	0.31065	0.30479	0.12877	0.1612	-0.057903	0.059144	-0.38372	-0.047589	-0.13636	0.11257	0.14408	0.15914	0.42249	0.16616	0.10623
0.36682	0.5494	0.43427	0.35744	0.0054097	0.23724	0.018535	-0.022444	0.14862	0.30032	0.22149	0.18326	0.12555	-0.08193	0.039671	-0.33579	-0.084744	-0.17117	0.10524	0.20007	0.18278	0.40818	0.18545	0.093816
0.37056	0.5774	0.47112	0.37444	0.038634	0.3071	0.031588	0.026495	0.15761	0.27592	0.1885	0.20586	0.054033	-0.10654	0.022461	-0.28119	-0.1042	-0.12636	0.072373	0.22824	0.15042	0.35606	0.19068	0.071706
0.34507	0.46381	0.44354	0.40332	0.067171	0.37577	0.025536	0.047805	0.18548	0.26524	0.20817	0.21974	0.0037247	-0.086427	2.8485e-05	-0.26782	-0.13773	-0.084315	0.037031	0.23909	0.10227	0.35184	0.19652	0.056589
0.3546	0.45087	0.39791	0.38197	0.035704	0.39674	0.0138	0.040524	0.21768	0.25839	0.21508	0.21453	0.032526	-0.034608	-0.003069	-0.27416	-0.16173	-0.067857	-0.046989	0.21512	0.076237	0.32042	0.16571	0.068971
0.35322	0.44788	0.35254	0.32272	0.0050191	0.45266	0.039249	0.028674	0.22081	0.28041	0.23911	0.13614	0.0866	-0.019899	-0.020735	-0.24591	-0.16334	-0.015664	-0.061231	0.21305	0.062024	0.27713	0.14884	0.095592
0.32356	0.3503	0.30971	0.30055	-0.02646	0.3653	0.075786	0.017102	0.25864	0.32708	0.24252	0.087002	0.14777	-0.017351	-0.029835	-0.21212	-0.16296	0.035959	-0.1074	0.23916	0.042902	0.25655	0.11923	0.089956
0.35886	0.36376	0.30962	0.32641	-0.0073703	0.31437	0.086765	0.015579	0.23201	0.3456	0.25894	0.07952	0.11137	-0.027989	-0.039299	-0.2254	-0.15999	0.07377	-0.16067	0.23124	0.037377	0.26578	0.1102	0.098585
0.34051	0.31307	0.38588	0.40981	0.016711	0.27613	0.094948	-0.014788	0.20556	0.31536	0.24995	0.022884	0.10758	-0.086062	-0.024755	-0.2014	-0.16797	0.11058	-0.20931	0.21188	0.051019	0.21732	0.087284	0.10276
0.37545	0.39242	0.37905	0.50515	0.017831	0.45344	0.064183	-0.055251	0.17035	0.2833	0.19484	-0.026891	0.064232	-0.17703	0.026958	-0.11796	-0.12576	0.14338	-0.2028	0.1944	0.08807	0.18453	0.066453	0.11815
0.40685	0.4251	0.3267	0.52885	0.010251	0.4086	0.066119	-0.092801	0.14313	0.26147	0.19049	-0.078485	0.046157	-0.23592	0.059214	-0.063229	-0.12883	0.16644	-0.16792	0.18552	0.14707	0.13338	0.064637	0.16103
0.40141	0.39138	0.35399	0.48997	0.020639	0.44363	0.083939	-0.134	0.093811	0.26012	0.17575	-0.11201	0.018118	-0.24177	-0.01273	-0.044313	-0.16016	0.13849	-0.14725	0.17903	0.21325	0.13317	0.047582	0.1955
0.37375	0.4286	0.33532	0.48907	0.035687	0.34414	0.02945	-0.11188	0.096594	0.2767	0.14496	-0.15266	0.012868	-0.22169	-0.099266	-0.10532	-0.14055	0.14302	-0.12566	0.1731	0.25166	0.15123	0.054806	0.19765
0.34373	0.30953	0.31182	0.48884	0.028056	0.21203	-0.038521	-0.097749	0.11736	0.31321	0.086382	-0.12182	0.067583	-0.19372	-0.14783	-0.15956	-0.14628	0.17793	-0.1512	0.13944	0.23518	0.14894	0.058741	0.18673
0.34586	0.29505	0.28538	0.44936	0.00064097	0.3024	-0.072935	-0.090921	0.12216	0.31586	0.092406	-0.15815	0.11917	-0.16496	-0.11038	-0.18971	-0.17957	0.24962	-0.16587	0.13033	0.24487	0.17249	0.091455	0.1862
0.31722	0.22952	0.30272	0.40667	-0.011252	0.29851	-0.1357	-0.10438	0.16685	0.30466	0.14942	-0.13252	0.13899	-0.1333	-0.071508	-0.16362	-0.20764	0.21052	-0.15544	0.12653	0.27368	0.19218	0.10747	0.19761
0.30884	0.24626	0.34538	0.43287	-0.030024	0.32921	-0.078111	-0.10472	0.22386	0.33242	0.20024	-0.13714	0.099863	-0.14873	-0.038108	-0.1199	-0.2073	0.16755	-0.14434	0.10758	0.26546	0.15929	0.069941	0.21598
0.30771	0.23031	0.39698	0.44462	-0.011681	0.30894	-0.012915	-0.12441	0.30386	0.38323	0.24098	-0.15686	0.14813	-0.19026	-0.019846	-0.076909	-0.17416	0.10859	-0.20357	0.055481	0.22729	0.17423	0.037593	0.20498
0.38501	0.31658	0.44012	0.50152	0.013078	0.31042	0.0019878	-0.15226	0.32528	0.40317	0.25814	-0.18953	0.15857	-0.23899	-0.0175	-0.034095	-0.13954	0.062824	-0.25169	0.0082304	0.21011	0.19761	-0.011791	0.18292
0.40931	0.20454	0.43105	0.5227	0.0019714	0.30612	0.013975	-0.17164	0.25959	0.39469	0.26524	-0.20654	0.13589	-0.2941	-0.041013	0.045796	-0.12354	0.043474	-0.25969	-0.011666	0.18018	0.22772	-0.018928	0.16738
0.33681	0.19739	0.38061	0.50794	-0.015892	0.28434	0.045312	-0.19612	0.21841	0.43063	0.28423	-0.1739	0.096279	-0.34206	-0.029348	0.10054	-0.12861	-0.00036628	-0.22932	-0.040595	0.10879	0.26787	-0.010647	0.17103
0.26656	0.12306	0.32597	0.43122	-0.02613	0.13537	0.066118	-0.17431	0.18018	0.44802	0.32249	-0.16563	0.095695	-0.36544	-0.057831	0.18314	-0.15628	-0.032248	-0.19883	-0.071405	0.036989	0.2809	0.0044395	0.18628
0.21749	0.21745	0.30652	0.37733	0.0032557	0.13068	0.046914	-0.10892	0.15309	0.4105	0.35671	-0.13794	0.061644	-0.35786	-0.10141	0.21075	-0.20635	-0.00084443	-0.24402	-0.070418	0.029022	0.3026	-0.0074422	0.17763
0.16148	0.20256	0.34834	0.34531	0.047777	0.1533	0.042323	-0.07334	0.16558	0.39831	0.40883	-0.18788	-0.016632	-0.32797	-0.098089	0.19838	-0.22938	0.007494	-0.31832	-0.070395	0.036019	0.31519	-0.019588	0.15125
0.10242	0.21757	0.31838	0.35523	0.01935	0.18596	0.0010225	-0.078338	0.13147	0.38608	0.43158	-0.24893	-0.12387	-0.3015	-0.12038	0.11388	-0.23287	0.046919	-0.37193	-0.039731	0.029484	0.29008	-0.028428	0.14158
0.12394	0.19419	0.22808	0.33882	-0.067624	0.080611	-0.096103	-0.073133	0.12273	0.41506	0.41466	-0.27467	-0.2083	-0.32507	-0.13464	0.039278	-0.24322	0.067639	-0.41515	-0.020293	-0.011636	0.25214	-0.046793	0.16749
0.13861	0.17791	0.23492	0.28756	-0.071844	0.068496	-0.1554	-0.072215	0.14897	0.4103	0.37672	-0.26291	-0.18521	-0.36177	-0.1236	-0.0097092	-0.23064	0.063473	-0.39187	0.033498	0.0083676	0.22566	-0.039901	0.25428
0.11414	0.16346	0.25503	0.30062	-0.044954	0.038479	-0.1786	-0.12411	0.18988	0.38054	0.29694	-0.34558	-0.12261	-0.36956	-0.13447	-0.046336	-0.24833	0.10323	-0.3526	0.036685	0.040054	0.23691	-0.023156	0.33157
0.154	0.12204	0.22652	0.25017	-0.072703	0.072691	-0.18667	-0.17214	0.14667	0.36727	0.25513	-0.32163	-0.060763	-0.33274	-0.12381	0.0088762	-0.30333	0.10132	-0.27851	0.045548	0.089985	0.26154	0.021846	0.34709
0.17353	0.15328	0.24635	0.23466	-0.0891	0.090252	-0.19264	-0.21731	0.11918	0.4044	0.20715	-0.35507	0.00073129	-0.29322	-0.13397	0.082717	-0.34183	0.029849	-0.26446	0.049636	0.13171	0.27494	0.071637	0.31225
0.17804	0.12995	0.25425	0.27184	-0.055521	0.087031	-0.18234	-0.21305	0.077276	0.45708	0.17309	-0.30239	-0.02579	-0.28896	-0.13257	0.13141	-0.39118	0.027724	-0.2299	0.069539	0.195	0.29975	0.10011	0.25805
0.1486	0.24324	0.2005	0.25538	-0.070167	0.093345	-0.17591	-0.14282	0.053584	0.4745	0.19721	-0.33132	-0.10424	-0.26748	-0.10117	0.1578	-0.45372	0.0038649	-0.1841	0.086408	0.20643	0.33688	0.13077	0.20185
0.1469	0.27042	0.13509	0.22769	-0.10678	0.055974	-0.17876	-0.11774	0.086608	0.46612	0.2106	-0.32711	-0.17003	-0.23295	-0.13181	0.17933	-0.46891	-0.0027965	-0.20635	0.037343	0.16319	0.37789	0.17876	0.1231
0.1979	0.28373	0.14826	0.21098	-0.096069	0.043287	-0.091103	-0.10437	0.044629	0.46729	0.25152	-0.33789	-0.18355	-0.21166	-0.14659	0.22619	-0.44443	-0.014568	-0.1594	0.056295	0.13095	0.37477	0.19618	0.084723
0.20349	0.29417	0.18082	0.24113	-0.077516	0.011621	-0.03926	-0.095362	-0.0070117	0.46765	0.33271	-0.25109	-0.21077	-0.19519	-0.13904	0.14796	-0.41618	-0.0224	-0.10483	0.037448	0.095391	0.32938	0.19585	0.097168
0.25946	0.34373	0.18825	0.30196	-0.068705	0.13963	-0.032211	-0.12483	-0.019109	0.47955	0.37943	-0.17367	-0.24426	-0.19875	-0.13052	0.13018	-0.37542	-0.011452	-0.054819	0.046136	0.036336	0.3222	0.19239	0.15068
0.34812	0.30411	0.16441	0.2997	-0.060153	0.13819	-0.0069212	-0.17188	0.011408	0.5141	0.42091	-0.15801	-0.24932	-0.2147	-0.18449	0.17311	-0.3518	0.049205	-0.060429	0.06626	0.083088	0.338	0.16739	0.2081
0.31643	0.24909	0.13442	0.31324	-0.069614	0.18027	0.035546	-0.22521	0.018391	0.50738	0.43573	-0.19691	-0.32417	-0.20863	-0.23718	0.11511	-0.37963	0.071408	-0.08523	0.091798	0.10395	0.37128	0.1281	0.22386
0.20754	0.22032	0.10386	0.29479	-0.07658	0.098655	0.044722	-0.29292	0.048301	0.44129	0.47368	-0.22753	-0.32451	-0.20224	-0.23151	0.12828	-0.42575	0.11683	-0.11201	0.12788	0.1704	0.38471	0.098078	0.24291
0.18583	0.18613	0.082361	0.32638	-0.086955	0.083417	0.06171	-0.24818	0.076917	0.3789	0.50274	-0.21325	-0.27869	-0.1984	-0.21108	0.12339	-0.49503	0.11968	-0.1451	0.12314	0.19725	0.37748	0.081651	0.27939
