# Supplementary material for: Timing variability of sensorimotor integration during vocalization in individuals who stutter
Source: Sci Rep. 2018 Nov 5;8:16340. doi: 10.1038/s41598-018-34517-1 (PMC6218511; doi:10.1038/s41598-018-34517-1)
Supplement: Supplementary file 2 — Dataset 1 [file 41598_2018_34517_MOESM2_ESM.zip › compens-stutt-behav-scireports-supplementary-material/AC2044_up.txt]

0.076951	0.01996	0.086633	0.11653	-0.19071	-0.20971	0.13074	-0.28551	-0.038629	-0.11138	0.091985	0.083656	0.24791	-0.50932	0.11113	0.39492	0.02479	0.02437	-0.31521	-0.38858	0.10942	-0.017501	0.09032	-0.15083
0.096055	0.072418	0.089784	0.11064	-0.23168	-0.23624	0.1175	-0.2319	-0.080431	-0.1295	0.096129	0.05451	0.26268	-0.4552	0.055715	0.41297	-0.028483	0.022494	-0.31671	-0.37612	0.12233	-0.0042183	0.021034	-0.14659
0.12232	0.088441	0.089781	0.085942	-0.20984	-0.20899	0.097337	-0.12506	-0.05976	-0.14988	0.063966	-0.052312	0.26407	-0.41764	0.029372	0.40399	-0.077631	0.095258	-0.33957	-0.34099	0.12334	0.016927	-0.039832	-0.16654
0.1379	0.077148	0.063753	0.16142	-0.222	-0.21674	0.12759	-0.080987	-0.044845	-0.17111	0.011839	-0.08101	0.2569	-0.38335	0.038469	0.46738	-0.10806	0.020904	-0.33538	-0.28725	0.091662	0.022946	-0.058486	-0.17552
0.15356	0.044434	0.083069	0.13812	-0.20421	-0.23564	0.12939	-0.045919	-0.012907	-0.20058	-0.018622	-0.11441	0.2687	-0.36704	0.019208	0.52297	-0.14304	-0.11075	-0.26257	-0.26467	0.050036	0.019633	-0.05612	-0.18003
0.10028	-0.025492	0.060116	0.086575	-0.18289	-0.21927	0.11198	0.039905	0.03186	-0.17052	-0.0028681	-0.079837	0.26289	-0.41193	0.0087051	0.4996	-0.17266	-0.22857	-0.14846	-0.26061	0.03098	0.021331	-0.058677	-0.18431
0.11939	-0.062528	0.056956	0.084241	-0.1734	-0.17352	0.11831	0.086752	0.051546	-0.13819	0.049306	-0.0088174	0.21118	-0.41999	-0.061851	0.42541	-0.17179	-0.34815	-0.10019	-0.27634	0.075369	0.023823	-0.053566	-0.16182
0.14923	-0.03311	0.035769	0.1292	-0.18112	-0.11287	0.13346	0.19474	0.059131	-0.12635	0.092503	0.039403	0.13991	-0.30375	0.037089	0.31994	-0.13846	-0.37535	-0.12275	-0.26924	0.16791	0.032174	-0.049457	-0.13288
0.12262	-0.023127	0.038925	0.10952	-0.23091	-0.1061	0.12282	0.25894	0.059108	-0.14026	0.10204	0.032323	0.068261	-0.21875	0.18383	0.25719	-0.093879	-0.33403	-0.14674	-0.26448	0.20369	0.022094	-0.045503	-0.09123
0.097207	-0.010994	0.033302	0.090227	-0.24593	-0.16823	0.09599	0.25221	0.035617	-0.11755	0.13137	0.015319	0.028652	-0.18981	0.20643	0.24072	-0.061769	-0.32414	-0.098941	-0.30793	0.19985	0.022646	-0.04443	-0.077579
0.10587	-0.023389	0.030713	0.066029	-0.26015	-0.25192	0.07018	0.21526	0.0099659	-0.068709	0.15955	0.0010177	-0.026315	-0.17686	0.23724	0.20463	-0.049768	-0.34092	-0.060925	-0.35993	0.22588	0.047544	-0.050762	-0.069146
0.099362	-0.023977	-0.012406	0.082648	-0.23986	-0.34216	0.0038971	0.23522	0.024781	-0.044302	0.20371	0.026121	-0.064197	-0.16545	0.27989	0.13951	-0.047033	-0.3518	-0.042505	-0.34432	0.27994	0.069871	-0.060577	-0.057152
0.067696	-0.058599	-0.019036	0.088657	-0.24461	-0.30321	0.034036	0.26103	0.044789	-0.051	0.25436	0.012511	-0.085175	-0.14735	0.25588	0.070889	-0.074634	-0.35728	-0.031724	-0.34805	0.28517	0.077664	-0.078853	-0.033426
0.048859	-0.084286	0.024032	0.10462	-0.19432	-0.23987	0.083007	0.24596	0.084201	-0.050969	0.25106	-0.036216	0.019903	-0.12011	0.25401	0.0019853	-0.1253	-0.3642	-0.032733	-0.42505	0.2645	0.060186	-0.075436	-0.027203
0.039525	-0.070064	0.038792	0.10825	-0.16609	-0.16717	0.11127	0.22437	0.11512	-0.039518	0.27483	-0.0253	0.12848	-0.11409	0.28188	-0.065119	-0.16607	-0.30249	-0.053691	-0.49694	0.20405	0.03527	-0.048387	-0.021972
0.0083428	-0.045161	0.02185	0.19779	-0.14315	-0.14234	0.1161	0.26694	0.14021	-0.013411	0.28812	-0.0095622	0.16788	-0.13095	0.33145	-0.12561	-0.19547	-0.21583	-0.088	-0.53539	0.17908	0.064035	-0.03462	-0.055107
-0.015701	-0.043402	-0.001623	0.12783	-0.13043	-0.14886	0.092543	0.29797	0.12614	-0.013937	0.2856	0.079923	0.14291	-0.10818	0.35264	-0.19158	-0.16919	-0.18615	-0.15132	-0.52133	0.16409	0.12633	-0.027164	-0.12663
-0.020899	-0.032	-0.030726	0.21816	-0.11486	-0.15572	0.068909	0.31571	0.093751	-0.0066124	0.26181	0.1062	0.090483	-0.074525	0.42783	-0.26547	-0.14678	-0.16217	-0.21544	-0.46081	0.1206	0.17117	-0.0090382	-0.14668
0.0039559	-0.025086	-0.030263	0.18798	-0.19746	-0.21188	-0.0027372	0.31575	0.060403	-0.010576	0.21554	0.081203	0.068171	-0.10482	0.44216	-0.30184	-0.16148	-0.199	-0.27543	-0.40484	0.11297	0.18644	0.032105	-0.16858
0.0086017	-0.038732	-0.023633	0.23952	-0.17252	-0.2491	-0.080789	0.2943	0.065603	-0.0065819	0.14156	0.04723	0.049735	-0.095387	0.46894	-0.2707	-0.14891	-0.20995	-0.25554	-0.34863	0.15023	0.19317	0.026353	-0.17635
-0.005386	-0.026779	0.051236	0.1736	-0.10296	-0.26286	-0.074545	0.26076	0.061708	0.031829	0.070598	-0.032925	0.025935	-0.067579	0.47445	-0.20453	-0.13512	-0.13235	-0.16903	-0.30208	0.1973	0.20046	0.010398	-0.15699
-0.053801	-0.038813	0.078813	0.15526	-0.10651	-0.23265	-0.0316	0.20108	0.027342	0.061602	0.066335	-0.11202	0.045546	-0.014259	0.48349	-0.16107	-0.1497	-0.031297	-0.1423	-0.24267	0.23262	0.19642	0.010629	-0.13198
-0.056892	-0.051111	0.029843	0.22533	-0.1251	-0.22944	-0.045022	0.17626	0.0052291	0.076816	0.084301	-0.089984	0.045491	-0.029147	0.442	-0.11776	-0.16803	0.025551	-0.12294	-0.17699	0.22321	0.19917	0.019528	-0.12162
-0.032776	-0.038831	-0.029889	0.20729	-0.14492	-0.19807	-0.045057	0.18716	-0.036328	0.067719	0.11457	-0.04616	0.057307	-0.073599	0.2895	-0.089601	-0.17847	0.049978	-0.12881	-0.10758	0.22155	0.17523	0.018917	-0.12833
-0.060399	-0.085725	-0.03902	0.22821	-0.12709	-0.19177	-0.037707	0.17953	-0.0099311	0.058018	0.092258	-0.063173	0.030959	-0.13499	0.1251	-0.043467	-0.16145	0.062365	-0.11163	-0.035135	0.17825	0.1337	0.017336	-0.083466
-0.10249	-0.1027	-0.1462	0.10083	-0.12855	-0.17069	-0.033089	0.15167	-0.055904	0.075821	0.068727	-0.047548	0.068746	-0.15812	0.08749	-0.0033312	-0.11481	0.023576	-0.089704	0.020591	0.11901	0.11094	0.013579	-0.029991
-0.12197	-0.098004	-0.14678	0.053129	-0.062203	-0.1624	-0.021449	0.097129	-0.11124	0.075811	0.038747	-0.056522	0.10462	-0.13368	0.026881	0.023163	-0.069168	-0.0097875	-0.066383	0.06805	0.082348	0.078704	-0.0095063	0.011219
-0.063326	-0.063855	-0.14234	0.022012	0.00080217	-0.14861	0.0052732	-0.017702	-0.058465	0.047803	0.024289	-0.079662	0.059737	-0.11391	0.01949	0.027391	-0.040689	-0.0055164	-0.048147	0.096495	0.047511	0.044391	-0.042446	0.026225
-0.033721	-0.020399	-0.084549	-0.02999	0.0062558	-0.078249	-0.00071475	-0.03733	-0.013791	0.0095284	0.0034565	-0.038434	-0.012116	-0.061462	0.017739	0.016775	-0.01376	-2.8701e-05	-0.035118	0.065093	0.034131	0.018729	-0.045046	0.014977
0	0	0	0	0	0	0	0	0	0	0	0	0	0	0	0	0	0	0	0	0	0	0	0
-0.045229	0.028252	0.030753	0.025367	-0.025445	0.060939	-0.032058	0.11015	-0.003986	-0.037843	-0.027051	-0.034131	0.024782	0.022239	-0.005058	-0.023176	-0.042232	0.013757	0.023473	-0.0092641	0.019667	-0.015213	0.023728	0.0041655
-0.091069	0.035363	0.050174	0.050186	0.034766	0.1022	-0.052958	0.1697	-0.029676	-0.055769	-0.033774	-0.011075	0.12418	-0.03904	-0.050554	-0.051257	-0.10358	0.0065439	-0.0011073	0.0056538	0.042418	-0.013145	0.017477	-0.035275
-0.14061	0.03629	-0.017215	0.15844	0.064999	0.19773	-0.061728	0.13649	-0.048849	-0.031191	-0.0073552	0.022457	0.17483	-0.06001	-0.010625	-0.095635	-0.14446	0.00093662	-0.031748	0.024339	0.10154	-0.017305	-0.015421	-0.05276
-0.12776	0.041683	0.0055239	0.10775	0.072727	0.21467	-0.029414	0.078253	-0.11709	0.0043791	-0.015087	0.05526	0.15782	-0.094157	0.029671	-0.12504	-0.17206	-0.0024791	-0.017751	0.028919	0.11358	-0.015755	-0.036341	-0.083023
-0.16921	0.057734	0.016926	0.19738	0.082907	0.19802	-0.009805	0.033757	-0.12429	-0.021244	-0.052794	0.080735	0.040347	-0.14007	0.056608	-0.1067	-0.18921	0.0011947	-0.016008	-0.014878	0.09361	0.020215	-0.054906	-0.066873
-0.16368	0.0086721	-0.012934	0.176	0.018057	0.15144	-0.02882	-0.014021	-0.089973	-0.03406	-0.068946	0.11272	-0.033552	-0.12744	0.024045	-0.083754	-0.21051	0.003762	0.01354	-0.04132	0.085554	0.047052	-0.078193	-0.061164
-0.13025	-0.068851	-0.039614	0.17072	-0.019356	0.12034	-0.082426	0.018631	-0.091685	-0.048492	-0.077635	0.13056	-0.046147	-0.050757	-0.018247	-0.077196	-0.22387	0.022003	0.040926	-0.056806	0.092646	0.053734	-0.10059	-0.061113
-0.086784	-0.1214	-0.035663	0.14189	-0.093567	0.1027	-0.070239	0.022976	-0.063033	-0.064917	-0.076002	0.16864	-0.0080117	0.016828	-0.015303	-0.099659	-0.21716	0.0011371	0.050189	-0.090716	0.082581	0.036024	-0.13435	-0.060492
-0.057486	-0.16928	0.01875	0.14562	-0.19835	0.14134	-0.067903	0.11207	-0.059675	-0.076407	-0.03025	0.088101	0.082878	0.087979	-0.0012519	-0.11566	-0.24256	-0.01146	-0.00014453	-0.08852	0.057496	0.012821	-0.13815	-0.033956
-0.062928	-0.17432	0.067177	0.19736	-0.20861	0.025061	-0.092214	0.19925	-0.06294	-0.063129	0.022873	0.025317	0.19254	0.16689	-0.0033194	-0.15384	-0.28187	0.00052422	-0.030429	-0.072235	0.072021	0.015323	-0.11503	0.024292
-0.051086	-0.14454	0.042204	0.13308	-0.23046	-0.020484	-0.05453	0.22328	-0.042027	-0.099055	0.087716	-0.06181	0.1947	0.21586	-0.067954	-0.12275	-0.30547	0.012209	-0.042584	-0.09283	0.10113	-0.016789	-0.087115	0.057333
-0.071812	-0.091834	0.031317	0.16987	-0.17087	-0.095048	-0.0065061	0.23918	-0.025241	-0.09037	0.15948	-0.10229	0.10561	0.20278	0.011676	-0.10652	-0.35944	-0.0031056	-0.075673	-0.16331	0.14802	-0.064543	-0.056467	0.044857
-0.16072	-0.08022	0.016902	0.10125	-0.22344	-0.07385	-0.0458	0.22027	-0.010421	-0.075896	0.13873	-0.12069	0.020011	0.17	0.12828	-0.11107	-0.42395	-0.062574	-0.07797	-0.19786	0.15759	-0.11258	-0.045716	0.0002308
-0.25366	-0.086993	-0.017988	0.0216	-0.22957	-0.032445	-0.12867	0.17124	0.035588	-0.057803	0.076926	-0.12819	-0.091737	0.10842	0.18556	-0.062211	-0.46523	-0.091977	-0.075751	-0.23518	0.12923	-0.17111	-0.05865	0.00089428
-0.35561	-0.10211	-0.035558	-0.11999	-0.24095	-0.028679	-0.13859	0.085017	0.013238	-0.055056	-0.013387	-0.12516	-0.20023	0.0064306	0.18917	-0.0015321	-0.5152	-0.12419	-0.067139	-0.31273	0.12639	-0.19386	-0.087241	-0.053709
-0.32255	-0.13849	-0.01624	-0.020799	-0.24927	-0.048478	-0.11998	0.031962	-0.041717	-0.068853	-0.093097	-0.13644	-0.19158	-0.10819	0.07701	-0.023082	-0.57724	-0.15883	-0.057002	-0.40017	0.091754	-0.18071	-0.10568	-0.11388
-0.3656	-0.15599	0.018419	-0.14957	-0.23471	-0.1361	-0.11445	0.011737	-0.092478	-0.067262	-0.1564	-0.14061	-0.24824	-0.19826	0.033608	-0.078016	-0.62204	-0.19554	-0.079364	-0.46338	0.044703	-0.19407	-0.1263	-0.15522
-0.39851	-0.15854	-0.007765	-0.030804	-0.20766	-0.11898	-0.11557	-0.054299	-0.15113	-0.077349	-0.22084	-0.16261	-0.37136	-0.25831	0.062352	-0.1115	-0.67644	-0.20535	-0.12383	-0.50373	-0.010021	-0.23591	-0.15996	-0.17396
-0.42005	-0.14449	-0.04938	0.0089752	-0.13832	-0.14127	-0.10238	-0.11428	-0.082998	-0.088128	-0.29071	-0.19785	-0.46975	-0.31129	0.019613	-0.18042	-0.72527	-0.25719	-0.20283	-0.50675	-0.046182	-0.28208	-0.19293	-0.20013
-0.38942	-0.10669	0.0027453	0.077389	-0.14309	-0.23335	-0.062758	-0.17358	-0.092633	-0.15841	-0.35308	-0.21379	-0.50111	-0.3672	-0.0034851	-0.22553	-0.74778	-0.30526	-0.2615	-0.50346	-0.046315	-0.31482	-0.23094	-0.20766
-0.35978	-0.11486	0.05736	0.11628	-0.16549	-0.26026	-0.10035	-0.27618	-0.12778	-0.2033	-0.40854	-0.28809	-0.40317	-0.41103	-0.039297	-0.26002	-0.74296	-0.29765	-0.35202	-0.5593	-0.091507	-0.30834	-0.27838	-0.22754
-0.3815	-0.084495	0.030397	0.026466	-0.21458	-0.30016	-0.13532	-0.34129	-0.1592	-0.17998	-0.37899	-0.3717	-0.30527	-0.48576	-0.084646	-0.28843	-0.70457	-0.29738	-0.39517	-0.621	-0.13374	-0.28706	-0.30769	-0.25336
-0.4073	-0.038308	-0.020097	0.040916	-0.23264	-0.29177	-0.14861	-0.36088	-0.18876	-0.19966	-0.33151	-0.49796	-0.23251	-0.54038	-0.080566	-0.30437	-0.68427	-0.349	-0.44384	-0.62289	-0.15626	-0.28032	-0.31791	-0.2936
-0.42902	-0.048019	-0.03154	-0.0063006	-0.25481	-0.22767	-0.12597	-0.40151	-0.16984	-0.19797	-0.30813	-0.50248	-0.19366	-0.57034	-0.026676	-0.32048	-0.6884	-0.33483	-0.50073	-0.58847	-0.13106	-0.29394	-0.33754	-0.34729
-0.41173	-0.05562	-0.051071	0.053806	-0.27461	-0.29161	-0.098442	-0.44374	-0.10957	-0.23699	-0.21843	-0.52997	-0.18167	-0.54235	-0.015068	-0.3299	-0.71945	-0.33195	-0.49622	-0.52407	-0.099382	-0.31701	-0.34805	-0.3886
-0.37935	-0.069805	-0.080566	0.07565	-0.3373	-0.32231	-0.13142	-0.48222	-0.10395	-0.23105	-0.18924	-0.49158	-0.12195	-0.58979	-0.014663	-0.36917	-0.75659	-0.35452	-0.50651	-0.50559	-0.13385	-0.33998	-0.37396	-0.41153
-0.41302	-0.073912	-0.10985	0.040726	-0.38328	-0.29598	-0.22922	-0.53186	-0.1396	-0.27029	-0.21742	-0.54016	-0.093611	-0.64888	0.0056061	-0.4241	-0.74287	-0.38372	-0.50043	-0.50498	-0.18217	-0.33333	-0.38112	-0.40769
-0.49098	-0.10281	-0.17283	0.10602	-0.32499	-0.27411	-0.26413	-0.54951	-0.13473	-0.27641	-0.20478	-0.52877	-0.14642	-0.69111	-0.042476	-0.45544	-0.70518	-0.36638	-0.54303	-0.50884	-0.18435	-0.3033	-0.37369	-0.39123
-0.58269	-0.096669	-0.19556	0.098436	-0.3037	-0.28717	-0.24591	-0.46398	-0.12167	-0.24473	-0.19039	-0.48519	-0.13269	-0.72995	-0.12826	-0.46579	-0.66542	-0.38169	-0.57599	-0.54374	-0.13587	-0.29176	-0.37668	-0.40165
-0.56543	-0.091335	-0.16787	0.068902	-0.25661	-0.24482	-0.24243	-0.39007	-0.11988	-0.22633	-0.16252	-0.46146	-0.044192	-0.73982	-0.13457	-0.46633	-0.6227	-0.41324	-0.56453	-0.56483	-0.1372	-0.30172	-0.35585	-0.38366
-0.59868	-0.062173	-0.14185	0.12831	-0.20234	-0.23847	-0.22241	-0.37612	-0.16345	-0.27866	-0.08734	-0.55406	0.014666	-0.71192	-0.1281	-0.46708	-0.59123	-0.40918	-0.51741	-0.59145	-0.1808	-0.30313	-0.3392	-0.38881
-0.54461	-0.10467	-0.15585	0.11051	-0.19843	-0.22195	-0.19718	-0.34681	-0.1806	-0.32624	9.1509e-05	-0.57962	0.022235	-0.694	-0.12317	-0.44513	-0.57649	-0.35127	-0.49495	-0.64341	-0.24954	-0.28019	-0.34651	-0.39651
-0.5421	-0.14829	-0.18216	0.15909	-0.19675	-0.28884	-0.22536	-0.38712	-0.15102	-0.36141	0.067115	-0.5061	-0.0049617	-0.62802	-0.064729	-0.38556	-0.55616	-0.35003	-0.52411	-0.70327	-0.27779	-0.25727	-0.36027	-0.39448
-0.53809	-0.23954	-0.17435	0.13274	-0.21637	-0.33306	-0.23468	-0.4776	-0.14569	-0.34437	0.13464	-0.484	-0.010017	-0.571	-0.0075458	-0.34086	-0.51468	-0.28006	-0.51029	-0.73096	-0.25325	-0.25987	-0.39764	-0.38919
-0.51284	-0.25581	-0.16141	0.10537	-0.23557	-0.37153	-0.25224	-0.53792	-0.14042	-0.30644	0.13356	-0.39801	-0.011062	-0.56337	0.023063	-0.32564	-0.50833	-0.24506	-0.4831	-0.69598	-0.2502	-0.2766	-0.42434	-0.38323
-0.4595	-0.31173	-0.16793	0.16018	-0.27567	-0.42631	-0.25669	-0.52606	-0.10823	-0.26691	0.06947	-0.41122	0.039231	-0.56036	0.038418	-0.26379	-0.54067	-0.26768	-0.49204	-0.62556	-0.27201	-0.2895	-0.42664	-0.37661
-0.40489	-0.30793	-0.24458	0.23124	-0.25915	-0.41752	-0.26571	-0.45948	-0.093957	-0.25065	0.024344	-0.34452	0.090955	-0.51718	0.002908	-0.1907	-0.56517	-0.27513	-0.51281	-0.61318	-0.2687	-0.32167	-0.41555	-0.3913
-0.41469	-0.35991	-0.2201	0.23945	-0.27749	-0.43175	-0.20557	-0.3364	-0.12257	-0.23069	0.02339	-0.29769	0.090902	-0.49904	0.006714	-0.14118	-0.54777	-0.31976	-0.49143	-0.63103	-0.29007	-0.38157	-0.40315	-0.37187
-0.41511	-0.36619	-0.20425	0.23912	-0.2165	-0.42296	-0.18155	-0.18192	-0.11055	-0.22537	0.090796	-0.27055	0.08902	-0.47486	-0.017378	-0.11959	-0.49792	-0.29192	-0.45924	-0.68307	-0.28455	-0.41476	-0.42904	-0.35521
-0.463	-0.37504	-0.1607	0.25532	-0.21712	-0.47453	-0.2189	-0.066632	-0.13726	-0.18527	0.12754	-0.28842	-0.0019345	-0.4401	0.015537	-0.090852	-0.4567	-0.24911	-0.46392	-0.70899	-0.31446	-0.41463	-0.45278	-0.37086
-0.40617	-0.36929	-0.152	0.20776	-0.20695	-0.46684	-0.24047	-0.05457	-0.10128	-0.15769	0.14608	-0.32471	-0.082316	-0.41007	-0.015666	-0.05325	-0.42341	-0.26028	-0.48339	-0.72577	-0.35406	-0.40889	-0.45573	-0.35639
-0.43134	-0.3377	-0.11803	0.20223	-0.18778	-0.40625	-0.28426	-0.069957	-0.085502	-0.14608	0.16128	-0.33852	-0.15363	-0.3356	0.01044	-0.050015	-0.39876	-0.31424	-0.46463	-0.72589	-0.3398	-0.41329	-0.4892	-0.35971
-0.40426	-0.26415	-0.15765	0.22638	-0.18881	-0.37679	-0.26837	-0.13169	-0.11541	-0.10659	0.14853	-0.36855	-0.25284	-0.23894	0.0042839	-0.029053	-0.38094	-0.33882	-0.41866	-0.67544	-0.35575	-0.41368	-0.53805	-0.3641
-0.42211	-0.25775	-0.19757	0.11629	-0.19716	-0.33819	-0.19308	-0.095921	-0.14209	-0.061805	0.1193	-0.34881	-0.31278	-0.24432	-0.0075194	-0.088906	-0.35812	-0.30661	-0.39985	-0.6376	-0.37728	-0.4356	-0.53801	-0.39841
-0.41211	-0.28629	-0.32744	0.073439	-0.24278	-0.26781	-0.12497	-0.072144	-0.15349	-0.038684	0.027922	-0.35382	-0.41269	-0.2875	-0.019175	-0.1132	-0.36613	-0.2815	-0.39708	-0.60044	-0.38503	-0.45629	-0.52361	-0.45517
-0.40172	-0.33459	-0.2391	0.0049591	-0.27713	-0.22986	-0.084244	-0.067682	-0.11878	-0.036587	-0.016328	-0.31441	-0.418	-0.34577	0.021248	-0.13136	-0.39681	-0.25516	-0.43089	-0.59372	-0.3854	-0.43815	-0.5253	-0.51172
-0.39809	-0.3589	-0.33751	-0.016565	-0.3257	-0.22062	-0.067516	-0.049011	-0.13501	-0.084279	-0.038827	-0.26806	-0.40545	-0.38209	0.045517	-0.16923	-0.41263	-0.17306	-0.45042	-0.57109	-0.39259	-0.41798	-0.52468	-0.48898
-0.40571	-0.37981	-0.293	0.021148	-0.38261	-0.2269	-0.097759	-0.071798	-0.16016	-0.18736	-0.04074	-0.2277	-0.31415	-0.40059	0.06506	-0.25238	-0.4379	-0.23474	-0.43376	-0.54272	-0.4305	-0.42618	-0.5325	-0.45429
-0.39153	-0.38137	-0.2924	0.11223	-0.36584	-0.21743	-0.18414	-0.098431	-0.21676	-0.21375	-0.0092903	-0.21981	-0.19853	-0.36591	0.057331	-0.2917	-0.45039	-0.32793	-0.49871	-0.58002	-0.43683	-0.4456	-0.54623	-0.46789
-0.32302	-0.42862	-0.22972	0.070758	-0.37155	-0.23628	-0.21614	-0.14894	-0.25617	-0.20455	0.0010388	-0.2304	-0.14373	-0.40169	0.036687	-0.30626	-0.48657	-0.39931	-0.54433	-0.55011	-0.4323	-0.45444	-0.55587	-0.51717
-0.36432	-0.45893	-0.20444	0.00061309	-0.38063	-0.3244	-0.21184	-0.26708	-0.23757	-0.19152	-0.0026963	-0.26186	-0.27857	-0.46503	0.040736	-0.32048	-0.57152	-0.412	-0.55155	-0.53271	-0.43149	-0.476	-0.54997	-0.53645
-0.31674	-0.44814	-0.18831	0.094809	-0.38116	-0.31527	-0.21275	-0.33914	-0.21811	-0.18192	-0.030129	-0.33531	-0.40426	-0.57399	0.027949	-0.36358	-0.61109	-0.35226	-0.56774	-0.51617	-0.42019	-0.51162	-0.51167	-0.54476
-0.31418	-0.39254	-0.24829	0.14775	-0.34644	-0.26603	-0.15097	-0.36464	-0.24551	-0.25356	-0.098345	-0.34405	-0.48109	-0.68463	-0.019496	-0.39377	-0.59552	-0.37337	-0.57093	-0.51105	-0.43437	-0.51311	-0.49721	-0.5485
-0.33727	-0.35517	-0.17811	0.076332	-0.36822	-0.35161	-0.20362	-0.36042	-0.26771	-0.29064	-0.10571	-0.36441	-0.47102	-0.72405	-0.030114	-0.37549	-0.54303	-0.35243	-0.57617	-0.54496	-0.42231	-0.49029	-0.52183	-0.53633
-0.31379	-0.31326	-0.17225	0.0088772	-0.41736	-0.39531	-0.22611	-0.3279	-0.28652	-0.33369	-0.12394	-0.42718	-0.45668	-0.70911	-0.0069231	-0.34097	-0.4732	-0.33121	-0.5985	-0.55515	-0.43156	-0.44212	-0.56951	-0.48976
-0.30431	-0.21541	-0.16275	0.093178	-0.40764	-0.41338	-0.21736	-0.32664	-0.28253	-0.33025	-0.091665	-0.45094	-0.53399	-0.73523	-0.052706	-0.32019	-0.40227	-0.30645	-0.60556	-0.52213	-0.43477	-0.39437	-0.60101	-0.46433
-0.22283	-0.15828	-0.19431	0.069337	-0.42505	-0.49228	-0.20061	-0.32217	-0.29675	-0.31728	-0.067535	-0.51675	-0.62582	-0.74559	-0.015959	-0.34985	-0.37171	-0.24515	-0.57246	-0.5166	-0.44472	-0.40645	-0.59395	-0.38657
-0.21994	-0.11165	-0.20518	0.087834	-0.39	-0.47641	-0.14557	-0.31447	-0.28562	-0.33494	-0.02977	-0.52996	-0.66017	-0.75489	0.073275	-0.39562	-0.38116	-0.2395	-0.49926	-0.52394	-0.44866	-0.41146	-0.58366	-0.32748
-0.30797	-0.086717	-0.21713	0.13034	-0.36862	-0.4006	-0.086451	-0.29249	-0.32171	-0.35024	-0.050514	-0.54006	-0.71621	-0.77173	0.12191	-0.4425	-0.35306	-0.20777	-0.4747	-0.55385	-0.44706	-0.37272	-0.59189	-0.29496
-0.23517	-0.066595	-0.19512	0.1284	-0.39002	-0.42497	-0.051752	-0.26551	-0.30821	-0.39061	-0.082143	-0.50227	-0.78122	-0.81063	0.11929	-0.45142	-0.29919	-0.18827	-0.48662	-0.56479	-0.48411	-0.35104	-0.63158	-0.30353
-0.22649	-0.078948	-0.30499	0.041163	-0.40022	-0.44741	-0.067404	-0.28572	-0.32041	-0.42018	-0.12201	-0.44251	-0.87692	-0.82737	0.12107	-0.42467	-0.26807	-0.19301	-0.54457	-0.56105	-0.50661	-0.35412	-0.63524	-0.31633
-0.19978	-0.090802	-0.20896	0.13347	-0.3898	-0.4358	-0.050077	-0.31376	-0.35698	-0.51707	-0.097525	-0.46029	-0.92621	-0.84221	0.15655	-0.42648	-0.26617	-0.24018	-0.57263	-0.5212	-0.55903	-0.35541	-0.62322	-0.34923
-0.14408	-0.075198	-0.2203	0.077613	-0.33777	-0.42903	-0.043511	-0.30237	-0.37767	-0.55389	-0.11339	-0.43884	-0.88784	-0.8049	0.19067	-0.45425	-0.2588	-0.25266	-0.57822	-0.46422	-0.56839	-0.32916	-0.62481	-0.39794
-0.16932	-0.11874	-0.2403	0.052713	-0.34342	-0.38557	-0.060453	-0.29011	-0.37502	-0.53411	-0.1097	-0.40539	-0.75352	-0.74889	0.26714	-0.45628	-0.25744	-0.22729	-0.5776	-0.41975	-0.54289	-0.27949	-0.61316	-0.4322
-0.092741	-0.11696	-0.26076	0.072312	-0.2983	-0.41162	-0.047822	-0.23939	-0.39399	-0.48531	-0.091457	-0.35929	-0.60754	-0.75628	0.34571	-0.47903	-0.27074	-0.21054	-0.53782	-0.39331	-0.55308	-0.24227	-0.61148	-0.43886
-0.096893	-0.10381	-0.29227	0.12642	-0.33192	-0.45615	-0.016469	-0.25251	-0.38214	-0.44129	-0.054403	-0.36516	-0.46447	-0.74562	0.44531	-0.54205	-0.25031	-0.23418	-0.59749	-0.41705	-0.54192	-0.19841	-0.61417	-0.40811
-0.050028	-0.066184	-0.29437	0.083325	-0.35976	-0.46613	-2.0147e-05	-0.23614	-0.32551	-0.38038	-0.049997	-0.333	-0.43807	-0.74233	0.52074	-0.5952	-0.22696	-0.20391	-0.60468	-0.44142	-0.5474	-0.14519	-0.61083	-0.38838
-0.0063648	-0.0011136	-0.26732	0.11981	-0.36115	-0.47676	-0.020297	-0.24641	-0.34524	-0.3165	-0.056249	-0.32104	-0.35385	-0.69985	0.55344	-0.5662	-0.24087	-0.1803	-0.62273	-0.42787	-0.51034	-0.12011	-0.60659	-0.36698
0.010779	0.064309	-0.15693	0.12137	-0.33276	-0.46936	-0.032884	-0.23513	-0.35534	-0.2656	-0.064577	-0.29467	-0.28157	-0.58476	0.58085	-0.46242	-0.24178	-0.17484	-0.59756	-0.44402	-0.4997	-0.11613	-0.58406	-0.32718
0.031076	0.086359	-0.1175	0.083102	-0.24402	-0.44184	-0.024094	-0.21733	-0.30766	-0.19671	-0.071399	-0.2352	-0.19562	-0.65743	0.62284	-0.39103	-0.21758	-0.12138	-0.57616	-0.44068	-0.50286	-0.11716	-0.54628	-0.27271
0.081867	0.12263	-0.10351	0.093873	-0.27111	-0.47292	-0.05813	-0.1806	-0.29884	-0.18271	-0.064688	-0.22648	-0.10373	-0.69336	0.60635	-0.34755	-0.18192	-0.12407	-0.58687	-0.42881	-0.51716	-0.12495	-0.50414	-0.23085
0.057228	0.17921	-0.066366	0.017788	-0.19778	-0.51214	-0.075906	-0.12649	-0.37131	-0.19683	-0.056333	-0.22998	-0.067915	-0.68353	0.58516	-0.34567	-0.14168	-0.12731	-0.59004	-0.45617	-0.5232	-0.11381	-0.50668	-0.2631
0.067928	0.1674	-0.12717	0.067467	-0.25946	-0.55215	-0.065791	-0.12037	-0.40841	-0.16131	-0.038432	-0.21447	-0.014303	-0.668	0.50197	-0.32896	-0.098771	-0.11781	-0.59006	-0.44385	-0.49023	-0.090009	-0.53426	-0.25366
0.056393	0.13185	-0.13435	0.020035	-0.2544	-0.56346	-0.069278	-0.11478	-0.37232	-0.10764	-0.02215	-0.21626	0.033313	-0.71106	0.38716	-0.32902	-0.078521	-0.1339	-0.64343	-0.42984	-0.43436	-0.050755	-0.5449	-0.25712
0.10194	0.19408	-0.14713	0.061276	-0.24986	-0.60154	-0.049541	-0.13429	-0.29276	-0.12263	-0.027587	-0.19526	0.19317	-0.74105	0.29352	-0.34465	-0.074135	-0.07859	-0.6794	-0.42717	-0.36846	-0.023634	-0.56122	-0.3205
0.09143	0.17604	-0.21094	0.068926	-0.2599	-0.56904	-0.053516	-0.20817	-0.30318	-0.17116	-0.027775	-0.17507	0.36659	-0.71686	0.28535	-0.38188	-0.046893	-0.023765	-0.68808	-0.45298	-0.30865	-0.0074358	-0.55324	-0.34538
0.0475	0.097516	-0.19291	0.10807	-0.30084	-0.64416	-0.11317	-0.26955	-0.3442	-0.18994	-0.030441	-0.16514	0.41055	-0.69606	0.27838	-0.41459	-0.0063824	-0.0027131	-0.66481	-0.50723	-0.27757	0.02074	-0.55055	-0.2869
0.051477	-0.054015	-0.18702	0.0077631	-0.33025	-0.59848	-0.11209	-0.27493	-0.34847	-0.2517	-0.060579	-0.18084	0.36606	-0.69502	0.26054	-0.39519	0.039755	0.02797	-0.62909	-0.53392	-0.27739	0.00086732	-0.56375	-0.27933
0.10923	-0.12637	-0.33186	-0.048346	-0.36388	-0.51635	-0.10201	-0.24743	-0.35328	-0.20966	-0.12501	-0.094153	0.24077	-0.66021	0.25514	-0.39873	0.084277	0.096048	-0.63715	-0.50115	-0.32955	-0.042196	-0.57258	-0.33664
0.14366	-0.1954	-0.22571	-0.013607	-0.40205	-0.59294	-0.11974	-0.27932	-0.38416	-0.20807	-0.13987	-0.085057	0.10419	-0.62447	0.20062	-0.42739	0.12018	0.075843	-0.64344	-0.4632	-0.3709	-0.095287	-0.56817	-0.40198
