# Supplementary material for: Timing variability of sensorimotor integration during vocalization in individuals who stutter
Source: Sci Rep. 2018 Nov 5;8:16340. doi: 10.1038/s41598-018-34517-1 (PMC6218511; doi:10.1038/s41598-018-34517-1)
Supplement: Supplementary file 2 — Dataset 1 [file 41598_2018_34517_MOESM2_ESM.zip › compens-stutt-behav-scireports-supplementary-material/AC2046_control.txt]

0.11892	0.11752	0.25573	0.18797	0.02533	0.76047	-0.0013325	0.20972	-0.0031738	0.034623	0.026639	-0.20566	0.15177	0.44013	-1.032	-0.0095084	0.38275	0.15438	-0.077365	0.16742	-0.18563	0.090079	-0.1192	-0.087519	0.021209	0.32434
0.072689	0.15354	0.20597	0.16553	-0.030078	0.75224	0.044314	0.18502	0.010296	0.062409	0.073666	-0.22328	0.092402	0.37806	-1.0036	0.015004	0.35604	0.15615	-0.091437	0.19699	-0.20327	0.067279	-0.1179	-0.14001	0.0076242	0.31886
0.0053714	0.18601	0.16402	0.18081	-0.04964	0.71806	0.14727	0.17385	-0.028688	0.041032	0.12848	-0.27289	0.028398	0.33013	-0.95435	0.019323	0.32721	0.14293	-0.10822	0.19785	-0.15611	0.022481	-0.1165	-0.2135	-0.063846	0.30291
-0.057772	0.20744	0.14463	0.20737	-0.051698	0.68381	0.22036	0.19739	-0.054344	0.041969	0.11653	-0.29591	0.038672	0.30095	-0.89893	0.014315	0.28992	0.16179	-0.1258	0.18506	-0.16703	0.030012	-0.10056	-0.24415	-0.045941	0.29301
-0.075828	0.20688	0.12338	0.17813	-0.020895	0.68482	0.26696	0.17989	-0.061099	0.017662	0.15028	-0.24035	0.098	0.26517	-0.82489	0.025764	0.25178	0.15137	-0.17592	0.15688	-0.084498	0.063453	-0.10298	-0.19435	-0.014031	0.31005
-0.091972	0.20873	0.10152	0.13762	-0.0076378	0.67834	0.26859	0.13914	-0.043133	0.031132	0.15689	-0.15453	0.17069	0.21863	-0.77421	0.029434	0.19375	0.14034	-0.20909	0.16647	-0.05656	0.093708	-0.12845	-0.17635	-0.032016	0.35802
-0.13078	0.19794	0.1063	0.12001	-0.010571	0.6476	0.33209	0.12986	0.042055	0.010268	0.14387	-0.085071	0.20451	0.18881	-0.65815	0.039229	0.11213	0.15904	-0.22268	0.2015	-0.085177	0.11072	-0.13303	-0.21026	-0.034818	0.42024
-0.16472	0.1437	0.16912	0.12364	-0.02933	0.61365	0.43882	0.094492	0.12755	0.0037813	0.16326	-0.019604	0.16153	0.15904	-0.53261	0.05572	0.064783	0.19738	-0.20537	0.18274	-0.052936	0.14919	-0.13001	-0.18868	-0.068305	0.47498
-0.16018	0.1362	0.21972	0.10494	-0.090313	0.58771	0.50776	0.060425	0.14721	0.043693	0.17215	0.027578	0.13372	0.094564	-0.44693	0.043795	0.00090367	0.22371	-0.22303	0.17465	-0.057986	0.19075	-0.12368	-0.11409	-0.143	0.46923
-0.13577	0.1362	0.21252	0.075671	-0.14573	0.57797	0.54587	0.056221	0.12215	0.03861	0.16669	0.03431	0.14481	0.013288	-0.34275	0.063968	-0.027854	0.24146	-0.24953	0.17097	-0.046778	0.21564	-0.12452	-0.14085	-0.15771	0.42902
-0.096621	0.12402	0.18662	0.076877	-0.15247	0.57035	0.54009	0.087517	0.098086	0.00052958	0.16038	-0.010624	0.16307	-0.047687	-0.2451	0.088227	-0.067866	0.22368	-0.25505	0.13153	-0.047937	0.24245	-0.094505	-0.16569	-0.18134	0.41184
-0.071517	0.1365	0.15597	0.13825	-0.097187	0.55202	0.49847	0.064268	0.10753	-0.016782	0.18732	-0.042455	0.14303	-0.052689	-0.18118	0.076616	-0.11867	0.15116	-0.22958	0.1275	-0.0038024	0.25049	-0.064263	-0.23599	-0.18614	0.41473
-0.07855	0.18333	0.10359	0.17093	-0.038393	0.5211	0.45207	0.016949	0.12981	-0.08383	0.20208	-0.044399	0.10281	-0.029511	-0.15936	0.045009	-0.1605	0.18192	-0.18569	0.14035	-0.068516	0.21455	-0.042811	-0.21093	-0.21029	0.42217
-0.031069	0.19838	0.084976	0.20563	-0.026233	0.4806	0.40241	0.033916	0.1348	-0.14354	0.21306	-0.020581	0.06064	0.0058206	-0.13971	0.026088	-0.15752	0.23861	-0.14419	0.10326	-0.06462	0.14949	-0.013137	-0.22522	-0.16704	0.40514
-0.012878	0.18486	0.10826	0.24134	-0.016866	0.43595	0.34422	0.054756	0.14054	-0.18683	0.17392	-0.023293	0.014875	0.027121	-0.1015	0.032267	-0.12342	0.23835	-0.11828	0.049204	-0.055125	0.09275	-0.018315	-0.19131	-0.17479	0.36063
0.036701	0.18527	0.095311	0.26434	-0.0091913	0.3808	0.25378	0.049748	0.1365	-0.17054	0.13426	-0.039195	-0.0088141	0.0097279	-0.024629	-0.0071874	-0.14999	0.25485	-0.11358	0.016232	-0.067636	0.043653	-0.042257	-0.17445	-0.16956	0.33246
0.063295	0.16489	0.095333	0.28847	0.015471	0.32144	0.20905	0.0049656	0.11597	-0.13955	0.094532	-0.042341	-0.016409	-0.025125	0.034797	-0.051296	-0.15165	0.25638	-0.11147	0.0052137	-0.075927	0.025476	-0.039141	-0.17262	-0.1232	0.31427
0.057248	0.14898	0.096527	0.30117	0.040642	0.27016	0.15826	-0.057983	0.07242	-0.10399	0.098977	-0.030769	-0.0019209	-0.060214	0.075419	-0.0438	-0.14236	0.25207	-0.10911	0.0157	-0.10032	0.013304	-0.042954	-0.14903	-0.17295	0.29629
0.051553	0.16105	0.089975	0.26641	0.042033	0.23594	0.12562	-0.11479	0.025804	-0.11341	0.11106	-0.033959	0.021336	-0.063629	0.055107	-0.046939	-0.14951	0.24165	-0.10576	0.019625	-0.11057	-0.02731	-0.064418	-0.1207	-0.23218	0.27475
0.016395	0.18414	0.11633	0.26782	0.046643	0.19731	0.078811	-0.12279	0.013218	-0.125	0.11721	-0.024561	0.016906	-0.04753	0.062489	-0.044638	-0.18722	0.2753	-0.12302	0.0468	-0.1197	-0.060439	-0.060665	-0.10785	-0.18386	0.24757
0.00028179	0.18321	0.1406	0.28597	0.056166	0.1433	0.022495	-0.092063	0.041578	-0.11886	0.08596	0.00050744	0.00091915	-0.03871	0.082931	-0.03125	-0.20125	0.26008	-0.125	0.08948	-0.17178	-0.066562	-0.054779	-0.042995	-0.20952	0.2261
0.022912	0.18874	0.17804	0.26192	0.068634	0.07096	-0.045628	-0.036564	0.042477	-0.15421	0.0086106	-0.01361	0.01801	-0.043328	0.074783	-0.044299	-0.19797	0.21061	-0.10715	0.13233	-0.18871	-0.042642	-0.057614	-0.056678	-0.17237	0.21912
0.026767	0.18217	0.25274	0.20173	0.065143	0.018451	-0.088561	-0.034072	0.012464	-0.12409	-0.050618	-0.050421	0.060638	-0.041057	0.048023	-0.023745	-0.20262	0.18677	-0.073473	0.11775	-0.12451	-0.04162	-0.061368	-0.061347	-0.15329	0.17923
0.038865	0.19191	0.30073	0.20229	0.042076	0.0082325	-0.13098	-0.0010278	0.0018549	-0.048295	-0.13207	-0.069252	0.10686	-0.015846	0.045606	0.032913	-0.20882	0.15118	-0.032777	0.091704	-0.095787	-0.067241	-0.040756	-0.022763	-0.18659	0.12585
0.053546	0.17543	0.31306	0.24815	0.0097664	0.028835	-0.16554	0.030704	-0.0096181	0.027318	-0.16734	-0.053652	0.1337	0.0050321	0.040108	0.055266	-0.21277	0.14464	-0.024428	0.02789	-0.075816	-0.05519	-0.032817	-0.032386	-0.10827	0.10093
0.049157	0.11338	0.26094	0.21121	-0.0033135	0.033747	-0.18826	0.02982	-0.027079	0.06576	-0.14543	-0.023789	0.14978	-0.018173	0.024582	0.047616	-0.16997	0.091065	-0.040979	-0.0098115	-0.037873	-0.020042	-0.017341	-0.059196	-0.14488	0.087218
0.031876	0.041439	0.1843	0.11914	-0.0033278	0.037172	-0.14424	0.01467	-0.025089	0.058925	-0.089748	0.025143	0.13794	-0.047619	0.009785	0.025131	-0.10864	0.051166	-0.022283	-0.0014901	-0.059252	0.033223	0.0078747	-0.0072663	-0.10211	0.059212
0.0067345	-0.023692	0.12375	0.036559	-0.0095585	0.027324	-0.10985	0.031393	-0.011115	0.065748	-0.025582	0.034238	0.11189	-0.035319	0.01169	-0.029163	-0.052157	0.015904	0.0061457	-0.0024833	-0.053145	0.053825	-0.0050992	-0.011122	-0.039025	0.023488
-0.020177	-0.043421	0.070709	-0.010724	0.0025943	-0.016671	-0.044168	0.0327	-0.026602	0.025394	0.00054481	0.0065294	0.067169	-0.0049913	-0.0019818	-0.071609	0.004402	0.0032599	0.034853	-0.0048088	-0.023866	0.030417	-0.00025283	9.7212e-05	-0.045654	0.0098151
0	0	0	0	0	0	0	0	0	0	0	0	0	0	0	0	0	0	0	0	0	0	0	0	0	0
-0.012635	0.039471	-0.032752	0.0010278	-0.030508	-0.0018263	0.010181	-0.045134	0.060964	-0.003625	0.033507	-0.0076598	0.0014562	0.010814	-0.0034877	0.046642	0.038565	0.0064893	-0.02455	0.014557	0.012601	-0.019274	-0.028186	-0.010179	0.011738	-0.027773
0.023063	0.057342	-0.0039453	0.010713	-0.051505	-0.01111	-0.0072475	-0.04991	0.094385	-0.0068258	0.041772	-0.0073844	0.026497	0.04652	0.01314	0.049983	0.057915	0.05098	-0.055583	0.004389	-0.025149	0.0066543	-0.022401	-0.025195	0.025368	-0.027323
0.027512	0.087361	0.021349	0.016705	-0.055001	-0.014462	-0.0029728	-0.054316	0.088717	-0.010727	0.02153	-0.010008	0.047822	0.06855	0.014023	0.080827	0.076729	0.053117	-0.090424	0.0027972	-0.036861	0.021625	-0.060387	-0.044229	0.060768	-0.02528
0.04296	0.11787	0.030473	-0.021167	-0.042675	-0.0090473	-0.019575	-0.052358	0.058657	-0.014588	0.006548	-0.024597	0.068133	0.047417	-0.016962	0.17794	0.11109	0.03747	-0.097709	-0.014543	-0.046432	0.032532	-0.072605	-0.020672	0.03276	-0.02518
0.035423	0.15739	0.041413	-0.032994	-0.030019	0.035002	-0.042593	-0.076288	0.018424	0.0068262	-0.0066773	-0.036676	0.10325	0.0014903	-0.078546	0.17313	0.10597	0.044094	-0.089075	-0.047657	-0.028447	0.060652	-0.059709	-0.059092	-0.01996	-0.0088385
-0.016672	0.16986	0.07236	-0.037679	-0.035857	0.043996	-0.013901	-0.078299	-0.01171	0.052803	-0.053244	-0.044847	0.15119	-0.051741	-0.13439	0.17009	0.092079	0.02522	-0.083011	-0.059326	-0.069051	0.081673	-0.048911	-0.14114	-0.037599	0.0041768
-0.086732	0.17566	0.077905	-0.055089	-0.077874	0.020353	0.036217	-0.057879	-0.016791	0.087161	-0.072668	-0.029484	0.20895	-0.10257	-0.17001	0.084863	0.07499	0.0068284	-0.089049	-0.056663	-0.094894	0.075475	-0.029123	-0.17695	-0.09178	0.017006
-0.095388	0.15983	0.068472	-0.07936	-0.13895	0.012823	0.093345	-0.045157	-0.0098729	0.10194	-0.1033	0.0070302	0.21101	-0.13295	-0.15474	-0.0056006	0.052099	-0.0021214	-0.041564	-0.03416	-0.13959	0.025065	-0.019756	-0.14815	-0.068727	0.017531
-0.05797	0.14154	0.080039	-0.093569	-0.15922	-0.0010288	0.060075	-0.043753	0.0075213	0.11552	-0.06985	0.031799	0.19421	-0.10703	-0.081652	-0.049546	0.047064	0.026302	-0.017473	-0.054583	-0.13922	-0.037595	-0.049698	-0.1476	-0.087983	0.023001
-0.039548	0.1202	0.11584	-0.086183	-0.13437	0.014604	-0.017939	-0.048402	0.0076941	0.10734	-0.016916	0.022373	0.19416	-0.029745	-0.012678	-0.025924	0.031168	0.10934	0.009691	-0.089336	-0.1312	-0.080928	-0.027241	-0.20577	-0.1755	0.021394
0.038627	0.14861	0.14692	-0.083292	-0.1006	0.04509	-0.081996	-0.035621	0.017927	0.028343	0.012797	0.0019472	0.18733	0.052875	0.006741	-0.0082598	0.041225	0.14238	0.022666	-0.086148	-0.13737	-0.076107	-0.023645	-0.27433	-0.2628	0.0010261
0.10315	0.16289	0.14359	-0.072541	-0.059762	0.069803	-0.085349	-0.056099	0.058504	-0.060708	0.013265	-0.015749	0.16842	0.086632	0.03163	0.028908	0.023918	0.15666	0.042329	-0.085322	-0.14406	-0.050655	-0.039828	-0.3417	-0.31272	-0.0034331
0.063235	0.15175	0.11866	-0.072727	-0.0065044	0.098995	-0.064238	-0.069084	0.097167	-0.17343	0.056378	-0.017628	0.15323	0.070844	0.047959	0.050868	0.019031	0.18159	0.040553	-0.11137	-0.15471	-0.018219	-0.028731	-0.26474	-0.34741	0.010272
0.047971	0.13597	0.095228	-0.13109	0.035579	0.095417	-0.052395	-0.087359	0.11417	-0.22932	0.089927	-0.040073	0.17819	0.035617	0.058291	0.094542	0.017645	0.17872	0.062597	-0.11077	-0.18096	0.010414	0.0008264	-0.23875	-0.3693	0.055123
0.044805	0.091921	0.076305	-0.19336	0.07734	0.1021	-0.041944	-0.13084	0.10564	-0.26461	0.092759	-0.069911	0.21512	-0.02042	0.028	0.12306	0.025917	0.17222	0.044202	-0.087707	-0.22835	-0.021105	0.014686	-0.21029	-0.32571	0.089068
0.019278	0.059133	0.077935	-0.21435	0.12974	0.096145	-0.0084478	-0.16465	0.10565	-0.24785	0.067925	-0.11228	0.20828	-0.081695	0.02441	0.14236	0.027109	0.17598	0.031006	-0.081418	-0.23187	-0.052601	-0.028377	-0.22664	-0.28343	0.10541
0.0453	0.01804	0.068792	-0.21911	0.15931	0.10183	0.0054593	-0.20545	0.14376	-0.18307	0.045509	-0.17789	0.1708	-0.1327	0.0099775	0.16393	0.054495	0.17286	0.043396	-0.078597	-0.22869	-0.052399	-0.033332	-0.23437	-0.24897	0.10277
0.073206	0.017441	0.083055	-0.216	0.13679	0.12467	-0.025394	-0.2582	0.21426	-0.18036	-0.0099989	-0.25741	0.14743	-0.156	-0.011996	0.21067	0.076822	0.18234	0.045444	-0.11242	-0.21455	-0.063291	-0.058521	-0.18298	-0.19462	0.11826
0.072756	0.075381	0.10896	-0.1996	0.090917	0.13826	-0.049586	-0.28907	0.30818	-0.18438	-0.11295	-0.32324	0.15194	-0.18256	-0.03247	0.24432	0.10932	0.18298	0.037763	-0.10123	-0.23346	-0.063432	-0.097426	-0.14548	-0.16504	0.13938
0.066658	0.11267	0.074345	-0.17432	0.061662	0.17693	-0.06428	-0.29884	0.37006	-0.1887	-0.15239	-0.31481	0.13431	-0.18272	-0.05333	0.26488	0.10511	0.15999	0.027478	-0.074355	-0.25758	-0.085483	-0.131	-0.16161	-0.13753	0.17669
0.035129	0.085336	0.047381	-0.14076	0.039929	0.16952	-0.061779	-0.28513	0.36738	-0.18681	-0.13847	-0.24334	0.12607	-0.12194	-0.059554	0.25458	0.063239	0.16181	0.02945	-0.07108	-0.19329	-0.062319	-0.11041	-0.13651	-0.15179	0.19456
0.0030849	0.050074	0.024373	-0.14076	0.0056894	0.13793	-0.082251	-0.25662	0.31994	-0.1814	-0.11262	-0.16229	0.15808	-0.073387	-0.045936	0.22315	0.047151	0.16189	0.0075768	-0.049202	-0.11656	-0.042172	-0.080552	-0.11866	-0.12708	0.16895
-0.03171	-0.032828	-0.0019307	-0.14845	-0.022099	0.084223	-0.11128	-0.20708	0.2552	-0.15997	-0.065887	-0.094884	0.15681	-0.02947	-0.079751	0.2073	0.078867	0.13185	-0.018976	-0.0066727	-0.082577	-0.05149	-0.070474	-0.094601	-0.13901	0.13952
-0.04679	-0.11405	-0.049709	-0.19175	-0.013879	0.016062	-0.11489	-0.16941	0.17276	-0.12401	-0.012489	-0.099446	0.1348	0.043719	-0.11723	0.21444	0.095816	0.10588	-0.027403	-0.0055582	-0.078099	-0.0572	-0.039092	-0.069849	-0.16209	0.11002
-0.011131	-0.13327	-0.067495	-0.23517	0.01997	-0.031451	-0.12037	-0.19432	0.1277	-0.043594	0.0342	-0.12689	0.12446	0.068849	-0.17161	0.18418	0.13441	0.087795	-0.02774	-0.01363	-0.059892	-0.044468	-0.050254	-0.093842	-0.18013	0.11037
-0.022327	-0.12632	-0.067467	-0.2474	0.014131	-0.058695	-0.13674	-0.23146	0.11986	-0.015152	0.099391	-0.14815	0.10204	0.009824	-0.17609	0.15596	0.16199	0.059194	-0.023328	-0.016732	-0.076202	-0.0038457	-0.049807	-0.11754	-0.20382	0.11427
-0.013055	-0.088643	-0.074377	-0.26755	-0.035215	-0.065497	-0.15103	-0.22315	0.11981	-0.026244	0.14149	-0.18812	0.08027	-0.064569	-0.21062	0.11226	0.17162	0.017719	0.0088306	-0.012031	-0.090078	0.0026465	-0.051706	-0.13534	-0.20476	0.12322
0.0045612	-0.072829	-0.085353	-0.25669	-0.085022	-0.069041	-0.15951	-0.22602	0.12972	-0.055761	0.14124	-0.19858	0.057871	-0.11295	-0.22774	0.10008	0.14786	0.029318	0.0096038	0.025251	-0.098665	-0.0088216	-0.046139	-0.20723	-0.18869	0.12247
0.02352	-0.061286	-0.1201	-0.22936	-0.10681	-0.066172	-0.15115	-0.20921	0.10948	-0.099833	0.069304	-0.15924	0.056904	-0.12711	-0.26841	0.10439	0.10565	0.048908	-0.030251	0.040942	-0.10981	-0.01908	-0.060815	-0.23513	-0.19179	0.077686
0.036628	-0.095483	-0.10263	-0.22571	-0.10329	-0.061733	-0.16585	-0.19184	0.08059	-0.11966	0.057353	-0.099185	0.10123	-0.15599	-0.2681	0.10338	0.035896	0.11828	-0.079092	0.024877	-0.14145	-0.061008	-0.12086	-0.19395	-0.21051	0.020108
-0.0030409	-0.096784	-0.093505	-0.20844	-0.093775	-0.043859	-0.18132	-0.19395	0.066394	-0.1138	0.028249	-0.060911	0.14908	-0.19722	-0.278	0.033054	-0.010489	0.22542	-0.082644	0.026481	-0.14871	-0.08966	-0.10934	-0.17845	-0.23488	-0.0084576
-0.010794	-0.096732	-0.10596	-0.1847	-0.097327	-0.0061925	-0.19109	-0.20749	0.075471	-0.070026	-0.0023914	-0.055056	0.14466	-0.19887	-0.25645	0.035903	-0.0048716	0.24772	-0.066901	0.040009	-0.17484	-0.06461	-0.075544	-0.17328	-0.17116	-0.023397
-0.0069679	-0.043466	-0.13703	-0.17966	-0.10136	0.0072444	-0.22386	-0.1854	0.10054	-0.012454	0.024188	-0.038507	0.13928	-0.18196	-0.2065	0.076822	0.0051263	0.21586	-0.049157	0.041269	-0.2158	0.0087959	-0.022632	-0.18147	-0.11329	-0.0098651
0.0054381	0.021131	-0.20567	-0.1687	-0.12988	0.014229	-0.22346	-0.21094	0.10606	0.0071758	0.037319	-0.025765	0.13241	-0.15021	-0.20018	0.065915	0.012028	0.1853	-0.0071715	0.063645	-0.16547	0.059123	-0.032545	-0.093952	-0.050885	0.022877
0.0363	0.081321	-0.26537	-0.16946	-0.13711	-0.0088146	-0.18783	-0.23662	0.12412	0.0077863	0.022258	-0.036318	0.11675	-0.12354	-0.20838	0.029995	0.060389	0.18245	-0.0062598	0.11544	-0.1635	0.051747	-0.070584	-0.040355	-0.01567	0.059585
0.025726	0.093878	-0.29854	-0.17111	-0.12739	-0.051254	-0.18629	-0.21109	0.18786	0.0046789	0.046439	-0.066505	0.11326	-0.10988	-0.18605	0.013082	0.083137	0.16436	0.0095199	0.14051	-0.16167	0.065517	-0.09732	-0.066646	-0.049404	0.13321
0.0079726	0.031551	-0.33246	-0.15696	-0.13487	-0.07087	-0.1927	-0.1474	0.26525	0.052317	0.068849	-0.08862	0.13148	-0.064931	-0.19381	0.016144	0.078379	0.17828	-0.0058851	0.14859	-0.14507	0.022334	-0.1002	-0.092054	-0.03025	0.20365
-0.038712	-0.014751	-0.32165	-0.17116	-0.14204	-0.072086	-0.20949	-0.06118	0.29445	0.11774	0.073262	-0.089096	0.15148	-0.019097	-0.20438	0.05932	0.03421	0.17839	-0.017571	0.15611	-0.17769	-0.041251	-0.11021	-0.16724	0.0034373	0.24155
-0.036758	-0.037307	-0.31418	-0.21999	-0.14728	-0.076133	-0.23485	-0.045106	0.24976	0.13107	0.11237	-0.060577	0.14749	-0.0062255	-0.21649	0.06052	0.010172	0.12856	-0.021206	0.14466	-0.21807	-0.060794	-0.057482	-0.21578	0.0057756	0.24744
0.010569	-0.04106	-0.30474	-0.25479	-0.1733	-0.079924	-0.26106	-0.10573	0.18703	0.074199	0.10051	-0.037168	0.15457	-0.036919	-0.27473	0.04114	-0.023056	0.051501	-0.026743	0.17088	-0.24372	-0.076059	-0.0071205	-0.20324	-0.014632	0.23888
0.069072	-0.024154	-0.31094	-0.23743	-0.21347	-0.082835	-0.2921	-0.15042	0.11398	0.032493	0.12238	-0.036609	0.14622	-0.05204	-0.27799	0.020696	0.0036737	0.021065	-0.046301	0.19461	-0.2585	-0.091828	0.023747	-0.22222	-0.026725	0.24236
0.086609	0.0018013	-0.31226	-0.18587	-0.2254	-0.083711	-0.27411	-0.17815	0.021467	0.0051421	0.10967	-0.04601	0.14531	-0.062755	-0.26519	0.029045	-0.009684	-0.016131	-0.091402	0.19732	-0.23476	-0.10975	0.047677	-0.23164	-0.02815	0.23122
0.080111	-0.020673	-0.28639	-0.14913	-0.22582	-0.08493	-0.21077	-0.20511	-0.033629	0.033629	0.14953	-0.084647	0.12767	-0.10293	-0.23602	0.03729	0.029585	0.027224	-0.083295	0.15648	-0.26273	-0.077991	0.061683	-0.18212	-0.032539	0.23227
0.026346	-0.021857	-0.26736	-0.14346	-0.24337	-0.094841	-0.18385	-0.17022	-0.052169	0.10326	0.14756	-0.10889	0.11599	-0.14397	-0.19011	0.051054	0.076194	0.11206	-0.054702	0.12175	-0.27794	-0.12085	0.054865	-0.21135	-0.042368	0.24967
-0.03798	-0.0033799	-0.26422	-0.13928	-0.25886	-0.11178	-0.19557	-0.11352	-0.068782	0.091134	0.10224	-0.094559	0.097432	-0.18618	-0.16467	0.050404	0.074348	0.15776	-0.007056	0.11153	-0.26277	-0.16144	0.058023	-0.19811	-0.07319	0.2596
-0.087886	0.044076	-0.23829	-0.13759	-0.25801	-0.12001	-0.19451	-0.08829	-0.081381	0.044976	0.095866	-0.088109	0.072425	-0.20248	-0.15627	0.042438	0.092837	0.20413	0.022942	0.093993	-0.2446	-0.24153	0.074665	-0.22083	-0.11846	0.27661
-0.1034	0.12093	-0.19471	-0.13327	-0.25799	-0.09576	-0.2096	-0.062005	-0.077793	0.0053552	0.13796	-0.11478	0.068688	-0.23	-0.15076	-0.0063891	0.026891	0.26433	0.065135	0.08365	-0.24343	-0.2749	0.089361	-0.19718	-0.15741	0.2675
-0.090251	0.13723	-0.17242	-0.14734	-0.2682	-0.086356	-0.19205	-0.026994	-0.07646	-0.027453	0.13744	-0.15679	0.072357	-0.22313	-0.11114	0.0013484	-0.020367	0.28094	0.066399	0.081079	-0.27762	-0.2844	0.07962	-0.22561	-0.16357	0.25114
-0.057173	0.090852	-0.14491	-0.15855	-0.28003	-0.10753	-0.13034	-0.0010808	-0.11451	-0.011016	0.13583	-0.18717	0.038288	-0.16855	-0.090417	0.033974	-0.0020505	0.3038	0.074753	0.049717	-0.30317	-0.26525	0.074311	-0.23418	-0.15082	0.24811
-0.012659	0.061087	-0.089818	-0.13696	-0.26533	-0.13176	-0.075589	0.012092	-0.13173	-0.026429	0.16675	-0.22885	0.022737	-0.14563	-0.097096	0.099792	-0.027344	0.31511	0.061842	0.029187	-0.30066	-0.27394	0.064812	-0.21097	-0.14774	0.27163
-0.0038092	0.052163	-0.049935	-0.1205	-0.23527	-0.1728	-0.013668	-0.0011357	-0.10043	-0.028875	0.18973	-0.27426	0.066736	-0.15435	-0.11359	0.030102	-0.067151	0.27419	0.050507	0.022138	-0.26887	-0.26865	0.04943	-0.21146	-0.12936	0.30964
-0.04054	0.025095	-0.061386	-0.1075	-0.22585	-0.19009	0.025249	-0.03545	-0.062051	-0.032584	0.18589	-0.28548	0.097969	-0.14553	-0.089433	0.059875	-0.095212	0.22677	0.077756	0.024748	-0.24482	-0.24957	0.048494	-0.26551	-0.1026	0.3473
-0.034045	-0.0050439	-0.05576	-0.090249	-0.22373	-0.20989	-0.011001	-0.051728	-0.021572	-0.10622	0.16208	-0.24309	0.11695	-0.11505	-0.057445	0.051472	-0.14242	0.19864	0.082165	0.01864	-0.24649	-0.16816	0.049747	-0.28821	-0.10283	0.35779
-0.041337	-0.033334	-0.061049	-0.11738	-0.22979	-0.22517	-0.064008	-0.052014	0.022956	-0.17758	0.14107	-0.1767	0.14018	-0.096902	-0.036681	0.08362	-0.14232	0.16144	0.064964	0.015387	-0.24658	-0.050343	0.066273	-0.26806	-0.13325	0.33676
-0.077687	-0.052851	-0.071787	-0.13431	-0.24548	-0.25244	-0.11807	-0.08523	0.054354	-0.21648	0.12655	-0.092169	0.15466	-0.12239	-0.017348	0.135	-0.076387	0.1396	0.063148	0.019943	-0.25599	0.048482	0.048759	-0.28977	-0.12068	0.2958
-0.14753	-0.054985	-0.063848	-0.15893	-0.27425	-0.30356	-0.14965	-0.11095	0.04601	-0.23689	0.078787	-0.06206	0.14873	-0.16256	-0.059445	0.072307	-0.018585	0.15467	0.04008	0.033337	-0.27677	0.11145	0.031484	-0.20503	-0.074613	0.25069
-0.11558	-0.036922	-0.065063	-0.17078	-0.28511	-0.34653	-0.15795	-0.18733	0.01425	-0.26125	0.087828	-0.087277	0.12871	-0.17212	-0.13628	0.1619	0.022029	0.17469	0.0061323	0.069174	-0.30358	0.12923	0.044049	-0.2357	-0.10627	0.23076
-0.061106	-0.022746	-0.069443	-0.18558	-0.30381	-0.34487	-0.15001	-0.26681	-0.013357	-0.21219	0.15726	-0.14294	0.067117	-0.1677	-0.24973	0.16651	0.059196	0.16646	-0.028763	0.088949	-0.29787	0.11388	0.08488	-0.15544	-0.14824	0.24645
-0.039612	-0.011029	-0.064205	-0.25561	-0.32874	-0.33441	-0.14433	-0.28474	-0.025662	-0.16667	0.15067	-0.18949	0.031751	-0.14152	-0.32242	0.11609	0.094123	0.11517	-0.025713	0.10695	-0.32264	0.096055	0.09839	-0.13863	-0.16773	0.28106
-0.02234	-0.01325	-0.11039	-0.35734	-0.32065	-0.36094	-0.16211	-0.2857	0.007693	-0.13712	0.081111	-0.18715	0.03252	-0.098927	-0.3158	0.16981	0.049504	0.15493	0.0091536	0.11129	-0.29131	0.065043	0.070073	-0.14083	-0.17005	0.30322
-0.03278	-0.02173	-0.15908	-0.4328	-0.27627	-0.37198	-0.1763	-0.29533	0.043092	-0.16545	0.057313	-0.18217	0.022189	-0.074068	-0.2431	0.17253	0.044878	0.16772	0.0044776	0.11029	-0.27646	0.011358	0.01031	-0.1733	-0.1822	0.28809
-0.038696	-0.042766	-0.16519	-0.441	-0.2042	-0.37572	-0.18413	-0.32567	0.035892	-0.15034	0.095266	-0.14903	0.029771	-0.10053	-0.16329	0.17919	0.0087681	0.16306	-0.0078291	0.13533	-0.29651	-0.011372	-0.025273	-0.14733	-0.16036	0.25813
-0.10649	-0.069101	-0.16793	-0.39058	-0.14071	-0.40214	-0.2035	-0.35453	0.031513	-0.10586	0.044809	-0.098366	0.055854	-0.14129	-0.1072	0.26626	-0.0053515	0.23131	-0.024904	0.15646	-0.35189	-0.045772	-0.061443	-0.11292	-0.16693	0.2351
-0.14357	-0.070656	-0.13498	-0.3233	-0.099471	-0.41182	-0.22731	-0.36111	0.030039	-0.11248	0.037236	-0.076291	0.082752	-0.16513	-0.091138	0.17377	0.042202	0.25229	-0.062259	0.14831	-0.34418	-0.090055	-0.086824	-0.12807	-0.15857	0.18912
-0.17167	-0.060191	-0.08582	-0.25098	-0.088562	-0.41525	-0.23241	-0.35034	0.0032075	-0.12496	0.074431	-0.090239	0.082932	-0.17412	-0.13359	0.18687	0.019563	0.24685	-0.05264	0.12935	-0.32626	-0.12974	-0.11774	-0.13629	-0.12914	0.12928
-0.17628	-0.036037	-0.044121	-0.21765	-0.12303	-0.4102	-0.19313	-0.33822	-0.035902	-0.13775	0.085898	-0.12217	0.070787	-0.13777	-0.1603	0.19172	-0.01403	0.25377	-0.027369	0.080702	-0.32318	-0.16207	-0.1236	-0.1261	-0.097727	0.11115
-0.15391	-0.056821	-0.038047	-0.23301	-0.16182	-0.38998	-0.1893	-0.31243	-0.064099	-0.14192	0.052555	-0.15987	0.074187	-0.061097	-0.20018	0.14132	-0.040777	0.22595	-0.012667	0.028654	-0.34485	-0.1514	-0.077403	-0.14972	-0.059384	0.14445
-0.12505	-0.056114	-0.053671	-0.26323	-0.1644	-0.36483	-0.22158	-0.2852	-0.07263	-0.16121	0.081486	-0.17519	0.083339	-0.0030422	-0.23765	0.12242	-0.020691	0.16627	-0.013899	-0.013971	-0.26347	-0.13385	-0.027365	-0.14205	-0.045428	0.14373
-0.081679	-0.043351	-0.045152	-0.27392	-0.15499	-0.35566	-0.2852	-0.24018	-0.057377	-0.17498	0.097261	-0.17738	0.097036	0.011308	-0.25511	0.062956	-0.0082711	0.12598	0.0066071	-0.058252	-0.25908	-0.12892	0.011418	-0.14455	-0.011116	0.096528
-0.050707	-0.027853	-0.018387	-0.25176	-0.14999	-0.36882	-0.30226	-0.23935	-0.040042	-0.19062	0.097782	-0.15048	0.078938	-0.0072669	-0.29473	0.061944	0.023375	0.10285	-0.01064	-0.048829	-0.21737	-0.17978	0.053091	-0.1414	0.067898	0.059965
-0.036771	-0.016033	-0.014292	-0.19802	-0.11992	-0.3917	-0.29531	-0.27541	-0.041471	-0.16301	0.12999	-0.1282	0.066896	-0.054938	-0.29564	0.086503	0.077311	0.051436	-0.044487	0.017033	-0.11732	-0.29175	0.052702	-0.1164	0.13382	0.034414
0.11733	0.013002	0.0010339	-0.14699	-0.084631	-0.40541	-0.31084	-0.31512	-0.019119	-0.16167	0.11982	-0.10896	0.061692	-0.10462	-0.24944	0.13981	0.090064	0.017963	-0.089458	0.099921	-0.035482	-0.34488	0.082719	-0.15428	0.1687	0.032816
0.22416	0.036523	-0.0043272	-0.12091	-0.082982	-0.42898	-0.30668	-0.30497	0.018767	-0.19696	0.047101	-0.083075	0.058019	-0.12502	-0.22803	0.15845	0.074181	0.019591	-0.10831	0.14093	0.0093841	-0.35773	0.10392	-0.16129	0.15565	0.045407
0.17959	0.021779	-0.025262	-0.14558	-0.071633	-0.43519	-0.30431	-0.30035	0.032339	-0.22098	-0.049693	-0.043173	0.01407	-0.13256	-0.22217	0.22947	0.079072	0.057325	-0.089543	0.13057	0.027544	-0.31081	0.12371	-0.1604	0.15784	0.085058
-0.058175	-0.020538	-0.022277	-0.15294	-0.044738	-0.41581	-0.30093	-0.26978	0.063274	-0.19352	-0.11041	-0.03132	0.0053216	-0.14214	-0.24371	0.22388	0.068542	0.053065	-0.036275	0.13065	-0.0164	-0.26343	0.11647	-0.1826	0.16905	0.14966
NaN	-0.034587	-0.03395	-0.13855	-0.045236	-0.41734	-0.30122	-0.24572	0.076397	-0.1264	-0.10612	-0.021152	0.070663	-0.13997	-0.23871	0.21026	0.12191	-0.010997	0.025761	0.1409	0.023483	-0.27545	0.05447	-0.21437	0.16296	0.17884
NaN	-0.031152	-0.05674	-0.14827	-0.055669	-0.41921	-0.2859	-0.25082	0.038774	-0.086566	-0.070981	-0.022006	0.14363	-0.10632	-0.24343	0.097676	0.10399	-0.066599	0.044924	0.13976	0.040179	-0.26456	0.043636	-0.17773	0.17511	0.16805
NaN	-0.02465	-0.081974	-0.14092	-0.063641	-0.36476	-0.22853	-0.26853	0.00074144	-0.10178	0.011426	-0.017847	0.15213	-0.055746	-0.29524	0.10563	0.091364	-0.036309	-0.015695	0.14638	0.034277	-0.32663	0.028338	-0.16225	0.20612	0.16174
NaN	0.0017993	-0.071073	-0.12643	-0.086026	-0.30964	-0.15818	-0.33225	-0.048322	-0.11714	0.052765	-0.013809	0.10521	-0.051225	-0.27626	0.078199	0.046888	0.0093806	-0.0633	0.15555	0.0149	-0.33481	0.020662	-0.1137	0.20408	0.1585
NaN	0.03906	-0.081617	-0.14444	-0.12073	-0.26362	-0.082338	-0.35315	-0.078295	-0.13223	0.067519	-0.0013169	0.076963	-0.019366	-0.23154	0.056247	-0.0051561	0.12174	-0.098255	0.14764	-0.0042312	-0.3192	0.0099359	-0.066719	0.17976	0.1391
