# Supplementary material for: Timing variability of sensorimotor integration during vocalization in individuals who stutter
Source: Sci Rep. 2018 Nov 5;8:16340. doi: 10.1038/s41598-018-34517-1 (PMC6218511; doi:10.1038/s41598-018-34517-1)
Supplement: Supplementary file 2 — Dataset 1 [file 41598_2018_34517_MOESM2_ESM.zip › compens-stutt-behav-scireports-supplementary-material/AC2046_down.txt]

-0.043282	0.17591	0.36112	-0.10363	-0.40303	0.0057635	-0.059874	-0.15564	-0.10751	0.27519	-1.2256	0.063641	-0.020622	-0.028865	0.0073453	-0.019072	0.16306	0.20422	-0.53429	0.24055	0.26409	0.10475	0.28716	-0.13329
-0.0028593	0.17553	0.33608	-0.11046	-0.42181	-0.022849	-0.047905	-0.17113	-0.1177	0.26409	-1.2758	0.13656	0.032735	-0.011435	0.023975	0.012604	0.20428	0.20059	-0.48125	0.094813	0.21457	0.098197	0.28505	-0.13759
-0.023507	0.17462	0.35556	-0.049555	-0.40155	-0.04503	-0.073793	-0.15184	-0.086454	0.094054	-1.3871	0.27242	0.070732	-0.022993	0.024034	0.093166	0.20252	0.23385	-0.41936	-0.026193	0.16443	0.13023	0.26159	-0.15953
-0.052108	0.1395	0.36523	-0.016221	-0.36342	-0.050796	-0.11399	-0.16325	-0.065611	-0.081228	-1.5069	0.3584	0.14893	-0.033661	-0.018311	0.14624	0.13731	0.22963	-0.32378	-0.1593	0.10792	0.16887	0.21278	-0.11647
-0.058249	0.11188	0.37889	-0.032871	-0.35945	-0.033588	-0.16023	-0.22422	-0.026486	-0.11978	-1.5632	0.32823	0.20136	-0.018451	-0.097038	0.13692	0.11831	0.2268	-0.28848	-0.26232	0.040094	0.17456	0.16385	-0.094744
-0.080807	0.11475	0.33777	-0.052126	-0.32373	-0.02916	-0.19945	-0.29216	-0.041092	-0.071786	-1.5321	0.21039	0.2346	-0.044442	-0.17005	0.19614	0.069261	0.21744	-0.15717	-0.32889	0.019805	0.18013	0.093741	-0.08872
-0.10461	0.12917	0.29603	2.0277e-05	-0.31168	-0.027951	-0.20385	-0.28635	-0.056433	0.010911	-1.4043	0.090734	0.24389	-0.05596	-0.18636	0.1585	0.039527	0.20955	-0.18804	-0.36575	-0.021488	0.19222	0.025799	-0.086899
-0.069572	0.17483	0.2646	0.053108	-0.29473	-0.021826	-0.18813	-0.24694	-0.038543	0.08385	-1.2262	-0.0074968	0.23558	-0.032142	-0.18435	0.054384	0.022163	0.24598	-0.2346	-0.36049	-0.035151	0.25953	-0.049623	-0.13785
-0.035816	0.19605	0.25661	0.11209	-0.23781	-0.0038503	-0.16242	-0.2267	-0.036936	0.12796	-1.0908	-0.091753	0.2271	-9.9579e-06	-0.14691	0.017109	0.065905	0.23324	-0.133	-0.38243	-0.055773	0.31373	-0.11467	-0.12763
-0.022115	0.13579	0.25992	0.16664	-0.17451	0.047537	-0.11522	-0.21623	-0.070693	0.13826	-0.94593	-0.12056	0.26711	0.048709	-0.091652	0.0031863	0.067298	0.25636	-0.22726	-0.40206	-0.087508	0.32078	-0.15972	-0.059782
-0.0067795	0.10738	0.20689	0.19969	-0.10436	0.06721	-0.078732	-0.22266	-0.12157	0.11555	-0.813	-0.10453	0.32336	0.071184	-0.04814	0.11644	0.087571	0.28537	-0.28254	-0.37921	-0.10057	0.33136	-0.22439	-0.05827
0.0045306	0.12001	0.19255	0.21501	-0.018932	0.1045	-0.07442	-0.22465	-0.1489	0.15316	-0.70229	-0.084573	0.37676	0.073129	-0.031621	0.15481	0.049737	0.28845	-0.26277	-0.35042	-0.11742	0.3625	-0.24456	-0.0067883
-0.031753	0.11435	0.1863	0.19897	0.073144	0.15251	-0.074899	-0.1821	-0.15077	0.23087	-0.55412	-0.035882	0.42652	0.054516	-0.060787	0.1684	-0.0029839	0.28342	-0.24436	-0.34267	-0.14156	0.40895	-0.23768	0.011318
-0.058643	0.10355	0.16423	0.19812	0.16613	0.1967	-0.059628	-0.13797	-0.15717	0.24876	-0.41108	-0.010022	0.45225	0.0048574	-0.060015	0.19652	-0.060885	0.24385	-0.23277	-0.37081	-0.16455	0.41458	-0.22339	0.060345
-0.026423	0.12651	0.16397	0.18995	0.20451	0.2044	-0.055223	-0.1269	-0.13982	0.19989	-0.27067	-0.052333	0.44987	-0.0098141	-0.035939	0.20513	-0.068735	0.22104	-0.24791	-0.39394	-0.17017	0.40196	-0.19588	0.094264
-0.0016012	0.134	0.16371	0.22533	0.16989	0.20992	-0.069487	-0.14116	-0.10924	0.12349	-0.12944	-0.057521	0.4225	0.0068376	-0.042016	0.15432	-0.0069226	0.24004	-0.22029	-0.42039	-0.14114	0.39835	-0.15712	0.061043
-0.0092722	0.14969	0.1303	0.26099	0.13754	0.16821	-0.063843	-0.14164	-0.05775	0.10212	-0.024986	-0.049849	0.38738	0.018377	-0.02701	0.15576	-0.0018568	0.22304	-0.14327	-0.40672	-0.12383	0.38895	-0.19713	0.0663
0.00061427	0.12971	0.081838	0.26659	0.07032	0.13717	-0.050263	-0.12056	-0.0038181	0.14061	0.045889	-0.012124	0.34482	0.013784	-0.029281	0.1245	0.02023	0.20006	-0.05179	-0.35744	-0.11234	0.36563	-0.18006	0.047102
0.026926	0.10305	0.057169	0.22069	-0.037602	0.1105	-0.077713	-0.11337	0.012816	0.22125	0.11843	0.011944	0.31177	0.023199	-0.03296	0.13816	0.034477	0.18224	-0.05478	-0.32092	-0.12712	0.36236	-0.15337	0.043084
0.037741	0.022328	0.022296	0.16048	-0.10606	0.10019	-0.11726	-0.11396	0.020035	0.27853	0.18457	0.041741	0.26974	0.011537	0.0039124	0.12315	0.049432	0.20446	-0.056505	-0.30262	-0.12832	0.32686	-0.11921	0.05875
0.01595	-0.041504	0.0012153	0.10833	-0.12613	0.096757	-0.13727	-0.12817	0.065122	0.29051	0.20378	0.056625	0.21212	0.011111	0.017617	0.10958	0.080215	0.19168	0.023077	-0.29621	-0.11645	0.28103	-0.107	0.065536
-0.030645	-0.06492	-0.0075745	0.10827	-0.10357	0.093817	-0.15002	-0.17004	0.06279	0.27998	0.17757	0.072776	0.19601	0.01843	-0.0074952	0.17422	0.083778	0.15715	0.010941	-0.27679	-0.11702	0.22818	-0.088488	0.10223
-0.10561	-0.083719	-0.0030985	0.129	-0.078421	0.10492	-0.14078	-0.13442	0.0039417	0.24255	0.15222	0.10983	0.19491	0.0047183	-0.023371	0.17834	0.089534	0.098718	0.0015959	-0.23875	-0.1274	0.24276	-0.091069	0.11327
-0.16634	-0.060828	0.00060397	0.1455	-0.065506	0.12114	-0.10433	-0.09496	-0.021588	0.21573	0.17494	0.13772	0.15642	-0.0193	-0.043931	0.17487	0.093964	0.086765	-0.061181	-0.20645	-0.10732	0.1973	-0.10151	0.097564
-0.16148	-0.026991	-0.023157	0.1092	-0.056884	0.12041	-0.056486	-0.10932	0.0094225	0.19205	0.20903	0.15316	0.13299	-0.026043	-0.052387	0.21555	0.1131	0.059269	-0.082255	-0.14501	-0.073889	0.14474	-0.082033	0.079627
-0.13758	0.0075906	-0.055081	0.050858	-0.048537	0.099601	-0.004432	-0.13009	0.056988	0.16027	0.22599	0.12631	0.11329	-0.021647	-0.029636	0.16705	0.13574	0.028419	-0.040589	-0.064481	0.0030679	0.099637	-0.05411	0.062395
-0.10767	0.029268	-0.071703	0.021831	-0.021191	0.090907	0.010219	-0.13128	0.056204	0.14474	0.20633	0.0798	0.10216	-0.032377	-0.010307	0.094172	0.12788	0.012583	-0.046923	-0.0093208	0.054119	0.082981	-0.045272	0.027221
-0.086926	0.014493	-0.020301	-0.0056072	-0.030504	0.092587	-0.0027059	-0.090613	0.011387	0.093871	0.14041	0.039495	0.04777	-0.022735	-0.010175	0.063803	0.09144	-0.014458	-0.028475	0.025887	0.08682	0.058064	-0.028136	0.027567
-0.037092	0.0064982	-0.0091153	-0.010399	-0.020658	0.058428	-0.0018868	-0.022676	0.0033228	0.018255	0.057295	0.013874	-0.0031495	0.0084061	-0.032899	-0.015754	0.051336	-0.014548	-0.048039	0.016658	0.065146	-0.0028403	-0.021846	0.022765
0	0	0	0	0	0	0	0	0	0	0	0	0	0	0	0	0	0	0	0	0	0	0	0
0.055319	-0.036013	0.063244	0.0082975	-0.032324	-0.064951	-0.0042707	-0.020432	0.0081211	0.0085036	-0.021334	0.011385	-0.00075256	-0.066096	0.012811	0.0942	-0.034857	0.0039001	0.0011065	-0.013835	-0.024428	0.013201	-0.0037233	0.038938
0.085602	-0.069078	0.13951	0.0094673	-0.11101	-0.13626	0.00082089	-0.072356	0.0026007	0.057075	0.020217	0.0028437	0.01402	-0.13209	-0.05736	0.12954	-0.027831	0.036996	0.0063818	-0.038586	-0.040931	0.058217	-0.0037522	0.074717
0.12386	-0.087746	0.17825	0.0034843	-0.15867	-0.16423	-0.0031079	-0.15313	0.010936	0.10893	0.066428	-0.046313	0.029278	-0.15258	-0.11131	0.21087	-0.023318	0.037915	-0.04312	-0.015988	-0.012538	0.082902	0.013884	0.056718
0.14884	-0.10707	0.21572	-0.038924	-0.17012	-0.16761	-0.023105	-0.17663	0.044036	0.12094	0.078829	-0.048957	0.024836	-0.14445	-0.11995	0.19259	-0.0084992	0.041518	-0.09445	0.0040406	0.0052322	0.13925	0.040891	0.07597
0.11971	-0.085651	0.27636	-0.097268	-0.14092	-0.16059	-0.034736	-0.15829	0.081941	0.12055	0.034882	-0.11316	0.012148	-0.082858	-0.11084	0.13043	0.0096924	0.10569	-0.1094	-0.0099955	0.017017	0.15968	0.042649	0.066825
0.080448	-0.053619	0.32483	-0.14899	-0.080716	-0.14733	-0.0077614	-0.15369	0.10732	0.10004	-0.040966	-0.1566	0.023055	-0.046654	-0.10556	0.084534	0.034126	0.14489	-0.12836	-0.0022861	0.071985	0.18683	0.040072	0.034147
0.023292	-0.04941	0.27947	-0.15276	-0.030956	-0.11303	0.022582	-0.14455	0.088963	0.069797	-0.11562	-0.17412	0.029426	-0.0515	-0.067782	0.035899	0.065983	0.17858	-0.12517	-0.010024	0.065355	0.17262	0.010074	0.04718
-0.00643	-0.052942	0.2494	-0.12382	0.010927	-0.077747	0.0014512	-0.13812	0.032311	0.056529	-0.18546	-0.17361	0.051003	-0.041471	-0.030563	0.078615	0.066344	0.1821	-0.12772	0.0076719	0.038618	0.194	0.019461	0.084477
-0.054182	-0.097678	0.20774	-0.10287	-0.0066451	-0.05952	-0.028669	-0.15581	-0.041372	0.013615	-0.23887	-0.19323	0.061026	-0.069574	-0.036971	0.05081	0.027064	0.18502	-0.082707	-0.00035201	0.030079	0.17258	0.044888	0.1207
-0.049533	-0.13554	0.13545	-0.08808	-0.033622	-0.030325	-0.04368	-0.17118	-0.096653	-0.036276	-0.25252	-0.17952	0.035317	-0.12368	-0.025033	0.1315	0.010761	0.19494	0.0010196	-0.03406	0.039789	0.14334	0.0056877	0.13945
-0.012064	-0.15173	0.078127	-0.10966	-0.0512	0.037626	-0.048038	-0.20433	-0.1143	-0.053492	-0.23424	-0.15116	0.013628	-0.13619	-0.029875	0.20055	0.021442	0.19543	0.060315	-0.019564	0.035096	0.13953	-0.0038723	0.15548
0.0076535	-0.16224	0.010502	-0.10778	-0.051276	0.1115	-0.040011	-0.2369	-0.10689	-0.018737	-0.21124	-0.15535	0.020766	-0.16388	-0.028463	0.25848	0.022942	0.19962	0.074193	-0.029992	0.058597	0.14571	0.011807	0.14258
0.040415	-0.14347	-0.02238	-0.10668	-0.049921	0.16005	-0.031773	-0.22935	-0.081483	0.013183	-0.21381	-0.20315	0.047061	-0.19065	0.026816	0.32136	0.06513	0.2135	0.11667	-0.034077	0.10181	0.18087	0.039812	0.15227
0.074833	-0.10339	0.024242	-0.097069	-0.07278	0.1954	-0.01399	-0.20926	-0.051338	0.023026	-0.22862	-0.18177	0.098417	-0.15996	0.088693	0.32112	0.097866	0.22042	0.22547	0.014795	0.16641	0.19522	0.052762	0.15638
0.067499	-0.068	0.1165	-0.043492	-0.057407	0.22008	0.0040614	-0.19433	-0.0073982	0.056955	-0.22029	-0.10872	0.12319	-0.13748	0.16146	0.35169	0.16954	0.22316	0.2613	0.08401	0.19182	0.22801	0.06754	0.17352
0.097765	-0.071048	0.1668	0.028608	-0.0084131	0.25118	0.01796	-0.1236	0.0057272	0.094303	-0.19224	-0.015774	0.15576	-0.12031	0.17433	0.37724	0.1912	0.24442	0.29785	0.10894	0.25884	0.24273	0.14499	0.22774
0.18333	-0.03521	0.26257	0.084934	0.007033	0.27185	0.047783	-0.044751	0.0087577	0.14748	-0.15878	0.028768	0.22685	-0.086147	0.11546	0.46959	0.16475	0.28301	0.3205	0.15889	0.32653	0.26928	0.17792	0.29852
0.31545	0.0041051	0.29975	0.14801	0.016209	0.29423	0.073036	-0.011186	0.055049	0.23618	-0.13035	0.025603	0.2963	-0.040752	0.090633	0.49738	0.19064	0.31156	0.31653	0.21174	0.35042	0.28815	0.23843	0.37866
0.39167	0.050789	0.33209	0.21231	0.033738	0.32495	0.10327	0.0080324	0.1589	0.34802	-0.1335	0.036842	0.33534	0.031663	0.047898	0.4925	0.23999	0.35478	0.34826	0.22909	0.36493	0.31051	0.28339	0.4474
0.39573	0.07171	0.34988	0.27258	0.032752	0.32818	0.14536	0.033384	0.24054	0.4323	-0.17782	-0.0039145	0.35125	0.094172	0.033697	0.49834	0.2411	0.40096	0.39671	0.29031	0.37741	0.32439	0.36416	0.43337
0.40058	0.1079	0.37321	0.28313	0.063222	0.33599	0.19345	0.034763	0.31066	0.45948	-0.22162	-0.015044	0.39546	0.10869	0.061223	0.5117	0.20176	0.45393	0.41819	0.34226	0.39885	0.33992	0.39606	0.48958
0.39153	0.12584	0.41055	0.29292	0.1024	0.36662	0.25175	-0.0055615	0.37554	0.42654	-0.23534	-0.042597	0.42928	0.063553	0.05546	0.5319	0.21394	0.49969	0.41485	0.33372	0.44329	0.32628	0.43	0.53352
0.33721	0.10743	0.41938	0.30995	0.12921	0.38847	0.26083	-0.066117	0.4354	0.37541	-0.22529	-0.057703	0.45003	0.061447	0.019005	0.47858	0.22555	0.47996	0.40621	0.34454	0.483	0.31575	0.41637	0.52805
0.27284	0.11198	0.36064	0.31046	0.17764	0.41589	0.2431	-0.097438	0.47457	0.35003	-0.20666	-0.0018019	0.45189	0.067879	0.00082329	0.4712	0.20927	0.43255	0.41404	0.35597	0.51229	0.31022	0.38967	0.53423
0.25028	0.10067	0.27898	0.33049	0.2343	0.42469	0.2379	-0.11479	0.48317	0.36762	-0.18992	0.068826	0.44427	0.016544	-0.00034377	0.47197	0.16879	0.43061	0.41981	0.34341	0.53228	0.29358	0.39893	0.53611
0.2192	0.099658	0.26601	0.34242	0.27641	0.40886	0.25358	-0.12802	0.45925	0.41172	-0.15501	0.11113	0.41926	-0.041398	0.0058481	0.44415	0.14042	0.43196	0.42923	0.3166	0.49986	0.28186	0.39377	0.50016
0.20989	0.085051	0.28448	0.41588	0.30222	0.40729	0.28018	-0.14057	0.45141	0.50101	-0.11898	0.15124	0.38609	-0.05707	-0.0029466	0.48149	0.12758	0.4125	0.41729	0.31362	0.45696	0.25536	0.40908	0.4395
0.19247	0.061883	0.32682	0.44078	0.30281	0.39499	0.28404	-0.18549	0.44473	0.56394	-0.10408	0.14666	0.36506	-0.067004	-0.0042454	0.53464	0.14424	0.38749	0.42807	0.3532	0.42155	0.24826	0.42484	0.37487
0.19582	0.027179	0.3853	0.44104	0.28398	0.38064	0.27792	-0.25154	0.43524	0.55634	-0.090654	0.11596	0.37989	-0.076553	0.0022379	0.56683	0.19522	0.37577	0.40775	0.40838	0.39045	0.25863	0.41123	0.32669
0.24762	-0.0050281	0.43932	0.45683	0.23437	0.37435	0.2622	-0.28314	0.43521	0.48822	-0.071335	0.059545	0.397	-0.040113	0.01744	0.54935	0.23971	0.39074	0.35908	0.47224	0.36837	0.21999	0.38028	0.30932
0.28455	-0.052113	0.48782	0.46611	0.18272	0.35521	0.22761	-0.29877	0.45457	0.39402	-0.04	-0.0038755	0.38652	0.022948	0.0325	0.52079	0.18605	0.40464	0.35438	0.51665	0.34479	0.22381	0.36235	0.34855
0.30856	-0.089049	0.51957	0.46244	0.12387	0.35608	0.18307	-0.29076	0.48427	0.32855	0.012497	-0.058961	0.35113	0.065328	0.00090305	0.53581	0.15372	0.4	0.36057	0.52728	0.34588	0.23598	0.35998	0.38188
0.31854	-0.064146	0.50063	0.43583	0.10856	0.38082	0.13885	-0.25222	0.50934	0.29609	0.065077	-0.075473	0.30379	0.10928	-0.027866	0.50595	0.099629	0.40128	0.37456	0.51117	0.34857	0.22065	0.33229	0.40676
0.34677	-0.083338	0.46648	0.38493	0.11458	0.40332	0.10081	-0.22472	0.47167	0.2619	0.076624	-0.073589	0.26326	0.097276	-0.022026	0.49438	0.09964	0.38839	0.34836	0.50635	0.33574	0.25163	0.29668	0.42472
0.40792	-0.068184	0.46524	0.34824	0.10448	0.41199	0.094317	-0.23963	0.43596	0.2496	0.035617	-0.10727	0.22277	0.03602	-0.021733	0.48361	0.10177	0.34057	0.33329	0.53591	0.36212	0.24128	0.26836	0.42707
0.3875	-0.093489	0.50729	0.31027	0.1098	0.39294	0.1024	-0.25251	0.39379	0.26319	-0.0043212	-0.13711	0.20234	-0.0075776	0.014484	0.47987	0.11324	0.29615	0.3104	0.57427	0.36962	0.26504	0.272	0.39372
0.35712	-0.11717	0.54127	0.27655	0.1764	0.37749	0.10407	-0.23482	0.34579	0.31562	-0.015547	-0.12414	0.21089	-0.032757	0.058315	0.48492	0.12561	0.29309	0.28537	0.60986	0.33612	0.19865	0.29	0.39084
0.30554	-0.090399	0.54283	0.26201	0.26871	0.35483	0.1182	-0.21247	0.31146	0.32829	-0.040451	-0.12413	0.22185	-0.042412	0.043236	0.44928	0.14415	0.31109	0.27519	0.62644	0.31741	0.17105	0.29752	0.38641
0.26619	-0.10571	0.48797	0.27047	0.31439	0.31724	0.14017	-0.20086	0.31788	0.33347	-0.070521	-0.08967	0.23797	-0.055713	0.045679	0.44047	0.15405	0.30838	0.29729	0.62116	0.30673	0.16796	0.29147	0.39787
0.23868	-0.086352	0.43905	0.28233	0.29644	0.29704	0.13758	-0.1752	0.33247	0.32772	-0.06824	-0.027529	0.25771	-0.038947	0.052071	0.40501	0.15235	0.32933	0.29584	0.5971	0.31464	0.16692	0.26943	0.41125
0.20518	-0.073372	0.41452	0.29516	0.23772	0.30365	0.099249	-0.14921	0.34052	0.28528	-0.053212	0.0027802	0.28897	0.021172	0.048139	0.33524	0.19366	0.36458	0.31694	0.55257	0.31035	0.1426	0.22692	0.37894
0.16178	-0.085991	0.42049	0.26429	0.13942	0.31699	0.050714	-0.17925	0.33987	0.23301	-0.035404	-0.011916	0.30078	0.045157	0.058478	0.33298	0.21554	0.4132	0.36842	0.52907	0.30616	0.10987	0.20082	0.36546
0.11477	-0.076169	0.4245	0.26055	0.085772	0.32267	0.034243	-0.21569	0.31446	0.2013	-0.002964	-0.022496	0.30803	0.0099063	0.056714	0.31952	0.23075	0.45897	0.39044	0.52641	0.28373	0.09687	0.18204	0.32644
0.12074	-0.056697	0.43117	0.22647	0.075429	0.3249	0.068034	-0.23334	0.31654	0.19055	0.029818	-0.05153	0.33767	0.010284	0.063833	0.31637	0.21966	0.45888	0.42127	0.54281	0.23383	0.11322	0.1804	0.32193
0.11494	-0.025722	0.4176	0.16309	0.070468	0.3425	0.10161	-0.24948	0.34997	0.19877	0.043171	-0.0875	0.35815	0.039165	0.077314	0.32001	0.20983	0.43989	0.41335	0.58704	0.19806	0.088954	0.20012	0.28024
0.14278	-0.051629	0.39393	0.14125	0.075259	0.36959	0.098908	-0.27191	0.3858	0.20327	0.062046	-0.12287	0.36188	0.058921	0.084052	0.31006	0.20196	0.40632	0.40538	0.59745	0.22445	0.12552	0.1857	0.25963
0.2094	-0.069676	0.39258	0.13003	0.08625	0.37063	0.064736	-0.27885	0.35312	0.20322	0.065466	-0.14291	0.34612	0.021247	0.12536	0.32959	0.21708	0.37976	0.40337	0.60777	0.24688	0.081641	0.23725	0.2387
0.29364	-0.119	0.3539	0.13694	0.085898	0.35309	0.030297	-0.33581	0.35687	0.19815	0.023146	-0.14719	0.3168	0.0058929	0.17313	0.35636	0.20145	0.38466	0.39505	0.60866	0.22159	0.094655	0.26806	0.21692
0.37208	-0.14027	0.32717	0.1507	0.069093	0.32597	0.014245	-0.35982	0.37166	0.20418	-0.040126	-0.10189	0.29931	0.039084	0.16896	0.36254	0.23361	0.37168	0.418	0.58454	0.21072	0.11927	0.29058	0.25777
0.42176	-0.18026	0.34191	0.14335	0.035618	0.2915	0.008971	-0.3066	0.37413	0.21193	-0.097397	-0.089082	0.30026	0.018405	0.17836	0.30403	0.25728	0.35619	0.42865	0.58181	0.16849	0.1028	0.25907	0.2665
0.42531	-0.14666	0.33786	0.11577	0.015209	0.28206	0.013517	-0.26424	0.35343	0.17216	-0.10459	-0.073943	0.31478	0.012582	0.20129	0.37419	0.26292	0.33714	0.41481	0.56585	0.16741	0.071391	0.24375	0.27037
0.39924	-0.060179	0.33698	0.11258	0.019121	0.32807	-0.0052038	-0.29689	0.34364	0.13219	-0.071635	-0.05233	0.32398	0.012679	0.20656	0.37978	0.28506	0.31174	0.41359	0.55202	0.20017	0.088786	0.21759	0.25028
0.36117	0.032016	0.30916	0.10404	0.035754	0.36589	-0.041678	-0.38486	0.35499	0.15218	-0.067229	-0.019484	0.31199	0.035795	0.20929	0.37741	0.31566	0.31326	0.44844	0.57422	0.21356	0.089335	0.17037	0.22
0.29218	0.12403	0.26088	0.096153	0.040027	0.37232	-0.054062	-0.49124	0.35154	0.13348	-0.10381	0.01841	0.30734	0.06914	0.14966	0.40796	0.32115	0.34787	0.47399	0.58299	0.22533	0.086867	0.15322	0.19987
0.19173	0.14427	0.25509	0.086154	0.033267	0.34746	-0.059092	-0.56434	0.35094	0.10636	-0.13518	0.019971	0.31164	0.13293	0.049371	0.36036	0.2853	0.35791	0.45772	0.57221	0.25132	0.1232	0.16663	0.23008
0.076028	0.15406	0.26575	0.057348	0.018822	0.32299	-0.054983	-0.56599	0.35134	0.13658	-0.15084	-0.00076818	0.33854	0.16063	-0.013245	0.38193	0.27676	0.34888	0.47616	0.56428	0.29111	0.13953	0.18541	0.25892
-0.017018	0.22411	0.29577	0.053403	0.030793	0.28107	-0.057926	-0.58088	0.34569	0.18405	-0.12801	-0.0052641	0.34449	0.1712	-0.016281	0.41139	0.31171	0.34857	0.48909	0.56126	0.31241	0.17818	0.17425	0.22292
-0.040518	0.23289	0.34683	0.08389	0.082408	0.25554	-0.090674	-0.61907	0.35236	0.21901	-0.071445	-0.00364	0.32781	0.19753	0.022162	0.35295	0.30778	0.34027	0.47006	0.54899	0.31396	0.15815	0.17327	0.21737
0.070597	0.20078	0.35644	0.17805	0.11096	0.23233	-0.11453	-0.62384	0.38014	0.24939	-0.036651	-0.04454	0.28591	0.22589	0.064524	0.35828	0.24957	0.34599	0.4497	0.53711	0.30413	0.14527	0.13243	0.14821
0.15624	0.14939	0.33991	0.27812	0.076254	0.25444	-0.09883	-0.59927	0.41922	0.26595	-0.0049629	-0.087511	0.24932	0.29689	0.096637	0.38427	0.22107	0.32006	0.44446	0.54777	0.30277	0.12627	0.11888	0.1016
0.24228	0.12462	0.30384	0.31359	0.054287	0.29331	-0.076949	-0.60761	0.46122	0.27384	0.011679	-0.10643	0.22479	0.34681	0.097419	0.40329	0.19167	0.29129	0.47229	0.5674	0.29604	0.13721	0.14439	0.095042
0.40707	0.13828	0.26061	0.30619	0.0094529	0.3364	-0.060303	-0.93941	0.49435	0.30396	0.034883	-0.13368	0.21866	0.39425	0.081421	0.45426	0.20174	0.23118	0.45804	0.60192	0.30768	0.14664	0.17742	0.13453
0.59655	0.12999	0.22535	0.26122	-0.071924	0.35171	-0.048261	-1.3576	0.54029	0.32352	0.05604	-0.15748	0.19992	0.44387	0.068166	0.42874	0.21981	0.22882	0.42105	0.65018	0.36137	0.14467	0.2309	0.14298
NaN	0.13299	0.19686	0.12943	-0.13173	0.33934	-0.066827	NaN	0.5577	0.29974	0.041361	-0.15932	0.16792	0.45742	0.061453	0.42573	0.21004	0.25909	0.45429	0.67706	0.41807	0.1034	0.23515	0.14303
NaN	0.04919	0.15746	0.0304	-0.12426	0.30741	-0.11774	NaN	0.55984	0.26352	0.017866	-0.1419	0.14542	0.45326	0.045021	0.39337	0.20848	0.237	0.44967	0.66209	0.43062	0.032128	0.21615	0.12037
NaN	-0.079849	0.14217	-0.040632	-0.09478	0.2658	-0.163	NaN	0.5531	0.23895	-0.006657	-0.15027	0.11579	0.4367	0.010745	0.33096	0.16995	0.23599	0.43882	0.62343	0.40837	-0.031722	0.18718	0.10622
NaN	-0.20375	0.083606	-0.083573	-0.076445	0.2443	-0.18286	NaN	0.558	0.23807	-0.038326	-0.14549	0.073442	0.37042	-0.040525	0.30426	0.22808	0.22216	0.38288	0.57386	0.37591	-0.04243	0.16652	0.053692
NaN	-0.31823	0.072496	-0.13235	-0.09439	0.23553	-0.16845	NaN	0.52655	0.22036	-0.060593	-0.15226	0.071372	0.29746	-0.064879	0.30126	0.2284	0.18988	0.42112	0.52373	0.3512	-0.032714	0.15903	0.053343
NaN	-0.30546	0.09555	-0.13176	-0.11678	0.20336	-0.17589	NaN	0.46922	0.17971	-0.069686	-0.18964	0.085383	0.231	-0.1119	0.25556	0.24543	0.16524	0.4261	0.51266	0.34582	-0.01579	0.15525	0.083627
NaN	-0.28983	0.1275	-0.16265	-0.13268	0.16812	-0.22249	NaN	0.44446	0.13428	-0.081409	-0.17689	0.095285	0.16625	-0.1546	0.27041	0.23632	0.14512	0.36248	0.52825	0.32817	-0.034021	0.16604	0.085532
NaN	-0.28394	0.1379	-0.17694	-0.17436	0.13802	-0.25769	NaN	0.43974	0.11765	-0.093656	-0.15501	0.065205	0.12993	-0.12109	0.25052	0.21246	0.13918	0.32388	0.53227	0.28969	-0.087485	0.1158	0.03772
NaN	-0.25375	0.17129	-0.15833	-0.21256	0.10972	-0.27186	NaN	0.40518	0.089371	-0.10571	-0.18099	0.02275	0.10111	-0.13133	0.24774	0.15484	0.14274	0.30471	0.52784	0.26864	-0.15365	0.10528	0.024224
NaN	-0.21225	0.20608	-0.1755	-0.24611	0.083655	-0.22111	NaN	0.34149	0.061323	-0.12832	-0.20016	-0.018211	0.039281	-0.16305	0.26961	0.13393	0.1747	0.30676	0.52672	0.29295	-0.19593	0.075213	0.040542
NaN	-0.20731	0.23992	-0.21175	-0.25146	0.061691	-0.14674	NaN	0.28916	0.04003	-0.17246	-0.20283	-0.044558	-0.0019396	-0.18238	0.24637	0.084137	0.18088	0.31112	0.51753	0.30773	-0.21166	0.04023	0.04355
NaN	-0.23161	0.24325	-0.22101	-0.26558	0.044383	-0.096124	NaN	0.25702	-0.001245	-0.2201	-0.24308	-0.063191	-0.020301	-0.20635	0.23934	0.064321	0.18236	0.28106	0.50832	0.29568	-0.2444	-0.011872	0.062765
NaN	-0.24824	0.20764	-0.23199	-0.27781	0.020413	-0.079677	NaN	0.24343	-0.045159	-0.24531	-0.26309	-0.093185	-0.033189	-0.21714	0.23986	0.0623	0.18222	0.23569	0.51571	0.27242	-0.25697	-0.062633	0.06577
NaN	-0.26944	0.18417	-0.2507	-0.28485	0.0035954	-0.11057	NaN	0.24011	-0.054118	-0.2613	-0.25913	-0.15546	-0.044385	-0.24904	0.19843	0.044628	0.16411	0.24247	0.52658	0.20846	-0.25325	-0.089954	0.053499
NaN	-0.29161	0.18014	-0.29416	-0.33895	-0.017509	-0.1549	NaN	0.22349	-0.042524	-0.24469	-0.27962	-0.17598	-0.025804	-0.23757	0.15113	0.066266	0.18158	0.27761	0.52927	0.14173	-0.22184	-0.045774	0.040864
NaN	-0.31812	0.19435	-0.31415	-0.37168	-0.0094893	-0.19279	NaN	0.16766	-0.034322	-0.22002	-0.29459	-0.16827	-0.0093033	-0.1918	0.12436	0.02952	0.21453	0.28186	0.52102	0.082069	-0.18827	-0.037896	0.040215
NaN	-0.26983	0.18142	-0.33128	-0.3756	-0.0003416	-0.21206	NaN	0.088317	-0.046495	-0.22592	-0.34623	-0.12733	-0.02485	-0.20986	0.090146	-0.025296	0.19288	0.26255	0.50696	0.067091	-0.20533	-0.07334	0.038712
