# Supplementary material for: Timing variability of sensorimotor integration during vocalization in individuals who stutter
Source: Sci Rep. 2018 Nov 5;8:16340. doi: 10.1038/s41598-018-34517-1 (PMC6218511; doi:10.1038/s41598-018-34517-1)
Supplement: Supplementary file 2 — Dataset 1 [file 41598_2018_34517_MOESM2_ESM.zip › compens-stutt-behav-scireports-supplementary-material/AC2046_up.txt]

0.052944	0.10438	0.05594	1.4041	0.30138	-0.10151	-0.11416	0.066094	-0.075571	0.44374	0.30283	-0.51625	0.12527	-0.0073356	0.21271	-0.26187	-0.019549	-0.46372	0.064985	0.14409	-0.34173	0.085776
0.057489	0.10152	0.099037	1.1328	0.29475	-0.10223	-0.059086	0.09269	-0.045983	0.39966	0.24702	-0.47552	0.094858	-0.071894	0.2721	-0.27714	-0.017927	-0.51638	0.090413	-0.0042815	-0.47417	0.090924
0.025432	0.073826	0.10865	0.95801	0.27817	-0.040507	-0.063139	0.10206	-0.051671	0.40175	0.24868	-0.44416	0.098363	-0.073887	0.25949	-0.24684	-0.017858	-0.51187	0.10728	-0.1525	-0.53484	0.092819
-0.0010004	0.057165	0.084496	0.90519	0.26169	-0.0055497	-0.095051	0.091246	-0.071834	0.37757	0.27998	-0.45594	0.06759	-0.078861	0.21044	-0.20266	-0.031461	-0.45776	0.10571	-0.022618	-0.58385	0.11881
-0.044622	0.067981	0.061518	0.90876	0.22002	0.020158	-0.15748	0.091189	-0.080883	0.35668	0.32324	-0.43003	0.056216	-0.071495	0.14133	-0.15424	-0.024676	-0.41006	0.10966	-0.078446	-0.59169	0.095957
-0.020184	0.074712	0.028828	0.92586	0.16607	0.022714	-0.16992	0.07903	-0.094137	0.33897	0.34106	-0.36173	-0.014399	-0.061492	0.081896	-0.17702	-0.012119	-0.3787	0.12128	-0.14784	-0.58522	0.13153
0.0029654	0.049711	-0.00060195	0.91434	0.050506	-0.013313	-0.17923	0.08115	-0.098286	0.27959	0.29943	-0.37855	-0.03679	-0.011692	0.067592	-0.2507	-0.026306	-0.33745	0.15032	-0.1098	-0.57618	0.17251
-0.013587	0.0025399	0.041349	0.95407	-0.025	-0.0041494	-0.15781	0.13845	-0.086073	0.19396	0.25714	-0.3674	-0.055646	-0.0058652	0.071423	-0.19756	-0.070613	-0.28406	0.1913	-0.14514	-0.56302	0.17058
0.03859	-0.027711	0.083321	1.0807	-0.057214	-0.028262	-0.15921	0.2144	-0.040987	0.12484	0.19098	-0.3667	0.019298	-0.011355	0.047757	-0.1539	-0.089656	-0.24337	0.23566	-0.22147	-0.56493	0.16684
0.075456	-0.024246	0.099825	1.1867	-0.092238	-0.099241	-0.14994	0.26077	0.012475	0.052088	0.14873	-0.41113	0.10254	-0.019468	0.023226	-0.17693	-0.094618	-0.28747	0.25892	-0.27787	-0.54601	0.19275
0.062176	-0.002404	0.13527	1.2653	-0.11571	-0.10531	-0.11228	0.26995	0.043125	0.0088862	0.11002	-0.34669	0.18938	-0.04018	0.018924	-0.18713	-0.096561	-0.3053	0.25746	-0.31823	-0.50507	0.19146
0.079971	0.010136	0.13359	1.3238	-0.12727	-0.081578	-0.09505	0.24813	0.023769	-0.047209	0.051289	-0.28999	0.21788	-0.076506	0.077744	-0.19216	-0.10415	-0.24852	0.2426	-0.27145	-0.48319	0.15153
0.013062	0.0042765	0.067365	1.243	-0.15679	-0.056331	-0.071461	0.229	0.0070351	-0.11977	0.002459	-0.28591	0.22506	-0.10431	0.067025	-0.21701	-0.069702	-0.23916	0.23034	-0.33078	-0.49235	0.12857
0.017126	-0.020696	0.036804	1.1076	-0.18148	-0.076702	-0.0074883	0.19657	0.0053059	-0.13586	0.042708	-0.25074	0.17405	-0.10802	0.064353	-0.2373	-0.017554	-0.21967	0.26764	-0.32445	-0.52139	0.093014
0.064099	-0.066983	0.020392	0.97069	-0.16944	-0.11255	0.026062	0.17672	0.021789	-0.11374	0.090391	-0.22695	0.13211	-0.11414	0.066952	-0.24007	-0.0033489	-0.1264	0.3126	-0.32342	-0.56311	0.076014
0.038723	-0.093228	0.02085	0.83506	-0.1146	-0.12549	0.042357	0.19439	0.068899	-0.11829	0.094197	-0.21885	0.0792	-0.12221	0.036403	-0.22318	0.010062	-0.094498	0.32229	-0.33823	-0.5402	0.052811
0.039033	-0.11422	0.045576	0.71971	-0.11182	-0.12377	0.03675	0.23041	0.10037	-0.10371	0.05645	-0.20833	0.099637	-0.087543	0.022351	-0.21738	0.014467	-0.035269	0.3073	-0.25513	-0.48701	0.094087
0.0081831	-0.11856	0.090694	0.64896	-0.10389	-0.208	0.00301	0.28309	0.086317	-0.075622	0.0072425	-0.2231	0.12915	-0.096602	-0.022106	-0.19045	0.019775	0.015236	0.28395	-0.23361	-0.43519	0.039289
-0.033774	-0.085208	0.15005	0.64322	-0.1069	-0.21852	-0.0073432	0.29653	0.044732	-0.05819	-0.025355	-0.18008	0.16263	-0.079889	0.002977	-0.16727	0.021078	0.02673	0.26877	-0.23174	-0.37955	0.074987
-0.06887	-0.050744	0.16105	0.63434	-0.087095	-0.22366	0.014459	0.25676	0.048623	-0.066237	-0.040436	-0.13908	0.19457	-0.045228	0.014349	-0.13809	-0.0028096	0.059221	0.2361	-0.24554	-0.30445	0.036217
-0.079944	-0.041005	0.14973	0.56792	-0.060636	-0.18569	0.04644	0.20326	0.063729	-0.046884	-0.10578	-0.13125	0.15403	-0.016705	-0.0081522	-0.085558	-0.025995	0.099928	0.19251	-0.2122	-0.24019	0.039018
-0.13753	-0.060117	0.11464	0.52065	-0.050055	-0.17788	0.072834	0.15848	0.042519	-0.033527	-0.16364	-0.15844	0.18847	-0.075807	-0.0085351	-0.064974	-0.024311	0.086169	0.18301	-0.22741	-0.16227	0.1067
-0.16262	-0.06806	0.059832	0.47989	-0.001671	-0.17785	0.065109	0.14496	0.015119	-0.015112	-0.16872	-0.14924	0.15373	-0.081087	0.030137	-0.035857	-0.0029858	0.0555	0.19681	-0.19949	-0.083884	0.093084
-0.16709	-0.068174	0.0033554	0.44344	0.030044	-0.17941	0.083617	0.17142	-0.0065723	0.0032561	-0.17261	-0.14866	0.094575	-0.066076	0.0063285	0.0046196	0.021359	0.08871	0.17839	-0.15081	0.0049464	0.083885
-0.15147	-0.065625	0.03635	0.36062	0.065275	-0.19347	0.10422	0.18942	-0.037251	0.0073514	-0.1339	-0.15827	0.11857	-0.068729	-0.012194	0.032973	0.036687	0.0656	0.13226	-0.077038	0.03474	0.057821
-0.1286	-0.055569	0.037657	0.2226	0.051979	-0.17271	0.087847	0.19311	-0.051055	0.0066479	-0.058129	-0.16064	0.10007	-0.050438	0.003159	-0.034967	0.060004	0.084331	0.076857	-0.083619	0.059474	0.045773
-0.06321	-0.037877	0.044716	0.071215	0.0074636	-0.12156	0.048939	0.18505	-0.062442	-0.012033	0.0049335	-0.12016	0.073761	-0.012737	0.0039775	0.028288	0.059679	0.068026	0.022226	-0.077908	0.072806	0.04174
0.036736	-0.027065	0.067543	-0.010777	-0.022559	-0.07957	0.027952	0.12384	-0.055637	-0.00082032	0.055756	-0.095205	0.069364	-0.012552	0.022054	0.050287	0.049689	0.064269	0.0021977	-0.09864	0.075487	0.028555
0.03104	-0.017004	0.045727	-0.02736	-0.038357	-0.04934	0.021177	0.044461	-0.034643	0.020095	0.071259	-0.056392	0.024647	-0.02762	0.030431	0.020426	0.029738	0.042185	-0.011418	-0.06309	0.041684	-0.014453
0	0	0	0	0	0	0	0	0	0	0	0	0	0	0	0	0	0	0	0	0	0
-0.05956	-0.011199	-0.0021365	0.029902	0.019606	0.0098002	-0.053262	-0.040092	0.051564	-0.01777	-0.0094782	0.030415	-0.0012896	0.015582	-0.028019	-0.012614	-0.0059545	0.056622	0.092052	0.055177	-0.046986	-0.028512
-0.085733	-0.052461	-0.010136	0.063978	0.0069685	-0.023957	-0.090221	-0.059294	0.1048	-0.023154	-0.023556	0.0016772	0.032683	0.019072	-0.060976	-0.059751	0.014528	0.054738	0.13864	0.038578	-0.10527	-0.0042942
-0.054159	-0.098588	0.02555	0.040144	-0.023702	-0.10099	-0.12741	-0.060548	0.13669	-0.044085	-0.082675	-0.048745	0.041456	-0.008212	-0.092018	-0.057777	0.015436	0.060341	0.15647	0.12632	-0.18479	0.029869
-0.013783	-0.13827	0.012395	-0.01949	-0.063805	-0.15073	-0.12131	-0.070276	0.17465	-0.037578	-0.12165	-0.12647	0.045176	-0.033846	-0.085865	-0.038039	0.01336	0.045046	0.18404	0.086889	-0.26387	-0.0092785
-0.023278	-0.17564	-0.026246	-0.073955	-0.10383	-0.17768	-0.067076	-0.054016	0.2097	-0.032941	-0.16694	-0.16236	0.063378	-0.084706	-0.046593	-0.088051	0.0091187	0.0046144	0.16878	-0.044766	-0.27509	0.010761
-0.08489	-0.19861	-0.043492	-0.076126	-0.11545	-0.19171	0.016725	-0.013367	0.2114	-0.04809	-0.17425	-0.22184	0.10645	-0.15966	-0.0055535	-0.10476	0.019056	-0.035543	0.13514	0.038077	-0.2871	-0.026693
-0.095113	-0.20707	-0.075077	-0.081404	-0.091966	-0.16054	0.043709	0.030169	0.19909	-0.086662	-0.16777	-0.25679	0.065499	-0.15056	-0.021077	-0.12626	-0.006806	-0.085219	0.12619	0.1031	-0.32575	0.012147
-0.12239	-0.20712	-0.15256	-0.067351	-0.034191	-0.11098	0.074999	0.040316	0.17037	-0.16258	-0.16928	-0.1576	0.0509	-0.14627	-0.057185	-0.20353	-0.029526	-0.11588	0.12172	0.067914	-0.3616	0.031479
-0.11486	-0.18854	-0.21157	-0.073008	0.048873	-0.043643	0.07356	0.024607	0.12739	-0.23468	-0.16179	-0.096986	-0.010254	-0.10651	-0.087243	-0.20554	-0.029318	-0.10024	0.12996	0.044173	-0.41351	0.060939
-0.12125	-0.15582	-0.2518	-0.074558	0.096948	0.032897	0.047594	0.0046103	0.077926	-0.28407	-0.10548	-0.00058613	-0.024972	-0.086518	-0.090994	-0.18848	-0.046132	-0.064646	0.13246	0.13149	-0.43077	0.05151
-0.13007	-0.13141	-0.28	-0.057288	0.11956	0.0060898	0.050297	-0.011009	0.03992	-0.30041	-0.069674	0.051917	-0.03457	-0.093588	-0.061072	-0.19916	-0.048399	-0.033419	0.084342	0.072727	-0.43913	-1.1836e-05
-0.10045	-0.12512	-0.25582	-0.072146	0.11909	-0.015952	0.049794	-0.038317	0.018054	-0.33064	-0.028014	0.049714	-0.014623	-0.067153	-0.062331	-0.24256	-0.021824	-0.049878	0.04155	-0.024616	-0.44674	0.032721
-0.11293	-0.13904	-0.25404	-0.066072	0.12632	-0.0024627	0.0096307	-0.063474	0.0027764	-0.37307	-0.050102	0.045994	0.031489	-0.091258	-0.053535	-0.16614	-0.017759	-0.038053	0.018802	0.0021045	-0.45958	0.072119
-0.065987	-0.15983	-0.27856	-0.035849	0.1709	-0.038349	0.0030122	-0.055898	-0.0027036	-0.39998	-0.069226	0.066097	0.019697	-0.066842	-0.096467	-0.04087	-0.046265	-0.024073	0.015166	-0.0019229	-0.44558	0.075431
-0.038581	-0.16543	-0.31391	-0.031074	0.17807	-0.12259	-0.030804	-0.017704	0.0023291	-0.41695	-0.085229	0.052162	0.028345	-0.046664	-0.15168	0.045936	-0.073109	-0.013066	0.032662	-0.015477	-0.39912	0.087726
-0.068646	-0.16234	-0.34949	-0.062503	0.15332	-0.18431	-0.065209	0.027422	0.02804	-0.42691	-0.079645	-0.011409	0.045088	-0.1356	-0.19544	0.09783	-0.1021	0.028514	0.010103	-0.11769	-0.37008	0.031439
-0.090606	-0.18182	-0.35381	-0.096633	0.10832	-0.22038	-0.10572	0.049072	0.056247	-0.44345	-0.10052	-0.078268	0.062623	-0.1074	-0.23233	0.13095	-0.13541	0.065686	-0.038834	-0.14894	-0.33059	0.0067784
-0.16855	-0.22402	-0.32748	-0.096791	0.07571	-0.24205	-0.11405	0.070309	0.067985	-0.45345	-0.13265	-0.051462	0.038593	-0.13177	-0.31121	0.12213	-0.13916	0.075055	-0.027938	-0.1645	-0.32104	-0.078769
-0.2217	-0.27872	-0.33195	-0.092078	0.028329	-0.24647	-0.12469	0.090285	0.075447	-0.43735	-0.12183	-0.04934	0.030981	-0.15429	-0.36144	0.099268	-0.10066	0.065152	-0.018375	-0.04033	-0.34109	-0.14429
-0.19043	-0.32856	-0.38312	-0.092289	0.00056282	-0.2205	-0.14061	0.10056	0.063704	-0.39658	-0.1155	-0.0064303	-0.018963	-0.15061	-0.39156	0.097307	-0.070283	0.064026	-0.070708	-0.023724	-0.33287	-0.13516
-0.21805	-0.36205	-0.42106	-0.09907	-0.022122	-0.21403	-0.14654	0.094039	0.042798	-0.40647	-0.11222	-0.003399	-0.052487	-0.11815	-0.36034	0.061949	-0.036058	0.060596	-0.095138	-0.11347	-0.34839	-0.13408
-0.23596	-0.37495	-0.41405	-0.13964	-0.088625	-0.22876	-0.14143	0.034429	0.021997	-0.44403	-0.12351	-0.03458	-0.029488	-0.094819	-0.30269	0.041614	-0.0081891	0.042779	-0.079485	-0.19246	-0.37948	-0.163
-0.24441	-0.37339	-0.41829	-0.18973	-0.13923	-0.28601	-0.13883	-0.037033	0.0058661	-0.45871	-0.10165	-0.0026139	-0.0052548	-0.047308	-0.27222	-0.042497	-0.0025462	-0.00075288	-0.088949	-0.17787	-0.35445	-0.1695
-0.24077	-0.3649	-0.44239	-0.2598	-0.16377	-0.34545	-0.12968	-0.085258	-0.019752	-0.49575	-0.14286	0.020781	0.01243	-0.042257	-0.2541	-0.085914	-0.020359	-0.041288	-0.094727	-0.13887	-0.36287	-0.22158
-0.25811	-0.34843	-0.44098	-0.31683	-0.16814	-0.38904	-0.12074	-0.10989	-0.038261	-0.54782	-0.067308	-0.028634	0.061738	-0.027029	-0.22971	-0.12946	-0.037474	-0.047609	-0.095386	-0.093649	-0.37873	-0.20522
-0.29868	-0.32669	-0.40612	-0.34703	-0.16692	-0.41708	-0.14456	-0.071555	-0.030533	-0.53766	-0.038018	-0.036447	0.084875	-0.05244	-0.18329	-0.19647	-0.042756	-0.072885	-0.10903	-0.097884	-0.40293	-0.23152
-0.3662	-0.32382	-0.42447	-0.3586	-0.14913	-0.41771	-0.16885	0.021708	0.0050199	-0.48296	-0.049408	-0.062791	0.085356	-0.0030336	-0.16147	-0.21561	-0.0399	-0.089114	-0.09396	-0.12057	-0.45735	-0.17892
-0.40292	-0.3609	-0.46381	-0.3665	-0.15276	-0.39205	-0.1827	0.11786	0.027501	-0.45731	-0.078723	-0.049255	0.11304	-0.022266	-0.15285	-0.25486	-0.0055874	-0.059534	-0.06838	-0.17747	-0.43989	-0.14479
-0.42584	-0.38883	-0.47078	-0.40912	-0.1811	-0.4002	-0.1706	0.1727	0.019874	-0.41789	-0.10793	-0.043385	0.12026	0.015751	-0.12718	-0.22752	0.014689	-0.046335	-0.021812	-0.18102	-0.43033	-0.18159
-0.45628	-0.39855	-0.48404	-0.49234	-0.21647	-0.39032	-0.14194	0.15777	0.00050468	-0.35767	-0.19858	-0.10324	0.14422	0.073894	-0.13277	-0.16303	0.012032	-0.051795	-0.011054	-0.17728	-0.40435	-0.094311
-0.45214	-0.40824	-0.45189	-0.53972	-0.20959	-0.41034	-0.13918	0.11028	-0.027432	-0.28698	-0.24684	-0.10463	0.12089	0.015692	-0.157	-0.13076	0.0050821	-0.03668	-0.054855	-0.093971	-0.38338	-0.052258
-0.42767	-0.38984	-0.37968	-0.56555	-0.19826	-0.43343	-0.14842	0.083687	-0.057853	-0.24471	-0.30671	-0.13371	0.061493	-0.042161	-0.22414	-0.10248	-0.013086	-0.010777	-0.10913	-0.12525	-0.289	-0.0052053
-0.42218	-0.35451	-0.30439	-0.54686	-0.19368	-0.44815	-0.16791	0.043625	-0.077904	-0.22856	-0.33947	-0.20028	0.018502	-0.052961	-0.2079	-0.16449	-0.037821	0.01224	-0.1325	-0.071781	-0.2227	0.020074
-0.40021	-0.36641	-0.29084	-0.47872	-0.21132	-0.47331	-0.18821	-0.0056793	-0.077896	-0.258	-0.31496	-0.19494	0.010865	-0.10841	-0.19023	-0.22816	-0.055966	0.0080676	-0.15726	0.005442	-0.17768	0.057507
-0.38651	-0.40449	-0.29485	-0.43839	-0.22078	-0.51175	-0.22509	-0.050294	-0.058976	-0.26971	-0.24479	-0.13167	-0.012331	-0.047662	-0.15659	-0.29239	-0.079311	0.00058083	-0.111	-0.026868	-0.16204	0.1118
-0.3985	-0.42489	-0.28555	-0.46713	-0.2278	-0.56263	-0.23933	-0.080623	-0.03667	-0.30581	-0.20975	-0.088345	-0.036114	-0.026514	-0.1765	-0.33411	-0.08218	0.0019704	-0.049834	-0.067587	-0.19579	0.10106
-0.42091	-0.42519	-0.2539	-0.53648	-0.19742	-0.55082	-0.25782	-0.085701	-0.027999	-0.34745	-0.17123	-0.028276	-0.009837	-0.045944	-0.21253	-0.33289	-0.059622	-0.018162	-0.061708	-0.072579	-0.23807	0.086712
-0.42222	-0.41522	-0.22481	-0.60333	-0.23924	-0.54769	-0.27812	-0.06989	-0.028795	-0.37475	-0.12029	-0.069791	0.0035015	-0.057068	-0.20949	-0.27039	-0.033207	-0.042878	-0.097131	0.075433	-0.25488	0.12294
-0.40726	-0.43437	-0.24463	-0.65565	-0.26159	-0.57398	-0.28498	-0.06392	-0.028228	-0.35703	-0.16014	-0.035475	0.065438	-0.10017	-0.17068	-0.20899	-0.021066	-0.083218	-0.13316	0.11287	-0.2672	0.16032
-0.39575	-0.45685	-0.27889	-0.7042	-0.27908	-0.51431	-0.28418	-0.10265	-0.013465	-0.35036	-0.22031	-0.072508	0.082751	-0.11561	-0.18198	-0.1631	-0.019273	-0.092348	-0.12563	0.034573	-0.26342	0.11253
-0.37008	-0.4697	-0.32184	-0.68942	-0.25209	-0.50917	-0.26884	-0.12265	0.006504	-0.36261	-0.22793	-0.1114	0.14296	-0.11582	-0.21387	-0.11903	-0.035155	-0.090335	-0.1491	-0.0056786	-0.21628	0.15063
-0.34624	-0.47142	-0.35299	-0.61962	-0.21712	-0.53479	-0.28597	-0.11638	-0.00075815	-0.3719	-0.28635	-0.10879	0.16777	-0.12884	-0.1617	-0.090413	-0.064158	-0.079257	-0.18002	-0.010875	-0.22207	0.10747
-0.33207	-0.43159	-0.40588	-0.50664	-0.19669	-0.49712	-0.28149	-0.11175	-0.033279	-0.40509	-0.2863	-0.12108	0.14052	-0.11653	-0.22333	-0.078189	-0.089304	-0.065913	-0.19761	-0.0056433	-0.21593	0.09968
-0.2916	-0.39922	-0.43387	-0.42345	-0.17554	-0.42	-0.26436	-0.12929	-0.066058	-0.45415	-0.24301	-0.16391	0.13166	-0.06468	-0.29834	-0.053357	-0.11981	-0.06732	-0.19974	0.016938	-0.20378	0.10615
-0.31879	-0.39228	-0.46137	-0.40904	-0.19678	-0.38068	-0.26068	-0.13542	-0.074809	-0.48549	-0.24139	-0.21251	0.12449	-0.04674	-0.23279	0.0062615	-0.15354	-0.063741	-0.17639	0.030701	-0.22881	0.063971
-0.32525	-0.36197	-0.47418	-0.40561	-0.24676	-0.34049	-0.2498	-0.088002	-0.058884	-0.53883	-0.22536	-0.20728	0.026786	-0.040521	-0.2533	-0.015436	-0.18032	-0.1253	-0.15592	0.050851	-0.23292	0.014782
-0.33956	-0.36566	-0.46459	-0.38768	-0.26779	-0.2995	-0.27086	-0.040426	-0.047784	-0.57342	-0.22261	-0.14248	0.020716	-0.030145	-0.32726	-0.018863	-0.20506	-0.17832	-0.088615	0.072419	-0.22788	-0.033388
-0.3636	-0.41985	-0.41212	-0.36142	-0.28753	-0.28981	-0.30062	-0.027497	-0.038539	-0.54568	-0.22821	-0.19794	-0.0089185	-0.043161	-0.33897	-0.067217	-0.2431	-0.18353	-0.058908	0.024949	-0.2021	-0.066447
-0.41031	-0.42605	-0.36206	-0.34568	-0.30466	-0.31274	-0.32452	-0.033306	-0.019369	-0.53893	-0.2225	-0.16633	0.0079119	-0.070528	-0.35012	-0.10119	-0.27357	-0.19736	-0.10781	0.0036484	-0.19022	-0.1254
-0.39875	-0.39703	-0.35438	-0.35501	-0.31128	-0.33929	-0.32846	-0.055674	-0.01099	-0.51195	-0.25368	-0.20839	-0.021976	-0.1067	-0.30042	-0.11223	-0.27379	-0.19974	-0.16683	0.035069	-0.21725	-0.11371
-0.37875	-0.37575	-0.373	-0.38068	-0.27114	-0.36775	-0.36427	-0.095597	-0.0013219	-0.45006	-0.25683	-0.21123	-0.017628	-0.20552	-0.18513	-0.16238	-0.29298	-0.17851	-0.18759	0.082893	-0.26172	-0.12058
-0.35054	-0.37157	-0.35921	-0.3655	-0.30017	-0.36141	-0.38712	-0.15521	-0.012404	-0.39801	-0.2381	-0.14156	-0.02109	-0.22783	-0.11837	-0.1839	-0.35906	-0.19456	-0.22753	0.10741	-0.32401	-0.075118
-0.36398	-0.39165	-0.3259	-0.31745	-0.25759	-0.38674	-0.39837	-0.2167	-0.026753	-0.39881	-0.22294	-0.18794	0.021948	-0.26138	-0.13348	-0.19974	-0.40873	-0.24374	-0.25897	0.11088	-0.36015	-0.023118
-0.38433	-0.41188	-0.31515	-0.29289	-0.28418	-0.36043	-0.38634	-0.21625	-0.052559	-0.39462	-0.21534	-0.1709	0.064244	-0.30381	-0.17925	-0.1921	-0.43836	-0.26591	-0.26127	0.046399	-0.37785	-0.065384
-0.3963	-0.411	-0.27397	-0.228	-0.2941	-0.34862	-0.36167	-0.18558	-0.074777	-0.43993	-0.20234	-0.22225	0.14274	-0.38622	-0.20387	-0.19631	-0.46469	-0.31333	-0.26529	-0.079896	-0.38956	-0.052822
-0.40492	-0.3771	-0.24467	-0.14418	-0.27471	-0.36881	-0.36425	-0.16648	-0.094789	-0.49857	-0.20209	-0.25261	0.14283	-0.36599	-0.23595	-0.23106	-0.51099	-0.358	-0.25681	-0.068789	-0.40835	-0.06278
-0.46094	-0.36142	-0.21969	-0.10483	-0.258	-0.36718	-0.38652	-0.14506	-0.093115	-0.55264	-0.23722	-0.22318	0.10319	-0.32179	-0.22039	-0.27968	-0.56004	-0.36507	-0.26057	-0.042243	-0.41426	-0.046853
-0.4655	-0.37617	-0.20421	-0.11577	-0.30687	-0.39764	-0.40987	-0.096355	-0.075676	-0.58292	-0.26349	-0.20137	0.097479	-0.36252	-0.22493	-0.26841	-0.59056	-0.4051	-0.27207	-0.11939	-0.43443	-0.037521
-0.44239	-0.37698	-0.23161	-0.15852	-0.33373	-0.4673	-0.41142	-0.027423	-0.048096	-0.58595	-0.26877	-0.28857	0.076023	-0.43322	-0.19211	-0.30189	-0.60393	-0.49191	-0.30526	-0.10841	-0.48251	-0.080581
-0.40084	-0.37476	-0.25235	-0.19806	-0.35807	-0.56848	-0.41032	0.016964	-0.011822	-0.61387	-0.27737	-0.27706	0.056292	-0.46148	-0.2214	-0.29858	-0.58948	-0.58284	-0.30774	-0.14627	-0.53617	-0.067386
-0.37998	-0.37878	-0.24926	-0.2077	-0.34994	-0.63555	-0.41313	0.0021749	0.0059547	-0.67956	-0.26658	-0.26517	0.017564	-0.45166	-0.24186	-0.29087	-0.58164	-0.62703	-0.31371	-0.16742	-0.62055	-0.13202
-0.36173	-0.37895	-0.21959	-0.19875	-0.32709	-0.68209	-0.40038	-0.050403	-0.019257	-0.74812	-0.25526	-0.25673	0.0069622	-0.46622	-0.21618	-0.26626	-0.59512	-0.64711	-0.37793	-0.18613	-0.64207	-0.14756
-0.36051	-0.38291	-0.17902	-0.2133	-0.26282	-0.68198	-0.39714	-0.10953	-0.062324	-0.77102	-0.23926	-0.14422	-0.0031275	-0.48048	-0.20552	-0.27221	-0.62229	-0.65868	-0.41438	-0.22306	-0.61119	-0.117
-0.36038	-0.37699	-0.16184	-0.2475	-0.22578	-0.6521	-0.3901	-0.13909	-0.10366	-0.72484	-0.20108	-0.11217	-0.052884	-0.47702	-0.2588	-0.20036	-0.65824	-0.654	-0.40941	-0.26928	-0.55516	-0.19367
-0.42654	-0.34958	-0.17019	-0.34238	-0.25495	-0.64468	-0.36986	-0.12417	-0.16071	-0.66972	-0.17406	-0.12992	-0.095376	-0.43037	-0.22333	-0.20444	-0.69535	-0.59586	-0.38444	-0.29889	-0.5662	-0.20509
-0.48858	-0.32139	-0.24561	-0.44636	-0.32603	-0.64959	-0.34629	-0.090293	-0.22854	-0.61106	-0.20255	-0.16871	-0.11056	-0.41812	-0.063682	-0.19815	-0.69579	-0.52985	-0.36005	-0.31813	-0.53729	-0.20936
-0.50295	-0.32255	-0.29013	-0.49758	-0.38425	-0.66822	-0.3306	-0.057554	-0.27036	-0.58493	-0.20662	-0.23913	-0.034712	-0.42135	-0.0039436	-0.15777	-0.67206	-0.46291	-0.32064	-0.3389	-0.45417	-0.22618
-0.44015	-0.31208	-0.29949	-0.50026	-0.42933	-0.64739	-0.35153	-0.033892	-0.27339	-0.56801	-0.25418	-0.27746	0.011603	-0.4093	-0.01195	-0.22471	-0.64087	-0.42139	-0.30516	-0.35532	-0.43607	-0.20949
-0.44529	-0.27441	-0.28849	-0.43972	-0.44197	-0.63839	-0.38667	-0.005516	-0.2476	-0.58927	-0.28337	-0.30848	0.051406	-0.40427	-0.053431	-0.22099	-0.61956	-0.38045	-0.3333	-0.3214	-0.45424	-0.11111
-0.38624	-0.23488	-0.27949	-0.33697	-0.3808	-0.62796	-0.39418	0.016079	-0.22005	-0.60651	-0.33111	-0.32963	0.068017	-0.40777	-0.11695	-0.2619	-0.6047	-0.3446	-0.36235	-0.33891	-0.47896	-0.15794
-0.33569	-0.19264	-0.27125	-0.22397	-0.38991	-0.59045	-0.39506	-0.0044309	-0.22712	-0.60718	-0.33058	-0.27777	0.017625	-0.38237	-0.1792	-0.31446	-0.61403	-0.32684	-0.3437	-0.33054	-0.39362	-0.075061
-0.27358	-0.17628	-0.26549	-0.15541	-0.41263	-0.56837	-0.36107	-0.049213	-0.24947	-0.64066	-0.35111	-0.20236	-0.0237	-0.37909	-0.22736	-0.32867	-0.62367	-0.28126	-0.2995	-0.30307	-0.32258	-0.027699
-0.22586	-0.21216	-0.27071	-0.11555	-0.46492	-0.53881	-0.30671	-0.086171	-0.27869	-0.62937	-0.34006	-0.14595	-0.086136	-0.40005	-0.21103	-0.35091	-0.59778	-0.28838	-0.2533	-0.24667	-0.32447	-0.11393
-0.26578	-0.24478	-0.26907	-0.074842	-0.46205	-0.56763	-0.26041	-0.12247	-0.28629	-0.57918	-0.32692	-0.20285	-0.043549	-0.38219	-0.22283	-0.3221	-0.5462	-0.35566	-0.27252	-0.23324	-0.27097	-0.10962
-0.26398	-0.2392	-0.24693	-0.054786	-0.4481	-0.57885	-0.25043	-0.13574	-0.28597	-0.55597	-0.33898	-0.18472	-0.051161	-0.39261	-0.24906	-0.27041	-0.4763	-0.38217	-0.34653	-0.26259	-0.23571	-0.11455
-0.24964	-0.23458	-0.24742	-0.074678	-0.40988	-0.58982	-0.26428	-0.12852	-0.29599	-0.54888	-0.38658	-0.12677	-0.011963	-0.36891	-0.17569	-0.24353	-0.40405	-0.3716	-0.36694	-0.27571	-0.25247	-0.10038
-0.24096	-0.25633	-0.28709	-0.1198	-0.39534	-0.60102	-0.26091	-0.14942	-0.27993	-0.58848	-0.34927	-0.087844	0.031956	-0.34253	-0.16439	-0.18342	-0.36187	-0.35491	-0.36317	-0.29024	-0.2409	-0.083147
-0.26431	-0.29422	-0.29978	-0.15833	-0.38637	-0.60269	-0.24186	-0.18037	-0.24312	-0.60977	-0.3511	-0.077432	0.055192	-0.35295	-0.17075	-0.15678	-0.34858	-0.35759	-0.33504	-0.34301	-0.28264	-0.07702
-0.24706	-0.32515	-0.2829	-0.1808	-0.41395	-0.61623	-0.23236	-0.20938	-0.21737	-0.60712	-0.32025	-0.14039	0.037111	-0.30591	-0.15824	-0.21318	-0.33113	-0.37917	-0.25848	-0.3382	-0.32383	-0.13577
-0.26648	-0.33686	-0.27286	-0.19689	-0.43819	-0.58104	-0.23846	-0.24386	-0.20213	-0.60062	-0.2827	-0.15572	0.013143	-0.27138	-0.2294	-0.16679	-0.32422	-0.43341	-0.23437	-0.3506	-0.37842	-0.15095
