# Supplementary material for: Timing variability of sensorimotor integration during vocalization in individuals who stutter
Source: Sci Rep. 2018 Nov 5;8:16340. doi: 10.1038/s41598-018-34517-1 (PMC6218511; doi:10.1038/s41598-018-34517-1)
Supplement: Supplementary file 2 — Dataset 1 [file 41598_2018_34517_MOESM2_ESM.zip › compens-stutt-behav-scireports-supplementary-material/AC2052_control.txt]

-0.06692	-0.026187	0.18184	-0.35332	0.021596	-0.024403	-0.029325	-0.12688	0.054934	-0.13443	-0.23865	-0.21589	-0.069793	0.17339	-0.24504	-0.14848	-0.010118	-0.1399	-0.22698	-0.11568	-0.10636	0.074117	-0.35614	-0.78152	-0.34755	-0.12637
-0.078484	0.020995	0.12099	-0.28979	0.0029293	-0.011522	0.028826	-0.12545	0.029881	-0.16362	-0.23999	-0.15008	-0.062648	0.15001	-0.28698	-0.15663	0.02401	-0.14703	-0.23001	-0.11495	-0.096108	0.068634	-0.31112	-0.70811	-0.36453	-0.13076
-0.08232	0.024205	0.087901	-0.27329	0.00010185	0.0099473	0.044889	-0.090758	-0.0030156	-0.14515	-0.20111	-0.021532	-0.041973	0.15059	-0.29622	-0.16399	0.046385	-0.13923	-0.27721	-0.059425	-0.13036	0.11195	-0.29466	-0.6124	-0.34232	-0.12713
-0.11422	0.037135	0.062822	-0.26673	-0.027264	-0.0066549	0.023823	-0.02194	-0.019828	-0.13209	-0.13601	-0.16885	-0.010412	0.13395	-0.27059	-0.17847	0.024947	-0.13043	-0.26783	-0.037121	-0.14866	0.11112	-0.21459	-0.56268	-0.33225	-0.11825
-0.098829	0.049623	0.034309	-0.20755	-0.027882	-0.03156	-0.0041854	0.045165	-0.044004	-0.089268	-0.075076	-0.10695	0.028571	0.096236	-0.22445	-0.20213	-0.0090732	-0.13797	-0.21636	-0.090703	-0.12939	0.089023	-0.16426	-0.54104	-0.3047	-0.11328
-0.087506	0.093874	0.013654	-0.14891	-0.0068112	-0.062155	-0.040192	0.095081	-0.031314	-0.050961	-0.00089099	-0.085349	0.08786	0.103	-0.22621	-0.15835	-0.034204	-0.16184	-0.17599	-0.12328	-0.18973	0.11332	-0.12817	-0.54612	-0.27924	-0.14327
-0.11362	0.147	0.050396	-0.12078	-0.01861	-0.049558	-0.0338	0.12782	-0.036043	-0.034622	0.050838	-0.08579	0.14187	0.093714	-0.2249	-0.095222	-0.073778	-0.16783	-0.23087	-0.1033	-0.18549	0.12766	-0.089562	-0.53775	-0.25154	-0.16318
-0.053741	0.18044	0.024341	-0.088827	0.010865	-0.026814	-0.035409	0.13278	-0.017849	-0.025737	0.031767	-0.12686	0.16787	0.090597	-0.20352	-0.079305	-0.085846	-0.19159	-0.25004	-0.1197	-0.13246	0.077683	-0.073012	-0.49947	-0.25002	-0.17043
-0.068161	0.17425	0.043066	-0.075409	0.050251	-0.043451	-0.00049444	0.058101	0.024341	-0.11172	-0.043552	-0.22996	0.14488	0.084276	-0.15212	-0.073907	-0.082097	-0.16356	-0.16821	-0.12967	-0.14362	0.097234	-0.08169	-0.43011	-0.24621	-0.17724
-0.079062	0.15484	0.039936	-0.085082	0.068228	-0.037087	-0.00022649	0.077004	0.03115	-0.12563	-0.083946	-0.24652	0.12609	0.038249	-0.11002	-0.064968	-0.073176	-0.14938	-0.13942	-0.12214	-0.12546	0.095973	-0.11926	-0.41703	-0.22843	-0.19974
-0.039563	0.12124	0.042369	-0.071616	0.086084	0.016532	-0.0037865	0.06554	0.025459	-0.15421	-0.12021	-0.18106	0.1133	0.024409	-0.092355	-0.057987	-0.048061	-0.17128	-0.19877	-0.10224	-0.15256	0.10511	-0.1426	-0.38813	-0.2393	-0.21661
-0.052722	0.11606	0.047334	-0.05011	0.086196	0.028958	0.041489	0.082986	-0.0027423	-0.15384	-0.1352	-0.15248	0.11314	0.018599	-0.088856	-0.065992	-0.034603	-0.16441	-0.17882	-0.092823	-0.10901	0.058157	-0.1971	-0.36057	-0.21487	-0.19368
-0.063895	0.017814	0.074406	0.0034106	0.092633	0.0011531	0.077382	0.08123	-0.042693	-0.14136	-0.13637	-0.19662	0.12314	0.021165	-0.10023	-0.10291	-0.022432	-0.14685	-0.1351	-0.061679	-0.11407	0.022941	-0.21132	-0.30644	-0.16461	-0.15071
-0.077621	-0.013954	0.046125	0.0088496	0.051186	0.008467	0.10163	0.058875	-0.062832	-0.13198	-0.097012	-0.18592	0.13249	-0.016453	-0.1277	-0.11958	-0.015217	-0.13241	-0.13701	-0.054422	-0.074881	-0.019281	-0.15835	-0.22955	-0.13145	-0.14175
-0.12704	-0.031091	0.0086873	0.012779	-0.009411	0.0080118	0.091997	0.059717	-0.081921	-0.090016	-0.069273	-0.23479	0.15076	-0.056653	-0.13475	-0.10896	-0.0038098	-0.13303	-0.1759	-0.08323	-0.14241	-0.03661	-0.094378	-0.18118	-0.11858	-0.12607
-0.11028	-0.050525	-0.0225	0.0085526	-0.049486	0.025875	0.045537	0.097848	-0.03958	-0.10455	-0.05143	-0.13787	0.11464	-0.055153	-0.10598	-0.1168	-0.0046501	-0.14204	-0.12244	-0.10388	-0.13885	-0.065593	-0.051505	-0.14696	-0.11001	-0.10272
-0.13364	-0.023357	-0.0063577	-0.01382	-0.081584	0.052706	0.015839	0.11225	-0.012761	-0.058222	-0.034367	-0.13324	0.090965	-0.062102	-0.06246	-0.10404	-0.018591	-0.11632	-0.080954	-0.12151	-0.17511	-0.092508	-0.044693	-0.11239	-0.094222	-0.11606
-0.096455	-0.0087953	-0.044422	-0.01152	-0.073901	0.022197	0.0055574	0.13517	-0.04586	-0.035876	0.016214	-0.17161	0.10161	-0.076182	-0.043326	-0.079811	-0.058796	-0.066739	-0.097275	-0.12349	-0.1709	-0.064815	-0.0094796	-0.085667	-0.093534	-0.11309
-0.017556	-0.031861	-0.045485	0.022394	-0.052669	0.018892	-0.0070459	0.15502	-0.056073	0.0082029	0.023812	-0.13759	0.091911	-0.072602	-0.043866	-0.058519	-0.062528	-0.084869	-0.055507	-0.13497	-0.15303	-0.059184	0.018783	-0.031296	-0.085181	-0.10613
-0.016271	-0.077048	-0.065704	0.040576	-0.040619	-0.0097286	0.007983	0.11717	-0.041277	-0.0095425	-0.01645	-0.10711	0.079968	-0.097618	-0.027815	-0.039901	-0.076944	-0.038843	-0.067377	-0.14644	-0.15299	-0.080024	0.037253	0.0034923	-0.090093	-0.11343
0.021014	-0.077114	-0.052068	0.050423	-0.022539	0.0007354	0.039216	0.12108	-0.041579	-0.0024305	-0.060787	-0.13116	0.094893	-0.046783	-0.027058	-0.038228	-0.078502	-0.0055793	-0.11601	-0.15751	-0.12344	-0.099891	0.0042757	0.0090019	-0.053391	-0.11759
0.0081587	-0.13247	-0.057892	0.035347	-0.0081206	0.010392	0.095665	0.11841	-0.015107	-0.0015239	-0.066354	-0.065099	0.11977	-0.018833	-0.01816	-0.016635	-0.077875	-0.034943	-0.10927	-0.15129	-0.092736	-0.1505	0.00033569	-0.022102	-0.038456	-0.065839
-0.013833	-0.10035	-0.078106	0.015356	-0.023164	-0.0023031	0.11551	0.045076	0.04464	0.042167	-0.067355	-0.076495	0.12942	-0.10559	-0.046774	0.024538	-0.07025	-0.052142	-0.17856	-0.13117	-0.099191	-0.1677	-0.00098538	-0.075642	-0.039805	0.05661
-0.075869	-0.068042	-0.065337	0.031394	-0.040489	0.023966	0.13039	0.017064	0.037731	0.11108	-0.090422	-0.0042467	0.12101	-0.10774	-0.068502	0.037121	-0.044206	-0.063144	-0.13721	-0.10027	-0.073898	-0.1585	0.025954	-0.10461	-0.046783	0.22144
-0.06484	-0.037512	-0.047662	0.035471	-0.055838	0.037764	0.14699	0.0001687	-0.0070497	0.13662	-0.10694	0.011601	0.11454	-0.076642	-0.062159	0.04512	-0.023341	-0.074188	-0.074579	-0.06117	-0.068486	-0.12307	0.014522	-0.068698	-0.06995	0.36438
-0.065033	-0.042094	-0.014054	0.011735	-0.060835	0.041312	0.082677	0.023388	-0.01653	0.12124	-0.11454	0.0014991	0.084931	-0.089992	-0.060275	0.048932	-0.030802	-0.030446	-0.046484	-0.041591	-0.06684	-0.091956	0.0076851	-0.012998	-0.083716	0.45398
-0.082248	-0.023537	-0.020483	0.014595	-0.065563	0.01914	0.079102	-0.024513	-0.024745	0.081336	-0.1015	-0.028551	0.057507	-0.056878	-0.017651	0.040063	-0.012145	0.027788	-0.01975	-0.04021	-0.060313	-0.084087	0.014255	0.0026336	-0.10712	0.45198
-0.066045	-0.014813	-0.011657	0.0088641	-0.04976	-0.014132	0.041889	-0.0056226	-0.034926	0.03095	-0.085323	0.0076781	0.031239	-0.0019518	-0.0040325	0.028797	0.0095797	0.033251	-0.054817	-0.071246	-0.053431	-0.0057732	0.030789	-0.0055347	-0.071168	0.34937
-0.029517	-0.026963	0.0077203	-0.0061521	-0.036785	-0.0091565	0.01549	-0.0032365	0.0052439	0.0033291	-0.061973	0.016384	0.011923	0.020224	-0.006779	0.014761	0.0039251	0.018855	-0.07084	-0.056933	-0.025793	-0.04431	0.019984	-0.012606	-0.049989	0.088715
0	0	0	0	0	0	0	0	0	0	0	0	0	0	0	0	0	0	0	0	0	0	0	0	0	0
0.033958	-0.0054998	0.012244	0.031539	0.027771	-0.014305	0.015784	-0.038541	-0.0082809	0.027362	0.0069131	-0.044007	-0.037841	0.011769	0.0036779	-0.0046405	0.0010552	-0.037403	-0.046341	0.042586	-0.012069	0.0099251	0.0030727	0.039461	0.043297	-0.055833
0.030757	-0.0043089	0.058544	0.035467	0.033323	-0.034942	0.010138	-0.044082	0.0065286	0.02151	0.025265	-0.082544	-0.049379	-0.013294	0.021794	0.020593	-0.000485	-0.071738	-0.15409	0.084431	0.00052337	-0.010147	0.009453	0.049584	0.046708	-0.31534
0.067103	-0.022671	0.070122	-0.015333	0.069458	-0.049589	-0.0047753	-0.06975	-0.020009	0.054764	0.029599	-0.025605	-0.021148	0.013359	0.027435	0.039147	-0.0098245	-0.068159	-0.09819	0.078666	0.032527	-0.0044349	0.025908	0.044781	0.040839	-0.051549
0.05523	-0.031367	0.0097531	-0.075262	0.085993	-0.062395	-0.010799	-0.070018	0.013348	0.069029	0.029215	-0.052245	0.022866	0.017061	0.017047	0.045179	-0.0040709	-0.0085374	-0.057257	0.066072	0.056802	-0.040846	0.039945	0.018894	0.050671	0.26099
-0.032308	-0.029671	0.002412	-0.054063	0.084047	-0.068783	0.025632	-0.022214	0.054614	0.12159	0.020255	-0.065917	0.051996	-0.049219	-0.016306	0.03366	0.0028563	0.0097372	-0.12508	0.060319	0.033383	-0.012969	0.043909	0.018111	0.078458	0.31086
-0.01768	-0.010531	-0.0096145	-0.058594	0.070911	-0.058975	0.048359	0.015163	0.034659	0.11098	-0.022639	-0.095973	0.059646	-0.030712	-0.042896	0.0050038	0.0076536	0.0020309	-0.1319	0.076799	0.04999	0.026258	0.034027	0.0517	0.067489	0.51238
0.021049	-0.0060529	0.036465	-0.068276	0.092084	-0.043787	0.047054	0.0035762	0.0098776	0.1373	-0.025677	-0.024859	0.063658	0.0056315	-0.061392	-0.005249	0.0032128	-0.013041	-0.11964	0.098653	0.019967	0.014274	0.043022	0.066296	0.0094071	0.45947
0.026739	-0.0073273	0.046498	-0.038634	0.077962	-0.0062196	0.068976	-0.012859	-0.0015642	0.16935	-0.037245	-0.004151	0.05829	-0.022741	-0.11977	0.0023481	0.012615	-0.037865	-0.10251	0.11839	-0.0034844	-0.0025138	0.051779	0.016055	-0.022587	0.29564
-0.016692	0.022537	0.064001	-0.013667	0.076564	0.033207	0.066258	0.0051231	-0.024121	0.095419	-0.045475	0.040514	0.050803	-0.00055063	-0.091448	0.017369	0.016504	-0.052183	-0.065647	0.13256	-0.012301	0.022058	0.048543	-0.025499	-0.021888	0.12795
-0.030491	0.00050372	0.094442	-0.026359	0.089549	0.0020541	0.056373	0.010932	-0.062968	0.093323	-0.056221	0.053204	0.044286	0.094913	-0.052455	0.038795	0.022774	-0.064545	-0.04948	0.15843	0.016048	0.055351	0.037001	-0.025461	-0.013689	0.071796
0.0052856	-0.020471	0.11835	-0.057978	0.07321	0.01334	0.0063347	-0.021317	-0.074745	0.048475	-0.066614	0.044969	0.025233	0.11064	-0.085227	0.045781	0.049534	-0.073601	-0.043045	0.17963	0.0060431	0.041055	0.038145	-0.0052481	-0.012987	0.07159
0.034994	0.031507	0.10091	-0.055742	0.08315	0.013604	0.0084169	-0.014857	-0.049074	-0.0050879	-0.1039	0.0079583	-0.0021852	0.057399	-0.055656	0.036342	0.052127	-0.078729	0.028435	0.14651	-0.0049703	0.040335	0.052678	0.027061	-0.025344	0.057749
0.050021	0.044117	0.088374	-0.044366	0.13181	0.019332	-0.031759	-0.0046625	0.0039873	-0.040355	-0.10961	-0.022425	0.010566	0.05989	0.00683	0.029423	0.041617	-0.076555	0.072276	0.12262	0.018597	0.037443	0.051197	0.024537	-0.01704	0.019577
0.057103	0.044598	0.1197	-0.074171	0.16738	0.043213	-0.066944	0.0006543	0.011632	0.0096919	-0.097544	0.053185	0.041143	0.062656	-0.023716	0.01931	0.052257	-0.080534	0.059358	0.14368	0.0024999	0.045136	0.040038	-0.012239	-0.0039907	0.050693
-0.0061308	0.042246	0.15401	-0.058446	0.17631	0.029602	-0.11341	0.011315	0.025033	0.025439	-0.066775	0.084643	0.074104	0.069526	-0.052406	0.031662	0.069756	-0.069912	0.029717	0.17171	-0.002237	0.025968	0.046116	-0.026812	0.036665	0.13428
-0.032414	0.0045309	0.12574	-0.022583	0.1876	0.028943	-0.15235	0.002135	0.010722	0.060675	-0.062104	0.089986	0.10482	0.088144	-0.031236	0.076239	0.085042	-0.081669	-0.00060612	0.17758	0.0041134	0.041386	0.049906	0.010568	0.085928	0.20911
-0.073889	0.0083906	0.096519	-0.039915	0.17006	0.061733	-0.22318	0.044639	0.0072864	0.075016	-0.068623	0.09159	0.1	0.08324	-0.064826	0.1152	0.10143	-0.10112	-0.023947	0.12972	-0.010035	0.026871	0.028855	0.047848	0.10768	0.24574
-0.067812	0.037582	0.063293	-0.040541	0.12129	0.023752	-0.27106	0.076473	0.031543	0.10327	-0.054944	0.14485	0.080953	0.11312	-0.088004	0.12573	0.1042	-0.10471	-0.030474	0.10369	-0.037106	0.032976	-0.0058246	0.051328	0.096977	0.26547
-0.052072	0.018755	0.090206	-0.030838	0.097491	-0.020739	-0.3027	0.078848	0.034002	0.11295	-0.062436	0.05804	0.0806	0.10913	-0.072028	0.118	0.10622	-0.10895	-0.075282	0.1627	-0.067544	0.008087	-0.012374	0.055488	0.11224	0.25621
-0.06551	0.056424	0.10745	-0.051582	0.096396	-0.033426	-0.31999	0.096631	0.0145	0.11071	-0.074214	0.058824	0.070687	0.090754	-0.085604	0.10554	0.10413	-0.11976	-0.1382	0.24854	-0.13596	0.06702	-0.043498	0.0064086	0.083748	0.23507
-0.096162	0.043588	0.12074	-0.025108	0.099643	0.0051127	-0.28281	0.11317	0.025121	0.12247	-0.1066	0.12674	0.026685	0.083819	-0.093999	0.087905	0.10597	-0.11892	-0.072133	0.26596	-0.18954	0.041413	-0.051329	0.006609	0.1088	0.22926
-0.13013	-0.0045538	0.13673	-0.0043036	0.092926	0.041356	-0.21333	0.040123	-0.016306	0.049302	-0.10807	0.10782	0.0048809	0.055552	-0.049843	0.068659	0.1099	-0.14282	-0.063569	0.22238	-0.16647	0.087854	-0.054221	0.028405	0.11811	0.20789
-0.19082	0.039158	0.1381	0.020111	0.11698	0.038212	-0.14638	-0.0029281	-0.023506	0.026575	-0.088332	0.079298	-0.0028797	0.018341	-0.042471	0.066251	0.094401	-0.13704	-0.044607	0.21994	-0.099551	0.066667	-0.054203	0.094605	0.09753	0.21386
-0.19635	0.024293	0.13861	0.064931	0.12636	0.069805	-0.039568	-0.062279	0.050774	-0.025671	-0.022429	0.18058	-0.0091806	0.016761	-0.067523	0.07697	0.093707	-0.10177	0.067978	0.25798	-0.11367	0.089372	-0.028957	0.030299	0.12986	0.20976
-0.19469	0.023231	0.15386	0.11703	0.10436	0.064387	0.057694	-0.11879	0.056918	-0.063927	0.068709	0.1703	-0.0020265	-0.027919	-0.050687	0.09125	0.10792	-0.086903	0.083566	0.27918	-0.10381	0.10182	-0.024689	-0.026569	0.11179	0.22931
-0.21628	0.014277	0.13713	0.1805	0.087361	0.088796	0.095899	-0.10615	0.047405	-0.049853	0.090641	0.17925	0.017679	-0.074183	-0.036089	0.098441	0.12861	-0.08725	-0.056443	0.26107	-0.1223	0.074868	-0.025425	-0.03451	0.082586	0.25934
-0.19967	0.0096636	0.16017	0.14006	0.044253	0.088431	0.13936	-0.088005	0.018306	0.012588	0.077321	0.1442	0.041877	-0.03796	-0.076845	0.090389	0.14343	-0.08638	-0.12055	0.19666	-0.080099	0.12002	-0.031253	-0.02602	0.10911	0.26106
-0.20334	0.068086	0.17737	0.11701	0.035642	0.043629	0.16038	-0.10239	0.011544	-0.0094492	0.053262	0.10368	0.045007	-0.0046992	-0.090453	0.060968	0.13443	-0.067183	-0.11346	0.16093	-0.090627	0.085519	-0.056853	-0.038025	0.10174	0.23429
-0.14549	0.08375	0.14712	0.10518	0.052361	0.024929	0.13929	-0.086	0.016178	0.0034523	0.089468	0.055299	0.035036	-0.033928	-0.056739	0.068102	0.11956	-0.05793	-0.15976	0.19574	-0.11414	0.082418	-0.074862	-0.058249	0.10225	0.18575
-0.12899	0.11729	0.089407	0.089383	0.04743	0.04774	0.14375	-0.1055	0.025547	0.028927	0.06235	0.021478	0.035756	-0.053095	-0.014397	0.10426	0.12313	-0.04708	-0.19207	0.24091	-0.13191	0.053632	-0.079692	-0.078934	0.083189	0.14336
-0.14141	0.079507	0.055949	0.070411	0.077308	0.0041463	0.072119	-0.13703	0.045449	0.045562	0.041664	0.0046822	0.030552	-0.045651	-0.063545	0.10399	0.1157	-0.019815	-0.27977	0.18373	-0.1479	0.041458	-0.12283	-0.095723	0.072393	0.11059
-0.09002	0.061924	0.067342	0.051179	0.10561	0.027852	0.032948	-0.14183	0.027676	0.080143	-0.0021098	0.036835	0.039022	-0.059445	-0.11777	0.061684	0.13437	0.005797	-0.2151	0.15028	-0.15121	0.072767	-0.14759	-0.04322	0.12062	0.057783
-0.15931	0.12309	0.12073	0.012671	0.069846	0.003505	0.058935	-0.15037	-0.0038205	0.080087	0.033483	0.043854	0.048681	-0.072123	-0.14048	0.042743	0.14666	0.0029321	-0.12443	0.19652	-0.13006	0.017031	-0.14923	-0.00033918	0.12418	0.012256
-0.1544	0.12288	0.07686	-0.027585	0.065599	-0.027457	0.037517	-0.1515	0.022984	0.066974	0.064596	-0.00076072	0.050569	-0.13386	-0.097616	0.045311	0.12412	-0.014509	-0.17825	0.24503	-0.087611	0.041208	-0.13272	-0.0050668	0.16224	-0.035596
-0.15907	0.15393	0.090626	-0.0088945	0.11643	-0.025296	-0.001667	-0.18481	0.055659	0.039703	0.056856	0.0021655	0.03153	-0.17846	-0.07232	0.019727	0.10573	-0.017074	-0.15176	0.27731	-0.079552	0.045062	-0.10325	-0.060375	0.15868	-0.068211
-0.19858	0.14311	0.065679	-0.0073282	0.11403	-0.04993	-0.031241	-0.21229	0.055147	0.054336	0.016505	0.055309	0.031474	-0.1553	-0.06569	-0.0079241	0.082079	-0.011658	-0.12642	0.28295	-0.081687	0.044751	-0.070311	-0.12331	0.12582	-0.067092
-0.18971	0.16605	0.078974	-0.0027711	0.097487	-0.055907	-0.015992	-0.2232	0.051068	0.014506	0.011589	0.083516	0.033664	-0.19489	-0.10488	-0.018543	0.086728	-0.012132	-0.04056	0.26412	-0.059413	0.021167	-0.043443	-0.13844	0.12038	-0.037433
-0.18546	0.19337	0.13238	0.041347	0.10588	-0.043284	-0.026089	-0.20781	0.049442	0.032363	0.050564	0.10792	0.012234	-0.16974	-0.14131	-0.0079	0.085086	-0.031677	-0.018423	0.27595	-0.04658	0.018357	-0.068331	-0.10406	0.12959	-0.010643
-0.13335	0.18361	0.083102	0.058848	0.13867	-0.056577	-0.032518	-0.17982	0.033799	0.025695	0.057508	0.076258	0.00061038	-0.14261	-0.13941	0.023418	0.077802	-0.082329	-0.098611	0.32681	-0.061328	0.028903	-0.10442	-0.10215	0.14198	-0.0037239
-0.11048	0.15488	0.04407	0.053138	0.19219	-0.054784	-0.011324	-0.15542	0.013978	0.078899	0.02981	0.060588	-0.021186	-0.1448	-0.10736	0.056873	0.076661	-0.11724	-0.12557	0.27126	-0.09174	0.03703	-0.11732	-0.11377	0.16264	-0.025255
-0.09379	0.17614	0.033844	0.023562	0.18493	-0.041347	-0.015296	-0.13885	0.029585	0.095024	-0.0094141	0.035964	-0.02431	-0.076144	-0.042916	0.077313	0.074936	-0.08235	-0.10442	0.22185	-0.092134	0.058879	-0.10918	-0.14704	0.14628	-0.042228
-0.12172	0.17943	0.035503	0.029509	0.16089	-0.030062	-0.044188	-0.095529	0.0049228	0.080112	0.011448	0.046396	-0.028272	-0.071195	0.0060191	0.086664	0.080266	-0.045623	-0.072278	0.24396	-0.070229	0.052054	-0.1136	-0.15954	0.1414	-0.061586
-0.10863	0.22227	0.057779	0.033303	0.16109	-0.051496	-0.026072	-0.10185	-0.012549	0.068034	-0.016205	0.02816	-0.042916	-0.096909	-0.075854	0.1044	0.09667	-0.026219	-0.016071	0.25955	-0.055962	0.04216	-0.11624	-0.11563	0.12572	-0.072574
-0.10757	0.24402	0.061864	0.019119	0.12159	-0.028812	-0.025637	-0.14087	0.010191	0.057539	-0.039124	-0.00012203	-0.032224	-0.09543	-0.13718	0.12429	0.1335	-0.0092788	-0.084842	0.28496	-0.035282	0.013399	-0.11394	-0.085887	0.14852	-0.11595
-0.045165	0.21789	0.052346	0.036608	0.091244	-0.038653	-0.027537	-0.12722	0.011483	0.058195	-0.093518	-0.013243	-0.035231	-0.081718	-0.17734	0.11465	0.13286	-0.0018069	-0.17499	0.30565	-0.047561	0.043975	-0.092932	-0.062486	0.19675	-0.14455
0.0066101	0.19414	0.05248	0.044585	0.10207	-0.053883	-0.046843	-0.12532	-0.01853	0.043116	-0.11794	0.064002	-0.054244	-0.10408	-0.16296	0.11498	0.14269	-0.025382	-0.18872	0.27965	-0.070302	-0.0021349	-0.058172	-0.034099	0.1796	-0.17082
0.025694	0.22968	0.02978	0.033311	0.090852	-0.051687	-0.12093	-0.16233	-0.065006	0.067084	-0.095549	0.021737	-0.03669	-0.11616	-0.12732	0.12631	0.14387	-0.030572	-0.22908	0.26539	-0.05511	0.016938	-0.057752	-0.032326	0.20081	-0.22331
0.0013495	0.19369	0.04326	0.048622	0.10293	-0.0075144	-0.17035	-0.17782	-0.078891	0.057509	-0.059795	0.0053701	0.0018798	-0.047385	-0.12256	0.1458	0.12598	-0.044876	-0.18929	0.26336	-0.036359	-0.033122	-0.056459	-0.015317	0.19018	-0.21253
-0.022358	0.21524	0.055377	0.075917	0.091633	0.0029753	-0.17627	-0.16748	-0.016832	0.087163	-0.051065	0.015867	0.010288	-0.045932	-0.063262	0.16764	0.11722	-0.075798	-0.16685	0.2729	-0.009416	9.6848e-05	-0.057223	0.031626	0.14532	-0.183
-0.07446	0.26042	0.098582	0.02391	0.081329	0.023174	-0.18011	-0.17771	-0.029297	0.088876	-0.06324	0.050349	0.019427	-0.036859	-0.02359	0.17798	0.093333	-0.06948	-0.1422	0.29864	-0.062587	-0.033185	-0.086234	0.07801	0.18026	-0.12881
-0.024267	0.19979	0.033896	-0.035047	0.042884	0.050347	-0.15163	-0.14787	-0.022742	0.10321	-0.089853	-0.0033276	0.038041	-0.016319	-0.0018851	0.15929	0.05869	-0.04996	-0.22463	0.23895	-0.078543	-0.079417	-0.092152	0.059349	0.16606	-0.10098
-0.036352	0.22193	0.061933	-0.038502	-0.011152	0.023438	-0.14864	-0.13339	-0.02232	0.051453	-0.1121	0.050557	0.030741	-0.044791	-0.089979	0.14444	0.049509	-0.035002	-0.34118	0.25275	-0.069069	-0.079677	-0.094792	0.055548	0.15004	-0.079562
0.02332	0.21008	0.053567	-0.041456	-0.010699	0.0024864	-0.148	-0.12108	-0.069936	0.077866	-0.13725	0.033039	-0.0054792	-0.038584	-0.14316	0.14282	0.06115	-0.0040219	-0.3385	0.3137	-0.087366	-0.075692	-0.12804	0.050177	0.13447	-0.049924
0.018744	0.19402	0.030311	-0.0046499	0.0010175	0.0083776	-0.15126	-0.10657	-0.056841	0.12815	-0.17462	-0.027399	0.0099645	-0.048602	-0.10323	0.13562	0.071631	0.028966	-0.29335	0.33715	-0.06021	-0.035719	-0.13559	0.076024	0.11782	-0.035556
0.028597	0.19618	0.046567	-0.0077558	-0.002821	0.01409	-0.16443	-0.1364	-0.043403	0.15175	-0.18575	0.038846	0.031191	-0.064769	-0.096788	0.12848	0.10223	0.049414	-0.27245	0.31537	-0.070181	-0.009157	-0.13524	0.078366	0.10188	-0.010274
0.015705	0.187	0.030718	0.0083642	0.00085772	0.035694	-0.18088	-0.10284	-0.029928	0.14355	-0.17129	-0.017967	-0.0022658	-0.048583	-0.1849	0.1086	0.14693	0.091658	-0.26255	0.27829	-0.08463	0.0077185	-0.12018	0.08271	0.10572	-0.0037204
0.030828	0.15291	0.026831	0.019194	0.058203	0.045739	-0.18599	-0.041015	-0.013397	0.16081	-0.18007	-0.021205	-0.058813	-0.042238	-0.21097	0.087334	0.167	0.084355	-0.25729	0.27229	-0.082157	-0.0083897	-0.11615	0.052568	0.18493	-0.004156
0.027821	0.15279	0.059459	0.030816	0.077122	0.041874	-0.17087	-0.044445	0.014156	0.11906	-0.13986	-0.051428	-0.10099	-0.062118	-0.13392	0.062786	0.16542	0.048155	-0.22409	0.29464	-0.044085	0.018967	-0.11537	0.056275	0.14211	-0.0066079
0.041167	0.13443	0.12394	-0.0099339	0.068486	0.036461	-0.15968	-0.043034	-0.018147	0.15464	-0.13152	-0.084847	-0.10346	-0.056368	-0.090074	0.037038	0.15778	0.030777	-0.34405	0.27761	-0.038576	-0.0029703	-0.12967	0.10157	0.12404	0.020599
0.020479	0.12378	0.13345	0.0043098	0.04683	0.054541	-0.099115	-0.070991	-0.036961	0.15083	-0.093898	-0.082195	-0.094037	-0.060449	-0.084084	0.024533	0.1092	0.024041	-0.33726	0.22657	-0.041767	0.046255	-0.12093	0.12453	0.099075	0.05681
0.046123	0.12112	0.14921	0.011287	0.049327	0.040634	-0.0974	-0.044473	0.055106	0.15993	-0.09271	-0.084876	-0.10593	-0.075387	-0.11256	0.027631	0.086206	0.014671	-0.30251	0.2016	-0.054063	0.019677	-0.11771	0.11874	0.13497	0.11487
0.015519	0.11226	0.14653	-0.02052	0.074766	0.042787	-0.13004	-0.028076	0.029906	0.14967	-0.16441	-0.029113	-0.11188	-0.088804	-0.13535	0.027781	0.096664	0.040375	-0.29885	0.1865	-0.087284	0.012682	-0.13746	0.079897	0.10703	0.14874
-0.022263	0.12382	0.12363	-0.018794	0.072006	0.036463	-0.14925	-0.035881	0.022211	0.15305	-0.18684	-0.096447	-0.086581	-0.086501	-0.099889	0.019407	0.089407	0.043041	-0.19812	0.17904	-0.066751	-0.0060932	-0.16961	0.07609	0.10069	0.15927
-0.032874	0.14435	0.093525	0.044879	0.081887	0.0027903	-0.13723	0.035491	0.015999	0.17736	-0.16991	-0.026179	-0.046293	-0.11639	-0.11036	0.012934	0.0773	0.022987	-0.25658	0.19584	-0.054447	0.014063	-0.18799	0.060525	0.075677	0.15647
-0.0088424	0.12043	0.074651	0.04111	0.098345	-0.022456	-0.214	0.035511	0.0075791	0.18005	-0.13326	-0.014143	-0.043399	-0.097875	-0.073779	0.0010822	0.072983	0.0054048	-0.28179	0.17841	-0.05028	0.0011351	-0.18713	0.091584	0.084652	0.14504
0.056495	0.13782	0.10181	0.031792	0.085376	-0.028605	-0.19303	0.029585	0.031493	0.15789	-0.11398	0.058906	-0.061325	-0.056233	-0.11824	0.0031747	0.079492	0.0038036	-0.21382	0.13525	-0.061719	0.010531	-0.17687	0.10633	0.066147	0.096431
0.063996	0.11775	0.1057	0.019178	0.092029	-0.044222	-0.19862	-0.011174	0.044915	0.17295	-0.12149	0.023559	-0.091334	-0.11698	-0.15224	0.005055	0.09497	0.011901	-0.20174	0.14182	-0.04727	0.032505	-0.1687	0.10826	0.096155	0.03817
0.059217	0.15744	0.085229	0.024375	0.090413	-0.024679	-0.20698	-0.04788	0.0332	0.12588	-0.13237	-0.031642	-0.093321	-0.14563	-0.099527	-0.0076461	0.11473	0.012823	-0.22182	0.14936	-0.028372	0.052294	-0.15205	0.0703	0.13232	-0.0084649
0.019532	0.1847	0.11165	0.017415	0.062554	-0.063438	-0.1957	-0.078201	0.047625	0.13089	-0.1421	0.013442	-0.062108	-0.090883	-0.087285	0.011659	0.16825	0.00014566	-0.19816	0.1468	0.0040016	0.094418	-0.12661	0.047497	0.1276	-0.020859
-0.072779	0.1759	0.1406	0.01756	0.079201	-0.061521	-0.13829	-0.10919	0.049841	0.1742	-0.13002	0.039038	-0.057307	-0.039236	-0.075416	0.049224	0.21514	0.00088604	-0.23432	0.10142	0.015635	0.061582	-0.12524	0.06673	0.10643	-0.039524
-0.097651	0.17512	0.17626	0.060134	0.11605	-0.049621	-0.086107	-0.059655	0.030268	0.15665	-0.12131	-0.004991	-0.049694	-0.034415	-0.089023	0.070956	0.24379	-0.025107	-0.26484	0.056964	-0.0050593	0.069908	-0.15293	0.021319	0.14718	-0.05551
-0.13516	0.15541	0.23522	0.040845	0.12405	-0.06137	-0.064522	-0.046197	-0.0050611	0.12054	-0.10433	0.0092409	-0.03554	-0.031085	-0.075946	0.064984	0.2593	-0.047047	-0.23363	0.06934	-0.0049842	0.0053504	-0.12863	0.028272	0.12612	-0.029031
-0.18225	0.17673	0.22499	0.0006478	0.094469	-0.069603	-0.083798	-0.066928	0.0044193	0.12579	-0.027623	0.0067999	-0.041568	-0.021377	-0.081133	0.052068	0.23583	-0.06788	-0.21521	0.094414	0.0053571	-0.0046674	-0.15046	0.025344	0.17418	-0.0078935
-0.17131	0.21607	0.19915	-0.0080313	0.091126	-0.064669	-0.099899	-0.048475	0.023768	0.16362	-0.034127	-0.021084	-0.029981	-0.02664	-0.17402	0.031391	0.22892	-0.080907	-0.22176	0.11015	0.0047474	-0.011244	-0.15606	0.023049	0.13625	0.017261
-0.16378	0.19679	0.1896	0.070256	0.10876	-0.043573	-0.15707	-0.10533	-0.015788	0.15718	-0.027511	0.0083207	-0.0041727	-0.013165	-0.25866	0.019356	0.18295	-0.085889	-0.22222	0.10287	-0.031467	0.010228	-0.16198	0.019886	0.11603	0.024093
-0.13968	0.26585	0.11388	0.073268	0.095795	-0.041621	-0.16615	-0.11117	-0.014672	0.19906	-0.018599	0.0067876	-0.0088538	0.0084938	-0.25864	0.029387	0.11812	-0.083391	-0.24998	0.10162	-0.051392	0.029809	-0.15296	-0.02136	0.12495	0.040211
-0.065849	0.26638	0.11948	0.037496	0.079865	-0.016603	-0.11418	-0.086592	-0.013969	0.17112	-0.053806	-0.0096834	0.011625	-0.024862	-0.26097	0.03755	0.085556	-0.07559	-0.30161	0.11649	-0.05225	0.0072467	-0.1526	-0.035627	0.10716	0.017825
-0.08515	0.26247	0.095252	0.0056477	0.085361	0.019007	-0.085873	-0.063868	-0.011565	0.17663	-0.005246	-0.015417	0.042391	-0.023398	-0.26136	0.060688	0.076892	-0.068204	-0.3111	0.12816	-0.10475	0.0038235	-0.1373	-0.041018	0.10449	-0.011541
-0.079534	0.28201	0.098547	-0.022545	0.0915	0.038868	-0.079741	-0.038933	0.023229	0.19254	0.046926	-0.027862	0.07541	-0.012381	-0.27655	0.085599	0.092401	-0.078207	-0.30378	0.11691	-0.10724	0.0086543	-0.1203	-0.057857	0.11652	-0.011432
-0.080092	0.27519	0.0718	-0.038772	0.060261	0.036831	-0.053579	-0.085298	0.019973	0.14795	0.057512	-0.027677	0.1147	-0.041698	-0.27061	0.099467	0.11017	-0.087257	-0.30698	0.076716	-0.11189	-0.020745	-0.12801	-0.031201	0.13608	-0.023498
