# Supplementary material for: Timing variability of sensorimotor integration during vocalization in individuals who stutter
Source: Sci Rep. 2018 Nov 5;8:16340. doi: 10.1038/s41598-018-34517-1 (PMC6218511; doi:10.1038/s41598-018-34517-1)
Supplement: Supplementary file 2 — Dataset 1 [file 41598_2018_34517_MOESM2_ESM.zip › compens-stutt-behav-scireports-supplementary-material/AC2052_down.txt]

-0.76915	-0.24438	0.088694	0.046821	-0.0064	-0.23748	-0.10584	-0.14534	-0.10446	-0.12865	-0.0086063	-0.080873	-0.023641	-0.14179	0.021973	0.039069	0.10881	0.071008	0.0057489	-0.23967	-0.13952	0.10013	-0.25139	-0.086411
-0.7478	-0.22877	0.14912	0.049385	-0.033179	-0.24162	-0.054372	-0.082607	-0.11359	-0.13037	-0.055426	-0.072245	0.004235	-0.12078	0.024281	0.020508	0.13156	0.053207	0.059258	-0.21161	-0.15261	0.12707	-0.27744	-0.085008
-0.80277	-0.25079	0.16503	0.044786	0.0084894	-0.2157	-0.01055	-0.0078991	-0.10872	-0.11815	-0.056688	-0.041163	0.038272	-0.091496	0.0058797	-0.016904	0.15842	0.071785	0.11085	-0.21217	-0.1438	0.089288	-0.30479	-0.074355
-0.82875	-0.23453	0.18192	0.0035945	-0.0087081	-0.20962	0.034071	-0.0043895	-0.1144	-0.10095	-0.032384	-0.072433	-0.0066698	-0.068657	-0.00067613	-0.025693	0.17135	0.058718	0.13092	-0.25915	-0.12082	0.079657	-0.30719	-0.11663
-0.79255	-0.20759	0.10426	-0.0058742	0.0014707	-0.15055	0.11591	0.0075384	-0.097917	-0.074147	-0.038326	-0.013697	-0.029391	-0.025406	-0.05438	-0.042251	0.17781	0.046686	0.10771	-0.27249	-0.086173	0.023104	-0.31014	-0.11182
-0.70548	-0.17064	0.11296	-0.0077902	-0.0039836	-0.12957	0.16485	0.0052302	-0.1087	-0.046749	0.019388	-0.055679	-0.064947	-0.018386	-0.10073	-0.11284	0.18089	-0.016932	0.087713	-0.1896	-0.057634	-0.024158	-0.24147	-0.08518
-0.63977	-0.15486	0.090009	0.0016656	0.021338	-0.12307	0.196	0.033661	-0.102	0.0051225	0.069723	-0.078445	-0.069868	-0.032679	-0.082245	-0.13094	0.13889	-0.039157	-0.0033906	-0.15252	-0.037149	-0.055802	-0.27066	-0.10892
-0.57691	-0.16177	0.12376	-0.035857	0.0030263	-0.1179	0.18193	0.020089	-0.065903	0.070693	0.07582	-0.055155	-0.029341	-0.0094579	-0.078326	-0.18434	0.12642	-0.052384	0.009736	-0.14701	-0.022645	-0.058535	-0.30017	-0.1211
-0.58366	-0.16435	0.17453	0.026496	-0.033627	-0.17115	0.15764	0.045385	-0.1275	0.067285	0.11426	-0.0039046	-0.021879	0.0032564	-0.049637	-0.23373	0.13499	-0.065306	0.047815	-0.1	-0.020317	-0.063786	-0.23301	-0.11452
-0.61549	-0.16252	0.19967	0.017002	-0.022531	-0.15256	0.15618	0.048447	-0.17519	0.041969	0.1061	0.0038475	0.0033599	-0.019114	-0.041952	-0.25963	0.11595	-0.097572	0.078344	-0.15176	-0.018189	-0.09761	-0.29062	-0.15915
-0.58982	-0.15517	0.24383	0.0007411	-0.048967	-0.13928	0.15467	0.066879	-0.21761	0.039049	0.079195	0.022002	0.0025267	-0.046194	-0.069121	-0.25633	0.11553	-0.11205	0.065566	-0.1281	0.0060971	-0.13625	-0.30166	-0.1414
-0.55576	-0.13386	0.1725	-0.0043	-0.039156	-0.098019	0.18293	0.035313	-0.26138	0.023729	0.02642	0.019066	0.0020415	-0.083931	-0.051053	-0.26113	0.11797	-0.081026	0.018291	-0.12346	0.03643	-0.15294	-0.2819	-0.13147
-0.50883	-0.10495	0.13072	-0.031802	-0.044681	-0.11942	0.23083	0.012986	-0.31024	-0.035792	-0.018744	0.03113	0.001022	-0.060716	-0.088641	-0.21685	0.14363	-0.0038519	-0.031832	-0.12497	0.024285	-0.11753	-0.25429	-0.14617
-0.46767	-0.08335	0.10981	-0.0041267	-0.041237	-0.15106	0.22659	0.023282	-0.32144	-0.077209	-0.046704	-0.031922	-0.0093386	-0.038772	-0.098108	-0.17021	0.15551	-0.014253	-0.018784	-0.086261	0.026544	-0.099158	-0.24084	-0.15068
-0.46364	-0.081177	0.12446	-0.034731	-0.0044794	-0.10292	0.23398	0.038652	-0.2543	-0.093734	-0.092382	-0.02121	-0.034575	-0.026712	-0.095819	-0.091855	0.15176	-0.077761	-0.013875	-0.10687	0.041353	-0.12187	-0.21864	-0.15987
-0.51282	-0.052175	0.10766	0.037808	0.047478	-0.04105	0.25377	0.036079	-0.25697	-0.11195	-0.097404	-0.012022	-0.0096327	-0.027201	-0.090801	-0.045133	0.15069	-0.041112	0.0060077	-0.092856	0.044544	-0.16352	-0.21585	-0.15162
-0.50098	-0.057698	0.10047	0.0077557	0.005126	-0.0090438	0.24472	0.031322	-0.27672	-0.057236	-0.095331	-0.072553	-0.011295	-0.031656	-0.092708	-0.012407	0.12762	-0.056579	0.023935	-0.079793	0.035632	-0.16438	-0.26518	-0.13412
-0.49081	-0.071444	0.13039	-0.029476	0.027783	0.039171	0.22382	0.070358	-0.22699	0.042064	-0.080264	-0.057441	0.0032071	-0.04597	-0.045276	0.005157	0.065738	-0.046448	0.081799	-0.06999	0.020263	-0.16907	-0.27234	-0.15049
-0.46069	-0.07744	0.10869	-0.028716	0.05566	0.017279	0.22442	0.046277	-0.18435	0.10468	0.003514	-0.11826	-0.020589	-0.031093	-0.030593	-0.00026355	0.0011629	-0.014058	0.12155	-0.056415	0.023361	-0.16944	-0.27687	-0.11197
-0.40025	-0.058519	0.083487	-0.044196	0.055798	0.018287	0.23092	0.075977	-0.099047	0.12306	0.03585	-0.081226	0.011036	-0.011764	-0.0035228	0.017888	-0.051915	-0.016569	0.10492	-0.09491	0.025483	-0.15306	-0.24868	-0.10643
-0.39164	-0.042182	0.048957	0.005093	0.045929	-0.020382	0.21601	0.10701	-0.14433	0.11608	0.037666	-0.11269	0.045555	-0.018719	0.0087601	0.054361	-0.069746	0.046519	0.086205	-0.080119	-0.0028861	-0.14738	-0.27568	-0.092913
-0.36861	-0.01402	0.053303	-0.041942	0.12111	-0.041646	0.1721	0.093756	-0.10183	0.074819	0.022083	-0.060651	0.047754	-0.018963	0.028221	0.077648	-0.030726	0.041098	0.062092	-0.078563	-0.025589	-0.12952	-0.21243	-0.11555
-0.33474	-0.007109	0.057255	-0.068077	0.046505	-0.036463	0.099076	0.076058	-0.13475	0.042267	-0.018819	-0.058357	0.020047	-0.039278	0.038277	0.11262	0.027897	-0.027806	0.054633	-0.079179	-0.0474	-0.093001	-0.20181	-0.12652
-0.18641	-0.015779	0.052981	-0.073575	0.086299	0.011731	0.060018	0.067566	-0.18957	0.022271	-0.055841	-0.023324	-0.0040951	-0.056756	0.064709	0.11743	0.051111	-0.023026	0.081644	-0.11491	-0.072205	-0.05277	-0.16959	-0.11859
-0.14591	-0.021892	0.038099	-0.10057	0.098367	0.023134	0.0761	0.07567	-0.23132	-0.0045274	-0.089311	-0.0082182	0.011166	-0.027083	0.090185	0.12596	0.021549	-0.025955	0.054343	-0.11994	-0.071769	-0.069959	-0.13471	-0.11806
-0.10937	-0.03674	0.04723	-0.095728	0.074053	0.016331	0.046067	0.04652	-0.19332	-0.016772	-0.13092	0.027172	0.011209	-0.013843	0.087488	0.13476	0.013149	-0.020341	0.021826	-0.091949	-0.047928	-0.036246	-0.068997	-0.060521
-0.08435	-0.029835	0.08077	-0.090091	0.081974	0.0026862	0.0075915	0.047173	-0.16865	-0.013338	-0.12877	-0.020835	0.028069	-0.020104	0.028167	0.102	0.026978	-0.032182	-0.02889	-0.12827	-0.0097902	-0.00014634	-0.029656	-0.025878
-0.028488	-0.031052	0.044444	-0.011422	0.10845	-0.016439	0.0078551	-0.010055	-0.12666	-0.017129	-0.10323	-0.016305	0.02894	-0.044256	0.038833	0.081187	0.035275	-0.024982	-0.02469	-0.11147	0.013355	0.036863	-0.020859	-0.022931
-0.0018699	-0.017297	0.039944	-0.0077296	0.065594	0.011006	0.0090632	-0.016759	-0.067369	-0.013278	-0.055208	-0.026958	0.023462	-0.032475	0.033874	0.024306	0.02598	-0.036925	-0.01518	0.047246	0.007601	0.022821	-0.026387	-0.01556
0	0	0	0	0	0	0	0	0	0	0	0	0	0	0	0	0	0	0	0	0	0	0	0
-0.085282	-0.0055452	-0.035017	0.071652	-8.8444e-06	0.0043812	0.023398	0.0072414	0.042026	0.00052026	0.023976	-0.00787	0.01705	0.02873	-0.007408	-0.0050601	-0.038819	0.02417	-0.015159	-0.0052886	-0.014707	-0.0022843	-0.012887	-0.0025672
-0.12967	-0.025531	-0.015827	0.13588	-0.01883	0.056919	0.051351	0.003655	0.10332	-0.00070645	0.015065	0.023261	0.043711	0.019619	0.058502	0.027159	-0.071935	0.055954	0.022325	0.047152	-0.023186	-0.000439	-0.034589	0.0028147
-0.22154	-0.055377	0.016705	0.16467	0.023874	0.066521	0.064505	0.055763	0.068549	0.0093468	0.033257	0.015355	0.055489	0.032353	0.056447	0.08026	-0.069061	-0.022848	0.068581	0.094196	-0.0061376	0.020131	-0.054781	0.0073526
-0.20673	-0.066354	0.023296	0.2061	0.036254	0.055468	0.10651	0.022431	0.012891	0.021281	0.028283	0.00028579	0.062925	-0.0095285	0.066619	0.09544	0.0003181	-0.044142	0.023472	0.10236	-0.025189	0.027853	-0.096947	0.0011995
-0.206	-0.030999	0.066388	0.20683	0.068913	0.019882	0.17713	0.021284	0.030625	0.022899	0.043127	-0.015362	0.050546	-0.027353	0.13981	0.10284	0.064215	-0.030653	0.030635	0.075442	-0.062758	-0.019543	-0.14285	-0.016224
-0.16945	-0.016754	0.062511	0.21813	0.11531	0.039808	0.22715	0.080128	0.026068	0.0324	0.021513	-0.074384	0.050742	-0.057873	0.15187	0.15639	0.13674	-0.047078	-0.0051448	0.020128	-0.09132	-0.048747	-0.15622	0.044758
-0.15961	-0.013919	0.067407	0.22145	0.16642	0.047589	0.20978	0.043315	-0.026423	0.026341	0.016773	-0.028046	0.027828	-0.086562	0.14989	0.19447	0.18415	-0.0035328	0.019316	0.0056846	-0.10018	-0.014284	-0.13263	0.056317
-0.11756	-0.023987	0.083656	0.25595	0.11579	0.039569	0.15963	0.013206	-0.0026252	0.03623	0.059785	-0.076991	0.039571	-0.094772	0.14687	0.23227	0.14888	-0.014764	0.076723	-0.036291	-0.095593	0.036572	-0.11416	0.065663
-0.12815	-0.051961	0.07018	0.24946	0.13	0.05718	0.13839	0.010687	-0.0074676	0.057128	0.097636	0.0087307	0.052441	-0.10784	0.14671	0.24527	0.12604	-0.0079194	0.136	-0.059148	-0.10674	0.04742	-0.11385	0.04573
-0.2063	-0.021414	0.052955	0.2361	0.10759	-0.0039065	0.11257	-0.032148	-0.023835	0.064431	0.060584	0.029003	0.080411	-0.082541	0.09391	0.23047	0.12631	-0.062318	0.14746	-0.048209	-0.11873	0.045164	-0.099216	0.08683
-0.17838	-0.059654	0.070401	0.21684	0.11151	-0.011288	0.08968	-0.041897	0.020922	0.07244	0.075896	0.030136	0.081848	-0.076524	0.13703	0.25699	0.11357	-0.12303	0.23373	-0.092413	-0.12066	0.065176	-0.068951	0.081755
-0.1291	-0.10731	0.099437	0.21834	0.11313	-0.022091	0.069186	-0.06382	0.0114	0.077691	0.12305	0.015011	0.070416	-0.074381	0.11874	0.25369	0.097543	-0.11669	0.24806	-0.046916	-0.13194	0.094173	-0.063811	0.060802
-0.1104	-0.099243	0.11065	0.13313	0.10236	-0.013262	0.082614	-0.11209	-0.029756	0.099331	0.16692	0.0065546	0.092892	-0.049929	0.096363	0.20239	0.09467	-0.11097	0.27405	0.047242	-0.18007	0.11846	-0.058132	0.10035
-0.094169	-0.09327	0.13661	0.18077	0.083031	0.07475	0.10581	-0.080405	0.0087608	0.10461	0.1297	0.0057606	0.091372	-0.045609	0.11232	0.18284	0.089948	-0.11314	0.2964	0.11698	-0.18303	0.14606	-0.015544	0.10874
-0.048155	-0.024449	0.17636	0.21293	0.076309	0.070508	0.15417	-0.013377	0.068157	0.14942	0.18267	0.041861	0.086477	-0.035144	0.1213	0.21833	0.17794	-0.11023	0.32201	0.16155	-0.15476	0.12762	0.028957	0.13126
-0.049211	0.075126	0.20032	0.25826	0.13282	0.11019	0.20404	-0.011953	0.058949	0.15901	0.2202	0.058839	0.070825	-0.015836	0.054864	0.27953	0.2707	0.00068926	0.34829	0.21523	-0.12196	0.085952	0.064465	0.18694
-0.017763	0.10476	0.20859	0.28654	0.17686	0.10065	0.20816	0.040949	0.085261	0.13054	0.2113	0.10938	0.064953	0.0037804	0.14466	0.309	0.32984	0.011027	0.42056	0.15848	-0.057609	0.10888	0.085497	0.17681
-0.012808	0.13492	0.22596	0.34283	0.30633	0.10291	0.18889	0.024173	0.12713	0.14723	0.20616	0.11247	0.074794	0.016226	0.19296	0.33003	0.36826	0.066876	0.42143	0.17726	0.0083041	0.14846	0.12779	0.24403
-0.075589	0.18876	0.2708	0.35361	0.33265	0.17775	0.18485	0.04035	0.14895	0.15164	0.19055	0.12964	0.1045	0.036974	0.20284	0.33772	0.34422	0.075095	0.42275	0.23598	0.070586	0.19775	0.15837	0.19586
-0.10399	0.21166	0.29136	0.33328	0.37717	0.18183	0.16032	0.075534	0.23541	0.19094	0.22524	0.13972	0.12944	0.046785	0.21339	0.2651	0.33587	0.03035	0.39339	0.20881	0.12345	0.195	0.18022	0.25489
-0.020055	0.22494	0.31383	0.36512	0.39594	0.2452	0.15074	0.093207	0.27497	0.25293	0.28111	0.16808	0.15317	0.058107	0.19825	0.20973	0.31156	0.041547	0.35799	0.19794	0.15532	0.19554	0.1782	0.25486
-0.0054563	0.24589	0.35887	0.36229	0.4293	0.30049	0.17835	0.14185	0.28776	0.27484	0.28094	0.17597	0.15202	0.10967	0.18422	0.20255	0.29424	0.067049	0.42354	0.21668	0.17818	0.22802	0.2251	0.23008
-0.021398	0.23538	0.37783	0.35986	0.39873	0.35954	0.22913	0.14173	0.31242	0.30827	0.28141	0.23755	0.15171	0.10821	0.17552	0.24236	0.31814	0.053388	0.44357	0.21338	0.20189	0.28764	0.21477	0.26354
-0.051111	0.23723	0.38585	0.38663	0.41607	0.32073	0.28683	0.16729	0.28584	0.33511	0.29297	0.26475	0.16092	0.12659	0.1525	0.30301	0.34099	0.080619	0.43293	0.23898	0.21469	0.31993	0.2363	0.27274
-0.014609	0.23531	0.42578	0.43807	0.45425	0.35881	0.33079	0.15719	0.32233	0.38573	0.29925	0.25917	0.18324	0.15176	0.21218	0.36139	0.35225	0.15732	0.45976	0.27879	0.23422	0.31901	0.28842	0.26886
-0.00028343	0.28155	0.42446	0.44601	0.45556	0.36404	0.36628	0.17893	0.37684	0.45531	0.32288	0.27711	0.2008	0.14201	0.21274	0.39258	0.31239	0.14881	0.50059	0.28335	0.2583	0.26834	0.292	0.28639
-0.026599	0.32679	0.44701	0.47755	0.45692	0.3562	0.3618	0.16942	0.38615	0.44954	0.34545	0.29533	0.22584	0.15569	0.11284	0.41916	0.29157	0.20069	0.55432	0.27032	0.26992	0.23764	0.28492	0.29581
-0.019143	0.33773	0.48502	0.5179	0.52459	0.28442	0.37422	0.18319	0.4354	0.4046	0.35464	0.32572	0.21173	0.18277	0.22921	0.45574	0.28749	0.2009	0.56296	0.32196	0.29681	0.24169	0.2966	0.26735
0.038771	0.3652	0.46304	0.53767	0.49824	0.32055	0.38522	0.21226	0.39688	0.37809	0.33177	0.33877	0.18463	0.20727	0.25919	0.48079	0.2656	0.29094	0.54913	0.33865	0.34585	0.22586	0.31631	0.29967
0.12761	0.42368	0.46388	0.61788	0.51986	0.36306	0.39501	0.23222	0.45039	0.34875	0.32714	0.34469	0.15162	0.21852	0.28648	0.4749	0.25792	0.32034	0.52013	0.31325	0.35457	0.22852	0.33713	0.2657
0.16884	0.47411	0.49873	0.63531	0.47255	0.37322	0.372	0.21202	0.43252	0.33825	0.33471	0.29772	0.16719	0.22631	0.28464	0.4644	0.27428	0.30384	0.53647	0.25781	0.3591	0.20601	0.33201	0.29123
0.21441	0.53266	0.51792	0.59124	0.50357	0.38728	0.34327	0.18722	0.4534	0.35497	0.34352	0.29865	0.18783	0.20741	0.2241	0.46379	0.29667	0.32495	0.53367	0.25528	0.33842	0.18385	0.34251	0.29412
0.22109	0.60869	0.54075	0.55482	0.45963	0.43524	0.35398	0.14944	0.51601	0.36601	0.35708	0.2712	0.18897	0.17813	0.2166	0.44546	0.32107	0.3703	0.54859	0.21625	0.34805	0.20573	0.30432	0.28274
0.21591	0.66103	0.56235	0.50072	0.47693	0.46298	0.37441	0.16428	0.56398	0.39509	0.31251	0.24922	0.2143	0.18315	0.24315	0.42092	0.33647	0.36107	0.55692	0.2394	0.33225	0.25161	0.28183	0.28819
0.17414	0.6682	0.51201	0.52779	0.48851	0.48216	0.38744	0.15558	0.57333	0.40757	0.29571	0.28133	0.23217	0.19135	0.27708	0.37881	0.32169	0.33905	0.58013	0.27111	0.32293	0.25112	0.27476	0.26727
0.11363	0.66602	0.52175	0.54133	0.48082	0.405	0.39978	0.14707	0.58536	0.44327	0.32263	0.28947	0.18764	0.22281	0.27322	0.35977	0.30295	0.29471	0.59754	0.27901	0.29672	0.23109	0.27137	0.29017
0.12659	0.6396	0.50156	0.50298	0.43154	0.41774	0.40846	0.21119	0.53593	0.47146	0.34003	0.34031	0.15821	0.21352	0.25466	0.34444	0.3171	0.30504	0.59482	0.20381	0.26766	0.21592	0.25085	0.26939
0.16313	0.61022	0.49307	0.51969	0.45039	0.39165	0.41872	0.20559	0.52951	0.46472	0.31232	0.30793	0.16234	0.23416	0.28729	0.37458	0.35602	0.36459	0.57787	0.20181	0.21684	0.21328	0.24258	0.27242
0.15383	0.60174	0.49167	0.48335	0.42134	0.37162	0.43648	0.20534	0.56343	0.48533	0.30661	0.3036	0.16608	0.25749	0.25644	0.42477	0.388	0.27544	0.56247	0.21257	0.19524	0.20625	0.25579	0.2803
0.14932	0.59548	0.46375	0.47802	0.42696	0.38671	0.43977	0.21463	0.58517	0.4969	0.3383	0.28758	0.14764	0.28183	0.29599	0.48589	0.40118	0.24529	0.57023	0.19031	0.21056	0.22478	0.30067	0.28117
0.12476	0.56935	0.49143	0.45634	0.45766	0.39561	0.43598	0.21221	0.5424	0.51827	0.3316	0.30648	0.14301	0.26044	0.31937	0.51836	0.41613	0.2789	0.55888	0.21092	0.24974	0.1968	0.27665	0.27438
0.1258	0.55285	0.50582	0.42989	0.46105	0.42612	0.46061	0.20307	0.54293	0.51159	0.35173	0.327	0.13137	0.2667	0.36444	0.53152	0.39628	0.27122	0.54153	0.14902	0.24803	0.13648	0.31514	0.23248
0.11793	0.55527	0.515	0.44239	0.4518	0.39876	0.46309	0.24443	0.58675	0.50105	0.35435	0.32662	0.14911	0.26247	0.39342	0.53319	0.35433	0.24865	0.54528	0.18016	0.27287	0.12081	0.34204	0.26261
0.26133	0.60909	0.48979	0.42038	0.45929	0.41131	0.45371	0.17465	0.57891	0.46021	0.36453	0.33538	0.17018	0.24964	0.38537	0.54528	0.37648	0.20766	0.55953	0.19902	0.27672	0.13881	0.33053	0.28478
0.22991	0.64442	0.49156	0.44697	0.465	0.36153	0.45538	0.23765	0.60473	0.42156	0.3673	0.35651	0.20536	0.28469	0.37873	0.53288	0.41225	0.19758	0.59935	0.28038	0.26185	0.16811	0.29354	0.29337
0.28648	0.64606	0.50119	0.43706	0.53009	0.43053	0.46899	0.214	0.57737	0.41357	0.37313	0.34748	0.18538	0.31163	0.40282	0.53838	0.42077	0.21316	0.61684	0.29402	0.25634	0.13199	0.2915	0.28512
0.20421	0.65342	0.49106	0.40061	0.54245	0.4053	0.47851	0.21306	0.52261	0.40586	0.39236	0.3578	0.16411	0.33151	0.44527	0.56051	0.43257	0.26863	0.6076	0.2589	0.26322	0.096987	0.28849	0.3257
0.24189	0.63849	0.55058	0.39359	0.54389	0.44729	0.46705	0.26899	0.52446	0.46754	0.37405	0.36128	0.16638	0.34096	0.39489	0.55953	0.44711	0.36532	0.59383	0.31801	0.25763	0.099295	0.29433	0.34951
0.26144	0.6264	0.58595	0.37887	0.57828	0.35569	0.46921	0.25943	0.49859	0.50608	0.39077	0.37287	0.17089	0.34988	0.42095	0.61814	0.46466	0.29685	0.55712	0.32206	0.28078	0.13164	0.29893	0.32121
0.25035	0.59582	0.55338	0.41857	0.52323	0.39261	0.46374	0.24917	0.48995	0.55059	0.40158	0.42308	0.14175	0.36935	0.39922	0.71567	0.45432	0.287	0.51278	0.27119	0.27725	0.17152	0.36498	0.28993
0.22405	0.57249	0.52437	0.43343	0.55277	0.3849	0.49947	0.2429	0.47084	0.6224	0.41223	0.406	0.14006	0.34774	0.43548	0.73608	0.46953	0.2973	0.49211	0.32294	0.24662	0.18116	0.36855	0.27786
0.22251	0.56785	0.53895	0.41671	0.61592	0.39306	0.49272	0.2847	0.47745	0.60178	0.39241	0.38806	0.15924	0.33067	0.47208	0.76133	0.48012	0.31972	0.44486	0.31368	0.25824	0.18457	0.357	0.26914
0.28469	0.56909	0.53045	0.43309	0.62205	0.42611	0.46616	0.26794	0.44663	0.59977	0.37368	0.38133	0.1567	0.37178	0.51032	0.78202	0.45153	0.32668	0.46423	0.3332	0.27777	0.14346	0.39321	0.26629
0.3946	0.56446	0.54665	0.43059	0.63233	0.41172	0.48971	0.30865	0.48773	0.59558	0.34484	0.38715	0.17238	0.34175	0.43632	0.78687	0.45799	0.31965	0.48437	0.37269	0.29259	0.15272	0.43746	0.28007
0.35347	0.58338	0.54921	0.46227	0.6165	0.41308	0.50647	0.2891	0.48607	0.60416	0.35614	0.37698	0.19765	0.31971	0.49067	0.77818	0.47265	0.26446	0.50304	0.39213	0.30005	0.18692	0.45871	0.28707
0.37178	0.58947	0.56796	0.49043	0.64122	0.44862	0.59214	0.28975	0.44753	0.58085	0.39365	0.36315	0.18907	0.34628	0.44831	0.75472	0.44531	0.20223	0.49451	0.41258	0.31095	0.19877	0.45042	0.26269
0.36821	0.61063	0.5698	0.5079	0.69063	0.379	0.63577	0.25058	0.47937	0.52722	0.39537	0.39032	0.13736	0.35418	0.46007	0.75872	0.39765	0.25203	0.47066	0.40785	0.32128	0.19095	0.46166	0.24839
0.28819	0.58248	0.53568	0.50919	0.71101	0.37405	0.6292	0.27926	0.45838	0.46859	0.36805	0.38729	0.18796	0.36249	0.40732	0.73478	0.36324	0.27874	0.47344	0.36971	0.33796	0.16947	0.44811	0.25983
0.26901	0.57427	0.53862	0.51288	0.74193	0.36653	0.67637	0.28202	0.45963	0.42491	0.38179	0.40944	0.206	0.33231	0.51166	0.7215	0.365	0.31062	0.48724	0.43763	0.3292	0.18005	0.46577	0.28134
0.18238	0.60137	0.54028	0.50428	0.70577	0.3054	0.71659	0.26365	0.43684	0.43542	0.41447	0.45551	0.22565	0.34017	0.50167	0.74721	0.36797	0.28064	0.50287	0.42967	0.32062	0.19017	0.44682	0.28526
0.17323	0.58882	0.56041	0.54305	0.74621	0.33793	0.71629	0.2781	0.41348	0.47421	0.40908	0.43964	0.24551	0.29631	0.46115	0.75429	0.34322	0.30733	0.48831	0.43275	0.2933	0.20068	0.42687	0.30147
0.18378	0.55641	0.58448	0.55167	0.69612	0.36743	0.70185	0.32044	0.4162	0.48136	0.38951	0.43318	0.21379	0.23896	0.46972	0.70355	0.32712	0.26896	0.46084	0.4316	0.26724	0.19638	0.43288	0.2814
0.19623	0.56679	0.52872	0.5232	0.68325	0.30031	0.67266	0.2779	0.41119	0.48395	0.35729	0.47792	0.20538	0.16337	0.41568	0.66645	0.30941	0.2932	0.42791	0.33503	0.24049	0.16606	0.42041	0.25978
0.21488	0.56044	0.49821	0.54612	0.63034	0.36299	0.62754	0.37888	0.36253	0.49562	0.37915	0.45679	0.18415	0.20128	0.38845	0.64296	0.28575	0.28542	0.43377	0.3331	0.22868	0.12083	0.41134	0.24771
0.24039	0.53816	0.51088	0.55528	0.61648	0.37796	0.59513	0.25	0.29942	0.42761	0.39841	0.42016	0.17787	0.19639	0.46506	0.6265	0.30913	0.3178	0.42601	0.3384	0.22979	0.10612	0.41046	0.28176
0.28063	0.54502	0.51114	0.53368	0.57718	0.38422	0.54399	0.34589	0.29169	0.41503	0.39926	0.40233	0.11104	0.16381	0.46066	0.60537	0.31559	0.26213	0.39935	0.26267	0.25237	0.093307	0.39334	0.26573
0.23841	0.54662	0.51102	0.49231	0.50306	0.36533	0.49906	0.31831	0.26897	0.37563	0.40365	0.3513	0.08702	0.17742	0.43115	0.5915	0.31574	0.25412	0.39566	0.25492	0.23914	0.057862	0.3503	0.2025
0.23096	0.51361	0.48885	0.52209	0.52346	0.33641	0.4802	0.34454	0.27214	0.31353	0.40675	0.3072	0.056089	0.15119	0.39431	0.60069	0.37191	0.2188	0.40209	0.2466	0.22266	0.030703	0.34629	0.16437
0.1956	0.47147	0.49106	0.49116	0.49588	0.28925	0.43768	0.30151	0.27894	0.26054	0.37228	0.33352	0.028075	0.13643	0.40343	0.55347	0.38698	0.19582	0.37648	0.27064	0.20867	0.070332	0.32956	0.12551
0.18808	0.46919	0.42278	0.46653	0.52196	0.29915	0.36798	0.30227	0.24506	0.23263	0.3247	0.35138	0.026174	0.14211	0.36492	0.55416	0.35783	0.21726	0.39024	0.23701	0.17134	0.079881	0.29593	0.11815
0.14823	0.49464	0.3596	0.42576	0.50865	0.29196	0.33996	0.2729	0.24041	0.17085	0.31359	0.32376	0.0083839	0.15546	0.34604	0.5321	0.36185	0.21765	0.37528	0.21054	0.14049	0.088411	0.31861	0.12421
0.20029	0.49945	0.37071	0.41862	0.45958	0.27356	0.34858	0.31815	0.21981	0.20482	0.32267	0.28631	0.035316	0.082265	0.3413	0.50374	0.39251	0.21379	0.38841	0.19603	0.15397	0.072281	0.2845	0.10321
0.16974	0.4838	0.40051	0.41804	0.5017	0.25286	0.31882	0.27252	0.21043	0.23288	0.31081	0.30454	0.019556	0.13676	0.31906	0.55808	0.38095	0.20375	0.38227	0.2302	0.17226	0.043385	0.32635	0.079123
0.18156	0.45259	0.41288	0.44915	0.44795	0.20072	0.30554	0.29891	0.20862	0.20688	0.27627	0.296	0.040099	0.15337	0.3338	0.56302	0.33344	0.26185	0.35744	0.19363	0.17999	0.031923	0.31093	0.048215
0.10065	0.44749	0.40808	0.44063	0.47457	0.15747	0.30647	0.30678	0.24545	0.24167	0.29293	0.2698	0.051878	0.13952	0.29917	0.55592	0.33878	0.23972	0.35149	0.17652	0.15447	0.028432	0.32654	0.046281
0.16045	0.43927	0.43472	0.42203	0.40933	0.1411	0.36432	0.35406	0.26528	0.26978	0.29404	0.34414	0.049275	0.21254	0.33584	0.51978	0.30691	0.23135	0.30149	0.18956	0.14596	0.0092044	0.3049	0.02638
0.13213	0.43277	0.47954	0.40243	0.42747	0.11534	0.37222	0.27589	0.27274	0.2848	0.26857	0.38042	0.085274	0.24573	0.31449	0.45448	0.23345	0.23092	0.29294	0.1574	0.12592	-0.010472	0.28792	0.022983
0.13036	0.44466	0.5005	0.41494	0.46157	0.18861	0.37831	0.36195	0.25051	0.36324	0.23203	0.38158	0.088463	0.27523	0.26215	0.46378	0.2331	0.23426	0.24231	0.20124	0.1273	0.016845	0.28582	0.013534
0.11059	0.47235	0.51199	0.39729	0.45951	0.19944	0.4091	0.39648	0.22769	0.37497	0.229	0.34495	0.098549	0.21492	0.29061	0.47042	0.21679	0.2318	0.24328	0.17369	0.14059	-0.010997	0.27113	0.025036
0.11552	0.48082	0.46747	0.39379	0.43254	0.18611	0.42863	0.29345	0.24159	0.32389	0.22438	0.22987	0.099331	0.20534	0.23835	0.48023	0.25765	0.18449	0.26907	0.15263	0.14564	0.0034697	0.27714	0.01313
