# Supplementary material for: Timing variability of sensorimotor integration during vocalization in individuals who stutter
Source: Sci Rep. 2018 Nov 5;8:16340. doi: 10.1038/s41598-018-34517-1 (PMC6218511; doi:10.1038/s41598-018-34517-1)
Supplement: Supplementary file 2 — Dataset 1 [file 41598_2018_34517_MOESM2_ESM.zip › compens-stutt-behav-scireports-supplementary-material/AC2052_up.txt]

-0.073701	-0.2691	0.042257	-0.26155	0.05209	0.1955	0.033901	-0.08003	0.095092	0.14376	0.013052	-0.19224	0.022159	-0.033296	-0.14465	-0.078351	0.050056	-0.018644	-0.018547	-0.17235	0.041984	-0.4765	0.084202	-0.14817
-0.062866	-0.20398	0.027502	-0.23083	0.053125	0.20013	0.017913	-0.054474	0.095056	0.17305	0.031477	-0.17968	0.061657	-0.023354	-0.11672	-0.12696	-0.0038315	-0.014824	-0.062061	-0.12873	0.036495	-0.46616	0.08159	-0.11792
-0.071093	-0.16451	0.031607	-0.20214	0.088438	0.24221	-0.0075466	-0.018437	0.10061	0.16451	0.038718	-0.19052	0.065547	-0.05574	-0.098797	-0.16726	-0.032141	-0.016077	-0.084645	-0.083796	0.0508	-0.43578	0.10356	-0.12239
-0.0086067	-0.11908	0.0093301	-0.22867	0.085631	0.2847	-0.020234	0.032826	0.1184	0.12823	0.061281	-0.1879	0.064308	-0.070379	-0.11578	-0.15066	-0.0077017	-0.06306	-0.10195	-0.067608	0.056338	-0.3876	0.11584	-0.093034
-0.046993	-0.11696	0.014174	-0.20843	0.081132	0.31538	0.015343	0.054954	0.1484	0.17063	0.054037	-0.20908	0.075413	-0.066591	-0.17158	-0.12708	-0.020357	-0.094617	-0.12743	-0.041251	0.063679	-0.34666	0.097819	-0.081552
-0.056516	-0.097863	0.046787	-0.18593	0.076127	0.34254	-0.021813	0.063973	0.15587	0.1807	0.05127	-0.19455	0.072472	-0.014902	-0.15537	-0.10665	-0.010377	-0.14694	-0.12496	-0.024873	0.065434	-0.30214	0.083814	-0.077958
-0.096584	-0.099231	0.013002	-0.17868	0.10461	0.34051	-0.087965	0.12525	0.12155	0.16466	0.071389	-0.18672	0.095577	0.019206	-0.21627	-0.079636	-0.03805	-0.17355	-0.1103	0.015814	0.06503	-0.2589	0.093422	-0.075155
-0.12201	-0.12671	0.0096111	-0.16483	0.12269	0.34439	-0.10314	0.13059	0.085943	0.1736	0.08335	-0.11125	0.080612	-0.0061971	-0.17149	-0.025735	-0.032273	-0.1941	-0.11869	0.0095193	0.085599	-0.25595	0.096793	-0.076362
-0.11785	-0.12075	0.022396	-0.16122	0.12211	0.36435	-0.091381	0.10388	0.059588	0.12224	0.094827	-0.13181	0.071988	0.0043277	-0.17444	-0.0091562	-0.029447	-0.2241	-0.07285	0.0074368	0.0836	-0.20672	0.081022	-0.07282
-0.086611	-0.1064	0.034629	-0.18394	0.09724	0.34073	-0.080772	0.092658	0.038904	0.07469	0.10224	-0.11496	0.061345	-0.0096191	-0.087213	-0.0073137	-0.084502	-0.20829	-0.057698	-0.0073403	0.062744	-0.11816	0.064939	-0.071187
-0.087044	-0.096895	0.069838	-0.17046	0.069603	0.29874	-0.070535	0.078321	0.033228	0.035699	0.071095	-0.059233	0.056927	-0.013397	-0.08107	-0.042518	-0.12816	-0.15604	-0.056194	-0.0066435	0.070315	-0.07272	0.039042	-0.028384
-0.10065	-0.10542	0.091295	-0.17409	0.073098	0.26047	-0.080467	0.099229	0.034462	-0.0032397	0.030628	-0.068699	0.062079	0.011546	-0.050596	-0.078882	-0.17493	-0.12014	-0.041474	-0.00099124	0.092156	-0.042089	0.02385	-0.0040665
-0.062249	-0.12195	0.087875	-0.14913	0.1084	0.20552	-0.10287	0.10093	0.050023	-0.047461	0.032937	-0.063587	0.078097	0.00055878	-0.085007	-0.088235	-0.21576	-0.15272	-0.019706	0.029829	0.049115	-0.00076401	0.014599	0.0153
-0.036191	-0.12227	0.046335	-0.11265	0.14381	0.1651	-0.091673	0.099721	0.054504	-0.079312	0.021836	-0.12269	0.10323	-0.041274	-0.038722	-0.13613	-0.2079	-0.1542	-0.01426	0.026523	0.0078788	0.034455	0.0038833	0.03452
-0.030543	-0.085547	0.037056	-0.11131	0.14431	0.15365	-0.11386	0.10012	0.09049	-0.03614	0.029698	-0.12911	0.13489	-0.002329	-0.05988	-0.16527	-0.19247	-0.12686	0.0073987	0.04398	0.01226	0.04197	0.007668	0.028249
0.074866	-0.044917	0.052265	-0.11946	0.16588	0.16725	-0.12929	0.11829	0.11197	-0.0035222	0.023002	-0.119	0.14456	-0.010957	-0.10593	-0.1251	-0.2018	-0.1434	0.022392	0.017375	0.027568	0.039875	-0.0052682	0.040364
0.089812	-0.029867	0.029592	-0.15856	0.17903	0.19759	-0.12132	0.14495	0.145	0.050857	0.018489	-0.13231	0.13405	0.014466	-0.12004	-0.092096	-0.19766	-0.15522	0.016264	0.035163	0.02688	0.030219	0.023497	0.030614
0.12247	-0.017019	0.016422	-0.203	0.16219	0.18223	-0.11135	0.15462	0.18086	0.055338	0.011853	-0.10064	0.1443	-0.021189	-0.087803	-0.036895	-0.15163	-0.17496	0.0050127	0.031386	-0.0072791	0.042486	0.044669	0.0082176
0.15988	0.0023189	0.039811	-0.16788	0.16378	0.13335	-0.1019	0.14073	0.19331	0.072907	0.011789	-0.090773	0.15549	-0.014326	-0.072594	-0.0091348	-0.1307	-0.20588	-0.029089	0.049384	-0.027075	0.051472	0.041967	-0.011932
0.080728	0.011443	0.019026	-0.14267	0.12371	0.09493	-0.037811	0.10789	0.18195	0.099811	0.017026	-0.072833	0.15496	0.013648	-0.091877	-0.017409	-0.089648	-0.20644	-0.018811	0.030094	0.0034242	0.028664	0.03714	-0.015803
0.057517	0.0094941	0.0080416	-0.11017	0.10751	0.077193	0.040451	0.091756	0.12243	0.10344	0.0071675	-0.037217	0.15526	-0.0058169	-0.045179	-0.016117	-0.080651	-0.14143	-0.056799	-0.0071877	0.027681	0.028775	0.019907	-0.022358
0.068295	0.0092186	-0.0052287	-0.10128	0.055354	0.058747	0.062863	0.068794	0.05959	0.075233	0.0041729	0.0005265	0.15658	-0.030673	-0.049297	-0.071269	-0.062395	-0.11105	-0.018644	-0.027671	0.030404	0.028763	-0.0041093	-0.037534
-0.023316	0.011166	-0.024317	-0.10261	0.03132	0.019098	0.093	0.048764	-0.0055278	0.092287	0.0064145	0.00054638	0.12795	-0.081001	-0.00096608	-0.12714	-0.032426	-0.069863	-0.036065	-0.024801	-0.0041357	0.014805	-0.013218	0.010397
-0.041068	0.00013413	-0.029053	-0.090959	-0.0026627	-0.0010893	0.14258	0.036924	-0.040002	0.049996	-0.0070555	-0.011284	0.10429	-0.074756	-0.024465	-0.11508	-0.0071263	-0.03858	-0.017473	0.0014952	-0.043193	0.0083968	-0.0045719	0.07332
-0.077112	-0.019604	-0.024697	-0.071591	-0.012913	-0.019965	0.12905	0.036709	-0.024471	0.00071288	0.030249	-0.037913	0.1223	-0.090667	0.037154	-0.093764	0.010119	-0.024571	-0.01199	0.015476	-0.035438	0.007344	0.028521	0.10316
-0.1145	-0.037965	-0.0042613	-0.065802	-0.012257	-0.024164	0.11717	0.017547	-0.04498	-0.057835	0.046535	-0.022449	0.095003	-0.087474	0.029026	-0.07576	0.020896	-0.014877	-0.0060318	0.042813	-0.0444	0.0076345	0.034	0.10438
-0.041037	-0.022833	-0.015798	-0.064663	-0.026209	-0.0053764	0.13013	0.0062919	-0.019062	-0.088654	0.022309	-0.031391	0.071717	-0.085344	-0.008259	-0.11491	0.017943	-0.020624	0.031043	0.03997	-0.068652	0.015189	0.023355	0.076406
-0.038312	-0.00058914	-0.034698	-0.048731	-0.02471	-0.0005358	0.083237	0.013964	-0.010433	-0.029982	0.0181	-0.020248	0.057696	-0.02986	0.002876	-0.032958	0.014893	-0.0070712	0.0030066	0.0066995	-0.059681	0.011852	0.01175	0.041807
-0.014206	-0.0071545	-0.008204	-0.022605	-0.014915	-0.01031	0.023905	-0.0018503	-0.024382	0.0036475	-0.0025779	-0.021938	0.030325	-0.019404	-0.0035685	-0.039303	-0.0079074	-0.0090157	-0.058854	-0.012354	-0.016969	0.0026783	0.0017794	0.023116
0	0	0	0	0	0	0	0	0	0	0	0	0	0	0	0	0	0	0	0	0	0	0	0
-0.049324	0.0084763	0.031423	-0.019633	0.024134	0.011651	0.019251	0.0067144	0.0026383	-0.008572	-0.0050504	-0.032778	0.0074508	-0.038521	-0.040595	0.0093751	0.0069021	0.015146	-0.037378	-0.0070039	-0.018272	0.021061	-0.0061106	-0.021798
-0.12214	-0.0086057	0.004566	0.0098341	0.031172	0.015027	0.03325	-0.038233	-0.036965	-0.011515	0.018465	0.006676	0.045572	-0.067644	-0.065611	-0.026755	-0.011981	-0.062713	-0.02533	-0.02473	0.0012861	0.014949	-0.010342	-0.064129
-0.14885	-0.033665	-0.0036191	0.0070773	0.030081	0.051321	0.023713	-0.055158	-0.076637	-0.044721	0.046858	0.028854	0.043413	-0.11697	-0.083741	-0.051154	-0.033824	-0.084196	-0.028431	0.011099	0.035676	-0.02329	-0.0073252	-0.075083
-0.18848	-0.051036	0.03248	9.0957e-05	0.026542	0.037531	0.046906	-0.028169	-0.13415	-0.006213	0.054237	0.026004	0.041062	-0.13773	-0.075997	-0.011909	-0.013758	-0.014294	0.018565	-0.027145	0.050749	-0.033207	0.00677	-0.067208
-0.21464	-0.050942	0.067277	0.0063858	0.011035	-0.017007	0.07451	-0.0034994	-0.15711	-0.04205	0.026583	-0.019102	0.029261	-0.060342	-0.035845	0.049026	-0.049529	-0.03622	0.012947	-0.02894	0.054583	-0.013652	-0.001528	-0.064645
-0.20387	-0.040158	0.040679	-0.035813	0.012247	-0.042493	0.085688	-0.0038816	-0.13241	-0.095469	0.048942	0.035446	0.032648	-0.087462	-0.035971	-0.015316	-0.021995	-0.038161	0.033181	-0.021481	0.038935	0.0094114	-0.012047	-0.052065
-0.21334	-0.052071	0.034733	-0.030795	0.03134	-0.068666	0.085858	-0.017617	-0.1097	-0.096249	0.026352	0.029834	0.06398	-0.12696	-0.016339	-0.027341	-0.017003	-0.025619	0.021155	-0.0019546	0.046303	-0.0057627	-0.028618	-0.067673
-0.19872	-0.061315	0.04643	-0.0093658	0.065667	-0.063607	0.059438	-0.043427	-0.090303	-0.091705	0.045906	0.044744	0.088478	-0.13418	-0.033597	-0.033541	-0.039506	-0.020771	-0.030635	0.041822	0.06176	-0.047532	-0.028513	-0.08482
-0.15377	-0.043764	0.085564	-0.040665	0.088346	-0.019411	0.036855	-0.028433	-0.065408	-0.10263	0.060748	-0.017539	0.10647	-0.13213	-0.005379	0.055042	-0.013111	-0.0086137	-0.028769	0.047287	0.069153	-0.061105	-0.025252	-0.092806
-0.11584	-0.036393	0.072488	-0.039539	0.094184	0.017573	0.057611	-0.038253	-0.051311	-0.11998	0.029285	0.042127	0.092241	-0.12921	0.014777	0.04416	0.018539	-0.017865	-0.059751	0.063685	0.067848	-0.052738	-0.025184	-0.12934
-0.11657	-0.061363	0.067036	-0.05433	0.087329	0.048415	0.046098	-0.047008	-0.028595	-0.094403	0.078041	0.02249	0.12747	-0.04611	-0.018456	0.10896	0.0038001	-0.081458	-0.058551	0.07098	0.040193	-0.056166	-0.026318	-0.12546
-0.045054	-0.095339	0.057363	-0.11965	0.079532	0.039247	-0.0045495	-0.085456	-0.0047251	-0.071554	0.061287	0.034711	0.12057	-0.050803	-0.0094578	0.1574	0.021019	-0.11677	-0.072272	0.060518	0.0024437	-0.079329	-0.036496	-0.13055
-0.044567	-0.10262	0.011296	-0.16337	0.04302	-0.0062875	-0.017572	-0.137	0.020088	-0.079473	0.06036	-0.0081634	0.068983	-0.064735	-0.037176	0.13523	0.047027	-0.13052	-0.095881	0.0642	-0.022529	-0.087435	-0.054676	-0.14491
-0.08332	-0.11786	0.018772	-0.13627	0.0087025	-0.055137	0.020724	-0.093178	0.046916	-0.031811	0.070413	-0.011097	0.059613	-0.11228	-0.084207	0.1377	-0.010697	-0.13759	-0.11275	0.056427	-0.011677	-0.057994	-0.062183	-0.15022
-0.091335	-0.1536	0.0034395	-0.12593	0.05336	-0.035345	0.06519	-0.065492	0.093013	0.025342	0.076199	-0.036442	0.094128	-0.12845	-0.088213	0.15104	-0.032999	-0.14265	-0.10476	0.041218	0.0069792	-0.0087032	-0.046151	-0.11463
-0.096405	-0.18921	0.014993	-0.093418	0.14939	0.0038432	0.082535	-0.033069	0.10122	0.01274	0.05774	-0.013533	0.10789	-0.18392	-0.083705	0.132	-0.041002	-0.1726	-0.068837	0.098128	0.0052549	0.027653	-0.037962	-0.039083
0.017425	-0.18194	0.050905	-0.066913	0.20954	0.012986	0.083536	-0.0022393	0.089668	0.012838	0.017756	-0.016968	0.11529	-0.1656	0.084794	0.083415	-0.049465	-0.18874	-0.023331	0.18419	-0.012596	0.032374	-0.012046	-0.0020162
-0.016169	-0.17124	0.064334	-0.030229	0.23286	0.043529	0.088452	-0.015846	0.081475	-0.05759	0.0019287	0.0014888	0.083632	-0.13978	0.16947	0.03175	-0.013728	-0.14845	-0.0054969	0.22471	-0.057137	0.016659	-0.0071167	0.0095139
-0.1158	-0.21092	0.095712	0.059894	0.21724	0.063302	0.065147	-0.037834	0.095947	-0.061871	-0.023752	0.051825	0.079462	-0.091482	0.29781	0.040843	0.029675	-0.14296	0.043173	0.25948	-0.08049	-0.014213	-0.026557	0.005317
-0.17931	-0.2263	0.11273	0.0637	0.17423	0.074341	-8.3848e-05	-0.026517	0.10637	-0.11063	-0.051572	0.048503	0.073502	-0.096226	0.30495	0.073386	0.049055	-0.14906	0.067635	0.18367	-0.10138	-0.056498	-0.032259	-0.020793
-0.20057	-0.23509	0.15679	0.046131	0.17806	0.082441	-0.0028574	0.02717	0.094209	-0.15309	-0.024323	0.063228	0.050844	-0.11635	0.28516	0.034626	0.044712	-0.1851	0.076063	0.11654	-0.095273	-0.095536	0.0062564	-0.042131
-0.187	-0.28886	0.21531	0.023799	0.20829	0.072428	-0.0086901	0.023888	0.06862	-0.17939	-0.0061183	0.050156	0.050743	-0.15897	0.18021	-0.013375	0.054881	-0.20371	0.063631	0.12558	-0.10614	-0.12571	0.035304	-0.083462
-0.1358	-0.30819	0.19845	-0.0011641	0.20846	0.075044	0.005185	0.012965	0.084951	-0.1576	-0.0048374	0.062317	0.093718	-0.16951	0.0677	-0.034401	0.058236	-0.20628	0.044507	0.092043	-0.12094	-0.16407	0.038933	-0.08391
-0.090319	-0.29528	0.19517	-0.03156	0.17852	0.069172	0.016412	-0.0022411	0.082744	-0.14967	0.028657	0.055876	0.090492	-0.18164	-0.074111	-0.13604	0.060344	-0.20153	0.010622	0.1111	-0.14838	-0.20818	0.035721	-0.061745
-0.081507	-0.31523	0.19743	-0.023992	0.16296	0.041686	0.020734	0.016047	0.097264	-0.14104	0.0022487	0.059914	0.12184	-0.20355	-0.1163	-0.14606	0.049095	-0.18099	0.020438	0.054078	-0.1695	-0.23689	0.029619	-0.045905
-0.015526	-0.30915	0.15462	-0.076533	0.11421	0.031108	-0.0016854	0.026859	0.13504	-0.17689	-0.009722	0.05091	0.14123	-0.18553	-0.13146	-0.18811	0.041651	-0.17517	-0.0035072	0.03185	-0.16204	-0.24778	0.037754	-0.018021
-0.023954	-0.28953	0.14093	-0.14682	0.10215	0.023858	-0.0050271	0.063249	0.14901	-0.18794	-0.0089679	0.037492	0.12684	-0.15633	-0.14676	-0.16837	0.022267	-0.16797	0.0039317	0.071945	-0.11337	-0.21703	0.035385	-0.021054
-0.12146	-0.2658	0.16506	-0.16469	0.092074	0.075793	-0.022451	0.074355	0.12377	-0.14006	0.021545	0.065322	0.10413	-0.18714	-0.1278	-0.16548	0.002448	-0.15187	-0.0024707	0.085291	-0.0473	-0.19866	0.014014	-0.0068206
-0.15717	-0.25662	0.18084	-0.17919	0.11794	0.13176	-0.026371	0.10238	0.13655	-0.13775	-0.0066757	0.070786	0.096246	-0.19708	-0.15384	-0.15962	0.017336	-0.1295	-0.028938	0.045711	-0.10889	-0.19894	0.0080034	-0.0019468
-0.22036	-0.2526	0.19234	-0.14226	0.13712	0.078984	-0.051103	0.12816	0.16714	-0.16257	-0.051513	0.090004	0.080741	-0.21551	-0.19351	-0.11451	0.022524	-0.10581	-0.076061	-0.00060849	-0.11193	-0.15231	0.019471	0.036887
-0.2452	-0.25926	0.20886	-0.12332	0.14995	0.061831	-0.052141	0.093293	0.17059	-0.21631	-0.0091472	0.090692	0.077241	-0.22468	-0.23924	-0.068062	0.051989	-0.1177	-0.066457	0.015899	-0.075763	-0.11595	0.030362	0.037781
-0.29783	-0.31094	0.22419	-0.16395	0.13813	0.086036	-0.00047526	0.078744	0.18369	-0.22396	-0.038447	0.12132	0.084876	-0.2288	-0.20766	-0.11467	0.065711	-0.14402	-0.095805	0.033082	-0.10973	-0.11758	0.061199	0.042865
-0.30412	-0.36911	0.21541	-0.18699	0.10016	0.06185	0.010946	0.078434	0.21181	-0.15273	-0.024553	0.1162	0.056809	-0.28291	-0.2156	-0.13153	0.075326	-0.13303	-0.053221	0.049626	-0.13695	-0.075568	0.10158	0.043999
-0.32201	-0.42609	0.19247	-0.16301	0.051344	0.053111	-0.0038768	0.094535	0.24137	-0.16833	-0.017056	0.12433	0.038435	-0.28083	-0.19991	-0.091198	0.08089	-0.14622	-0.04927	0.03081	-0.14276	-0.045619	0.11852	0.021532
-0.31546	-0.44601	0.18806	-0.15546	0.055517	0.086706	0.03151	0.12731	0.28925	-0.16297	0.0048919	0.076704	0.018964	-0.25723	-0.22477	-0.11919	0.081753	-0.13038	-0.055508	-0.0083634	-0.11592	-0.031269	0.10692	0.0068849
-0.29472	-0.42479	0.24072	-0.14456	0.10094	0.098708	0.056824	0.16001	0.27243	-0.1449	0.0035135	0.1468	0.036727	-0.2886	-0.16998	-0.12926	0.079048	-0.11562	-0.082749	0.021296	-0.1068	-0.00066209	0.10945	-0.053458
-0.25847	-0.3981	0.24079	-0.13827	0.13702	0.072237	0.041985	0.14483	0.24929	-0.15573	0.025589	0.12821	0.046943	-0.33304	-0.22236	-0.12181	0.064028	-0.12899	-0.13772	0.069943	-0.12099	1.3805e-05	0.12016	-0.052339
-0.2429	-0.36472	0.20242	-0.15272	0.13521	0.062945	0.047013	0.13565	0.20439	-0.1777	0.012595	0.15117	0.047684	-0.33185	-0.24287	-0.077406	0.056745	-0.14	-0.16751	0.071513	-0.1195	0.0047468	0.10772	-0.066067
-0.27334	-0.3173	0.14292	-0.15064	0.14287	0.0517	0.051964	0.12733	0.16348	-0.20867	-0.01469	0.19253	0.056032	-0.35498	-0.20743	-0.051044	0.045677	-0.16381	-0.16575	0.078587	-0.068732	-0.0039967	0.091126	-0.068883
-0.29125	-0.27459	0.090702	-0.16366	0.18637	0.055516	0.069965	0.14047	0.16405	-0.22264	-0.019373	0.20824	0.086756	-0.35796	-0.22949	-0.086139	0.079784	-0.13346	-0.1391	0.030424	-0.058447	-0.0088795	0.095349	-0.063348
-0.22997	-0.20677	0.079642	-0.17779	0.18791	0.069114	0.038864	0.11813	0.13993	-0.23788	-0.014081	0.24509	0.089176	-0.3378	-0.2671	-0.090228	0.11012	-0.13876	-0.18435	0.062087	-0.063954	-0.014307	0.10418	-0.03702
-0.22114	-0.1592	0.079715	-0.19155	0.14827	0.11353	0.059152	0.10543	0.20699	-0.2298	0.0046255	0.21829	0.050843	-0.30223	-0.23428	-0.083025	0.11215	-0.14583	-0.1425	0.090644	-0.025281	-0.028753	0.092328	-0.035401
-0.20282	-0.14756	0.095491	-0.14863	0.11569	0.19279	0.095744	0.14476	0.18389	-0.23102	-0.017137	0.19719	0.042179	-0.32892	-0.24212	-0.042239	0.08857	-0.12794	-0.10406	0.11905	-0.042507	-0.026558	0.079063	-0.03905
-0.20069	-0.1623	0.12754	-0.10906	0.10103	0.22281	0.10096	0.13938	0.20679	-0.24985	-0.009853	0.2252	0.030285	-0.30954	-0.2041	-0.051244	0.051901	-0.11731	-0.089802	0.10952	-0.032451	-0.023852	0.056172	-0.031586
-0.21338	-0.19823	0.1671	-0.086825	0.1026	0.17671	0.10642	0.15491	0.24196	-0.27219	0.022775	0.24089	0.052205	-0.2608	-0.24967	-0.01924	0.038806	-0.07226	-0.067169	0.083938	-0.011266	-0.014458	0.076851	-0.011112
-0.1953	-0.20392	0.18174	-0.090624	0.11972	0.14904	0.10679	0.1602	0.23434	-0.27134	0.006721	0.24752	0.052555	-0.25546	-0.23041	0.063516	0.042657	-0.090405	-0.0031569	0.083317	-0.03342	-0.00011902	0.11149	-0.017183
-0.17563	-0.20666	0.20328	-0.097615	0.10428	0.17733	0.089118	0.17577	0.2259	-0.25464	0.0010966	0.24082	0.035536	-0.25231	-0.22021	0.083734	0.063798	-0.10939	0.0077456	0.083815	-0.0177	-0.0021884	0.13075	-0.02019
-0.1356	-0.19227	0.23219	-0.099259	0.1436	0.21383	0.061919	0.19619	0.16985	-0.21349	-0.0071197	0.23002	0.054066	-0.19714	-0.22798	0.0020371	0.072686	-0.10542	-0.012012	0.1119	-0.028385	-0.0020423	0.14033	-0.016004
-0.13642	-0.17239	0.29863	-0.063247	0.12764	0.23026	0.039894	0.18789	0.12222	-0.22281	-0.014782	0.2376	0.086719	-0.19178	-0.17757	0.12576	0.038625	-0.10599	-0.03525	0.12222	-0.028901	0.0032485	0.12618	-0.03017
-0.14708	-0.1923	0.31443	-0.037635	0.11008	0.21939	0.04736	0.18652	0.082863	-0.18064	0.0089501	0.2494	0.11141	-0.18826	-0.22269	0.071218	0.031454	-0.13209	-0.085893	0.11092	-0.025138	0.004382	0.12806	0.0037425
-0.11964	-0.15033	0.30772	0.0012218	0.11004	0.20981	0.049064	0.18359	0.084344	-0.21359	0.024547	0.25045	0.12783	-0.19303	-0.23645	0.027397	0.04557	-0.12726	-0.067711	0.10095	-0.038997	-0.0035196	0.13329	0.027325
-0.10543	-0.11169	0.30376	-0.032852	0.086169	0.19763	0.069573	0.17356	0.12066	-0.21809	0.011381	0.26498	0.10469	-0.21401	-0.23521	-0.0052442	0.076312	-0.10409	-0.080682	0.11584	-0.0046991	-0.014487	0.13805	0.025041
-0.12118	-0.11466	0.21905	-0.027782	0.078753	0.20088	0.055482	0.20606	0.11292	-0.23635	0.025495	0.29019	0.089468	-0.20525	-0.18828	0.0011279	0.090258	-0.094257	-0.065358	0.10271	-0.013638	-0.024324	0.14717	0.014161
-0.10835	-0.10778	0.11088	-0.04673	0.093188	0.197	0.059552	0.18024	0.090842	-0.25954	0.047501	0.28461	0.1072	-0.24359	-0.13234	0.023238	0.069494	-0.09074	-0.036669	0.10465	-0.038012	-0.029081	0.15112	0.041573
-0.11376	-0.092732	0.086137	-0.07587	0.099997	0.1723	0.075605	0.16731	0.089187	-0.26673	0.065061	0.293	0.086136	-0.28023	-0.15706	0.013147	0.053819	-0.087444	-0.033123	0.11804	-0.063243	-0.0098519	0.1431	0.049327
-0.14686	-0.092471	0.073374	-0.090505	0.074014	0.18152	0.10072	0.14032	0.094707	-0.22783	0.081275	0.27975	0.097859	-0.29152	-0.14839	0.026387	0.041675	-0.096403	-0.039397	0.13157	-0.077807	0.0011672	0.12833	0.077706
-0.12736	-0.12874	0.11526	-0.096019	0.073056	0.18214	0.072965	0.15787	0.10578	-0.18759	0.088287	0.26913	0.11534	-0.2736	-0.13	0.035412	0.015074	-0.10621	-0.039156	0.14462	-0.073317	0.00033998	0.13821	0.10462
-0.14572	-0.15355	0.10761	-0.092962	0.07746	0.18226	0.11165	0.15229	0.16028	-0.21044	0.06115	0.26633	0.11882	-0.29863	-0.16229	-0.024894	0.039029	-0.12053	-0.038731	0.14246	-0.069433	0.0024564	0.14287	0.11023
-0.12555	-0.16215	0.14269	-0.061568	0.077075	0.19828	0.13743	0.13402	0.1949	-0.1984	0.07695	0.27582	0.12143	-0.27048	-0.13708	0.0091286	0.037924	-0.11517	-0.048848	0.13161	-0.10973	0.018064	0.12395	0.11324
-0.10636	-0.1385	0.19343	-0.048442	0.065269	0.18651	0.12829	0.14809	0.20382	-0.2048	0.022444	0.26522	0.15145	-0.28534	-0.11312	0.022869	-0.0050242	-0.095934	-0.079117	0.11745	-0.12367	0.028481	0.1096	0.11087
-0.11715	-0.12542	0.19491	-0.049678	0.043881	0.19563	0.10069	0.16668	0.20141	-0.24088	0.037448	0.27693	0.12123	-0.27776	-0.10933	-0.020578	-0.0178	-0.087641	-0.073563	0.1224	-0.14514	0.015129	0.11548	0.10944
-0.090657	-0.14241	0.17246	-0.031441	-0.0069531	0.2023	0.06239	0.16774	0.20179	-0.28806	0.04244	0.23563	0.11509	-0.25045	-0.10165	-0.060367	-0.03865	-0.069458	-0.060944	0.11429	-0.11639	0.032645	0.12299	0.098283
-0.022955	-0.15788	0.19443	-0.028775	-0.028487	0.18978	0.050601	0.1397	0.1842	-0.24265	0.011914	0.22014	0.093768	-0.24702	-0.08964	-0.10334	-0.040764	-0.049273	-0.065436	0.11766	-0.072089	0.065734	0.13462	0.13617
0.023963	-0.1468	0.22883	-0.063454	-0.025408	0.17372	0.043932	0.12675	0.15957	-0.22887	0.027342	0.16782	0.11297	-0.24759	-0.075099	-0.12145	-0.02503	0.029686	-0.079297	0.085768	-0.10036	0.074377	0.13642	0.18591
0.022387	-0.11822	0.24632	-0.048811	-0.023565	0.16909	0.030791	0.10856	0.16356	-0.24647	0.037247	0.16774	0.13056	-0.27962	-0.062988	-0.12109	-0.0023357	0.07007	-0.091634	0.11655	-0.10512	0.10036	0.12652	0.21709
0.0046531	-0.094566	0.27775	-0.017362	-0.030745	0.18006	0.092574	0.10542	0.17278	-0.24356	0.067963	0.15989	0.13454	-0.28839	-0.055886	-0.15179	0.014399	0.022906	-0.096425	0.11703	-0.092044	0.1269	0.1141	0.22497
-0.010277	-0.060932	0.26198	-0.059961	-0.011091	0.18585	0.15584	0.12898	0.16797	-0.24175	0.080249	0.15437	0.15552	-0.26834	-0.014147	-0.10889	0.0038041	-0.0053608	-0.072611	0.13065	-0.11502	0.15049	0.11456	0.22606
0.012203	-0.025086	0.25662	-0.065306	0.049704	0.19508	0.17201	0.15291	0.18318	-0.21956	0.07413	0.16346	0.12835	-0.29942	0.0088756	-0.056094	-0.025475	-0.01363	-0.085225	0.10989	-0.059095	0.15545	0.11326	0.23012
-0.03647	-0.052292	0.23282	-0.051765	0.059782	0.16536	0.19217	0.12071	0.16189	-0.22448	0.076701	0.14771	0.10021	-0.29766	0.0023543	-0.047616	-0.021102	-0.034921	-0.069022	0.065144	-0.064697	0.1579	0.1105	0.19199
-0.011648	-0.1169	0.21426	-0.025527	0.034112	0.13481	0.2125	0.096971	0.16179	-0.25526	0.080301	0.14916	0.090914	-0.25061	0.0017851	-0.10077	0.0021101	-0.01452	-0.077793	0.050786	-0.093437	0.15634	0.098114	0.18256
-0.025835	-0.15621	0.2465	-0.033216	0.028633	0.12022	0.18762	0.079001	0.14975	-0.23187	0.087035	0.16	0.083794	-0.2493	-0.009814	-0.12378	-0.033073	-0.0077865	-0.10891	0.055872	-0.040574	0.15089	0.085151	0.18866
-0.044021	-0.18139	0.27243	-0.047771	-0.0037566	0.14489	0.19518	0.048172	0.1657	-0.27084	0.084091	0.13849	0.091194	-0.21761	-0.042885	-0.1481	-0.058589	-0.009825	-0.11955	0.086	-0.065377	0.13595	0.096352	0.1811
-0.014005	-0.17647	0.30066	-0.010337	-0.013799	0.19096	0.21072	0.066979	0.18893	-0.30708	0.065793	0.13361	0.10098	-0.19762	-0.068472	-0.17082	-0.04483	-0.019257	-0.11479	0.061854	-0.073691	0.14956	0.10615	0.17832
-0.051319	-0.17734	0.28348	0.021608	0.036851	0.20493	0.20233	0.071431	0.19255	-0.25212	0.058477	0.15683	0.11122	-0.25701	-0.025101	-0.15213	-0.049292	-0.025866	-0.083688	0.012762	-0.036003	0.15939	0.10298	0.19812
-0.03873	-0.16093	0.25812	-0.0010256	0.085261	0.21545	0.23864	0.079438	0.17832	-0.23449	0.042398	0.15728	0.1536	-0.24492	0.042032	-0.15703	-0.042966	-0.065861	-0.094136	0.024583	-0.069851	0.16706	0.12151	0.21155
0.016081	-0.09256	0.2714	-0.010935	0.076881	0.1993	0.22807	0.11835	0.18306	-0.13871	0.024161	0.17276	0.14559	-0.15163	0.087666	-0.15786	-0.002794	-0.076574	-0.037559	0.086734	-0.097837	0.14899	0.14605	0.2114
0.028719	-0.048923	0.30118	0.0061311	0.070247	0.19182	0.22369	0.10794	0.19631	-0.12986	-0.0056515	0.22831	0.14825	-0.12203	0.064375	-0.14619	0.048981	-0.068263	-0.038417	0.10668	-0.096281	0.13997	0.14243	0.1968
0.018997	-0.039649	0.27884	0.01702	0.090357	0.21496	0.22422	0.064954	0.20145	-0.040773	0.049906	0.22292	0.13327	-0.073711	0.028578	-0.15021	0.062589	-0.066301	-0.023627	0.10866	-0.15672	0.13694	0.13197	0.18871
0.0012168	-0.076215	0.26695	0.030989	0.088711	0.26987	0.23935	0.061745	0.20483	-0.026292	0.045721	0.23986	0.11589	-0.070531	0.037655	-0.18388	0.076669	-0.077277	0.010228	0.068372	-0.15603	0.11683	0.15065	0.20084
-0.065264	-0.11171	0.24916	0.0084034	0.12856	0.28902	0.24775	0.0433	0.18988	-0.035747	0.039348	0.28858	0.11217	-0.089054	0.069171	-0.15648	0.070378	-0.094605	0.026903	0.074205	-0.15551	0.10675	0.15374	0.22365
