# Supplementary material for: Timing variability of sensorimotor integration during vocalization in individuals who stutter
Source: Sci Rep. 2018 Nov 5;8:16340. doi: 10.1038/s41598-018-34517-1 (PMC6218511; doi:10.1038/s41598-018-34517-1)
Supplement: Supplementary file 2 — Dataset 1 [file 41598_2018_34517_MOESM2_ESM.zip › compens-stutt-behav-scireports-supplementary-material/AS2003_control.txt]

-0.16838	0.0087886	0.16219	0.24975	0.51364	-0.036646	0.27939	0.17697	-0.14046	0.056655	-0.04543	0.11582	0.1196	0.23661	0.11948	0.061517	0.29104	0.1822	0.14955	0.10296	-0.21327	-0.037798	0.13047	0.18126	0.44485	0.16229
-0.15049	0.013077	0.16024	0.23653	0.40219	-0.056863	0.27876	0.16998	-0.1267	0.035518	-0.028923	0.12391	0.091143	0.22755	0.10282	-0.0036247	0.27756	0.12875	0.16242	0.096994	-0.16561	-0.10256	0.12404	0.22297	0.45326	0.13556
-0.17457	-0.015111	0.12542	0.1656	0.3289	-0.068315	0.25179	0.16873	-0.11109	-0.015885	0.0025098	0.15055	0.1164	0.20228	0.13231	0.0437	0.26923	0.11154	0.16051	0.036534	-0.090534	-0.085403	0.11211	0.21256	0.47349	0.046144
-0.17118	-0.037219	0.13554	0.12477	0.22585	-0.098416	0.21256	0.17977	-0.080538	-0.099314	-0.015218	0.13086	0.10223	0.20245	0.12651	0.0087452	0.2592	0.13301	0.15717	0.030825	-0.030691	-0.081509	0.094222	0.2311	0.50517	-0.037966
-0.10148	-0.0825	0.12123	0.073641	0.16441	-0.12009	0.13689	0.18032	-0.059661	-0.10053	-0.0087753	0.10007	0.11409	0.21704	0.13284	0.028866	0.1755	0.1643	0.15031	-0.013372	0.028652	-0.063196	0.10621	0.2584	0.52459	-0.10071
-0.11615	-0.061013	0.064301	0.032149	0.094741	-0.11028	0.095075	0.14656	-0.034253	-0.11157	-0.01115	0.060434	0.11452	0.22041	0.12349	0.021307	0.1865	0.18238	0.13234	-0.025274	0.066432	-0.02488	0.07557	0.25605	0.5298	-0.0836
-0.15396	-0.066509	0.089872	-0.033633	0.060449	-0.093355	0.11524	0.079704	-0.0066471	-0.061472	-0.019177	0.010337	0.11731	0.23744	0.11429	0.029279	0.16603	0.18625	0.087901	-0.032434	0.083549	0.029414	0.068082	0.26363	0.44712	-0.080812
-0.10633	-0.048693	-0.010028	-0.10821	0.013801	-0.088203	0.064145	0.042882	0.045141	-0.044025	0.0097026	-0.012611	0.13395	0.18384	0.10234	0.017561	0.14079	0.18915	0.083524	-0.021999	0.087992	0.053586	0.027503	0.24665	0.38569	-0.0642
-0.066743	-0.021874	0.0024552	-0.15091	-0.04531	-0.11365	0.082911	0.051454	0.10402	-0.082356	-0.031299	-0.010906	0.10344	0.13015	0.094464	0.042008	0.15026	0.19506	0.079541	-0.026092	0.12659	0.0098211	0.048661	0.16783	0.38066	-0.028669
-0.046682	0.026377	-0.090285	-0.14	-0.062483	-0.12797	0.037243	0.041789	0.1141	-0.085314	-0.04713	-0.040884	0.054865	0.097052	0.098977	0.039214	0.088176	0.16819	0.060119	-0.052175	0.11255	0.028085	0.073636	0.092676	0.34165	-0.02424
0.02204	0.032834	-0.29444	-0.1512	-0.11684	-0.12684	0.071954	0.061009	0.10094	-0.11392	-0.080212	-0.076945	0.015978	0.10882	0.051138	0.039694	0.098828	0.1348	0.04994	-0.047219	0.14058	-0.013516	0.11943	0.07807	0.31621	-0.042801
0.04471	0.082787	-0.26169	-0.19059	-0.18054	-0.10421	0.034617	0.11496	0.097986	-0.12605	-0.084469	-0.096024	0.048042	0.092764	0.045942	0.07815	0.055892	0.11681	0.0419	-0.059563	0.1186	0.011049	0.17186	0.031821	0.25863	-0.047578
0.0021483	0.15293	-0.16905	-0.21829	-0.15421	-0.087271	0.081325	0.12256	0.1097	-0.14704	-0.062108	-0.09222	0.047618	0.080628	0.049198	0.070443	0.016818	0.11667	0.040898	0.012001	0.10483	-0.11625	0.21086	0.042685	0.23341	-0.057081
-0.0070959	0.21368	-0.18355	-0.3096	-0.1604	-0.10213	0.086737	0.11408	0.11592	-0.081794	-0.05099	-0.072238	0.0026158	0.069792	0.053951	0.045938	0.012954	0.10301	0.045372	0.054068	0.10748	-0.035289	0.20788	0.05773	0.20017	-0.057022
-0.0043381	0.2947	-0.23394	-0.30843	-0.20451	-0.097474	0.10342	0.144	0.097173	-0.053956	-0.030183	-0.089538	0.038506	0.058678	0.11104	0.052688	-0.00098672	0.061325	0.04038	0.088085	0.11102	-0.055676	0.17	0.12131	0.18435	-0.080737
-0.020822	0.30685	-0.044993	-0.3104	-0.21575	-0.093688	0.061534	0.10247	0.064514	-0.035144	-0.096051	-0.079775	0.025997	0.048711	0.090279	0.064275	5.3058e-05	0.022558	0.025554	0.078665	0.13969	-0.042096	0.15124	0.085676	0.21199	-0.093403
0.01544	0.36344	-0.24052	-0.28683	-0.20638	-0.10952	0.19241	0.090537	0.016099	-0.10869	-0.086554	-0.073842	0.0326	0.021653	0.059432	0.03539	-0.052354	0.017612	0.017778	0.087071	0.16369	-0.046942	0.13134	0.095182	0.17584	-0.070057
-0.0009951	0.37587	-0.033562	-0.26078	-0.16303	-0.087786	0.24242	0.16058	0.007205	-0.17316	-0.1166	-0.04915	-0.00090177	0.020787	0.07384	0.077943	-0.098754	0.02507	0.044752	0.10129	0.16935	0.064588	0.15248	0.026053	0.24693	-0.091179
-0.029723	0.38183	0.058721	-0.21734	-0.15073	-0.064298	0.2147	0.13275	-0.021794	-0.17949	-0.089264	-0.041258	0.002261	0.016431	0.07301	0.033898	-0.065989	0.032142	0.073734	0.095898	0.18096	0.10538	0.20539	-0.032472	0.1811	-0.12297
0.03591	0.38551	0.016701	-0.16121	-0.099101	-0.054138	0.16824	0.11148	-0.0588	-0.13415	-0.10527	-0.039937	0.01577	0.022262	0.057725	0.030749	-0.049304	0.046335	0.095891	0.090602	0.12704	0.053545	0.19048	-0.083323	0.16029	-0.10835
0.065529	0.36378	-0.005277	-0.18987	-0.071098	-0.035226	0.15024	0.075103	-0.072	-0.14035	-0.11782	-0.025913	0.0054099	0.0071512	0.046342	0.047936	-0.052553	0.026278	0.11197	0.076308	0.098936	0.076115	0.18181	-0.13729	0.16914	-0.10423
0.060047	0.31822	0.082177	-0.19235	-0.085401	-0.016857	0.090663	0.060504	-0.080545	-0.11644	-0.11647	-0.006947	0.020449	0.04539	0.060267	0.014233	-0.050721	-0.0084032	0.091667	0.070317	0.043598	0.095112	0.15974	-0.12676	0.12394	-0.13647
0.014704	0.2261	0.093874	-0.17591	-0.0071038	0.003289	0.033808	0.040625	-0.096166	0.017404	-0.081136	-0.02819	0.011034	0.012048	0.12153	-0.010345	-0.027222	-0.029846	0.066873	0.069532	0.041623	-0.041603	0.15406	-0.065797	0.12409	-0.158
-0.01114	0.21226	0.097158	-0.10008	-0.045493	0.019222	0.0081187	0.0008436	-0.076225	0.017635	-0.050425	-0.02757	-6.9749e-06	-0.0011328	0.11048	-0.00024545	-0.011136	-0.022371	0.044732	0.049544	0.021709	0.033101	0.14647	-0.028294	0.11656	-0.20064
0.034872	0.19231	0.17582	-0.069864	-0.016823	0.011933	-0.022451	-0.039961	-0.047135	-0.0068373	-0.04967	0.0082863	-0.024338	-0.014816	0.086871	-0.016738	0.036698	-0.005985	0.009223	0.037135	-0.012791	0.0089055	0.10623	0.0073952	0.08504	-0.21045
-0.040453	0.14891	0.1511	-0.047015	0.040575	0.001127	0.02091	-0.051039	-0.024154	0.010477	-0.081195	0.021329	-0.024775	0.0040032	0.048076	0.0030656	0.026447	-0.01309	-0.015918	0.033397	-0.039771	0.033435	0.061844	0.01854	0.060699	-0.15128
-0.11304	0.13695	0.062349	-0.0091032	0.056977	0.0038873	-0.028079	-0.037515	-0.021729	-0.035765	-0.063898	-0.0029408	-0.014585	0.028979	0.043373	-0.011042	-0.00022852	-0.0075928	-0.015046	0.0061324	-0.029795	0.030437	0.0076251	-0.033692	0.028917	-0.11979
-0.031666	0.1053	0.10175	-0.013064	0.015368	0.011622	-0.027135	-0.0080168	-0.0092103	0.019792	-0.034947	0.0048953	-0.025469	-0.010356	0.034245	0.039049	-0.009412	0.0070152	-0.018727	-0.031546	-0.0069423	0.11073	0.027354	-0.050041	-0.0013627	-0.045102
0.003196	0.05837	0.027501	-0.0093281	-0.00049948	-0.00010931	-0.0070047	0.001795	-0.0053921	0.042929	-0.023422	-0.0047231	-0.040823	0.034428	0.0017827	0.001051	-0.0087376	0.0085852	-0.012657	-0.012592	0.0013967	0.056795	0.024651	-0.059039	-0.0042619	-0.0042151
0	0	0	0	0	0	0	0	0	0	0	0	0	0	0	0	0	0	0	0	0	0	0	0	0	0
0.012764	-0.059948	0.025651	-0.015639	-0.031474	0.0056844	0.0017795	0.0070098	-0.037132	0.061338	-0.029718	0.0020396	-0.0015858	0.012451	0.0037792	0.0066155	-0.013811	0.00076922	0.021627	0.062153	-0.011104	0.01225	0.0078097	-0.031694	0.0020281	0.004433
-0.021432	-0.052538	-0.022585	-0.020276	-0.028599	-0.0021534	-0.0091041	-0.0048618	-0.073146	0.060625	-0.031569	0.0015368	0.025816	0.048796	0.032275	0.002647	0.017832	0.010989	-0.011588	0.12217	0.020467	-0.023482	-0.0092831	-0.0086703	0.031904	-0.0079227
0.016293	-0.073557	-0.033496	-0.016238	-0.052465	0.010647	0.047433	0.007073	-0.076874	0.036009	-0.0017222	0.033634	0.027445	0.051115	0.020425	0.014147	0.0042495	0.0014858	-0.032254	0.12575	0.026627	-0.13698	-0.0047505	0.060845	0.04814	-0.046034
-0.037132	-0.05163	-0.0059109	-0.033406	-0.064065	0.0040946	0.067176	0.033793	-0.034391	0.039559	-0.00060102	0.047683	-0.016742	0.025366	0.01145	0.020564	0.020308	-0.017654	-0.029566	0.16922	0.063206	-0.067257	-0.016628	0.043704	0.061653	-0.07838
-0.11673	-0.035183	-0.0513	-0.081118	-0.10207	-0.00028735	0.038721	0.045741	0.027885	0.064878	-0.022139	0.0083821	-0.033901	0.013175	0.060452	0.029891	0.012367	-0.03168	-0.045664	0.18839	0.10132	-0.098452	-0.0027768	0.046029	0.024875	-0.061746
-0.16693	-0.040907	-0.054623	-0.10946	-0.04414	-0.032067	0.0012096	0.056994	0.052765	0.0086306	-0.069504	-0.016955	-0.053461	0.0031736	0.034016	0.0038566	0.063108	-0.043746	-0.05803	0.18721	0.13313	-0.15594	0.029439	0.065019	0.025717	-0.027337
-0.10896	-0.02533	-0.064565	-0.15339	-0.05915	-0.065533	0.048167	0.076217	0.078253	-0.0010149	-0.10515	-0.032667	-0.057626	0.044408	0.034791	-0.028155	0.088816	-0.048088	-0.058783	0.18622	0.09364	-0.10487	0.035601	0.10982	-0.039572	-0.012481
-0.040723	-0.012032	-0.030444	-0.17241	-0.067348	-0.051577	0.097454	0.06212	0.049737	-0.048451	-0.084036	-0.045736	-0.047244	0.01516	0.010917	-0.10485	0.11225	-0.054111	-0.05739	0.17654	0.078696	-0.073784	0.023602	0.1282	0.013805	-0.0055238
-0.074638	-0.00042179	-0.042249	-0.23341	-0.070999	-0.045392	0.077843	0.058388	-0.016399	-0.058185	-0.12924	-0.03248	0.0081807	0.026404	0.023399	-0.086202	0.076082	-0.053936	-0.056185	0.22922	0.038715	-0.0053821	0.023051	0.15798	-0.0042005	0.01698
-0.10953	-0.018413	-0.082809	-0.27801	-0.073132	-0.053402	0.055314	0.065038	-0.049482	-0.033579	-0.17042	0.0039541	0.050358	0.061213	0.035791	-0.11109	0.069262	-0.073006	-0.053357	0.23486	0.028489	-0.082118	0.004111	0.20025	0.017296	-0.027999
-0.17274	-0.033772	-0.14052	-0.31244	-0.092356	-0.064274	0.092481	0.0721	-0.034255	-0.046129	-0.20397	0.030946	0.11214	0.097535	0.075802	-0.12021	0.093711	-0.10504	-0.048266	0.25215	-0.019403	-0.025349	0.008204	0.15764	0.040168	0.0098399
-0.20579	0.01614	-0.1254	-0.31648	-0.098885	-0.091697	0.1217	0.082262	-0.06263	0.0077882	-0.2692	0.039709	0.15702	0.089923	0.12467	-0.118	0.087015	-0.12957	-0.05038	0.27493	-0.01297	-0.063743	0.013124	0.12926	0.067835	-0.041272
-0.14762	0.043886	-0.16956	-0.28729	-0.089105	-0.10448	0.16801	0.10655	-0.073192	-0.036804	-0.23327	0.077773	0.12143	0.10432	0.14986	-0.16325	0.10289	-0.13836	-0.049205	0.27922	-0.01783	-0.064039	0.022692	0.089198	0.019767	-0.092134
-0.13814	0.011897	0.011838	-0.25008	-0.12223	-0.11817	0.18395	0.11902	-0.064956	0.0084898	-0.17685	0.090615	0.17072	0.067601	0.13568	-0.17895	0.10334	-0.14518	-0.027254	0.27125	-0.030812	-0.12452	0.053345	0.10805	0.060418	-0.11891
-0.12447	0.042403	0.098762	-0.22224	-0.096046	-0.12064	0.12275	0.098555	-0.075497	-0.050753	-0.1604	0.059364	0.15214	0.054237	0.13287	-0.19351	0.11274	-0.12088	-0.040894	0.23951	-0.011939	-0.13539	0.078778	0.090674	0.052754	-0.10658
-0.095997	4.2287e-05	0.11839	-0.20819	-0.14461	-0.099845	0.069676	0.09623	-0.08918	-0.022812	-0.13692	0.029469	0.17943	0.0050153	0.10076	-0.17789	0.12375	-0.086741	-0.041609	0.1861	0.023116	-0.15189	0.089519	0.097908	0.064797	-0.054428
-0.052313	0.02211	0.08926	-0.21611	-0.14382	-0.10855	0.094096	0.088889	-0.076275	-0.032841	-0.10584	0.010331	0.15303	-0.027848	0.069612	-0.15956	0.1338	-0.071326	-0.033738	0.15326	0.031121	-0.057302	0.13255	0.083806	0.072136	-0.082799
-0.061209	0.062301	0.027402	-0.23345	-0.15895	-0.12581	0.069852	0.064198	-0.12379	-0.04051	-0.085139	0.020556	0.13415	-0.021235	0.058559	-0.13482	0.12639	-0.030246	-0.041598	0.11795	0.073413	-0.14212	0.17598	0.02	0.049348	-0.010632
-0.044329	0.020882	0.027792	-0.24959	-0.18638	-0.13229	0.074455	0.053419	-0.15493	-0.066729	-0.10702	0.034873	0.12263	-0.033824	0.065735	-0.11676	0.11197	-0.0071642	-0.055536	0.10613	0.10591	-0.14818	0.19637	-0.0074776	0.0999	0.0080593
-0.041555	0.02758	0.012507	-0.21864	-0.18046	-0.14484	0.035688	0.05432	-0.19772	-0.111	-0.098133	0.049634	0.16186	-0.014831	0.040326	-0.10656	0.11822	-0.00052412	-0.082791	0.059102	0.11857	-0.17762	0.15839	0.029321	0.11418	-0.033309
-0.066486	0.054547	-0.078163	-0.15932	-0.18748	-0.14238	0.0093443	0.032941	-0.18682	-0.041649	-0.081585	0.040381	0.1245	-0.016514	0.049273	-0.12317	0.12433	-0.0082459	-0.12141	0.064032	0.11636	-0.16711	0.16823	0.016546	0.066009	-0.024886
-0.16197	0.036288	-0.0058833	-0.18547	-0.15741	-0.11812	-0.007167	0.032015	-0.15738	-0.019764	-0.042163	0.00019059	0.13012	-0.011521	0.057597	-0.099923	0.14632	0.00062316	-0.14413	0.097273	0.11906	-0.22077	0.19891	-0.0085939	0.078535	-0.040309
-0.18179	0.018397	-0.072567	-0.22525	-0.15415	-0.085377	0.028024	-0.0069614	-0.15783	-0.09086	-0.039144	-0.05101	0.094101	-0.061271	0.083916	-0.10571	0.17091	0.017415	-0.15307	0.12449	0.11404	-0.10733	0.20659	0.024909	0.074133	-0.010324
-0.046917	0.030009	-0.092353	-0.33119	-0.14547	-0.076586	0.026246	0.01696	-0.11569	-0.090547	-0.040845	-0.052249	0.057989	-0.10513	0.067519	-0.1069	0.13593	0.0034524	-0.17252	0.11607	0.15227	-0.16101	0.21209	0.035531	0.078938	-0.044074
0.016962	0.036395	-0.13092	-0.34051	-0.13035	-0.086888	0.013846	0.07809	-0.09295	-0.092791	-0.028363	-0.025508	0.047572	-0.069205	0.034015	-0.062277	0.12936	0.030719	-0.17469	0.13707	0.1316	-0.19316	0.22142	0.008713	0.13494	-0.012163
-0.01942	0.089408	-0.14104	-0.28881	-0.063688	-0.10754	0.047554	0.072665	-0.11365	-0.10282	-0.05104	-0.031261	0.051329	-0.024088	0.047328	-0.076695	0.12762	0.067506	-0.17234	0.11517	0.12606	-0.11457	0.21869	0.049569	0.15367	-0.033787
-0.041052	0.058514	-0.14621	-0.26961	-0.03809	-0.13804	0.0066787	0.07613	-0.16432	-0.031153	-0.034313	-0.049588	0.049904	-0.043009	0.00079028	-0.078482	0.11375	0.070886	-0.1658	0.14131	0.09526	-0.096042	0.20478	0.048712	0.17337	-0.0082403
-0.039324	0.049573	-0.15783	-0.27998	-0.055894	-0.14596	0.028622	0.09087	-0.18338	-0.04948	-0.035856	-0.056734	0.042956	-0.026239	0.02162	-0.063971	0.11693	0.055536	-0.13465	0.15949	0.053502	-0.11081	0.18509	0.039604	0.14681	0.015783
-0.055853	0.038981	-0.14082	-0.29489	-0.027875	-0.1192	-0.042004	0.080162	-0.17631	0.0075432	-0.028428	-0.083372	0.032836	-0.013933	-0.022592	-0.058146	0.1241	0.047705	-0.11255	0.15022	0.04457	-0.084455	0.18136	0.018943	0.10823	0.025244
-0.12097	-0.017945	-0.10738	-0.29104	-0.12023	-0.062624	-0.0334	0.098793	-0.13107	-0.0029135	-0.0093927	-0.11636	0.032787	-0.007573	-0.040228	-0.021066	0.1335	0.020041	-0.08539	0.16494	0.037662	-0.10732	0.17911	0.034029	0.11803	-0.047314
-0.16246	-0.03277	-0.061906	-0.27423	-0.12563	-0.032013	-0.070348	0.12779	-0.16388	-0.015453	-0.011316	-0.11566	0.005027	0.012599	0.013541	-0.076272	0.13956	0.024196	-0.057128	0.16349	-0.031956	-0.084077	0.18619	0.048086	0.099022	-0.064733
-0.10834	-0.11298	0.0146	-0.28052	-0.086801	-0.02483	-0.060559	0.14334	-0.18751	-0.0038743	-0.031569	-0.083468	0.025916	0.012338	-0.046729	-0.086877	0.16839	0.043478	-0.04517	0.10344	-0.0368	-0.092721	0.18852	0.087843	0.10889	-0.024742
-0.12264	-0.10513	0.026305	-0.3135	-0.053229	0.0045471	-0.063288	0.13917	-0.1212	-0.039906	-0.042359	-0.060237	0.063594	0.019885	-0.044767	-0.087903	0.13087	0.072666	-0.0089565	0.09148	-0.12189	-0.091456	0.18572	0.082751	0.10572	-0.008807
-0.10923	-0.077487	0.04642	-0.35009	-0.045179	0.008248	0.017753	0.11816	-0.078078	-0.04238	-0.021367	-0.070222	0.073071	0.033107	-9.5773e-05	-0.04325	0.085577	0.10049	0.016094	0.098155	-0.11442	-0.14921	0.17698	0.075028	0.096246	0.043179
-0.136	-0.14046	0.061651	-0.32244	-0.044834	-0.025306	0.09277	0.080407	-0.089553	-0.0017076	-0.022482	-0.034238	0.051848	0.02915	-0.042411	-0.015187	0.030285	0.11391	0.032366	0.079354	-0.15096	-0.04486	0.18131	0.05213	0.077059	0.13782
-0.17308	-0.18377	0.049806	-0.20836	-0.018037	-0.054388	0.048985	0.043776	-0.077029	-0.039418	-0.0079538	0.0017868	0.083926	0.062903	-0.04248	-0.015235	0.019318	0.11252	0.025093	0.1164	-0.15056	-0.019923	0.21102	0.034779	0.082781	0.22587
-0.15038	-0.2192	0.053176	-0.16002	-0.0019777	-0.055264	-0.021774	0.0010892	-0.063541	-0.020397	-0.026522	-0.0046058	0.090696	0.027641	-0.11258	-0.026336	0.036166	0.096505	0.029265	0.11968	-0.16554	-0.10924	0.21122	-0.012802	0.072358	0.14433
-0.1537	-0.19879	0.024702	-0.14767	-0.043514	-0.04439	0.095835	-0.0088956	-0.11601	-0.0063419	0.0079164	0.0098089	0.11981	0.024331	-0.10205	-0.045484	0.048961	0.090534	0.050078	0.15743	-0.12843	-0.057372	0.19807	-0.020658	0.087146	-0.027314
-0.21462	-0.17442	-0.052406	-0.13298	-0.033631	-0.06125	0.12987	-0.02585	-0.13414	-0.0143	-0.0068486	0.050321	0.14258	0.0065781	-0.16743	-0.042775	0.033541	0.091207	0.030189	0.13695	-0.13242	-0.10159	0.16362	-0.024728	0.10044	-0.021872
-0.23432	-0.24633	0.0060162	-0.12563	-0.058543	-0.074912	0.13802	-0.035579	-0.13095	0.0033574	-0.02347	0.054646	0.093406	0.0056887	-0.087462	-0.039417	0.045704	0.075016	0.0069708	0.1513	-0.07951	-0.11757	0.1606	-0.0038011	0.11774	0.12796
-0.19766	-0.2524	-0.0038789	-0.14291	-0.061516	-0.06561	0.2197	-0.081987	-0.19523	0.054889	-0.01177	0.037709	0.048206	0.021944	-0.069013	0.011541	0.056542	0.079094	-0.003241	0.15608	-0.022086	-0.10061	0.15795	0.043678	0.1707	0.21903
-0.19366	-0.2213	0.0074746	-0.15448	-0.13027	-0.065581	0.26185	-0.11481	-0.24954	-0.0072652	0.010164	0.022605	0.05409	0.020383	-0.037093	-0.010824	0.031058	0.070193	-0.019959	0.12961	0.036203	-0.17076	0.1424	0.0035535	0.18721	0.19294
-0.20265	-0.16926	0.012455	-0.13852	-0.14462	-0.034207	0.2222	-0.12945	-0.24905	-0.0076686	0.029095	0.0049108	0.060923	-0.02934	-0.030547	-0.019017	0.056571	0.069298	-0.039483	0.082894	0.025625	-0.024853	0.13412	0.033176	0.14885	0.15962
-0.20621	-0.20509	-0.021319	-0.13811	-0.13142	0.00077976	0.30094	-0.13027	-0.26233	-0.040022	0.066601	-0.0046886	0.066843	-0.025074	-0.074063	-0.031188	0.054592	0.078935	-0.047808	0.062455	0.053409	-0.12002	0.14023	0.037627	0.14881	0.10804
-0.19942	-0.13665	-0.018993	-0.13656	-0.19417	-0.0040176	0.29271	-0.084294	-0.28512	-0.010427	0.072044	0.0075515	0.068767	0.0080099	-0.069281	-0.08531	0.058299	0.081104	-0.052619	0.080187	0.051604	0.036264	0.12596	0.023064	0.075437	0.084844
-0.21412	-0.1338	-0.001615	-0.20823	-0.17414	0.010231	0.11732	-0.019631	-0.25564	0.0036039	0.031911	0.041466	0.022289	0.035347	-0.052749	-0.081663	0.054083	0.075554	-0.05088	0.13189	0.055755	-0.026616	0.1299	0.021312	0.040249	0.091922
-0.18639	-0.13653	-0.044814	-0.3583	-0.1721	0.030923	0.23021	0.0099761	-0.22338	0.0076184	0.0027081	0.043974	0.012734	0.022679	-0.085114	-0.049343	0.033173	0.066124	-0.046825	0.19778	0.062564	-0.024691	0.14869	-0.01671	0.059854	0.071664
-0.18467	-0.095939	-0.017961	-0.32784	-0.15081	0.020633	0.24107	0.00077906	-0.20326	-0.0041407	0.0025789	0.012207	-0.0010051	-0.054189	-0.077243	-0.062999	0.025982	0.045516	-0.030059	0.18882	0.047687	-0.035187	0.18592	0.015645	0.058537	0.025819
-0.19963	-0.060105	-0.078713	-0.22621	-0.20413	-0.038091	0.20767	-0.011107	-0.19744	-0.0088233	-0.016086	-0.027244	-0.049421	-0.079573	-0.15525	-0.026396	0.029686	-0.00080514	-0.020116	0.19473	0.077767	-0.0555	0.18094	-0.021804	0.090776	-0.0014626
-0.14394	-0.017232	-0.082275	-0.18332	-0.24373	-0.036382	0.17527	0.026182	-0.19548	-0.01107	0.025334	-0.048087	-0.066488	-0.043446	-0.15224	-0.074141	0.02264	-0.029255	-0.01379	0.22169	0.057749	-0.13259	0.16059	-0.008208	-0.0030087	-0.043957
-0.1694	-0.045951	-0.046477	-0.16041	-0.23906	-0.038427	0.14263	0.040659	-0.17379	0.027768	0.031092	-0.068984	-0.044954	-0.031324	-0.15412	-0.030642	-0.020004	-0.029179	-0.050059	0.20987	-0.012261	-0.19164	0.13047	0.047777	-0.014355	-0.055087
-0.16539	0.028439	-0.03571	-0.15443	-0.30281	-0.088937	0.075442	0.048979	-0.15475	0.040924	-0.0027924	-0.074583	-0.041666	0.027324	-0.15098	-0.050399	-0.029703	-0.0046774	-0.10567	0.21704	-0.026503	-0.048512	0.15697	0.026504	0.0016477	-0.11131
-0.17179	-0.024807	-0.045759	-0.17958	-0.30158	-0.091143	0.068666	0.11486	-0.15088	0.010519	-0.013572	-0.059706	0.010479	0.057357	-0.076802	-0.025946	-0.05548	-0.035862	-0.12841	0.21712	-0.042428	-0.16021	0.13608	0.037599	-0.017414	-0.063203
-0.091215	-0.012241	-0.042003	-0.17965	-0.26725	-0.06539	0.073801	0.12136	-0.11487	-0.034203	0.0022908	-0.049416	0.043499	0.036084	-0.11305	-0.093169	-0.051321	-0.083019	-0.1279	0.21265	-0.064076	-0.17625	0.12441	-0.028695	0.025342	-0.08774
-0.15498	-0.10186	-0.059152	-0.18183	-0.25767	-0.055262	0.083089	0.099947	-0.10256	-0.020486	0.0021567	-0.036179	0.017267	0.032633	-0.13838	-0.076611	-0.092527	-0.072954	-0.11824	0.17489	-0.077296	-0.13265	0.17546	-0.0090556	0.013196	-0.079538
-0.1351	-0.079395	-0.10664	-0.18824	-0.25782	-0.069454	0.05487	0.10644	-0.10886	0.0024776	-0.024792	-0.036788	-0.011787	0.026537	-0.1169	-0.146	-0.10676	-0.040273	-0.12722	0.19804	-0.091711	-0.16579	0.17889	0.0093256	0.0081141	-0.14592
-0.06903	-0.078647	-0.12009	-0.11312	-0.25182	-0.082845	0.028825	0.10477	-0.07775	0.057262	-0.027387	-0.033878	-0.033657	0.06788	-0.16594	-0.11954	-0.10746	-0.023485	-0.12458	0.1711	-0.10547	-0.17	0.17334	0.031383	0.037732	-0.18027
-0.094077	-0.05241	-0.12899	-0.069546	-0.26305	-0.082934	0.010491	0.10447	-0.1039	0.049282	-0.031998	-0.02923	-0.0092806	0.10219	-0.17907	-0.091073	-0.10273	0.0012203	-0.12828	0.17706	-0.11662	-0.2247	0.1739	0.069151	0.042434	-0.1706
-0.051439	-0.077952	-0.083445	-0.052924	-0.2435	-0.097913	0.026962	0.094904	-0.12342	-0.0050233	-0.074871	-0.023925	-0.01376	0.04545	-0.1385	-0.086381	-0.068636	0.058297	-0.13359	0.13897	-0.12329	-0.2026	0.17589	0.073241	0.064841	-0.19918
-0.12504	-0.10481	-0.13088	-0.093545	-0.25314	-0.077353	0.011327	0.10173	-0.12506	0.028448	-0.098766	-0.0040919	0.00013696	0.073263	-0.13492	-0.10054	-0.072854	0.077299	-0.1199	0.090899	-0.1139	-0.25802	0.17304	0.065524	0.096909	-0.20461
-0.15881	-0.13543	-0.087246	-0.12504	-0.2697	-0.028646	0.026113	0.097077	-0.16075	0.079347	-0.13326	-0.030468	-0.0028818	0.065232	-0.052464	-0.13103	-0.097355	0.064946	-0.11298	0.10712	-0.11945	-0.12527	0.17026	0.034372	0.05861	-0.16089
-0.098651	-0.065375	-0.11037	-0.15748	-0.22884	0.0027234	-0.015873	0.098929	-0.15912	0.07594	-0.18058	-0.043285	-0.043792	0.10248	-0.053864	-0.15307	-0.085132	0.059778	-0.092487	0.091681	-0.12305	-0.15069	0.18028	0.0018483	0.045934	-0.16286
-0.16351	-0.064365	-0.12575	-0.18163	-0.26377	-0.00038614	-0.12952	0.071054	-0.14783	0.11908	-0.17263	-0.070798	-0.012753	0.10026	-0.077393	-0.12537	-0.092386	0.069428	-0.10174	0.096315	-0.12897	-0.017388	0.15118	0.0063433	0.036462	-0.20422
-0.18507	-0.051951	-0.13833	-0.20434	-0.20274	0.0025154	-0.088584	0.041734	-0.13635	0.11567	-0.1838	-0.090868	-0.013339	0.072579	-0.053503	-0.13873	-0.1039	0.060792	-0.11038	0.089803	-0.16805	-0.10646	0.13364	0.017611	0.0031069	-0.17459
-0.21636	-0.049891	-0.12705	-0.2244	-0.21943	0.034706	-0.00015238	0.043592	-0.15716	0.059678	-0.13637	-0.10379	0.012979	0.04169	-0.087404	-0.17935	-0.094534	0.054561	-0.095495	0.076452	-0.18458	-0.053889	0.15026	0.050613	0.013934	-0.16469
-0.2128	-0.17098	-0.10763	-0.29662	-0.21524	0.040621	-0.093668	0.02623	-0.19032	0.048166	-0.18324	-0.12343	0.009956	0.031155	-0.045967	-0.17941	-0.091942	0.037956	-0.090539	0.10451	-0.14732	-0.095257	0.15261	0.062195	0.0011628	-0.10199
-0.14382	-0.10908	-0.10598	-0.33911	-0.25057	0.027936	-0.0824	0.031189	-0.20453	-0.051975	-0.22854	-0.13424	0.056544	-0.013812	-0.12834	-0.22606	-0.11015	0.041105	-0.08963	0.095775	-0.12074	-0.13274	0.12459	0.053199	0.015411	-0.1385
-0.18689	-0.12342	-0.017359	-0.34986	-0.20365	0.048395	0.024556	0.047875	-0.19661	-0.058069	-0.24514	-0.12767	0.052296	-0.00043951	-0.033092	-0.2184	-0.083316	0.03968	-0.11439	0.11262	-0.096011	-0.045784	0.11278	0.047507	0.00017508	-0.092016
-0.2296	-0.11093	-0.0068058	-0.38006	-0.22679	0.090879	0.025551	0.0358	-0.19654	-0.05642	-0.21335	-0.10424	0.048591	-0.039139	-0.083662	-0.207	-0.10329	0.038334	-0.11362	0.10219	-0.11306	-0.14253	0.12768	0.012446	0.05168	-0.1014
-0.25439	-0.11058	-0.080965	-0.44348	-0.27336	0.10175	0.10574	0.011391	-0.17812	-0.096556	-0.12847	-0.099754	0.065208	-0.022465	-0.16509	-0.19475	-0.13986	0.058122	-0.13746	0.13611	-0.1914	-0.074402	0.14477	-0.035293	0.033577	-0.078506
-0.20707	-0.050902	-0.055252	-0.49032	-0.20904	0.079197	0.091405	0.012861	-0.19837	-0.1408	-0.165	-0.07355	0.059114	-0.005414	-0.17158	-0.22008	-0.13125	0.068663	-0.17102	0.14714	-0.23023	-0.035051	0.16223	-0.051671	0.035609	-0.09067
-0.20706	-0.058946	-0.10352	-0.48547	-0.16376	0.054005	0.089482	0.014552	-0.24371	-0.13567	-0.18233	-0.052688	0.035986	0.014169	-0.17129	-0.29076	-0.078919	0.11002	-0.16325	0.14804	-0.2447	-0.13124	0.19195	-0.054909	0.032171	-0.020645
-0.20389	-0.05467	-0.14855	-0.46491	-0.1814	0.053706	0.10818	0.0099826	-0.29414	-0.096186	-0.19095	-0.073039	0.012811	-0.010691	-0.16918	-0.28201	-0.044836	0.094702	-0.17401	0.14624	-0.2855	-0.090388	0.19251	-0.048892	0.10079	-0.042174
-0.19899	-0.0017613	-0.10767	-0.44818	-0.056452	0.065219	0.09777	0.0041406	-0.3512	-0.12963	-0.18401	-0.047917	0.016284	-0.019654	-0.12234	-0.31789	-0.018088	0.060687	-0.17602	0.10994	-0.27918	-0.081753	0.16447	-0.017124	0.08055	-0.012531
-0.24699	-0.020533	-0.13813	-0.42468	-0.01589	0.033471	0.097097	0.025991	-0.33586	-0.12256	-0.16776	-0.071459	0.036229	-0.02429	-0.097526	-0.28821	-0.012047	0.048615	-0.15537	0.091328	-0.27443	0.019668	0.14614	-0.054432	0.096629	-0.069157
-0.24931	-0.041509	-0.10842	-0.37507	0.0062027	-0.0067568	0.04954	0.061169	-0.32699	-0.12767	-0.19244	-0.063949	0.052088	0.0061623	-0.14559	-0.33885	-0.082898	0.065455	-0.15234	0.096466	-0.29664	0.043426	0.16218	-0.058966	0.12737	-0.098827
-0.22303	-0.055557	-0.085927	-0.32412	-0.029577	-0.030232	0.21052	0.089515	-0.33399	-0.091168	-0.17443	-0.037224	0.048523	0.0077261	-0.16675	-0.26922	-0.061755	0.048596	-0.16027	0.078467	-0.29375	0.030093	0.15675	-0.0085354	0.10194	-0.11055
-0.25741	-0.13562	-0.079198	-0.29365	-0.036784	-0.044911	0.16684	0.062883	-0.33907	-0.10912	-0.13257	-0.028452	0.088367	-0.010874	-0.11977	-0.23524	-0.11674	0.039436	-0.16333	0.07529	-0.26633	-0.0078134	0.15174	0.013861	0.088717	-0.069647
-0.17779	-0.12848	-0.090448	-0.29944	-0.033933	-0.049114	0.12401	0.03759	-0.3226	-0.11572	-0.13398	-0.045934	0.10994	0.029604	-0.12545	-0.20131	-0.064805	0.044523	-0.1611	0.069508	-0.29669	0.059101	0.13375	0.086918	0.067079	-0.0028328
-0.11623	-0.077853	-0.089271	-0.26156	-0.071354	-0.061762	0.17194	0.033358	-0.30488	-0.01627	-0.085513	-0.051959	0.04812	0.011674	-0.16424	-0.21934	-0.078853	0.027527	-0.15426	0.058696	-0.28723	0.10545	0.13626	0.058787	0.040777	0.023688
