# Supplementary material for: Timing variability of sensorimotor integration during vocalization in individuals who stutter
Source: Sci Rep. 2018 Nov 5;8:16340. doi: 10.1038/s41598-018-34517-1 (PMC6218511; doi:10.1038/s41598-018-34517-1)
Supplement: Supplementary file 2 — Dataset 1 [file 41598_2018_34517_MOESM2_ESM.zip › compens-stutt-behav-scireports-supplementary-material/AS2003_down.txt]

0.004839	0.00062035	-0.11282	1.401	0.11269	0.12879	-0.1365	0.28597	0.23551	0.28198	-0.09882	0.096816	0.22545	0.38202	-0.28436	0.12196	-0.017089	-0.020905	0.020516	-0.21682	0.040447	-0.076803	-0.026106	0.17138
0.035989	-0.10651	-0.12468	1.3751	0.13725	0.13621	-0.18475	0.31853	0.24626	0.2665	-0.11246	0.024212	0.19064	0.38302	-0.27119	0.12986	-0.040525	0.0037873	0.034013	-0.20641	0.0052971	-0.059605	-0.038498	0.16194
0.13774	-0.14218	-0.14825	1.3374	0.19194	0.091206	-0.18249	0.30477	0.26033	0.20657	-0.11013	0.0061335	0.14489	0.36782	-0.23116	0.16585	-0.049081	-0.0016693	0.02126	-0.20303	-0.0567	-0.048555	-0.030273	0.16018
0.25203	-0.12526	-0.16734	1.2974	0.20362	0.14107	-0.10246	0.28456	0.2816	0.13252	-0.09987	-0.051788	0.10668	0.28746	-0.15313	0.16067	-0.036928	0.030289	0.0056708	-0.18631	-0.085765	-0.069046	-0.024468	0.12778
0.32326	-0.16869	-0.15083	1.2541	0.16091	0.17177	-0.078193	0.28956	0.29409	0.053511	-0.068589	-0.016795	0.06745	0.24541	-0.085931	0.13211	-0.0006252	0.027224	0.0027039	-0.15685	-0.10945	-0.069738	-0.024987	0.11959
0.35897	-0.11791	-0.13023	1.2235	0.15658	0.14424	-0.063406	0.32929	0.26308	-0.0012338	-0.047434	0.026304	0.020806	0.18366	-0.046288	0.14367	0.0048022	0.014701	-0.032459	-0.162	-0.13069	-0.067507	-0.061261	0.15281
0.34666	-0.090454	-0.099656	1.2226	0.19411	0.17179	-0.046482	0.32832	0.21123	0.0073707	-0.044597	-7.6846e-05	-0.0034705	0.15228	-0.02091	0.15052	-0.0174	0.028522	-0.063102	-0.12863	-0.10499	-0.0806	-0.077597	0.12882
0.30518	-0.096135	-0.097687	1.2671	0.22518	0.20591	-0.025967	0.29206	0.19173	-0.034967	-0.074856	-0.032527	-0.039884	0.12671	-0.024885	0.15378	-0.030786	0.021379	-0.067403	-0.17426	-0.10664	-0.077817	-0.057741	0.12001
0.25189	-0.12844	-0.11626	1.3106	0.22189	0.17019	-0.008657	0.27604	0.16245	0.010344	-0.087314	-0.077356	-0.044997	0.11949	-0.027591	0.1252	-0.050157	-0.0017822	-0.09502	-0.15579	-0.092327	-0.029606	-0.061394	0.084785
0.19751	-0.11707	-0.088453	1.3186	0.20966	0.1888	0.025264	0.16319	0.1529	0.018703	-0.078914	-0.074597	-0.058537	0.1041	-0.036669	0.097935	-0.072527	-0.034526	-0.076966	-0.16872	-0.099341	0.022619	-0.054305	0.053846
0.14495	-0.13641	-0.10321	1.3195	0.17996	0.1787	0.13614	0.11313	0.14179	0.046352	-0.091734	-0.10276	-0.036151	0.017292	-0.039804	0.093292	-0.10097	-0.069689	-0.059611	-0.13215	-0.11242	-0.0078039	-0.059603	0.025046
0.10029	-0.14234	-0.13841	1.329	0.14394	0.20063	0.19009	0.13913	0.11324	-0.010837	-0.087606	-0.11284	0.0047233	-0.017982	-0.047477	0.095599	-0.12672	-0.075885	-0.066746	-0.13144	-0.075259	-0.020146	-0.060048	0.050178
0.069766	-0.084557	-0.15203	1.3604	0.12978	0.17166	0.10254	0.11254	0.081331	-0.010009	-0.092195	-0.076096	-0.020076	-0.014023	-0.049521	0.090336	-0.13805	-0.071142	-0.048556	-0.056216	-0.080935	-0.015672	-0.053819	0.037594
0.052905	-0.033324	-0.17	1.4125	0.12155	0.14106	0.056473	0.08866	0.07679	0.023042	-0.086151	-0.13957	-0.033624	-0.041621	-0.044356	0.10543	-0.12203	-0.059466	-0.016401	-0.093463	-0.11555	-0.043689	-0.071349	0.076242
0.022091	0.00197	-0.14549	1.4336	0.12541	0.13516	0.069495	0.074644	0.065949	0.004404	-0.081093	-0.12771	-0.023107	0.0040351	-0.049211	0.12558	-0.11533	-0.032057	-0.0090111	-0.037207	-0.10553	-0.050034	-0.08064	0.09291
-0.041165	0.016735	-0.12696	1.4125	0.12679	0.079408	0.10785	0.083177	0.05724	-0.013228	-0.092452	-0.13306	0.0087384	0.033962	-0.066837	0.12487	-0.13045	-0.027883	0.017789	-0.019727	-0.13382	-0.037273	-0.050893	0.093725
-0.096946	0.047748	-0.18255	1.4028	0.12032	0.09343	0.090905	0.10979	0.08827	0.017351	-0.071309	-0.17152	0.052465	-0.003945	-0.11339	0.12633	-0.10425	-0.03182	0.026971	-0.0055558	-0.16237	-0.045299	-0.0020031	0.063218
-0.13353	-0.046334	-0.17298	1.393	0.1357	0.049477	0.047081	0.15648	0.10384	0.023588	-0.098508	-0.17229	0.094578	-0.035748	-0.14776	0.11502	-0.088394	-0.06043	0.015405	-0.030297	-0.19038	-0.075901	0.004818	0.094258
-0.15719	-0.047354	-0.17307	1.3746	0.14852	0.067936	0.048829	0.095983	0.12061	0.037204	-0.13458	-0.18515	0.068088	-0.070575	-0.19911	0.11408	-0.059607	-0.088526	0.023651	-0.042034	-0.20227	-0.11502	0.0062763	0.11195
-0.18986	-0.0066933	-0.11183	1.3846	0.15814	0.047226	0.043634	0.053479	0.1056	0.048325	-0.1177	-0.1758	0.00212	-0.042564	-0.25258	0.08693	-0.056324	-0.12237	0.041046	-0.029535	-0.17226	-0.11322	0.012729	0.080504
-0.2245	0.026294	-0.087263	1.4174	0.16963	0.053601	-1.88e-05	0.049832	0.099845	0.060664	-0.10751	-0.1839	0.013645	-0.072038	-0.26138	0.094961	-0.056379	-0.14926	0.059133	0.033734	-0.21464	-0.080262	0.023254	0.075874
-0.22733	0.022165	-0.034335	1.3955	0.15243	0.10855	-0.0060056	0.020811	0.062213	0.040558	-0.10099	-0.16282	0.055457	-0.042748	-0.22949	0.089284	-0.046839	-0.11384	0.065372	0.063406	-0.29037	-0.10253	0.0011484	0.10296
-0.20415	0.023487	-0.057215	1.3227	0.13518	0.089796	0.0072045	0.033822	0.071712	-0.014805	-0.03168	-0.12736	0.018355	-0.047116	-0.17487	0.084611	-0.032829	-0.098613	0.074366	0.07807	-0.29047	-0.10467	-0.03543	0.055081
-0.1337	0.00258	-0.041671	1.2357	0.12082	0.16956	0.045088	0.025496	0.05203	-0.031792	0.026315	-0.091573	0.020827	-0.11087	-0.11723	0.067233	-0.010559	-0.098754	0.053652	0.090167	-0.26174	-0.074591	-0.0056824	0.017519
-0.086272	0.026708	-0.025675	1.1527	0.13225	0.15428	0.048719	0.027955	0.059491	-0.099512	0.019505	-0.15006	0.048377	-0.081769	-0.074215	0.055765	0.022273	-0.070132	0.047845	0.12521	-0.24412	-0.079009	0.053045	-0.030903
-0.097966	0.063731	-0.02279	1.1304	0.12669	0.083352	0.027613	0.050903	0.051161	-0.11799	0.041739	-0.1459	-0.0051186	-0.039501	-0.055245	0.07239	0.017271	-0.052301	0.049414	0.083569	-0.19058	-0.063947	0.098458	0.0024216
-0.10716	0.059156	-3.9197e-05	1.0966	0.061795	0.077249	0.026086	0.051018	0.071403	-0.12039	0.092509	-0.14241	-0.00054426	-0.016015	-0.042734	0.050036	0.0057935	-0.022411	0.057108	0.059646	-0.12879	-0.041646	0.10433	0.036306
-0.10127	0.018588	0.014951	0.94335	0.019123	0.073123	0.017059	0.058858	0.056472	-0.065447	0.041284	-0.13761	0.03853	0.014865	-0.025338	0.034676	-0.0077933	-0.021074	0.061236	0.044899	-0.081427	-0.077376	0.070758	0.03082
-0.064788	0.027176	-0.018753	0.66035	0.017749	0.039327	0.0021918	0.0052289	0.019333	-0.063082	0.0067882	0.0019456	-0.0099007	0.0037152	-0.011596	0.017975	-0.0042408	-0.012042	0.039482	0.012494	-0.031782	-0.036537	0.022218	0.014337
0	0	0	0	0	0	0	0	0	0	0	0	0	0	0	0	0	0	0	0	0	0	0	0
0.022522	-0.013741	-0.039382	-0.94193	-0.029657	0.01357	0.028338	-0.0011501	-0.0038663	0.020024	0.064441	-0.063037	0.0088128	0.0058294	-0.00050965	-0.0035356	0.013607	-0.026922	-0.019947	-0.067074	0.0092522	-0.040939	-0.014678	0.018044
0.03062	-0.059723	-0.10091	-1.151	-0.096536	0.024586	0.094223	-0.029514	-0.019773	0.019223	0.09807	-0.064638	0.0046608	-0.01095	-0.01394	-0.006421	0.0082913	-0.049426	-0.025036	-0.076474	-0.0021509	-0.028811	-0.052271	0.029525
0.044518	-0.029085	-0.055579	-0.62739	-0.16555	0.020092	0.14128	-0.0039453	-0.0088746	-0.023501	-0.011385	-0.060886	0.048862	-0.0038842	-0.017711	0.032083	-0.0044173	-0.056637	-0.011474	-0.10374	0.043859	0.002967	-0.069331	0.02411
0.033662	-0.027456	-0.098154	-0.099099	-0.16843	-0.040268	0.10884	0.020215	-0.016369	-0.058848	0.043645	-0.083795	0.030402	-0.0063957	-0.031911	0.061386	-0.0062065	-0.06251	0.015607	-0.14544	0.035169	-0.017607	-0.035659	-0.0070044
0.013827	-0.041636	-0.10586	0.44815	-0.12825	-0.040676	0.066131	0.011595	-0.0081462	-0.069334	0.026529	-0.076108	0.01068	0.028522	-0.031761	0.10294	-0.034543	-0.082762	0.047025	-0.094784	0.0017774	0.0048109	0.036044	-0.031523
-0.010227	-0.0052135	-0.15012	0.92287	-0.10161	0.0032851	0.014858	0.0022632	0.021667	-0.021953	-0.082258	-0.038743	0.051313	-0.013545	-0.029222	0.13163	-0.046609	-0.075211	0.075486	-0.10406	-0.031242	0.027226	0.066608	-0.017012
-0.029001	0.012974	-0.13997	1.1833	-0.063487	-0.0065139	-0.013641	0.064402	0.034621	-0.0571	-0.032046	-0.046013	0.056878	-0.04996	-0.037189	0.16254	-0.053725	-0.050937	0.077819	-0.11789	-0.054551	-0.01088	0.066554	0.027421
-0.056833	0.031101	-0.12653	1.2834	-0.041941	-0.0072915	0.00088984	0.10741	0.086583	-0.047496	-0.0096011	-0.037148	0.038586	-0.041254	-0.067881	0.20981	-0.047122	-0.029166	0.072634	-0.13663	-0.060102	0.0031788	0.079439	0.06809
-0.059776	0.031353	-0.1606	1.3828	-0.034842	-0.0039938	0.00070452	0.14827	0.11256	-0.070706	-0.057383	-0.023782	0.024758	-0.038144	-0.059502	0.21969	-0.043781	-0.048168	0.057878	-0.16591	-0.054608	0.038334	0.10732	0.075639
-0.06455	-0.0012514	-0.081803	1.4637	-0.016867	-0.031782	-0.021871	0.16452	0.10704	-0.053683	-0.041838	-0.026818	0.011736	-0.030495	-0.017493	0.24201	-0.044048	-0.069475	0.014228	-0.074665	-0.040222	0.049371	0.091012	0.09658
-0.087591	0.029336	-0.096934	1.5213	0.00061124	-0.014579	-0.054019	0.14633	0.13577	-0.056063	-0.04663	-0.032207	0.018819	-0.01396	-0.060852	0.25232	-0.071776	-0.055436	-0.011385	-0.10191	-0.02849	0.067454	0.029328	0.12642
-0.090324	0.09439	-0.11853	1.5179	0.022115	0.017937	-0.072233	0.11359	0.14418	-0.043673	-0.087347	-0.046677	0.023106	-0.029942	-0.070429	0.24721	-0.082006	-0.042512	-0.011015	-0.072695	-0.042246	0.069373	-0.0089563	0.10317
-0.076361	0.15667	-0.07452	1.4716	0.027055	0.010197	-0.054567	0.076386	0.11973	-0.050256	-0.12115	0.039726	-0.0069118	-0.020356	-0.057888	0.25562	-0.094908	-0.020093	0.0073182	-0.027785	-0.073906	0.065652	0.017676	0.095288
-0.067296	0.21029	-0.11277	1.4083	0.057869	0.027766	-0.038342	0.072697	0.11356	-0.072085	-0.1239	-0.029867	0.02073	-0.065348	-0.075264	0.25361	-0.099291	-0.018668	0.011294	-0.053926	-0.065198	0.1197	0.030939	0.07162
-0.05679	0.20869	-0.086721	1.3814	0.11917	0.040836	-0.0011835	0.037426	0.12588	-0.1075	-0.10119	-0.021267	0.069604	-0.09138	-0.08625	0.23924	-0.10703	-0.054326	0.023286	-0.040072	-0.046333	0.1103	0.018575	0.043188
-0.05237	0.21425	-0.082415	1.3744	0.15641	0.085047	-0.057161	0.083366	0.087367	-0.10782	-0.10371	-0.039939	0.030828	-0.13422	-0.098286	0.21325	-0.13198	-0.06174	0.038809	-0.022431	-0.024578	0.057887	0.0029054	0.036653
-0.053464	0.19497	-0.029481	1.3924	0.11665	0.088432	-0.10214	0.084409	0.098055	-0.10231	-0.10734	-0.013573	0.044348	-0.1233	-0.07079	0.19879	-0.16874	-0.070619	0.057462	-0.017539	0.0076033	0.022339	0.0017155	0.052237
-0.040811	0.23359	-0.027282	1.4429	0.075754	0.071176	-0.13686	0.072864	0.10153	-0.12598	-0.07278	-0.036851	0.079808	-0.089657	-0.01785	0.18748	-0.194	-0.11183	0.094053	0.013745	0.038889	-0.0010063	0.013577	0.020442
-0.033958	0.2378	0.024453	1.4762	0.049759	0.051541	-0.10586	0.088887	0.10443	-0.084985	-0.033846	-0.04394	0.066019	-0.025864	0.00053879	0.18025	-0.21204	-0.1306	0.10967	-0.059775	0.03453	0.009858	0.038099	0.052162
-0.0061244	0.16672	0.015329	1.4469	0.030042	0.12015	-0.039582	0.093052	0.094423	-0.015406	-0.0075044	-0.010882	0.035104	-0.011884	-0.04916	0.1795	-0.20856	-0.13022	0.14589	-0.016356	0.020669	0.010426	0.028567	0.073041
0.028134	0.13735	0.031948	1.3736	0.024049	0.128	-0.030825	0.10809	0.093883	-0.023947	-0.02097	-0.012199	0.05456	-0.013432	-0.091691	0.15719	-0.21222	-0.12941	0.15022	-0.0039701	0.028091	0.0059857	0.030602	0.087425
0.054976	0.16697	-0.010259	1.2996	0.00040435	0.11161	0.011333	0.10176	0.10106	0.028349	-0.020788	-0.0098975	0.076991	0.0012042	-0.10233	0.1508	-0.19652	-0.1479	0.13245	-0.00041898	-0.010799	0.0013369	0.025692	0.13745
0.1028	0.18231	0.047229	1.2411	-0.013409	0.15231	0.056901	0.14698	0.096366	0.0045105	0.0125	0.014105	0.055484	0.0085449	-0.11859	0.14657	-0.15517	-0.18088	0.091524	-0.034303	-0.025628	-0.0034607	0.0046166	0.14187
0.12081	0.21522	0.099825	1.2181	-0.019135	0.22856	0.12778	0.188	0.11354	0.0012712	0.044345	0.033569	0.05111	-0.015577	-0.10061	0.13198	-0.15437	-0.19352	0.061088	0.022159	-0.017028	-0.024048	0.06253	0.12815
0.11007	0.23795	0.14706	1.2331	-0.045158	0.25709	0.14616	0.19725	0.094617	0.017537	0.047409	0.073571	0.086849	0.035708	-0.053667	0.14144	-0.12562	-0.1904	0.05343	-0.049786	-0.021474	-0.032029	0.045961	0.082577
0.10184	0.22089	0.15418	1.2625	-0.051071	0.25178	0.16823	0.22527	0.088641	0.045033	0.047789	0.097406	0.08563	0.034116	-0.013109	0.1366	-0.087261	-0.19917	0.061008	0.004236	-0.054098	-0.017616	0.0082454	0.13269
0.058455	0.19686	0.16114	1.3134	-0.036211	0.2471	0.17788	0.18957	0.089627	0.080221	0.099678	0.17982	0.080053	0.046032	0.0006094	0.12511	-0.05982	-0.19539	0.084049	-0.048607	-0.06206	-0.015027	0.015554	0.16806
0.034243	0.19454	0.13197	1.3426	-0.060807	0.25082	0.17043	0.19333	0.07524	0.030232	0.10577	0.14363	0.086689	0.048885	-0.020374	0.14315	-0.055408	-0.19158	0.094499	-0.079203	-0.07587	-0.0034658	0.042074	0.16558
0.038887	0.19188	0.1415	1.3604	-0.069715	0.25438	0.1533	0.17344	0.10163	0.070679	0.094496	0.1122	0.089346	0.030063	-0.026446	0.12599	-0.02117	-0.16941	0.10901	-0.081878	-0.069583	-0.0047151	0.060733	0.19479
0.039958	0.18609	0.078596	1.3849	-0.05514	0.26088	0.12324	0.20986	0.1225	0.062615	0.084824	0.05402	0.068166	0.057967	-0.022937	0.11507	-0.040413	-0.13595	0.12912	-0.06181	-0.056756	-0.044556	0.090191	0.22687
0.029839	0.18486	0.073863	1.4128	-0.073984	0.2691	0.16363	0.1823	0.12526	0.1023	0.074064	0.0093659	0.02336	0.10229	-0.010556	0.089808	-0.048461	-0.10617	0.1038	-0.090905	-0.063564	-0.061924	0.094212	0.23896
0.022882	0.13069	0.070966	1.4475	-0.069853	0.26981	0.18195	0.22839	0.16757	0.10128	0.090912	-0.012552	0.05409	0.10417	-0.0070453	0.07441	0.0019416	-0.083078	0.086053	-0.065258	-0.057726	-0.079527	0.064836	0.22695
0.019459	0.13783	0.058357	1.4599	-0.050134	0.30111	0.18143	0.28755	0.19458	0.14452	0.088961	-0.01495	0.0763	0.087176	-0.00024033	0.050909	0.006562	-0.080033	0.093417	-0.054309	-0.049354	-0.07082	0.058243	0.18985
0.026469	0.17439	0.046412	1.4414	-0.054103	0.27009	0.15886	0.32115	0.19909	0.21142	0.079603	-0.015789	0.084485	0.095304	0.021514	0.023233	0.013861	-0.083214	0.075915	-0.048969	-0.043441	-0.047531	0.075216	0.18
0.059458	0.1616	0.10552	1.4129	-0.052341	0.16105	0.098513	0.30484	0.19405	0.16921	0.094416	0.019234	0.11009	0.10028	0.01782	0.04164	0.042804	-0.091633	0.065862	-0.087429	-0.049452	-0.026974	0.083298	0.18049
0.070347	0.1622	0.069745	1.4055	-0.069584	0.1055	0.072328	0.28753	0.17287	0.20182	0.13414	0.0061161	0.097295	0.082488	-0.010382	0.050571	0.031817	-0.085959	0.10237	-0.12521	-0.055537	-0.018151	0.065445	0.18994
0.06385	0.17698	0.088209	1.4024	-0.055263	0.12554	0.073079	0.2717	0.1683	0.15218	0.13166	-0.058587	0.15439	0.047505	-0.013822	0.025151	0.030472	-0.051164	0.11685	-0.15519	-0.023599	-0.029117	0.06828	0.16407
0.06842	0.14664	0.014429	1.3197	-0.03881	0.10979	0.068301	0.25917	0.1438	0.06233	0.11069	-0.060287	0.18939	-0.015884	0.019674	0.035588	0.00082919	-0.025973	0.10381	-0.17739	-0.012475	-0.012861	0.11831	0.14866
0.067859	0.11536	0.044271	1.2173	-0.051623	0.11798	0.06138	0.21042	0.16806	0.062545	0.16354	-0.066795	0.15872	-0.041411	0.049916	0.081777	0.015907	-0.018568	0.067794	-0.21991	-0.0030968	-0.0048062	0.13844	0.1458
0.052964	0.12048	-0.043183	1.1724	-0.041642	0.087217	0.078473	0.21097	0.18398	0.044891	0.19219	-0.0066233	0.17006	-0.046324	0.070655	0.1233	0.0017796	-0.0031212	0.057882	-0.2307	0.036378	0.01648	0.15168	0.17269
0.051674	0.15084	0.041915	1.1511	-0.05683	0.12671	0.10836	0.145	0.16796	0.10183	0.15236	0.0027861	0.16685	-0.06606	0.074354	0.14271	-0.031661	0.0014013	0.086037	-0.26897	0.054341	0.0050089	0.18725	0.15995
0.045857	0.17318	-0.021616	1.1327	-0.051929	0.1357	0.10293	0.2055	0.16414	0.030417	0.1555	-0.01937	0.11763	-0.059283	0.066916	0.15375	-0.04496	0.0078334	0.0842	-0.33609	0.042793	-0.0025648	0.15079	0.15532
0.037871	0.16777	-0.031036	1.1634	-0.018569	0.062811	0.1271	0.1979	0.16088	0.066805	0.13963	0.021655	0.15061	-0.032913	0.074947	0.16251	-0.033452	0.0023385	0.10442	-0.31043	0.057513	-0.0023348	0.10231	0.18077
0.040881	0.15719	0.041728	1.1706	-0.0085129	0.068763	0.12084	0.21284	0.18885	0.04918	0.11337	0.0003283	0.19725	0.01829	0.084689	0.19406	-0.045989	-0.02824	0.11046	-0.32399	0.039234	-0.01607	0.10845	0.15951
0.046579	0.14155	0.032966	1.1428	0.0087113	0.039868	0.11498	0.16709	0.20075	0.096851	0.098527	0.019804	0.15828	0.037864	0.08176	0.20984	-0.0029821	-0.054327	0.083479	-0.33581	-0.0052179	0.021588	0.084767	0.16238
0.03746	0.14135	0.025168	1.1209	0.04319	0.043185	0.078453	0.18863	0.18665	0.022713	0.097296	0.031013	0.12415	0.086416	0.10299	0.24489	-0.009404	-0.063679	0.081428	-0.3152	-0.0070478	0.069717	0.11872	0.12992
-0.0008591	0.12086	-0.022331	1.0866	0.03401	0.031913	0.046536	0.22513	0.21194	0.080442	0.090219	0.035747	0.16129	0.12174	0.11076	0.25599	0.019535	-0.069334	0.04949	-0.31467	-0.017054	0.069062	0.20752	0.10176
-0.015746	0.082816	-0.0039355	1.0532	0.0071719	0.079384	0.059209	0.1844	0.23569	0.027328	0.10618	0.03091	0.20251	0.060431	0.1059	0.26192	0.011799	-0.051241	0.010914	-0.30195	-0.054755	0.052026	0.25681	0.15041
-0.012852	0.034067	0.026614	1.0536	0.0082802	0.090905	0.034303	0.1886	0.2432	0.051632	0.15013	0.023431	0.21308	0.049732	0.076887	0.26862	-0.0086166	-0.015352	0.032091	-0.23566	-0.089922	0.0077647	0.2667	0.1373
-0.033429	0.072305	0.011495	1.0586	0.048191	0.076725	0.0050094	0.20845	0.23975	0.071007	0.11408	-0.019496	0.20555	0.029637	0.047441	0.25645	-0.036057	-0.0034057	0.065369	-0.25193	-0.14467	-0.023679	0.24668	0.15121
-0.066334	0.094152	-0.020663	1.0863	0.05291	0.11035	-0.004729	0.19466	0.22037	0.086448	0.016433	-0.022771	0.25673	0.055574	0.049139	0.22705	-0.060772	-0.002507	0.050646	-0.25288	-0.14626	-0.026418	0.22668	0.13257
-0.058868	0.089678	0.02124	1.1406	0.064594	0.10537	-0.019384	0.20227	0.18779	0.029296	-0.00039838	0.0087944	0.29413	0.039367	0.040068	0.20803	-0.067238	-0.015493	0.065259	-0.31363	-0.10141	-0.021489	0.21842	0.10985
-0.060752	0.087488	-0.033569	1.1746	0.1335	0.1355	0.029406	0.14976	0.16679	0.032695	0.083324	0.02809	0.27313	0.045662	0.022178	0.21134	-0.0668	-0.035008	0.074339	-0.28994	-0.084826	-0.022837	0.21098	0.12379
-0.09461	0.088981	0.025683	1.1993	0.16911	0.14293	0.056358	0.15691	0.1474	0.021163	0.071797	0.075751	0.27681	0.036262	-0.015526	0.20446	-0.053836	-0.038359	0.058897	-0.24176	-0.11428	-0.023162	0.19529	0.14484
-0.10026	0.0523	-0.028693	1.2287	0.19664	0.17498	0.04432	0.25798	0.15025	0.10204	0.037151	0.075877	0.28647	0.041551	-0.046737	0.18257	-0.042459	-0.02701	0.057536	-0.21358	-0.12357	-0.06006	0.18408	0.127
-0.10566	-0.046872	0.012013	1.2387	0.21609	0.1546	0.059034	0.21954	0.17048	0.057058	0.081882	0.051151	0.3289	0.0064685	-0.042682	0.19726	-0.021404	-0.0027213	0.048595	-0.17782	-0.11477	-0.059096	0.16677	0.17986
-0.11889	-0.03943	0.023814	1.2002	0.22007	0.11203	0.068434	0.20179	0.19641	0.11312	0.077243	0.047906	0.32118	0.039907	-0.040654	0.18364	0.0064009	0.024193	0.088826	-0.15115	-0.10506	-0.030161	0.14523	0.1697
-0.14044	0.027236	-0.04802	1.1517	0.22859	0.22621	0.085865	0.18939	0.20757	0.048578	0.05359	0.01092	0.30795	0.063304	-0.03853	0.15787	-0.00010942	0.029471	0.095654	-0.16558	-0.12153	-0.024356	0.14482	0.17972
-0.1436	0.041738	-0.016182	1.1358	0.23828	0.22871	0.078005	0.1639	0.20162	-0.021661	0.066842	-0.02335	0.29659	0.05198	-0.056653	0.15668	-0.052507	0.016574	0.089051	-0.20735	-0.15139	-0.038582	0.13277	0.15421
-0.13508	0.053178	-0.071147	1.1268	0.23885	0.12738	0.085146	0.14287	0.20546	0.095809	0.041313	-0.025094	0.28801	0.038635	-0.096243	0.15063	-0.11024	0.010339	0.10727	-0.19946	-0.1639	-0.032586	0.11962	0.16446
-0.12633	0.084948	-0.12393	1.1428	0.26611	0.10812	0.091285	0.10362	0.20207	0.053264	0.01655	-0.038435	0.31109	-0.016018	-0.15146	0.12355	-0.11118	-0.0050448	0.11227	-0.23265	-0.15438	-0.012917	0.10611	0.13907
-0.13613	0.097605	-0.10729	1.1695	0.28377	0.10815	0.047429	0.09292	0.19488	-0.00017586	0.048515	-0.071257	0.26986	-0.02979	-0.17713	0.10432	-0.12604	-0.024303	0.10082	-0.20451	-0.16796	-0.041026	0.11549	0.12154
-0.1384	0.037016	-0.15645	1.1763	0.30539	0.1472	0.033743	0.10391	0.17306	0.066283	0.07458	-0.084817	0.2035	-0.0091506	-0.16061	0.10653	-0.05472	-0.054858	0.097766	-0.20579	-0.14816	-0.064956	0.13499	0.058692
-0.107	0.024099	-0.12379	1.1564	0.30115	0.10921	0.05411	0.090477	0.15732	0.059542	0.11456	-0.06394	0.16494	-0.0462	-0.17009	0.12006	-0.035846	-0.059988	0.11397	-0.19125	-0.11238	-0.090339	0.11122	0.037061
-0.1001	0.0037538	-0.12698	1.1394	0.27115	0.11952	0.054448	0.027754	0.15669	0.048467	0.11079	-0.061642	0.12026	-0.029601	-0.17202	0.1351	-0.05317	-0.079929	0.13193	-0.14047	-0.12358	-0.15334	0.071372	0.013281
-0.11383	0.025684	-0.15497	1.1185	0.26848	0.12589	-0.0049833	0.016026	0.13317	0.049379	0.051379	-0.087369	0.13288	-0.047089	-0.16283	0.1339	-0.075676	-0.13386	0.15092	-0.11808	-0.16367	-0.19196	0.044108	-0.0046696
-0.1302	0.095686	-0.18202	1.0655	0.26656	0.071516	-0.0087281	0.0061677	0.089321	0.08279	0.054118	-0.047511	0.11612	-0.071493	-0.15565	0.13692	-0.085397	-0.16461	0.13443	-0.13859	-0.17225	-0.19184	0.020023	-0.0043956
-0.16579	0.040524	-0.1556	1.0326	0.26554	0.14132	0.052302	-0.033422	0.055469	0.099502	0.12835	-0.051664	0.0050023	-0.09985	-0.14862	0.14382	-0.094729	-0.16689	0.089317	-0.11695	-0.14808	-0.17836	-0.0070144	-0.013249
-0.18439	0.12615	-0.2193	1.0092	0.2424	0.1262	0.039634	-0.045714	0.045822	0.034008	0.10445	-0.079891	0.023542	-0.12816	-0.1643	0.14104	-0.092803	-0.15385	0.099298	-0.16992	-0.089536	-0.16116	-0.016488	-0.017614
-0.16599	0.20036	-0.16991	0.99639	0.23394	0.11215	0.032321	-0.012449	0.004562	0.15831	0.035983	-0.11537	0.038031	-0.12697	-0.16733	0.11743	-0.085096	-0.16213	0.096143	-0.15161	-0.1079	-0.171	-4.0441e-05	0.066094
-0.14846	0.2164	-0.17185	0.99902	0.19184	0.10573	0.037423	-0.078511	0.009529	0.033073	0.041369	-0.087317	-0.050357	-0.081413	-0.16318	0.10974	-0.094932	-0.16471	0.07883	-0.13809	-0.11037	-0.14677	0.022125	0.043699
-0.12568	0.20024	-0.15077	1.023	0.17412	0.077826	-0.00028831	-0.093099	-0.006687	0.15641	0.055163	-0.11686	-0.049281	-0.059125	-0.16996	0.11688	-0.06041	-0.15649	0.068327	-0.14713	-0.094825	-0.11875	0.041685	0.036254
-0.14594	0.17452	-0.13136	1.066	0.184	0.058212	-0.0034924	-0.030794	-0.013801	0.030616	0.091846	-0.11096	-0.023129	-0.062761	-0.15346	0.11853	-0.064107	-0.1521	0.062698	-0.1429	-0.12415	-0.13949	0.048357	0.0010051
-0.1773	0.15806	-0.13357	1.0891	0.19399	0.0038165	0.030489	0.012955	-0.032727	0.21656	0.094334	-0.1416	-0.050722	-0.056542	-0.13909	0.096822	-0.052835	-0.14264	0.063238	-0.17242	-0.12641	-0.17555	0.062293	0.045969
-0.17858	0.13122	-0.10725	1.0898	0.19128	0.011974	0.065435	0.055721	-0.078291	0.096101	0.05538	-0.11008	-0.078234	-0.099977	-0.1232	0.068277	-0.064188	-0.12686	0.081313	-0.17202	-0.15027	-0.20424	0.07012	0.075045
-0.16545	0.11376	-0.09828	1.0653	0.18194	-0.034468	0.024312	0.084941	-0.08161	0.054724	0.041815	-0.1392	-0.058579	-0.094749	-0.1356	0.055786	-0.083388	-0.1154	0.10505	-0.21574	-0.19931	-0.2344	0.078823	0.12872
-0.15352	0.096604	-0.1129	1.0313	0.19351	0.060906	0.0009526	0.11836	-0.063905	0.17131	0.031794	-0.21238	-0.079764	-0.080061	-0.17766	0.087209	-0.063697	-0.13497	0.069302	-0.23104	-0.21525	-0.18622	0.058562	0.13316
-0.14369	0.12209	-0.089396	1.0092	0.16232	0.00062881	-0.021977	0.11703	-0.069213	0.094951	0.089885	-0.19932	-0.10822	-0.063238	-0.19052	0.11271	-0.055612	-0.13146	0.05053	-0.21266	-0.22099	-0.14462	0.033412	0.12362
-0.143	0.10849	-0.069757	1.0047	0.12944	0.02301	-0.0022437	0.1751	-0.074722	0.085502	0.10155	-0.18234	-0.01495	-0.071542	-0.19439	0.15053	-0.081623	-0.10504	0.061479	-0.21347	-0.22743	-0.18599	0.024273	0.079466
-0.17612	0.093065	-0.053623	1.0199	0.1042	0.019617	-0.0027944	0.11413	-0.047365	0.12728	0.085921	-0.12217	0.050211	-0.10569	-0.18262	0.15617	-0.11689	-0.1083	0.066448	-0.1797	-0.21537	-0.19335	0.028632	0.10222
