# Supplementary material for: Timing variability of sensorimotor integration during vocalization in individuals who stutter
Source: Sci Rep. 2018 Nov 5;8:16340. doi: 10.1038/s41598-018-34517-1 (PMC6218511; doi:10.1038/s41598-018-34517-1)
Supplement: Supplementary file 2 — Dataset 1 [file 41598_2018_34517_MOESM2_ESM.zip › compens-stutt-behav-scireports-supplementary-material/AS2003_up.txt]

0.19551	0.20447	-0.095346	0.094683	0.0086467	0.21766	0.0065131	0.0455	-0.11465	-0.050941	0.1148	0.028977	0.20016	0.049145	0.22857	-0.11843	-0.17788	0.27622	0.061919	-0.11441	0.11521	0.15274	0.12631	0.19725
0.18671	0.1939	-0.057496	0.004774	0.11246	0.13638	0.021998	0.10007	-0.07767	-0.084276	0.089071	-0.0080559	0.16923	0.055471	0.25836	0.00087217	-0.12606	0.30192	0.084083	-0.12234	0.12091	0.11109	0.10927	0.20277
0.1583	0.16972	-0.058778	-0.047187	0.19506	0.083232	0.010007	0.12198	-0.048861	-0.059267	0.089865	0.038658	0.15553	0.070347	0.24001	0.087469	-0.082371	0.37072	0.086488	-0.14707	0.097899	0.12158	0.10001	0.20696
0.128	0.13459	-0.028265	-0.079655	0.20822	0.040404	-0.038888	0.13571	-0.088888	-0.084717	0.058968	0.007395	0.12575	0.052856	0.24844	0.10066	-0.056989	0.45305	0.059343	-0.19366	0.11593	0.076855	0.099425	0.20757
0.096429	0.09031	-0.11007	-0.10466	0.21688	-0.031127	-0.05019	0.1649	-0.12327	-0.058205	0.027619	0.012544	0.092218	0.072103	0.24689	0.15022	-0.085482	0.50664	0.034194	-0.20179	0.1539	0.071294	0.08939	0.2274
0.11455	0.073878	-0.16233	-0.12859	0.17986	-0.016741	-0.06264	0.12348	-0.091115	-0.0064349	0.045017	0.030611	0.08003	0.042461	0.22707	0.1622	-0.090666	0.49342	0.0092482	-0.19321	0.18866	0.034273	0.087931	0.25421
0.11888	0.032588	-0.15804	-0.1353	0.14175	0.0093259	-0.073572	0.089858	-0.038356	0.010471	0.0038754	0.0040708	0.056933	0.016158	0.23135	0.15889	-0.12073	0.4709	0.01798	-0.18974	0.2134	0.021986	0.069041	0.26003
0.10076	0.016434	-0.22793	-0.13278	0.13836	0.0212	-0.072976	0.10122	0.038339	0.032879	-0.012857	-0.043816	0.041772	0.038607	0.24639	0.22015	-0.13696	0.41378	0.035401	-0.17991	0.22456	-0.0044716	0.060356	0.25094
0.083915	0.023492	-0.25309	-0.10942	0.11619	0.022252	-0.026018	0.098128	0.063206	0.012099	0.0096165	-0.049735	0.022343	0.041872	0.18762	0.23275	-0.10518	0.36393	-0.0061478	-0.1995	0.18933	-0.047792	0.097067	0.24347
0.083811	0.0090801	-0.1478	-0.083935	0.11575	0.016123	0.0069927	0.10318	0.075545	0.030043	-0.027851	-0.0080974	-0.051895	0.049348	0.12906	0.20862	-0.12157	0.37785	-0.011124	-0.20189	0.18892	-0.053272	0.1267	0.19691
0.088479	0.018964	-0.15056	-0.069918	0.11758	0.004495	-0.053756	0.13876	0.11805	0.038995	0.027246	-0.0013577	-0.085205	0.086419	0.11449	0.18148	-0.090859	0.35823	0.017207	-0.21214	0.21188	-0.086775	0.13042	0.17392
0.11954	0.09494	-0.20535	-0.080072	0.1224	0.012654	-0.10275	0.13385	0.1571	0.049697	-9.0783e-05	-0.019996	-0.12077	0.06098	0.072172	0.11159	-0.075805	0.31477	0.026873	-0.22009	0.20514	-0.04734	0.14582	0.13089
0.11222	0.1519	-0.1419	-0.11	0.12559	0.035843	-0.10308	0.079978	0.19281	0.080569	0.015494	-0.029973	-0.15535	-0.046635	0.0023338	0.10417	-0.042985	0.31383	0.013325	-0.20654	0.23877	-0.047186	0.20665	0.10993
0.14155	0.19886	-0.11656	-0.083336	0.099166	0.039756	-0.08638	0.01785	0.20772	0.051342	0.030463	0.00030596	-0.20115	-0.11248	0.028638	0.09854	-0.029632	0.2944	0.002966	-0.21893	0.19961	-0.052292	0.25833	0.085297
0.16271	0.26602	-0.088911	-0.07135	0.088199	0.057465	-0.033612	0.01745	0.22693	0.031644	0.016478	-0.051988	-0.22673	-0.14731	-0.048938	0.10766	-0.022266	0.25588	0.021737	-0.24115	0.23671	-0.060127	0.27298	0.028652
0.15317	0.26609	-0.074871	-0.082152	0.056471	0.047726	0.0188	0.069839	0.21846	-0.019074	-0.027377	-0.089295	-0.25779	-0.09956	-0.090665	0.11911	-0.021758	0.1966	0.029167	-0.25911	0.21827	-0.041596	0.27917	0.032284
0.12374	0.26074	-0.014161	-0.10376	0.030585	0.10091	0.076893	0.097925	0.19037	-0.01521	-0.034084	-0.097404	-0.21907	-0.094338	-0.1136	0.10447	-0.043535	0.15397	0.016327	-0.27035	0.18778	-0.056209	0.26465	0.012561
0.16426	0.2689	-0.039293	-0.10212	0.0052977	0.075166	0.12233	-0.0043041	0.14202	0.021761	-0.052674	-0.12183	-0.18574	-0.074177	-0.10121	0.10179	-0.027748	0.14492	0.0030471	-0.24145	0.13779	-0.037435	0.24506	0.060751
0.11352	0.26994	-0.010113	-0.1122	-0.010867	0.10905	0.11868	0.011574	0.078898	0.043084	-0.03166	-0.1539	-0.16187	-0.096193	-0.096144	0.077329	-0.036609	0.13039	-0.018418	-0.19985	0.10061	0.020534	0.25264	0.035579
0.078793	0.23847	0.005062	-0.088263	-0.0097622	0.11181	0.11028	-0.011764	0.052722	0.0045693	-0.030351	-0.14313	-0.14582	-0.12652	-0.11417	0.065244	0.015258	0.10841	-0.046505	-0.19276	0.088047	0.0044993	0.26674	0.049055
0.10518	0.20372	-0.04412	-0.089416	-0.027014	0.12793	0.13492	0.030575	0.094395	-0.029971	-0.0059208	-0.14115	-0.15101	-0.10656	-0.087378	0.083839	0.092318	0.055491	-0.044147	-0.20306	0.064179	0.031241	0.23324	0.032036
0.14816	0.20166	-0.090589	-0.10671	-0.011537	0.12739	0.17419	0.05684	0.13248	-0.033754	0.0093588	-0.13221	-0.12783	-0.11591	-0.087225	0.061863	0.098821	0.044557	-0.016429	-0.19929	0.054685	0.0053467	0.1643	0.014442
0.13958	0.20314	-0.13218	-0.1125	0.0188	0.11897	0.17976	0.037769	0.15595	-0.039558	-0.017584	-0.203	-0.11436	-0.13539	-0.095928	0.041434	0.091246	0.077061	0.0066941	-0.151	0.014666	0.024526	0.14157	0.0049351
0.11946	0.19565	-0.14835	-0.10316	0.045235	0.082665	0.16252	0.0073969	0.13083	-0.069687	-0.011726	-0.16896	-0.042694	-0.11204	-0.12552	0.055715	0.084098	0.07846	0.0181	-0.080151	0.0094119	0.023177	0.16198	0.004652
0.10797	0.18833	-0.081556	-0.043964	0.035552	0.072872	0.0012405	0.014395	0.10393	-0.053092	-0.00076048	-0.16941	0.019827	-0.051452	-0.1285	0.069703	0.082564	0.054557	-0.00563	-0.031046	0.024526	-0.015731	0.1712	0.027368
0.09614	0.16707	-0.047425	-0.004034	0.013741	0.08789	-0.053479	0.019235	0.065893	-0.05431	0.012986	-0.13245	0.0051436	-0.012752	-0.10354	0.07186	0.025409	0.035303	-0.033307	-0.022149	0.045125	-0.0010169	0.15029	0.063353
0.062902	0.080473	-0.070344	0.039403	0.0058326	0.095492	-0.0040197	0.012175	0.077365	-0.038261	-0.0050217	-0.095535	0.038592	-0.014324	-0.053452	0.07922	0.039103	-0.017918	-0.032146	-0.046141	0.062566	0.0023887	0.11095	0.083147
0.017293	0.041159	-0.085532	0.033764	-0.0042636	0.090221	0.032496	0.010403	0.070482	0.0020329	-0.002691	-0.036384	0.050831	-0.022659	-0.026752	0.047403	0.024777	-0.036536	-0.0049359	-0.066532	0.0080083	-0.0095341	0.073262	0.010192
0.035612	0.022381	-0.042301	0.013315	-0.0079976	0.033823	-0.0061396	0.01402	0.039399	0.02208	-0.0007527	-0.075891	0.050515	-0.024625	0.014676	0.013306	0.010015	0.0041871	0.00081498	-0.024031	-0.0056854	0.0086544	0.032207	0.027341
0	0	0	0	0	0	0	0	0	0	0	0	0	0	0	0	0	0	0	0	0	0	0	0
-0.01203	0.014522	-0.01642	-0.028226	-0.013937	0.023599	-0.078107	0.053263	0.0016779	0.0056883	-0.0099128	0.0038282	-0.012303	-0.0091402	0.035193	-0.020306	-0.023691	0.046033	0.020538	-0.01628	0.024076	0.056671	-0.0064775	0.026209
-0.073462	0.043228	-0.032021	-0.028908	-0.023121	0.033608	-0.12476	0.084502	-0.0097706	0.015634	0.011259	0.042867	-0.016423	0.011466	0.0046985	-0.035013	-0.030559	0.054404	0.030084	-0.040688	0.030498	0.057736	-0.0023958	0.099355
-0.071476	0.038986	-0.08096	-0.038087	-0.03314	0.01548	-0.12512	0.12147	-0.02621	0.00010368	0.046716	0.044847	-0.028759	0.0051421	-0.0086342	-0.00049802	-0.065585	0.057556	0.026297	-0.075528	0.021299	0.052369	-0.0065527	0.099044
-0.14763	-0.0028647	-0.063709	-0.02869	-0.02688	0.038804	-0.10358	0.12827	0.0038169	0.025156	0.034398	0.096483	-0.017392	0.037524	-0.038001	0.050166	-0.084466	0.09526	0.0091996	-0.099849	0.041696	0.088346	0.0013423	0.048815
-0.18484	0.0015464	-0.063924	-0.024995	0.0077633	0.077196	-0.11965	0.080871	0.035609	0.012324	-0.027283	0.030403	0.019078	0.073585	-0.046744	0.081681	-0.088989	0.12065	0.0016158	-0.10991	0.03841	0.11487	0.030949	0.11648
-0.1656	0.015599	-0.055123	0.0036265	0.03472	0.074773	-0.11537	0.070257	0.066137	-0.012066	-0.033095	0.011827	0.0043263	0.069547	-0.079062	0.088299	-0.10343	0.074643	-0.0017703	-0.10523	0.018883	0.081887	0.058876	0.083182
-0.15656	-0.025363	-0.069967	-0.0019952	0.042479	0.10868	-0.084129	0.096967	0.048357	-0.0041936	-0.020269	-0.00021021	-0.077391	0.05911	-0.11467	0.12039	-0.11527	0.14244	0.0067045	-0.11817	-0.0058044	0.084724	0.047944	0.067897
-0.12008	-0.070508	-0.095691	-0.028082	0.071843	0.14448	-0.092856	0.13498	0.024726	-0.039404	0.017406	-0.011598	-0.081709	0.064637	-0.13555	0.12692	-0.14287	0.13589	0.027643	-0.11485	-0.028801	0.085916	0.011048	0.070699
-0.13398	-0.065452	-0.046649	-0.019195	0.071788	0.12667	-0.11844	0.13449	0.018067	-0.03936	0.04775	-0.027913	-0.13633	0.043358	-0.14881	0.11257	-0.1434	0.10747	0.036701	-0.11853	-0.015748	0.068029	-0.025069	0.090458
-0.11502	-0.068757	-0.030879	-0.032553	0.044863	0.10801	-0.13648	0.14902	0.016955	-0.037513	0.025913	-0.0082565	-0.12349	0.080607	-0.14425	0.11484	-0.16226	0.22441	0.028863	-0.15475	-0.03107	0.079986	-0.040285	0.052221
-0.1151	-0.089664	-0.0025798	-0.020707	0.057069	0.12858	-0.087534	0.071203	-0.0071721	-0.048282	0.059145	-0.044052	-0.10813	0.10135	-0.12951	0.11101	-0.12516	0.19777	0.033836	-0.20474	0.0041047	0.068153	0.010047	0.065153
-0.08729	-0.053275	0.070398	-0.035174	0.048539	0.11952	-0.074126	0.09878	0.013837	-0.078589	0.045277	-0.049745	-0.11969	0.078968	-0.10072	0.11354	-0.12882	0.15349	0.063276	-0.23623	-0.024458	0.081689	0.074074	0.097546
-0.11102	-0.040913	0.068447	-0.045398	0.018636	0.081867	-0.1075	0.12921	0.047962	-0.097833	0.077673	-0.022424	-0.13408	0.13569	-0.06721	0.10944	-0.11531	0.17836	0.096295	-0.24147	-0.02449	0.07453	0.10136	0.048249
-0.10148	-0.083439	0.070191	-0.07555	0.021091	0.07701	-0.12865	0.096199	0.066942	-0.11954	0.10641	-0.017328	-0.11658	0.11902	-0.05708	0.10584	-0.1384	0.27081	0.12217	-0.24484	-0.033116	0.042633	0.092121	0.14933
-0.090267	-0.10748	0.085304	-0.1104	0.03159	0.11229	-0.11834	0.11323	0.07648	-0.15216	0.080709	-0.094291	-0.12875	0.11047	-0.081169	0.11355	-0.13475	0.26194	0.086835	-0.24203	-0.046325	0.046279	0.061181	0.12786
-0.15895	-0.15379	0.047203	-0.16936	0.031409	0.14227	-0.13514	0.12249	0.053662	-0.17951	0.094864	-0.04447	-0.091331	0.084398	-0.050373	0.098479	-0.14489	0.20073	0.047814	-0.26767	-0.025654	0.020781	0.064239	0.17361
-0.14513	-0.19427	0.029149	-0.19629	0.026365	0.094098	-0.13223	0.11817	0.026722	-0.19224	0.080225	-0.029108	-0.066951	0.10709	-0.079506	0.05329	-0.16566	0.18061	0.048871	-0.29579	-0.019014	-0.0065532	0.075803	0.17039
-0.10317	-0.16253	0.018109	-0.16704	-0.0017284	0.043835	0.022598	0.094709	-0.019065	-0.18179	0.10201	0.035635	-0.069963	0.066521	-0.11711	0.030403	-0.17501	0.18035	0.069379	-0.28409	0.0074114	0.013477	0.080558	0.15011
-0.050409	-0.16002	0.038681	-0.19719	-0.050726	0.037358	-0.065641	0.10474	-0.037873	-0.13385	0.10349	0.067526	-0.039636	0.01871	-0.12511	0.046669	-0.13419	0.13428	0.085411	-0.2785	0.0049405	0.076207	0.1072	0.11967
-0.027213	-0.20329	0.048103	-0.22723	-0.091142	0.020504	0.069198	0.08206	-0.046062	-0.1286	0.098038	0.069453	-0.017468	0.0015412	-0.10358	0.074264	-0.086459	0.18578	0.064104	-0.30171	0.031532	0.11625	0.13949	0.12701
-0.022153	-0.2216	0.040023	-0.17526	-0.098306	0.075663	0.027744	0.059858	-0.012504	-0.12913	0.12712	0.16453	-0.028351	-0.012937	-0.087425	0.060389	-0.071557	0.16414	0.042726	-0.30696	0.041034	0.13238	0.15771	0.17249
-0.013601	-0.19644	0.079748	-0.18852	-0.099845	0.078059	-0.029433	0.10561	-0.026823	-0.12546	0.083645	0.12277	-0.010152	-0.031056	-0.066215	0.0094428	-0.074115	0.14449	0.049227	-0.28601	0.082463	0.13476	0.13519	0.1522
-0.041453	-0.19474	0.084267	-0.24287	-0.14063	0.067063	-0.044789	0.097465	-0.034933	-0.12772	0.08971	0.17185	0.0061995	-0.058469	-0.027135	-0.052948	-0.061509	0.15982	0.058075	-0.27339	0.039041	0.09329	0.096438	0.13236
-0.085665	-0.21638	0.091609	-0.24934	-0.13993	0.091461	-0.042923	0.13136	-0.029818	-0.10788	0.0096161	0.216	0.016187	-0.019497	-0.036794	-0.065037	-0.068928	0.14686	0.0306	-0.28482	0.080476	0.049896	0.089303	0.13709
-0.10222	-0.19297	0.10763	-0.23409	-0.13854	0.00097738	-0.055515	0.10698	-0.031674	-0.07766	-0.018891	0.15876	0.020281	-0.030745	-0.042131	-0.072973	-0.062301	0.14902	0.020891	-0.29488	0.066873	0.010085	0.087738	0.14125
-0.12065	-0.1943	0.098342	-0.20218	-0.16392	-0.021941	-0.063167	0.074378	-0.0439	-0.091025	-0.033094	0.1523	0.031788	-0.095754	-0.048604	-0.063179	-0.030271	0.17586	0.013901	-0.31677	0.075376	-0.012361	0.086938	0.083584
-0.11127	-0.24906	0.066684	-0.17907	-0.15869	-0.032111	-0.062636	0.059137	-0.030026	-0.080388	-0.06262	0.10845	0.038928	-0.11832	-0.089737	-0.054779	-0.062193	0.22142	0.006817	-0.32657	0.055194	0.045279	0.1228	0.11271
-0.10999	-0.30344	0.063712	-0.16963	-0.12435	0.0089092	-0.070753	0.065875	-0.031333	-0.11223	-0.019565	0.12358	0.057678	-0.12893	-0.095766	-0.049935	-0.12025	0.21277	0.0077457	-0.34095	0.044806	0.057536	0.12655	0.13053
-0.13639	-0.32045	0.094308	-0.16544	-0.098468	0.038477	-0.079662	0.035334	-0.071765	-0.11456	-0.060205	0.084074	0.041459	-0.15584	-0.09639	-0.026489	-0.10956	0.1967	0.0015442	-0.35091	0.058888	0.080182	0.11373	0.12388
-0.14837	-0.28332	0.1242	-0.16345	-0.08147	0.0019306	-0.036293	0.050288	-0.080454	-0.12387	-0.054525	0.095765	0.040135	-0.14745	-0.10579	-0.037365	-0.091083	0.18324	-0.020157	-0.34152	0.065405	0.040715	0.1182	0.10045
-0.14989	-0.22278	0.14347	-0.13247	-0.07758	0.058915	-0.090316	0.043019	-0.10927	-0.1078	-0.065527	0.0946	-0.0038446	-0.16756	-0.044835	-0.059983	-0.048805	0.15518	-0.046924	-0.35151	0.090966	0.029397	0.10556	0.11551
-0.1236	-0.16756	0.14191	-0.080983	-0.095341	0.079061	-0.039802	0.046848	-0.11933	-0.10435	-0.092359	-0.001358	-0.021378	-0.15134	-0.073195	-0.061339	-0.073426	0.17793	-0.04068	-0.39074	0.077059	0.019331	0.08415	0.13292
-0.10491	-0.13851	0.16022	-0.080297	-0.10866	0.074031	-0.069723	0.059804	-0.14782	-0.13051	-0.13441	0.027026	-0.054404	-0.15195	-0.055297	-0.071629	-0.10459	0.20312	-0.037879	-0.44231	0.010419	0.018556	0.080304	0.11299
-0.14829	-0.14758	0.11873	-0.035446	-0.13253	-0.013841	-0.077846	0.060644	-0.16185	-0.13663	-0.13875	0.0040442	-0.1221	-0.13899	-0.051692	-0.060153	-0.087905	0.21197	-0.046641	-0.46377	0.0040927	0.028	0.058238	0.12068
-0.20684	-0.18226	0.098899	-0.030918	-0.14296	-0.11413	-0.088119	0.075591	-0.13372	-0.16945	-0.15862	-0.018459	-0.11176	-0.12909	-0.02079	-0.055001	-0.10273	0.22728	-0.043051	-0.47153	-0.020524	0.048016	0.030041	0.083706
-0.19477	-0.18441	0.071454	-0.056124	-0.12604	-0.16455	-0.14624	0.011423	-0.13455	-0.19742	-0.15082	0.032333	-0.11235	-0.15478	-0.0032609	-0.025627	-0.077993	0.2166	-0.03983	-0.50223	-0.021973	0.025262	0.020742	0.044436
-0.16498	-0.17588	0.11332	-0.027297	-0.10231	-0.17504	-0.10317	0.013563	-0.13933	-0.14897	-0.11791	0.019791	-0.098328	-0.14745	-0.027022	0.025297	-0.090474	0.21458	-0.020031	-0.50495	-0.0015801	0.079663	0.011579	0.11614
-0.13095	-0.1517	0.070825	-0.032754	-0.13955	-0.14375	-0.12107	0.016042	-0.11323	-0.16075	-0.12954	0.022078	-0.13408	-0.14456	-0.02021	0.061293	-0.12096	0.21284	0.022041	-0.51486	0.018658	0.068014	-0.01142	0.11042
-0.10413	-0.093596	0.082932	-0.051071	-0.15327	-0.14597	-0.13906	-0.015463	-0.081867	-0.15188	-0.10232	0.094968	-0.17879	-0.10595	-0.0094965	0.038246	-0.12851	0.19758	0.048166	-0.51292	0.021275	0.090026	-0.038251	0.074753
-0.06663	-0.11134	0.058601	-0.042535	-0.14523	-0.087651	-0.1112	-0.027842	-0.0434	-0.17534	-0.085155	0.051943	-0.16333	-0.087823	0.0076257	0.01074	-0.11393	0.20577	0.059154	-0.50878	0.019182	0.089468	-0.067335	0.10101
-0.03803	-0.1337	0.07031	-0.085202	-0.15861	-0.13206	-0.049371	-0.090082	-0.016067	-0.16763	-0.12134	0.054782	-0.13392	-0.031739	-0.02454	0.017769	-0.13902	0.24399	0.042859	-0.47352	0.053974	0.10009	-0.089576	0.11366
-0.027155	-0.10675	0.038183	-0.12138	-0.20148	-0.13918	-0.064409	-0.078739	-0.021437	-0.17128	-0.13587	0.021422	-0.14135	-0.0080028	-0.021455	0.041765	-0.12547	0.23943	0.029479	-0.40231	0.057224	0.071434	-0.10924	0.11704
-0.0076224	-0.076625	0.038295	-0.10437	-0.25211	-0.082752	-0.070963	-0.095304	-0.031656	-0.17759	-0.14601	-0.00021598	-0.098072	-0.080248	-0.031993	0.017006	-0.10884	0.26281	0.047995	-0.4018	0.099908	0.062876	-0.11403	0.11564
0.0033409	-0.094012	-0.016331	-0.13427	-0.2203	-0.061411	-0.036947	-0.091538	-0.040727	-0.12213	-0.13236	0.0084907	-0.081897	-0.079102	0.010398	0.049762	-0.13344	0.26787	0.047056	-0.37606	0.092263	0.058454	-0.078786	0.14499
0.026255	-0.1308	-0.069459	-0.10901	-0.091056	-0.068701	-0.026706	-0.041071	-0.024006	-0.099672	-0.0956	0.0217	-0.10788	-0.096282	-0.023766	0.067175	-0.15786	0.26395	0.065984	-0.34956	0.10076	-0.0093713	-0.06249	0.17074
0.047505	-0.16249	-0.11691	-0.11157	-0.041371	-0.011766	-0.03342	-0.024094	-0.070603	-0.091543	-0.089835	0.031272	-0.14553	-0.076222	-0.0086181	0.069516	-0.16309	0.2712	0.11281	-0.35504	0.10963	0.033751	-0.059022	0.12228
0.083972	-0.22271	-0.10513	-0.14191	-0.057926	0.017695	0.00068871	-0.064804	-0.11177	-0.077882	-0.10401	0.00052995	-0.17579	-0.074068	0.0032955	0.069329	-0.14927	0.27891	0.11161	-0.32204	0.10352	0.027521	-0.051961	0.18428
0.10841	-0.25237	-0.10367	-0.13842	-0.060279	-0.049193	0.012412	-0.094048	-0.15168	-0.081008	-0.087898	0.025636	-0.17692	-0.064408	-0.018285	0.091417	-0.12043	0.30512	0.092532	-0.29283	0.089487	0.034809	-0.082391	0.12899
0.12729	-0.19484	-0.10035	-0.18192	-0.0764	-0.074128	0.011601	-0.10274	-0.22481	-0.091144	-0.10761	0.0208	-0.13928	-0.06132	-0.02402	0.14389	-0.07687	0.32217	0.1014	-0.27388	0.13526	0.050396	-0.081254	0.097114
0.087288	-0.18074	-0.085018	-0.21978	-0.10084	-0.13079	-0.049863	-0.053154	-0.24449	-0.079561	-0.071068	-0.022663	-0.072942	-0.055562	-0.059333	0.15419	-0.051612	0.35797	0.076588	-0.24224	0.10459	0.045465	-0.059089	0.093187
0.10311	-0.14963	-0.08575	-0.29938	-0.14463	-0.10587	-0.099754	-0.083299	-0.24208	-0.10025	-0.10607	-0.034136	-0.048974	-0.042467	-0.074477	0.13572	-0.026565	0.31557	-0.0085468	-0.27421	0.095535	0.063553	-0.065895	0.15416
0.13767	-0.15112	-0.06027	-0.30205	-0.22144	-0.11304	-0.070114	-0.066899	-0.27428	-0.13405	-0.087124	-0.040135	-0.038854	-0.060073	-0.10215	0.11866	-0.039314	0.32677	-0.0080974	-0.2763	0.10789	0.057969	-0.062857	0.13849
0.12793	-0.1967	-0.079096	-0.3235	-0.25684	-0.037501	-0.086802	-0.093228	-0.28591	-0.17777	-0.11015	-0.057024	-0.033383	-0.070612	-0.10297	0.13658	-0.080095	0.30748	0.018308	-0.26937	0.12297	0.091497	-0.043768	0.12328
0.14309	-0.2487	-0.11263	-0.36724	-0.20578	0.053058	-0.054423	-0.052249	-0.29134	-0.12818	-0.099777	-0.059356	-0.03821	-0.043484	-0.08491	0.15995	-0.086941	0.28473	-0.012212	-0.26004	0.12376	0.13064	-0.057809	0.12817
0.13258	-0.28734	-0.062392	-0.36788	-0.19512	0.01113	-0.053925	-0.045917	-0.31242	-0.19216	-0.10004	-0.024421	-0.064966	-0.027406	-0.090422	0.17704	-0.11153	0.28685	-0.0013688	-0.23785	0.17252	0.15985	-0.056424	0.13418
0.097765	-0.27869	-0.10422	-0.35722	-0.26496	-0.0046677	-0.032054	-0.070596	-0.32099	-0.20362	-0.055104	-0.00019732	-0.11056	-0.040496	-0.097426	0.16963	-0.10443	0.21636	0.0090486	-0.26892	0.16206	0.1243	-0.028638	0.15044
0.055627	-0.23568	-0.075213	-0.35828	-0.31052	0.0069379	-0.056623	-0.051226	-0.28422	-0.20793	-0.06267	-0.017743	-0.11374	-0.037535	-0.093564	0.18425	-0.114	0.23662	0.0021358	-0.25728	0.1285	0.14969	-0.031143	0.14276
0.040545	-0.22112	-0.019907	-0.54877	-0.33557	0.02667	-0.088001	-0.070702	-0.28702	-0.24155	-0.11906	-0.04908	-0.18565	-0.054665	-0.097682	0.19516	-0.080068	0.27919	0.031474	-0.25014	0.12281	0.14615	-0.014784	0.11643
0.089266	-0.2438	-0.013635	-1.0154	-0.33502	0.019926	-0.11701	-0.031118	-0.29853	-0.21759	-0.1324	-0.017677	-0.14881	-0.087677	-0.078286	0.18379	-0.065306	0.22006	0.051139	-0.27849	0.10154	0.17343	0.018796	0.14687
0.12506	-0.24396	-0.030143	-1.5721	-0.29653	0.015594	-0.068447	-0.036362	-0.31125	-0.21657	-0.1259	-0.031918	-0.12268	-0.088867	-0.05686	0.19006	-0.10619	0.15924	0.034682	-0.33325	0.094883	0.23336	0.015767	0.16258
0.13343	-0.26018	0.0061251	-1.8009	-0.27396	-0.013689	-0.12373	-0.08017	-0.30776	-0.27753	-0.088466	-0.018419	-0.12795	-0.065666	-0.02797	0.19035	-0.145	0.11316	0.0097009	-0.36782	0.082142	0.25773	0.020379	0.17097
0.13681	-0.25176	-0.0079579	-1.7646	-0.265	-0.065724	-0.10232	-0.12224	-0.2666	-0.26631	-0.050202	0.027529	-0.17481	-0.055116	-0.036628	0.11672	-0.19197	0.088406	-0.017922	-0.36243	0.074135	0.27246	0.030767	0.1617
0.097446	-0.2651	-0.015736	-1.4071	-0.23585	-0.16066	-0.054524	-0.12386	-0.27742	-0.20593	-0.050522	-0.060221	-0.18439	-0.033885	-0.078483	0.074007	-0.23028	0.082771	-0.053894	-0.36006	0.042089	0.27583	0.0088089	0.17498
0.097924	-0.25932	-0.033473	-0.94312	-0.19158	-0.051851	-0.074961	-0.14888	-0.33378	-0.24615	-0.075548	-0.043537	-0.15445	-0.048996	-0.091699	0.072744	-0.23101	0.053254	-0.094596	-0.39695	0.0044609	0.26184	-0.0095214	0.17172
0.039567	-0.20702	-0.025118	-0.74906	-0.17693	0.022303	-0.13337	-0.15157	-0.3119	-0.19523	-0.082882	-0.04066	-0.15775	-0.097535	-0.076376	0.059285	-0.22624	0.044701	-0.071389	-0.43232	-0.046189	0.25882	0.010141	0.15787
0.039057	-0.18463	-0.022892	-0.64828	-0.16918	-0.010142	-0.1816	-0.17942	-0.35255	-0.16751	-0.081935	0.0086245	-0.16042	-0.1021	-0.068574	0.034134	-0.22194	0.031207	-0.035772	-0.42229	-0.04631	0.27076	0.020711	0.11575
0.051869	-0.16512	-0.0445	-0.61705	-0.17192	-0.053943	-0.22553	-0.14907	-0.35202	-0.11267	-0.069435	0.046786	-0.15055	-0.14052	-0.051797	0.029287	-0.22164	0.060016	-0.031888	-0.41955	-0.087452	0.27177	0.011163	0.085622
0.045626	-0.17534	0.061324	-0.46588	-0.20285	-0.052546	-0.12322	-0.17061	-0.28963	-0.15686	-0.069103	0.035827	-0.19958	-0.090144	-0.012653	0.067866	-0.1958	0.098293	-0.020474	-0.38607	-0.092698	0.2765	0.012715	0.13648
0.072156	-0.22562	0.05106	-0.26396	-0.25763	-0.023932	-0.13209	-0.17587	-0.31062	-0.107	-0.02529	0.0072539	-0.23656	-0.071919	0.0019185	0.045035	-0.19087	0.069999	-0.034736	-0.37086	-0.10767	0.24216	0.016009	0.22358
0.099866	-0.27635	0.039715	0.0031627	-0.26742	-0.068278	-0.19609	-0.15254	-0.2847	-0.052686	-0.0010093	0.010754	-0.25628	-0.040914	0.00019727	0.040898	-0.16976	0.059177	-0.07236	-0.37134	-0.1262	0.25631	0.030058	0.21011
0.086527	-0.20397	-0.010475	0.19334	-0.22021	-0.14137	-0.11802	-0.16088	-0.25632	-0.093125	-0.0053545	-0.024364	-0.26894	0.056897	-0.028245	0.037293	-0.19333	0.056573	-0.10553	-0.34597	-0.134	0.27201	0.026953	0.2374
0.08547	-0.21061	0.026911	0.31885	-0.21809	-0.13949	-0.059043	-0.14844	-0.2665	-0.063251	0.0060754	-0.031816	-0.26543	0.038651	-0.011415	0.01957	-0.17236	0.093279	-0.12873	-0.33624	-0.13386	0.26962	0.030595	0.2146
0.070573	-0.23604	-0.036307	0.36881	-0.20992	-0.06515	-0.087733	-0.14161	-0.26555	-0.10174	0.027727	0.10411	-0.23392	0.050854	-0.04012	-0.0099076	-0.16388	0.16574	-0.13862	-0.3292	-0.1147	0.30015	0.022228	0.24546
0.093508	-0.19656	-0.042183	0.33742	-0.21673	-0.024555	0.004053	-0.13636	-0.29585	-0.094778	0.050367	0.10673	-0.20569	0.026959	-0.012237	-0.032589	-0.13035	0.18169	-0.14537	-0.31617	-0.062598	0.27105	-0.012419	0.21903
0.11557	-0.15478	-0.013569	0.31274	-0.25167	-0.040724	-0.022163	-0.13211	-0.31953	-0.09394	0.012671	0.18293	-0.18461	0.025172	0.010452	-0.072594	-0.1181	0.20306	-0.094757	-0.35259	-0.041445	0.22474	-0.007867	0.2175
0.1206	-0.14478	0.016769	0.30301	-0.29727	0.003346	-0.061197	-0.13512	-0.27699	-0.12139	0.011745	0.17587	-0.16615	0.045803	0.038687	-0.075323	-0.11665	0.22115	-0.068873	-0.35237	-0.03514	0.21333	0.031172	0.2849
0.12502	-0.12367	0.0011613	0.31688	-0.34151	0.011753	-0.11062	-0.12422	-0.24602	-0.090079	0.014278	0.18444	-0.17319	0.019473	0.03227	-0.085438	-0.12492	0.21994	-0.073823	-0.30188	-0.027324	0.208	0.060986	0.28481
0.088181	-0.082087	0.027473	0.33108	-0.36231	0.036879	-0.11073	-0.10244	-0.23032	-0.064118	-0.0002428	0.20168	-0.1397	0.042125	-0.0032408	-0.10482	-0.12853	0.22483	-0.069086	-0.31806	-0.00079943	0.20169	0.055952	0.30586
0.07438	-0.05808	0.014451	0.34531	-0.36616	0.043472	-0.068226	-0.11933	-0.21492	-0.075736	-0.059672	0.24475	-0.15506	0.034855	-0.0078255	-0.10931	-0.12037	0.23536	-0.053225	-0.3539	0.019936	0.17451	0.018225	0.23126
0.073535	-0.015099	0.076789	0.3634	-0.30907	0.066426	-0.028935	-0.099961	-0.20737	-0.058069	-0.062466	0.22165	-0.16659	0.0068312	-0.084145	-0.10575	-0.079251	0.25639	-0.028149	-0.3835	0.025234	0.21692	-0.010605	0.22758
