# Supplementary material for: Timing variability of sensorimotor integration during vocalization in individuals who stutter
Source: Sci Rep. 2018 Nov 5;8:16340. doi: 10.1038/s41598-018-34517-1 (PMC6218511; doi:10.1038/s41598-018-34517-1)
Supplement: Supplementary file 2 — Dataset 1 [file 41598_2018_34517_MOESM2_ESM.zip › compens-stutt-behav-scireports-supplementary-material/AS2004_control.txt]

-0.14927	-0.81674	-0.86524	-0.13477	-0.54034	0.083455	NaN	0.15831	-0.0059027	-0.49437	-1.1442	-0.81592	-0.37597	-0.33943	-1.7882	-0.91494	-0.75467	0.020389	-0.89056	-0.11159	-0.7986	-1.0379	-0.65412	-0.29362	-0.98263
-0.15488	-0.65875	-0.71662	-0.068479	-0.50776	0.070031	NaN	0.13888	-0.044095	-0.4483	-1.1242	-0.78434	-0.46253	-0.29222	-1.4559	-0.84769	-0.84904	0.16254	-0.88223	-0.25827	-0.68388	-1.1555	-0.67886	-0.23884	-0.93945
-0.20387	-0.59947	-0.75917	-0.15576	-0.46875	0.080671	NaN	0.14314	0.082729	-0.39357	-1.0247	-0.73518	-0.4841	-0.2869	-1.5886	-0.84494	-0.81501	0.15244	-0.93099	-0.11228	-0.57375	-1.1945	-0.77016	-0.14136	-0.87713
-0.27734	-0.53057	-0.81977	-0.32357	-0.52403	0.044811	NaN	0.059305	0.20499	-0.32225	-0.89405	-0.58382	-0.45667	-0.3698	-1.481	-0.81524	-0.74735	0.30407	-0.93801	-0.10427	-0.5192	-1.0793	-0.7699	-0.19743	-0.89698
-0.18984	-0.49816	-0.87045	-0.37611	-0.55217	0.074244	-0.6848	0.050083	0.20865	-0.24833	-0.80793	-0.48848	-0.4249	-0.34883	-1.4539	-0.74542	-0.70524	0.34008	-0.94504	-0.060787	-0.52256	-0.95926	-0.72693	-0.28268	-0.85909
-0.15105	-0.47795	-0.79911	-0.2988	-0.48892	0.042282	-0.73938	0.037344	0.12168	-0.18371	-0.76746	-0.56618	-0.37969	-0.29932	-1.3581	-0.65288	-0.71732	0.31974	-0.95207	-0.2226	-0.52957	-0.79885	-0.662	-0.34683	-0.81092
-0.16546	-0.45777	-0.73852	-0.26096	-0.44106	0.046392	-0.42352	0.0090803	0.12975	-0.22825	-0.66132	-0.66224	-0.25482	-0.24472	-1.2367	-0.57979	-0.77226	0.32038	-0.83246	-0.15713	-0.47054	-0.6861	-0.52491	-0.36948	-0.79109
-0.16749	-0.43762	-0.67428	-0.28674	-0.38768	0.042843	-0.49677	0.079287	0.1463	-0.30448	-0.55835	-0.72967	-0.24414	-0.17496	-1.2436	-0.55026	-0.72457	0.26879	-0.72636	-0.25645	-0.3817	-0.59823	-0.41313	-0.29316	-0.79962
-0.16951	-0.41748	-0.56872	-0.25986	-0.34821	0.022753	-0.42299	0.062812	0.15711	-0.31274	-0.54394	-0.71707	-0.23494	-0.17716	-1.278	-0.52836	-0.66082	0.18433	-0.60734	-0.19558	-0.33625	-0.59104	-0.35084	-0.22732	-0.79932
-0.17153	-0.39737	-0.48863	-0.21245	-0.25166	0.096209	-0.27539	0.1213	0.14617	-0.26564	-0.56353	-0.68223	-0.26168	-0.15707	-1.3206	-0.54917	-0.68155	0.12637	-0.50828	-0.19188	-0.31685	-0.57588	-0.36579	-0.18063	-0.86366
-0.17355	-0.37729	-0.41745	-0.17447	-0.14254	0.13664	-0.26022	0.12348	0.21071	-0.21948	-0.53491	-0.74828	-0.25519	-0.13303	-1.3684	-0.50415	-0.73684	0.20243	-0.45823	-0.19622	-0.28727	-0.51717	-0.34425	-0.25027	-0.80303
-0.17558	-0.35722	-0.43564	-0.14924	-0.11203	0.2011	-0.19574	0.10141	0.16969	-0.24132	-0.45987	-0.84808	-0.13529	-0.051092	-1.2929	-0.41253	-0.63153	0.20987	-0.41186	-0.24286	-0.32849	-0.37123	-0.4372	-0.21674	-0.70669
-0.1776	-0.33718	-0.57124	-0.13664	-0.084126	0.08502	-0.12303	0.070646	0.10316	-0.21785	-0.43411	-0.80788	-0.093656	0.0090942	-1.2881	-0.34761	-0.45195	0.11428	-0.29553	-0.3271	-0.39662	-0.26969	-0.45472	-0.1109	-0.60167
-0.17962	-0.31716	-0.5341	-0.094376	0.058892	-0.021285	-0.13949	0.064371	0.091434	-0.21842	-0.49635	-0.72395	-0.14052	0.069175	-1.0848	-0.31851	-0.38029	0.0034977	-0.13481	-0.25916	-0.45108	-0.19114	-0.38626	-0.049157	-0.50478
-0.18165	-0.29717	-0.43272	-0.016512	0.084088	-0.056951	0.081596	0.16464	0.0011062	-0.25894	-0.51059	-0.59936	-0.21968	0.09512	-0.69271	-0.35298	-0.39304	-0.077503	-0.1423	-0.3019	-0.46313	-0.076463	-0.35232	-0.16845	-0.30488
-0.18367	-0.2772	-0.29005	0.023926	-0.11373	-0.0391	-0.27051	0.25452	-0.060208	-0.32132	-0.50219	-0.47485	-0.25526	0.091697	-0.98285	-0.40257	-0.36582	-0.071522	-0.0755	-0.19105	-0.42331	0.052045	-0.41082	-0.19314	-0.22482
-0.1857	-0.25725	-0.18072	0.024501	-0.22132	0.047205	-0.25979	0.19195	0.036101	-0.37904	-0.48454	-0.40384	-0.25125	0.029387	-1.0038	-0.41426	-0.3937	-0.084942	-0.093948	-0.21267	-0.36024	0.10135	-0.48259	-0.14571	-0.212
-0.18772	-0.23733	-0.20079	0.068814	-0.20784	0.01189	-0.41452	0.16027	0.13442	-0.40899	-0.54143	-0.38974	-0.28669	-0.059583	-0.92074	-0.40697	-0.39418	-0.13916	-0.10324	0.021779	-0.36838	0.14088	-0.554	-0.25986	-0.2648
-0.18975	-0.21743	-0.19462	0.073914	-0.23428	0.10524	-0.31581	0.11565	0.13714	-0.43346	-0.60139	-0.36193	-0.24133	-0.093906	-0.77761	-0.40866	-0.39101	-0.1648	-0.033739	-0.10997	-0.3773	0.17182	-0.43604	-0.21976	-0.30523
-0.19177	-0.19755	-0.18844	0.060573	-0.18952	0.060429	-0.32448	0.12651	0.14808	-0.44417	-0.57714	-0.3134	-0.20941	-0.086299	-0.71036	-0.39053	-0.38124	-0.23196	-0.026213	-0.019092	-0.34455	0.18081	-0.3234	-0.16804	-0.31318
-0.1938	-0.17769	-0.18227	0.1038	-0.13858	0.02685	-0.21313	0.16421	0.10211	-0.4485	-0.47236	-0.21608	-0.15884	-0.027931	-0.30448	-0.32886	-0.3453	-0.29718	0.046406	-0.07727	-0.33815	0.18874	-0.4076	-0.32095	-0.36384
-0.19582	-0.15786	-0.14068	0.097702	-0.12735	0.0020218	-0.23697	0.14389	0.24066	-0.48768	-0.37858	-0.16348	-0.12706	0.0227	-0.37078	-0.27599	-0.27098	-0.12364	0.18886	-0.10822	-0.34674	0.13839	-0.43082	-0.15896	-0.31432
-0.19785	-0.13805	0.015013	0.052303	-0.22783	0.12133	-0.16195	0.11658	0.21682	-0.54755	-0.36997	-0.086143	-0.099659	-0.013032	-0.28305	-0.22639	-0.22487	-0.25218	0.11307	-0.15444	-0.27051	0.07334	-0.42867	0.055947	-0.37368
-0.19987	-0.11826	0.061674	0.015739	-0.36209	0.15079	-0.11664	0.061618	0.15123	-0.57097	-0.29539	-0.059628	-0.11483	-0.16262	-0.31745	-0.10306	-0.17255	-0.19461	0.081143	-0.093231	-0.1672	0.035447	-0.4063	-0.14545	-0.35597
-0.2019	-0.098491	-0.1155	-0.010292	-0.28018	0.11323	0.067309	0.0072002	0.089596	-0.50148	-0.2864	-0.071952	-0.1015	-0.12945	-0.27447	0.0093224	-0.13302	-0.067913	0.10336	-0.10824	-0.17451	0.036432	-0.27258	-0.10438	-0.27708
-0.20393	-0.078748	-0.063726	-0.1387	-0.21677	0.031818	0.18026	-0.04359	0.002244	-0.31216	-0.30251	-0.033418	-0.043515	-0.12487	-0.23329	0.045001	-0.066041	-0.040042	0.082735	-0.077345	-0.25959	0.0056926	-0.079149	-0.095629	-0.23746
-0.20595	-0.059028	0.052382	-0.27942	-0.18015	0.0068486	0.080422	-0.038075	-0.033559	-0.2368	-0.30251	0.024131	0.037354	-0.21538	-0.13957	0.032909	-0.11993	0.02602	0.062088	-0.091757	-0.18918	-0.0096178	-0.068713	-0.042136	-0.15287
-0.20798	-0.039329	0.12897	-0.27481	-0.088914	-0.094643	0.054068	-0.054609	-0.075202	0.10673	-0.25629	0.03725	0.059858	-0.15153	-0.074808	0.020203	-0.15166	0.063324	0.041417	0.059078	-0.11696	-0.015256	-0.028965	-0.064197	2.304e-05
-0.089363	-0.019653	-0.033859	-0.11033	0.0091952	-0.090675	-0.024994	-0.047977	-0.020179	0.19997	-0.13164	0.019156	0.032861	-0.093072	-0.043007	0.020905	-0.13137	0.11008	0.020721	-0.023573	-0.058569	-0.028888	-0.01196	-0.0030968	0.059521
0	0	0	0	0	0	0	0	0	0	0	0	0	0	0	0	0	0	0	0	0	0	0	0	0
-0.042437	0.019631	-0.033459	0.11338	-0.063935	0.090444	-0.010198	0.048555	0.086842	0.17841	0.13152	-0.065975	-0.020399	0.10442	-0.03303	0.0084688	0.088757	-0.042882	-0.020746	0.0012203	-0.0073445	0.063723	0.025254	-0.034834	0.080453
-0.070893	0.03924	-0.10151	0.13357	-0.14664	0.16944	0.07091	-0.010613	0.10586	0.0057847	0.20987	-0.11273	0.0042672	0.17202	-0.025602	0.060929	0.16219	-0.036766	-0.041516	0.057774	-0.046592	0.097986	0.013164	0.011666	0.056574
-0.10106	0.058827	-0.022672	0.1751	-0.21142	0.13634	0.019473	-0.049662	0.22283	-0.052783	0.2043	-0.093037	-0.059472	0.21061	-0.026693	0.11091	0.19073	-0.22998	-0.062312	0.0046971	-0.012414	0.089357	0.021751	0.099814	-0.011184
-0.15552	0.078392	0.0067439	0.24938	-0.20636	0.10203	0.065247	-0.079373	0.15769	-0.054278	0.33593	-0.096736	-0.14032	0.35431	-0.049529	0.17575	0.18412	-0.2803	-0.083132	0.12267	-0.025946	0.14942	0.0088095	0.076237	0.14891
-0.14224	0.097934	0.14368	0.19614	-0.1727	0.11169	0.069734	0.0025042	0.2118	0.0079142	0.36875	-0.061544	-0.21314	0.43327	-0.072566	0.21212	0.12731	-0.28664	-0.10398	0.21011	0.034104	0.18372	-0.030638	0.079922	0.31699
-0.028737	0.11745	0.13601	0.17139	-0.14373	0.1053	0.15803	0.12572	0.13193	-0.14217	0.34167	-0.0038305	-0.35359	0.39771	-0.0097343	0.24716	0.13168	-0.23002	-0.12485	0.28601	0.12983	0.20757	-0.01482	0.19231	0.62011
0.14843	0.13695	0.03876	0.22074	-0.11924	0.15513	0.12633	0.15171	0.10058	-0.29553	0.37607	0.013359	-0.42249	0.33518	0.0077258	0.34127	0.14399	-0.14136	-0.14574	0.25484	0.11162	0.19279	-0.037444	0.17499	0.62358
0.23793	0.15643	0.12427	0.24312	-0.11998	0.14021	0.14303	0.099628	0.10266	-0.33223	0.44086	0.022471	-0.45117	0.2811	0.017994	0.48025	0.18483	-0.10828	-0.16667	0.4854	0.10529	0.18632	-0.064762	-0.010285	0.50224
0.27271	0.17588	0.26848	0.21818	-0.10746	0.055489	0.16089	0.021606	0.19947	-0.31877	0.54614	0.054779	-0.39866	0.23964	-0.053393	0.57717	0.19525	-0.18066	-0.18761	0.51047	0.061044	0.14919	-0.096986	-0.039336	0.34339
0.31469	0.19532	0.33018	0.13164	-0.10123	0.16991	0.1436	0.083734	0.21931	-0.28958	0.63046	0.10317	-0.32982	0.23743	-0.12236	0.5832	0.19134	-0.1992	-0.20858	0.46643	0.08185	0.11599	-0.1893	0.21119	0.41479
0.24454	0.21473	0.36874	-0.016582	-0.097377	0.50876	0.092894	0.13175	0.24832	-0.16444	0.63885	0.13526	-0.25063	0.25776	-0.18698	0.58805	0.21577	-0.40631	-0.22958	0.50254	0.12759	0.11689	-0.20382	0.14914	0.38061
0.20308	0.23412	0.37201	0.01213	0.013764	0.58496	-0.008726	0.050467	0.15913	-0.054081	0.57088	0.13168	-0.23156	0.23356	-0.27383	0.65759	0.28866	-0.45793	-0.27967	0.39668	0.085002	0.16263	-0.18817	0.10834	0.41357
0.18259	0.25349	0.37528	0.23364	-0.048122	0.54368	-0.043566	-0.006737	0.21025	0.028625	0.46172	0.15392	-0.25719	0.25199	-0.30587	0.68788	0.3773	-0.47635	-0.27998	0.21006	0.11215	0.23682	-0.064544	0.20871	0.54957
0.20869	0.27283	0.37854	0.43816	-0.12048	0.52389	-0.087601	0.022983	0.2452	0.047673	0.39602	0.16186	-0.24044	0.27138	-0.33139	0.73299	0.42663	-0.46781	-0.38963	0.19136	0.19639	0.32559	-0.019706	0.12915	0.55575
0.22909	0.21585	0.45643	0.25987	-0.12171	0.56944	-0.08617	0.065685	0.19201	0.077326	0.39319	0.16999	-0.20569	0.24598	-0.3658	0.74925	0.45891	-0.41384	-0.47197	0.044122	0.25859	0.38605	-0.05552	0.088176	0.477
0.33062	0.121	0.59102	0.36587	-0.27269	0.6296	0.062199	0.066732	0.1892	0.20419	0.40468	0.15797	-0.20363	0.21404	-0.4324	0.7158	0.47508	-0.43936	-0.36365	0.049866	0.24571	0.30499	-0.0038882	0.15866	0.37342
0.30471	0.14908	0.55984	0.38319	-0.48456	0.69311	0.1388	0.10288	0.31609	0.20816	0.37671	0.082457	-0.1558	0.29164	-0.50279	0.71735	0.40822	-0.51145	-0.34944	0.032605	0.21183	0.25863	-0.048529	0.1249	0.35545
0.35866	0.23672	0.53233	0.32109	-0.29945	0.74096	0.11245	0.095592	0.34191	0.12727	0.32104	-0.033474	-0.11214	0.3614	-0.60516	0.70068	0.34078	-0.53121	-0.27443	0.12218	0.20823	0.20337	-0.034592	0.13022	0.38361
0.47076	0.245	0.61822	0.36635	-0.25159	0.78797	0.011727	0.13779	0.35368	0.065231	0.30475	-0.090789	-0.020214	0.37617	-0.71692	0.74785	0.28063	-0.50076	-0.27711	0.13962	0.23584	0.10529	-0.02235	0.074051	0.40102
0.53909	-0.021198	0.76367	0.41606	-0.28713	0.77002	0.04495	0.14538	0.34079	-0.00852	0.35329	-0.069124	0.055803	0.44077	-0.72037	0.79931	0.28974	-0.30988	-0.21369	0.16154	0.28653	0.035429	-0.03824	0.065486	0.36954
0.44905	-0.24696	0.82637	0.42601	-0.20755	0.62765	-0.062628	0.25008	0.34316	0.016198	0.37272	-0.053858	0.043734	0.51554	-0.68468	0.88844	0.26351	-0.26652	-0.093364	0.093565	0.32715	-0.036331	-0.021294	0.12364	0.28618
0.36364	-0.031529	0.67385	0.41827	-0.05332	0.51766	-0.029808	0.29969	0.33532	0.059269	0.42643	-0.092063	0.011621	0.51823	-0.66063	0.97913	0.2711	-0.19045	-0.16893	0.18227	0.29276	-0.06737	-0.021322	0.11031	0.18371
0.38064	0.13131	0.68798	0.35084	-0.038606	0.45768	0.033343	0.25651	0.3241	0.063015	0.40112	-0.17796	0.020554	0.54652	-0.64439	1.0491	0.27907	-0.12099	-0.25845	0.29935	0.30246	-0.081048	0.026783	0.045751	0.22724
0.48306	0.16785	0.76579	0.2301	-0.14067	0.46234	0.12597	0.1573	0.32504	0.064691	0.41788	-0.30865	0.074762	0.5695	-0.59774	1.0656	0.36661	-0.04562	-0.19559	0.21919	0.36707	-0.015961	0.001819	0.09165	0.26056
0.57066	-0.013846	0.75984	0.36147	-0.13253	0.39799	0.27592	0.20393	0.44233	0.077948	0.45261	-0.37794	0.092109	0.58377	-0.57113	1.0014	0.37542	0.058529	-0.2837	0.31649	0.37742	0.0041436	-0.014097	0.2201	0.31109
0.65747	0.037928	0.67729	0.27851	-0.13645	0.42956	0.27536	0.25256	0.47193	0.11383	0.4135	-0.33007	0.070274	0.50371	-0.57771	0.83909	0.29902	0.17472	-0.34925	0.49511	0.32509	0.067987	0.08238	0.2687	0.35865
0.60918	0.36284	0.67741	0.46528	-0.22077	0.46282	0.27729	0.28848	0.48554	0.18907	0.43555	-0.22946	-0.0010267	0.40525	-0.56625	0.71514	0.22489	0.30281	-0.32099	0.71712	0.21258	0.10799	0.10649	0.26021	0.42768
0.56992	0.33857	0.67753	0.30776	-0.15349	0.4853	0.10268	0.2775	0.475	0.22828	0.48336	-0.10398	-0.0694	0.33911	-0.53912	0.66747	0.21387	0.40201	-0.31208	0.59331	0.10008	0.078106	0.089812	0.22825	0.43761
0.62544	0.36148	0.67765	0.40109	-0.20635	0.46204	-0.017381	0.24534	0.3601	0.21132	0.55983	-0.0029158	-0.057861	0.29654	-0.50158	0.59163	0.19669	0.55343	-0.37338	0.59882	0.10125	0.039595	0.061704	0.24739	0.44367
0.64952	0.36685	0.67776	0.54811	-0.35247	0.49604	0.099316	0.23076	0.25021	0.18992	0.67532	0.031957	0.028348	0.30302	-0.50303	0.5736	0.10846	0.66354	-0.3876	0.51868	0.19462	0.083308	0.066992	0.23354	0.4903
0.48606	0.37221	0.67788	0.48323	-0.27399	0.39584	0.027572	0.33867	0.26125	0.15281	0.75443	0.046882	0.055522	0.23938	-0.47929	0.62822	0.034708	0.66313	-0.31239	0.60447	0.25966	0.14709	0.060472	0.21683	0.52584
0.50046	0.37757	0.678	0.41099	-0.10097	0.40396	0.078895	0.39617	0.089635	0.10963	0.7253	0.04098	0.066211	0.32578	-0.50133	0.75715	-0.0024477	0.61083	-0.22148	0.59625	0.233	0.21307	0.14263	0.19388	0.55035
0.60611	0.38293	0.67812	0.54552	0.012167	0.34711	0.17631	0.34095	0.099023	0.099623	0.66701	0.079652	0.033029	0.37984	-0.51054	0.83443	0.0050005	0.59093	-0.19735	0.5382	0.13586	0.31866	0.14059	0.14299	0.5504
0.45334	0.38828	0.67823	0.45834	0.070803	0.32824	0.20951	0.30444	0.10637	0.071349	0.67113	-0.065605	0.050284	0.37858	-0.50522	0.85103	0.062084	0.66875	-0.13466	0.56585	0.014857	0.36579	0.072343	0.15511	0.58921
0.44318	0.39364	0.67835	0.34864	0.032365	0.22548	0.19903	0.40712	0.077563	0.013086	0.67123	-0.13304	0.041451	0.28702	-0.44961	0.89	0.091125	0.679	-0.1495	0.55511	-0.047069	0.36276	-0.017508	-0.018856	0.54678
0.36706	0.39899	0.67847	0.48948	-0.007449	0.27734	0.3101	0.47177	0.088738	0.031186	0.59165	0.053333	0.022181	0.25038	-0.37248	0.82747	0.16726	0.59805	-0.15566	0.57839	-0.072401	0.4408	0.02088	-0.091472	0.533
0.39307	0.40434	0.67859	0.48573	-0.026241	0.27871	0.15326	0.43188	0.15652	0.040271	0.48895	-0.12079	0.024431	0.3145	-0.43905	0.74104	0.16677	0.52259	-0.077006	0.53755	-0.059596	0.45143	-0.026977	-0.076297	0.52001
0.45937	0.40969	0.6787	0.41577	-0.052723	0.26759	0.074169	0.35724	0.21811	-0.0061703	0.45067	-0.090669	0.080276	0.28146	-0.46214	0.69903	0.039762	0.48509	-0.098854	0.54215	-0.00061106	0.43717	-0.024001	-0.061136	0.49758
0.32893	0.41504	0.67882	0.59193	-0.033611	0.24494	0.073655	0.25123	0.23847	-0.024522	0.47631	-0.021342	0.089253	0.2873	-0.50119	0.67546	0.06045	0.48936	-0.1045	0.56221	0.061061	0.4796	-0.038019	-0.045988	0.42675
0.55418	0.42039	0.67894	0.75391	0.031789	0.37257	0.24757	0.31624	0.21152	-0.03978	0.47641	-0.015123	0.095257	0.32177	-0.54437	0.66663	0.013721	0.60598	-0.12464	0.46903	0.10882	0.58117	-0.042678	-0.030853	0.44373
0.35433	0.42573	0.67906	0.59708	0.056528	0.27637	0.20692	0.32903	0.18779	0.016043	0.39718	-0.056967	0.12869	0.33295	-0.65514	0.62472	0.012088	0.62261	-0.19234	0.46618	0.079346	0.63062	-0.025341	-0.015731	0.60776
0.35441	0.43107	0.67918	0.54284	0.060933	0.23393	0.22354	0.30138	0.14908	0.062994	0.34244	-0.019677	0.13197	0.39542	-0.70913	0.60495	0.063451	0.66533	-0.26029	0.42589	0.019433	0.58155	0.013845	-0.000623	0.66169
0.29631	0.43642	0.67929	0.59417	0.11556	0.30511	0.20661	0.28526	0.12184	0.048739	0.42544	0.062616	0.098053	0.46092	-0.76696	0.64149	-0.0054624	0.63297	-0.32852	0.44515	-0.095528	0.48054	0.13016	0.014472	0.70496
0.18099	0.44176	0.67941	0.59882	0.1668	0.19849	0.24417	0.36116	0.12327	0.041485	0.45492	0.036573	0.11898	0.43285	-0.7534	0.67923	-0.074974	0.64976	-0.3916	0.43475	-0.21721	0.45822	0.20948	0.029554	0.64419
0.27683	0.44709	0.67953	0.58606	0.16128	0.37464	0.27161	0.38226	0.23466	0.052411	0.49979	0.027043	0.07834	0.4058	-0.66719	0.67768	-0.18447	0.6654	-0.47457	0.36872	-0.31187	0.4754	0.30524	0.044623	0.7064
0.42223	0.45243	0.67965	0.63011	0.070321	0.28961	0.33611	0.4431	0.30054	0.071428	0.55185	0.030683	-0.021831	0.38728	-0.5994	0.66133	-0.10035	0.62742	-0.49472	0.43893	-0.28601	0.42044	0.19951	0.059679	0.68581
0.40511	0.45777	0.67976	0.66578	0.013667	0.31671	0.33313	0.45358	0.38418	0.061725	0.64645	0.067398	-0.049785	0.371	-0.63091	0.63509	-0.050095	0.64207	-0.45455	0.41479	-0.15317	0.46441	0.050816	0.074722	0.68125
0.41801	0.4631	0.67988	0.57035	0.027841	0.44624	0.19861	0.41381	0.47572	0.037798	0.67512	0.091818	-0.030267	0.36507	-0.52273	0.56164	-0.026271	0.58538	-0.5052	0.32514	-0.041882	0.52708	-0.020591	0.089752	0.61339
0.46991	0.46843	0.68	0.69858	0.088322	0.39204	-0.0051028	0.38844	0.59084	0.04729	0.6637	0.064389	-0.039615	0.29288	-0.6369	0.59208	-0.046923	0.5324	-0.50886	0.33424	0.030877	0.58345	-0.016968	0.10477	0.55819
0.38185	0.47376	0.68012	0.89008	0.13052	0.28701	-0.11672	0.43014	0.6934	0.047455	0.67445	-0.0028906	-0.0031549	0.36138	-0.66602	0.57637	-0.094357	0.49963	-0.51766	0.43763	0.073345	0.63531	-0.0038684	0.11977	0.52564
0.39647	0.47909	0.68023	0.93969	0.20736	0.31612	-0.20425	0.51486	0.65965	0.016452	0.7229	-0.005128	0.052564	0.32134	-0.67935	0.53915	-0.12335	0.44447	-0.52208	0.71361	0.065419	0.64312	0.10182	0.13476	0.52227
0.3733	0.48442	0.70803	0.94762	0.37698	0.25623	-0.21101	0.3931	0.60422	-0.042988	0.74914	-0.013259	0.14426	0.27023	-0.64586	0.53	-0.18974	0.29939	-0.51801	0.60429	0.069872	0.57977	0.084859	0.14974	0.54741
0.35443	0.38199	0.7681	0.87868	0.40954	0.3369	-0.2623	0.24448	0.63347	-0.12771	0.70853	0.0055096	0.19751	0.21612	-0.60793	0.49212	-0.20158	0.15287	-0.56525	0.39726	0.094293	0.56555	0.079498	0.16471	0.49492
0.40822	0.26174	0.7816	0.78185	0.34429	0.30163	-0.20024	0.22237	0.66296	-0.14285	0.74975	0.038043	0.20781	0.21865	-0.597	0.47596	-0.23377	0.067782	-0.52639	0.42821	0.12868	0.5611	0.055541	0.17966	0.63221
0.44127	0.20423	0.76466	0.71387	0.3734	0.37737	-0.33242	0.27409	0.6565	-0.090781	0.85221	0.02193	0.20835	0.16814	-0.62901	0.48238	-0.15836	0.030376	-0.50343	0.32519	0.14039	0.59057	-0.0021079	0.1946	0.71239
0.53207	0.17633	0.7737	0.59283	0.33869	0.2699	-0.33899	0.33987	0.66857	-0.054472	0.8764	0.0099078	0.23353	0.15489	-0.58765	0.57578	-0.096731	0.053875	-0.45382	0.18328	0.14991	0.59545	-0.11848	0.20952	0.83652
0.59558	0.20438	0.74597	0.82078	0.38175	0.23501	-0.38442	0.33042	0.74065	-0.054453	0.82407	0.039702	0.23284	0.16026	-0.54541	0.65746	-0.10905	-0.0042961	-0.43979	0.10941	0.1254	0.60697	-0.018232	0.22444	0.80407
0.68781	0.22637	0.64135	0.75434	0.34486	0.15335	-0.21853	0.35844	0.73765	0.0020896	0.82486	0.051468	0.21788	0.22427	-0.49575	0.65814	-0.12104	-0.10413	-0.37147	0.0053837	0.13648	0.64223	-0.03687	0.23934	0.8122
0.65079	0.29799	0.67656	0.86661	0.23674	0.17846	-0.006731	0.21911	0.68805	0.035599	0.90318	0.094165	0.20995	0.24571	-0.45011	0.63675	-0.15318	-0.17178	-0.1984	0.041644	0.07418	0.5849	-0.11662	0.25422	0.7989
0.54528	0.2962	0.52661	0.82136	0.26137	0.22836	0.17192	0.19109	0.62887	0.0057806	0.86484	0.12855	0.1675	0.27405	-0.47875	0.54722	-0.23492	-0.17847	-0.11448	0.067173	0.064455	0.4757	-0.17758	0.2691	0.71567
0.4867	0.13857	0.45966	0.75371	0.45226	0.21916	0.081431	0.25828	0.56199	0.037456	0.84535	0.15919	0.11998	0.2518	-0.42057	0.49077	-0.15972	-0.15966	-0.0093928	0.080173	0.21776	0.40379	-0.22259	0.28396	0.79315
0.52406	-0.030955	0.67809	0.92731	0.5267	0.25147	0.055631	0.29161	0.54001	0.041194	0.8537	0.16337	0.016023	0.30682	-0.40401	0.53661	-0.12443	-0.027656	-0.062166	0.0044397	0.28406	0.38479	-0.19178	0.29881	0.7019
0.63366	0.10955	0.47919	0.98346	0.46143	0.20015	0.0087645	0.23814	0.50898	-0.010957	0.85221	0.16161	-0.032657	0.36611	-0.33643	0.56385	-0.19534	0.10969	-0.16667	0.046825	0.29733	0.32536	-0.25641	0.31365	0.6038
0.7145	0.35149	0.66578	1.0704	0.38674	0.23149	0.14566	0.24884	0.47498	0.096393	0.83712	0.16548	0.0069737	0.36938	-0.29988	0.56008	-0.18862	0.23358	-0.073999	-0.16648	0.3193	0.29311	-0.20147	0.32847	0.60379
0.69138	0.37594	0.6839	1.1235	0.56642	0.36301	0.18513	0.24452	0.50619	0.19316	0.78785	0.10036	0.089744	0.34404	-0.31262	0.51205	-0.20782	0.2982	-0.0056289	0.22704	0.26359	0.24159	-0.17565	0.34328	0.59606
0.68505	0.35914	0.70454	1.0795	0.722	0.24973	0.13591	0.20027	0.53824	0.24089	0.60756	0.040944	0.17618	0.37917	-0.31946	0.44717	-0.19686	0.36259	-0.030702	-0.031742	0.17977	0.22036	-0.27386	0.35808	0.61413
0.64286	0.34233	0.61901	1.065	0.63729	0.29562	0.2898	0.15715	0.54135	0.24191	0.58583	0.0089237	0.19493	0.36112	-0.32279	0.45805	-0.15034	0.39244	-0.12638	-0.047878	0.20922	0.24134	-0.29446	0.37287	0.64575
0.58818	0.3255	0.66001	1.0696	0.61311	0.28163	0.25704	0.22517	0.48352	0.18126	0.6792	-0.0040266	0.17158	0.34164	-0.37599	0.46069	-0.17836	0.41392	-0.22902	0.0023558	0.14566	0.28174	-0.25643	0.38764	0.67747
0.59147	0.30865	0.67405	1.0893	0.5565	0.51966	0.40466	0.25643	0.39312	0.13097	0.76306	-0.075677	0.11087	0.36018	-0.30816	0.4384	-0.31637	0.43378	-0.23942	-0.10754	0.025644	0.39572	-0.21848	0.4024	0.77873
0.5828	0.29179	0.67762	1.0456	0.30599	0.29323	0.13655	0.32106	0.39973	0.11132	0.79853	-0.11857	0.15396	0.36663	-0.32536	0.45111	-0.33779	0.43617	-0.24229	-0.0078219	0.020542	0.44467	-0.18062	0.41715	0.77895
0.64623	0.13582	0.77598	1.0159	0.32151	0.46379	0.2843	0.33121	0.42591	0.085819	0.75948	-0.14788	0.17847	0.39961	-0.33859	0.45292	-0.32872	0.47528	-0.25882	0.11472	0.036132	0.44582	-0.14284	0.43188	0.77295
0.62563	0.1501	0.75566	1.0473	0.29249	0.19735	0.11328	0.23582	0.39112	0.058304	0.78491	-0.11542	0.14397	0.43094	-0.43087	0.49737	-0.33836	0.5637	-0.34895	0.10547	0.12416	0.39593	-0.10514	0.44661	0.8225
0.62845	0.25789	0.75499	1.0316	0.17241	0.32663	0.1208	0.26622	0.35447	0.12111	0.76433	-0.015313	0.096676	0.49756	-0.39046	0.55767	-0.28732	0.57232	-0.33699	-0.004494	0.21723	0.35497	-0.06752	0.43338	0.82081
0.61094	0.28909	0.753	1.0361	0.18458	0.34517	0.063903	0.20167	0.28945	0.16093	0.751	0.060585	0.099786	0.36078	-0.35554	0.59522	-0.32124	0.51305	-0.30912	-0.021645	0.2337	0.35223	-0.029984	0.42228	0.82465
0.58456	0.41138	0.7416	1.0771	0.13538	0.31342	0.16881	0.18856	0.26979	0.20823	0.77101	0.10723	0.12616	0.40003	-0.23486	0.56846	-0.32568	0.46806	-0.3209	0.038011	0.26387	0.3341	0.0074711	0.47333	0.80093
0.63543	0.43162	0.74702	1.2464	0.20886	0.12865	0.1823	0.19988	0.34377	0.22329	0.77176	0.11346	0.14128	0.34943	-0.19878	0.54739	-0.27906	0.42928	-0.39723	-0.025609	0.1961	0.28887	0.044845	0.41035	0.75394
0.56259	0.479	0.69923	1.186	0.28057	0.43629	0.13736	0.11959	0.42895	0.16577	0.81528	0.1036	0.13569	0.38323	-0.17339	0.59812	-0.2295	0.46946	-0.44217	0.0096807	0.13325	0.238	0.082138	0.45256	0.76331
0.54012	0.47249	0.7295	0.875	0.25739	0.33873	0.16424	0.12552	0.46506	0.099751	0.83459	0.132	0.1855	0.3777	-0.09882	0.64142	-0.11547	0.56123	-0.58121	0.39342	0.19048	0.19655	0.11935	0.53298	0.74581
0.51067	0.43048	0.80988	0.84467	0.29724	0.3977	0.02846	0.13077	0.42957	0.067004	0.74234	0.14916	0.2285	0.38378	-0.059224	0.62304	-0.03179	0.67777	-0.73957	0.41019	0.19955	0.22958	0.16184	0.44065	0.68222
0.54974	0.43692	0.77091	0.9491	0.29633	0.25545	0.15181	0.11008	0.47879	0.085142	0.8312	0.16901	0.28106	0.45858	-0.049287	0.62965	0.068097	0.77342	-0.81069	0.42432	0.32492	0.20205	0.08103	0.52144	0.74105
