# Supplementary material for: Timing variability of sensorimotor integration during vocalization in individuals who stutter
Source: Sci Rep. 2018 Nov 5;8:16340. doi: 10.1038/s41598-018-34517-1 (PMC6218511; doi:10.1038/s41598-018-34517-1)
Supplement: Supplementary file 2 — Dataset 1 [file 41598_2018_34517_MOESM2_ESM.zip › compens-stutt-behav-scireports-supplementary-material/AS2004_down.txt]

0.18395	-0.014726	-0.2032	-0.057845	-1.1666	-1.4689	-0.0086988	-1.2571	-0.18357	-0.60992	-0.57639	-1.4573	0.10487	0.11861	-1.0673	-0.3505	-1.4958	-1.1555	-0.60912	-2.1007	-0.95786	-1.5765	-0.71103	-0.47894
0.22365	-0.0096746	-0.21975	-0.10909	-1.0568	-1.3772	-0.13925	-1.2566	-0.21743	-0.63241	-0.60457	-1.4863	0.13347	0.15545	-0.94692	-0.2692	-1.3568	-1.0521	-0.40556	-2.0864	-0.93222	-1.3649	-0.73725	-0.53792
0.15577	0.018357	-0.27554	-0.15948	-1.0004	-1.348	-0.25726	-1.227	-0.2825	-0.57091	-0.5817	-1.4883	0.10125	0.358	-0.86515	-0.31934	-1.3274	-1.0762	-0.23029	-1.9474	-1.0444	-1.2589	-0.51884	-0.45672
0.054261	0.013613	-0.2229	-0.15609	-1.0006	-1.2951	-0.29788	-1.1409	-0.35708	-0.48675	-0.47361	-1.3903	0.081389	0.55464	-0.78574	-0.32163	-1.3222	-1.2039	-0.16295	-1.8298	-1.1254	-1.1929	-0.46058	-0.40428
0.029397	0.017556	-0.15024	-0.16037	-0.95304	-1.2268	-0.21182	-1.0096	-0.4017	-0.45239	-0.33911	-1.2367	0.078056	0.37664	-0.67679	-0.30686	-1.2932	-1.1921	-0.14992	-1.7011	-1.0718	-1.0533	-0.64317	-0.29985
0.023738	0.020011	-0.14378	-0.12504	-0.87013	-1.2227	-0.1158	-0.71694	-0.45267	-0.4229	-0.15135	-1.0489	0.071188	0.28238	-0.52738	-0.39259	-1.1814	-1.2161	-0.14751	-1.5364	-0.95	-1.0655	-0.45209	-0.28428
-0.033318	0.00025507	-0.070453	0.014361	-0.81931	-1.1626	-0.079764	-0.60912	-0.50056	-0.36296	-0.074757	-0.94731	0.074741	0.48581	-0.44769	-0.48615	-1.1111	-1.183	-0.074576	-1.3706	-0.81481	-0.93013	-0.4189	-0.30149
-0.097016	-0.0074856	-0.024985	0.026858	-0.81205	-1.1365	-0.043799	-0.52667	-0.44545	-0.24766	-0.01323	-0.97412	0.046741	0.60854	-0.40193	-0.33743	-1.0569	-1.1302	0.027149	-1.3113	-0.65986	-0.86438	-0.26721	-0.26854
-0.12553	0.0045673	-0.17197	-0.056436	-0.8394	-0.99334	-0.0079098	-0.55163	-0.33897	-0.18482	0.00078755	-1.0119	0.063054	0.36697	-0.30037	-0.36232	-1.0551	-1.0834	0.11191	-1.2468	-0.54759	-0.79168	-0.26845	-0.19011
-0.12165	0.037372	-0.19804	-0.20228	-0.79922	-0.81907	0.027906	-0.50463	-0.19745	-0.079935	-0.046804	-1.0316	0.085513	0.21389	-0.2224	-0.53591	-1.091	-1.0327	0.15969	-1.1646	-0.53097	-0.75757	-0.3199	-0.3121
-0.14502	0.069601	-0.12877	-0.16237	-0.71909	-0.73797	0.063647	-0.45662	-0.017832	-0.026901	-0.11711	-1.0282	0.10439	0.30005	-0.16598	-0.20494	-1.0508	-0.97657	0.10807	-1.0327	-0.56416	-0.67734	-0.28027	-0.3474
-0.1209	0.10904	-0.11295	-0.067657	-0.58603	-0.76235	0.099315	-0.33239	-0.019312	0.076904	-0.22022	-0.94931	0.15561	0.41144	-0.19838	-0.04931	-1.0746	-0.90937	0.015266	-0.97203	-0.56126	-0.63363	-0.30542	-0.078798
-0.10329	0.19663	-0.064876	0.0087093	-0.38665	-0.79898	0.13491	-0.25955	-0.055719	0.073379	-0.29305	-0.83241	0.21739	0.5825	-0.22849	-0.27167	-1.1461	-0.90925	-0.10457	-0.95181	-0.56799	-0.71692	-0.25929	-0.22411
-0.15121	0.29461	0.0054319	-0.0087837	-0.16781	-0.75096	0.17043	-0.14631	-0.035505	0.067966	-0.29055	-0.8161	0.24396	0.60333	-0.24828	-0.10823	-1.1146	-0.90887	-0.18135	-0.89891	-0.54746	-0.56208	-0.24925	-0.18579
-0.16585	0.28599	0.0092804	-0.061862	0.067468	-0.76636	0.20588	-0.15635	0.022306	0.033857	-0.25497	-0.75213	0.23725	0.51897	-0.22275	-0.099195	-1.132	-0.84132	-0.15694	-0.87704	-0.3889	-0.64408	-0.28532	-0.29926
-0.15792	0.13323	0.062564	-0.075436	0.18379	-0.76289	0.24126	-0.1495	0.13486	-0.011693	-0.25802	-0.64084	0.2097	0.43472	-0.085665	-0.10126	-1.135	-0.78686	-0.10999	-0.77948	-0.22373	-0.50327	-0.30131	-0.1907
-0.11472	0.054678	0.056314	-0.044702	0.19052	-0.68716	0.27656	-0.20292	0.15876	0.0015237	-0.23335	-0.59896	0.16591	0.32875	0.030165	-0.05335	-1.0679	-0.70966	-0.10301	-0.6169	-0.18464	-0.30882	-0.27874	-0.13472
-0.077506	0.045165	-0.0010678	-0.12519	0.17831	-0.61876	0.28113	-0.20984	0.16692	-0.021324	-0.18694	-0.5559	0.12554	0.46832	0.076861	-0.040037	-0.91739	-0.59635	-0.17625	-0.45053	-0.17531	-0.19508	-0.25395	-0.10404
-0.13163	0.0086186	0.037249	-0.14159	0.086748	-0.61536	0.22063	-0.21339	0.17563	0.011968	-0.18815	-0.55564	0.097561	0.35549	0.080968	-0.029296	-0.86354	-0.58113	-0.22276	-0.37358	-0.19168	-0.047946	-0.37922	-0.080988
-0.18848	-0.039341	0.040354	-0.18868	0.062492	-0.65038	0.18824	-0.25387	0.21517	0.0037972	-0.14722	-0.55561	0.10812	0.35728	0.065829	-0.0063027	-0.85719	-0.57291	-0.22474	-0.3057	-0.26198	-0.089336	-0.29453	-0.09774
-0.23592	-0.080697	0.11726	-0.11574	0.11764	-0.55893	0.16681	-0.33381	0.23492	-0.098376	-0.16482	-0.55255	0.13829	0.38679	0.034086	-0.020726	-0.67588	-0.61517	-0.22637	-0.30334	-0.29636	-0.17563	-0.12246	0.0075953
-0.25254	-0.046261	0.12317	-0.19447	0.10547	-0.7205	0.10569	-0.28412	0.13883	-0.096805	-0.16442	-0.51377	0.068632	0.22888	-0.047438	0.0037937	-0.48877	-0.56488	-0.18573	-0.24578	-0.25256	0.18339	-0.077094	-0.012235
-0.26871	0.0087188	0.19199	-0.14902	0.047218	-0.74043	0.084986	-0.29793	0.064036	-0.16896	-0.15188	-0.43332	0.069514	0.27139	-0.096091	0.087213	-0.54131	-0.44561	-0.10969	-0.16526	-0.22006	-0.19107	-0.093813	-0.075968
-0.2391	-0.0031248	0.12096	-0.22107	0.00015336	-0.62404	0.11417	-0.23894	0.089558	-0.16126	-0.065736	-0.29612	0.083081	0.29448	-0.17552	0.069487	-0.64112	-0.34441	-0.013097	-0.098597	-0.20243	0.042709	-0.14876	-0.0027113
-0.20212	0.058398	0.051549	-0.18038	-0.040731	-0.61626	0.11013	-0.17048	0.064185	-0.083133	0.03006	-0.17701	0.063341	0.16566	-0.20949	0.002877	-0.55356	-0.30445	0.10291	-0.033846	-0.18229	-0.091236	-0.16676	-0.050176
-0.14977	0.032764	0.00021348	-0.33182	-0.047881	-0.54843	0.072249	-0.13595	-0.041049	-0.068336	0.077795	-0.097416	0.055831	-0.02989	-0.14403	0.061192	-0.46902	-0.25385	0.15848	0.0066521	-0.20842	-0.07492	-0.02241	0.052565
-0.088666	-0.037733	-0.051547	-0.22617	-0.059436	-0.4194	0.067288	-0.11767	-0.12807	-0.095602	0.085398	-0.022004	0.039548	0.078865	-0.089601	0.084483	-0.30277	-0.13101	0.14179	0.039327	-0.2614	0.11568	0.014923	0.093202
-0.072092	-0.075345	-0.073314	-0.20262	-0.008855	-0.29338	0.03437	-0.10108	-0.14356	-0.079426	0.073471	-0.057483	0.0068693	0.1869	-0.044729	-0.019777	-0.27612	-0.088045	0.084857	0.00052515	-0.30879	0.14649	0.036721	0.081713
-0.04425	-0.067127	-0.035525	-0.10455	0.013151	-0.14484	0.0094697	-0.032273	-0.075511	0.044303	0.028578	-0.024201	-3.552e-05	0.21955	-0.011403	-0.014976	-0.1716	-0.003255	0.029769	-0.055678	-0.20171	-0.030613	-0.042457	0.063916
0	0	0	0	0	0	0	0	0	0	0	0	0	0	0	0	0	0	0	0	0	0	0	0
0.020014	0.087395	0.035452	-0.06421	0.00082208	0.045645	0.02786	-0.070761	-0.02526	0.050244	-0.029272	-0.016221	0.079947	-0.0079983	0.026056	-0.098198	-0.11673	-0.0024923	-0.053914	0.070756	0.040816	0.00052083	-0.04479	-0.024555
0.11982	0.11109	0.070832	-0.075138	0.027542	0.10349	0.11846	-0.023792	-0.054905	-0.096412	-0.078209	-0.064535	0.15579	-0.2131	0.071037	0.049679	-0.21514	0.1482	-0.090569	0.10786	0.047344	0.2732	-0.061477	-0.072754
0.19862	0.16858	0.10614	0.035239	0.059849	0.067351	0.23251	-0.071245	-0.052234	-0.029773	-0.090998	-0.11482	0.077942	-0.25105	0.006461	0.16578	-0.17221	0.20814	-0.097795	0.11679	0.11258	0.30614	0.00012988	-0.19232
0.16071	0.19742	0.14138	0.037931	0.20846	0.078537	0.32511	-0.076313	-0.071184	-0.10842	0.086034	-0.1398	-0.011552	-0.26776	-0.026466	0.16747	-0.093947	0.30433	-0.084058	0.11499	0.052627	0.37074	-0.13499	-0.24131
0.17627	0.20067	0.17654	0.025849	0.21673	0.13261	0.39247	-0.037511	-0.10169	-0.10508	0.22882	-0.21399	-0.05073	-0.33496	-0.012257	0.13386	-0.10123	0.39075	-0.073405	0.12886	-0.071602	0.32194	-0.21786	-0.13103
0.15366	0.21074	0.21163	0.063077	0.24419	0.23035	0.46252	0.12309	-0.036818	-0.080045	0.26425	-0.27905	-0.046654	-0.32619	0.036255	0.13225	-0.062498	0.43956	-0.12005	0.17007	-0.16892	0.33476	-0.24295	-0.17053
0.14607	0.20082	0.14254	0.030714	0.27798	0.21807	0.54317	0.18422	0.068696	-0.051855	0.26993	-0.29499	-0.046593	-0.26515	0.055126	0.11705	-0.14947	0.41645	-0.18348	0.24494	-0.26166	0.34758	-0.31642	-0.22019
0.22115	0.22551	0.0041532	0.045041	0.34405	0.2218	0.59334	0.21095	0.11791	-0.0047419	0.32031	-0.28053	-0.092529	-0.14479	0.069648	0.092707	-0.26792	0.41358	-0.2221	0.23438	-0.29183	0.36039	-0.14792	-0.13291
0.20649	0.24564	0.030707	0.073219	0.32214	0.23406	0.5894	0.1856	0.10837	-0.10171	0.34376	-0.25926	-0.13848	-0.072738	0.097559	0.099274	-0.25847	0.41314	-0.16995	0.25124	-0.23155	0.37319	-0.13551	-0.095998
0.11622	0.2634	0.015891	0.096601	0.22335	0.19438	0.53763	0.13903	0.090231	-0.11761	0.36452	-0.25826	-0.11571	-0.010923	0.097181	0.14791	-0.35441	0.30691	-0.0028572	0.28352	-0.11839	0.38597	-0.17091	-0.06312
0.038281	0.30861	0.16589	0.10462	0.20666	0.23005	0.4194	0.15527	0.13824	-0.12339	0.39735	-0.25384	-0.08553	0.0070347	0.12304	0.23665	-0.24392	0.17472	0.16149	0.31155	-0.035437	0.39875	-0.15133	-0.1679
-0.040824	0.40207	0.15435	0.040743	0.17282	0.28497	0.34253	0.14362	0.19134	-0.13815	0.39265	-0.25801	-0.013102	-0.01435	0.11472	0.39946	-0.15197	0.19985	0.2628	0.31972	-0.00063875	0.41152	-0.18985	-0.13676
-0.15015	0.52833	0.19002	0.064659	0.1189	0.32327	0.2953	0.12774	0.22009	-0.14086	0.36635	-0.32246	0.012813	-0.094054	0.10397	0.46398	-0.056935	0.31199	0.36806	0.32308	0.0024867	0.42428	-0.23186	-0.17431
-0.16399	0.47606	0.17033	0.017275	0.12898	0.42025	0.30512	0.05719	0.24983	-0.088858	0.36373	-0.3357	0.044146	-0.1601	0.11039	0.43736	-0.20769	0.33818	0.46661	0.32347	-0.0033253	0.43704	-0.14811	-0.24248
-0.03283	0.44044	0.11163	0.026085	0.17574	0.485	0.422	0.041891	0.18736	-0.08445	0.34773	-0.34706	0.056014	-0.20101	0.087142	0.47537	-0.38548	0.34859	0.52853	0.35093	-0.031298	0.44978	-0.18598	-0.26258
0.063514	0.36678	0.15914	0.12305	0.18415	0.45126	0.53336	-0.0026413	0.079728	-0.11195	0.3278	-0.38567	0.047206	-0.14498	0.15059	0.51217	-0.31058	0.39195	0.54945	0.28962	-0.048513	0.46251	0.024989	-0.28805
0.11953	0.26421	0.26208	0.23606	0.18342	0.42598	0.54779	-0.0076569	0.077722	-0.11833	0.35848	-0.39455	0.10144	-0.12835	0.1384	0.48583	-0.30305	0.43356	0.58931	0.22696	-0.050463	0.47523	0.12909	-0.25379
0.1009	0.29611	0.4334	0.27037	0.20957	0.44014	0.48193	0.013511	0.11938	-0.0070802	0.44422	-0.429	0.14724	-0.067493	0.060435	0.48254	-0.23789	0.48034	0.66298	0.17583	-0.067502	0.48795	0.019523	-0.24514
0.091737	0.35894	0.38895	0.28253	0.28244	0.45146	0.38854	0.060362	0.19732	0.096523	0.51301	-0.37243	0.13142	0.0016567	0.10918	0.50441	-0.12376	0.509	0.69007	0.18557	-0.053017	0.50065	0.023452	-0.054289
0.2956	0.38192	0.44877	0.33088	0.25995	0.38671	0.36913	0.071425	0.23035	0.12821	0.56896	-0.37189	0.10354	0.04562	0.20348	0.56596	-0.0050896	0.47819	0.75223	0.25028	0.027454	0.51335	0.10867	-0.22339
0.43313	0.38492	0.39618	0.38858	0.2439	0.30797	0.3849	0.14435	0.24037	0.10911	0.61322	-0.37896	0.077461	0.13249	0.29831	0.64873	-0.047396	0.47962	0.81754	0.26295	0.16774	0.52284	0.074794	-0.070094
0.42195	0.43952	0.5659	0.25514	0.26492	0.31049	0.41711	0.16874	0.25271	0.064012	0.64347	-0.3389	0.095265	0.13773	0.32144	0.74444	-0.14478	0.52405	0.79957	0.2667	0.22779	0.54276	0.084718	-0.028814
0.4483	0.56866	0.56519	0.21897	0.26813	0.42234	0.46908	0.16577	0.2442	0.020323	0.70294	-0.27373	0.14432	0.062845	0.2729	0.77309	-0.094905	0.59302	0.78949	0.27846	0.21431	0.75476	0.04901	-0.066791
0.49955	0.62101	0.58424	0.22024	0.2864	0.54381	0.42769	0.20065	0.24548	0.13009	0.79446	-0.25257	0.16173	0.070366	0.26394	0.67989	-0.14345	0.60219	0.83969	0.28125	0.19047	0.7175	0.089125	0.040756
0.5485	0.53285	0.56909	0.25277	0.302	0.60017	0.40279	0.19448	0.3434	0.20872	0.83241	-0.25515	0.14988	0.14451	0.26462	0.63102	-0.24843	0.59666	0.89278	0.30918	0.27364	0.69638	0.052957	-0.12717
0.57907	0.54624	0.51032	0.26309	0.29003	0.58533	0.44735	0.20651	0.38386	0.25464	0.8034	-0.28011	0.19546	0.12548	0.1774	0.66617	0.011971	0.61725	0.89231	0.37978	0.3589	0.76936	0.051143	0.080248
0.5545	0.56218	0.50159	0.25865	0.3016	0.53975	0.50677	0.24851	0.39099	0.29593	0.76177	-0.23249	0.26483	0.13772	0.080534	0.77322	0.11769	0.64051	0.82997	0.4216	0.48303	0.56015	0.14902	0.11656
0.53555	0.45502	0.46215	0.23105	0.29774	0.53835	0.55297	0.21604	0.4371	0.32711	0.75507	-0.18331	0.34182	0.17495	0.067601	0.94917	0.08714	0.66458	0.78273	0.42758	0.60435	0.59526	0.2596	0.28238
0.5178	0.42677	0.39057	0.25592	0.28244	0.58925	0.6309	0.2119	0.34657	0.30959	0.77288	-0.13974	0.40618	0.20486	0.10952	1.1276	0.10788	0.63474	0.7839	0.38533	0.69356	0.58731	0.15087	0.2272
0.47613	0.45443	0.41761	0.30606	0.33585	0.68039	0.78764	0.22285	0.29457	0.31385	0.77554	-0.093833	0.44431	0.22392	0.13612	1.2602	0.10542	0.69458	0.84042	0.3595	0.72815	0.48866	0.097433	0.061662
0.4257	0.54718	0.40448	0.38261	0.34097	0.74578	0.88637	0.23953	0.33829	0.31141	0.73889	-0.031775	0.48134	0.20253	0.13183	1.3343	0.086183	0.70655	0.90936	0.37181	0.67929	0.53992	0.1773	0.048519
0.34988	0.5257	0.35562	0.43766	0.37284	0.81024	0.91072	0.21663	0.42272	0.27058	0.69465	0.033943	0.53484	0.2139	0.15247	1.2911	0.061434	0.70503	0.9213	0.41132	0.61313	0.4337	0.16405	0.13045
0.32334	0.43252	0.37344	0.36262	0.41821	0.83069	0.9063	0.31823	0.51183	0.22088	0.71748	0.050976	0.66193	0.22106	0.13209	1.1971	0.039614	0.79017	0.93737	0.41445	0.58173	0.43919	0.15783	0.24412
0.37699	0.47992	0.39461	0.46374	0.39789	0.80482	0.89123	0.39758	0.61013	0.21459	0.74926	0.021151	0.78085	0.4073	0.15411	1.2028	0.082416	0.82687	0.95458	0.38539	0.58401	0.53908	0.19451	0.1939
0.46307	0.43281	0.35557	0.51223	0.37816	0.85273	0.86814	0.42747	0.73068	0.28795	0.765	0.038083	0.82834	0.41511	0.20997	1.2347	0.17258	0.82106	0.94446	0.38291	0.5705	0.50889	0.17532	0.22106
0.47692	0.51598	0.40156	0.55698	0.39496	0.89071	0.82057	0.4624	0.84744	0.44693	0.77703	0.01843	0.79984	0.4877	0.24241	1.1558	0.2002	0.75952	0.9668	0.47769	0.59462	0.53105	0.11962	0.22836
0.45135	0.67122	0.43242	0.65166	0.3612	0.87849	0.85733	0.50425	0.87319	0.63572	0.75439	0.10308	0.69708	0.44656	0.30621	1.0266	0.19266	0.72463	1.0262	0.53939	0.61103	0.50172	0.10755	0.23775
0.47638	0.19682	0.45048	0.61971	0.35401	0.86693	0.96072	0.55444	0.85464	0.70591	0.75835	0.17141	0.62297	0.43293	0.39003	1.0103	0.24212	0.72325	1.0661	0.53984	0.63354	0.40092	0.033528	0.25691
0.57068	0.28247	0.41487	0.57163	0.36553	0.8462	1.0079	0.60226	0.84306	0.74603	0.79589	0.19222	0.60735	0.47247	0.39861	0.99867	0.21764	0.72549	1.0427	0.57919	0.60365	0.20742	0.042299	0.21205
0.62154	0.33151	0.39805	0.53692	0.36372	0.84166	1.0288	0.59221	0.80096	0.72499	0.87681	0.20371	0.62616	0.45849	0.34047	0.99017	0.15274	0.80692	1.0074	0.57524	0.5582	0.25343	-0.034949	0.26489
0.52647	0.38663	0.36638	0.61107	0.39368	0.81328	1.0083	0.56488	0.69098	0.71782	0.94536	0.21554	0.61768	0.38299	0.46957	0.95787	0.16014	0.87342	1.0065	0.59607	0.58459	0.1962	-0.023737	0.2287
0.45814	0.44094	0.2873	0.6425	0.40555	0.82391	0.97034	0.53315	0.61589	0.71043	0.96617	0.21687	0.56091	0.33947	0.34763	0.89134	0.27819	0.87272	1.0157	0.55725	0.60947	0.49608	-0.034802	0.19556
0.55929	0.4448	0.37888	0.66582	0.38565	0.86597	1.0539	0.51819	0.65881	0.64347	0.97623	0.18732	0.50405	0.30749	0.33518	0.84539	0.3538	0.90028	1.0397	0.53813	0.60952	0.50007	-0.12189	0.2215
0.66073	0.43161	0.39926	0.70601	0.36103	0.86169	1.1501	0.53042	0.70517	0.65001	0.9831	0.14031	0.50722	0.2801	0.31007	0.77764	0.35343	0.92632	1.0726	0.55492	0.62602	0.59433	-0.15382	0.24471
0.70158	0.46028	0.5056	0.78316	0.30585	0.88497	1.1502	0.60839	0.70165	0.69012	0.96213	0.11945	0.5104	0.20302	0.31636	0.8144	0.28431	0.93711	1.0658	0.56747	0.62779	0.58761	-0.12485	0.19598
0.69014	0.57896	0.52731	0.89561	0.25155	0.84574	1.1225	0.66609	0.66414	0.74971	0.96141	0.11233	0.52503	0.14484	0.33859	0.90172	0.22832	0.93405	0.9737	0.61892	0.65321	0.5809	-0.13667	0.21278
0.66408	0.67615	0.55047	0.94905	0.30517	0.77534	1.0993	0.69827	0.62565	0.76151	1.0069	0.1148	0.56321	0.13601	0.3627	0.92232	0.24893	0.91046	0.91443	0.65352	0.71467	0.57418	-0.055075	0.16441
0.64129	0.5696	0.47403	0.90219	0.27921	0.73805	1.1087	0.73354	0.56739	0.69492	1.0632	0.097128	0.5475	0.10184	0.31914	0.95727	0.29502	0.94877	0.91833	0.66883	0.78034	0.56746	-0.051971	0.053642
0.62108	0.51017	0.45717	0.79351	0.21945	0.74984	1.1277	0.77143	0.53967	0.60506	1.0615	0.10548	0.50674	0.17304	0.25856	0.96908	0.32682	1.0069	0.87024	0.73322	0.72633	0.56074	-0.0381	0.10533
0.65369	0.64747	0.46543	0.74411	0.19657	0.77605	1.0689	0.77999	0.59797	0.52444	1.0582	0.086789	0.48113	0.30503	0.25862	0.92168	0.32215	1.0529	0.84004	0.71584	0.63589	0.55402	-0.039353	0.19284
0.74634	0.76517	0.44979	0.73397	0.088959	0.77913	0.99136	0.7632	0.62785	0.45845	1.0677	0.10233	0.46342	0.44405	0.40265	0.85633	0.30402	1.0399	0.86248	0.74158	0.55475	0.54729	0.046627	0.23274
0.81179	0.73157	0.45812	0.73925	0.086975	0.77342	0.97917	0.73333	0.62085	0.39948	1.0966	0.11952	0.46255	0.55458	0.41572	0.86819	0.26053	1.0059	0.85253	0.68795	0.53754	0.54056	-0.11009	0.19801
0.80331	0.65637	0.51887	0.80058	0.21678	0.7548	1.0133	0.70579	0.6324	0.40575	1.0587	0.13648	0.45569	0.64565	0.39599	0.86611	0.24686	0.9691	0.81097	0.6316	0.59334	0.53382	-0.10354	0.25701
0.768	0.55705	0.58036	0.86973	0.30976	0.764	1.0923	0.73055	0.6017	0.40479	1.0134	0.18626	0.46071	0.64443	0.3527	0.89969	0.24449	0.99275	0.78078	0.61998	0.65184	0.52709	-0.0019306	0.23455
0.70701	0.5705	0.6525	0.91298	0.36747	0.74583	1.1746	0.75622	0.56169	0.405	0.94522	0.18179	0.48265	0.63	0.37863	0.89696	0.2262	0.99598	0.76118	0.62139	0.67589	0.52035	-0.0045149	0.25011
0.67802	0.52192	0.60396	0.93718	0.39217	0.7499	1.2031	0.6929	0.54013	0.4034	0.85336	0.19473	0.48632	0.59285	0.29278	0.81881	0.16286	1.0239	0.75213	0.57038	0.65508	0.51361	-0.035332	0.30985
0.70878	0.45256	0.59751	0.90712	0.40504	0.82047	1.1878	0.63037	0.52387	0.39883	0.84639	0.22928	0.48791	0.57116	0.26191	0.79917	0.11138	1.0494	0.78923	0.54041	0.58249	0.50687	0.014008	0.33274
0.76557	0.4881	0.65538	0.8181	0.37791	0.90248	1.1742	0.60997	0.5549	0.32835	0.8923	0.25219	0.46814	0.51248	0.23696	0.82631	0.081406	1.0734	0.7918	0.55012	0.45632	0.50012	0.040779	0.33505
0.78743	0.59142	0.69502	0.7923	0.36048	0.91611	1.1758	0.60079	0.57682	0.32962	0.88474	0.2327	0.48847	0.48402	0.3011	0.86773	0.073955	1.0144	0.76658	0.54468	0.34337	0.49337	0.06345	0.30425
0.79032	0.71265	0.71698	0.85522	0.32404	0.8956	1.1927	0.56002	0.53428	0.34371	0.81899	0.18663	0.47148	0.50115	0.28615	0.88842	0.089052	0.96213	0.76784	0.53212	0.29666	0.48662	0.079907	0.28399
0.80511	0.71492	0.73525	0.93992	0.34167	0.88266	1.2081	0.49969	0.5335	0.35965	0.75966	0.18839	0.35478	0.4659	0.32451	0.91659	0.074571	0.99432	0.7623	0.49377	0.32437	0.47987	0.076717	0.31428
0.7773	0.65623	0.73036	0.8992	0.34019	0.88872	1.164	0.45504	0.52425	0.3308	0.74332	0.19375	0.30488	0.45558	0.2939	0.9455	-0.0040579	0.95921	0.75325	0.43838	0.35574	0.47311	0.10868	0.31796
0.71445	0.76469	0.71372	0.6962	0.36986	0.9219	1.1199	0.46248	0.5561	0.30774	0.74673	0.21996	0.29131	0.4316	0.25606	0.80572	-0.09025	0.90797	0.79112	0.38895	0.32459	0.46635	0.1673	0.52108
0.70416	0.82685	0.7631	0.63847	0.39293	0.92693	1.0936	0.47672	0.61823	0.32747	0.73928	0.27506	0.28734	0.41643	0.2028	0.64062	-0.051047	0.916	0.81144	0.36522	0.2343	0.45959	0.16776	0.44552
0.72688	0.72543	0.73291	0.6621	0.34275	0.91839	1.075	0.49504	0.64876	0.27089	0.73062	0.31792	0.29626	0.33418	0.24762	0.65829	0.046746	0.94349	0.77316	0.39068	0.12631	0.45282	0.14368	0.67225
0.73354	0.6816	0.59963	0.65606	0.2736	0.94029	1.0468	0.49869	0.62962	0.21518	0.72914	0.40029	0.27838	0.38991	0.26853	0.62175	0.13079	0.95382	0.75191	0.4753	0.0064302	0.44606	0.11251	0.58755
0.73679	0.55036	0.51257	0.74392	0.16889	0.90995	0.98436	0.47747	0.62003	0.13785	0.71717	0.40175	0.24471	0.38628	0.37286	0.53209	0.14101	1.0042	0.76101	0.50838	-0.069357	0.43929	0.14815	0.63579
0.75709	0.47434	0.51485	0.77197	0.10305	0.88142	0.92731	0.39247	0.56202	0.096435	0.67542	0.30457	0.25477	0.26627	0.44088	0.46031	0.11641	1.0486	0.73469	0.50879	-0.12658	0.43251	0.029787	0.62114
0.78706	0.45908	0.61423	0.79631	0.11296	0.85301	0.83379	0.39837	0.5295	0.14738	0.58821	0.26686	0.30397	0.29099	0.41632	0.35928	0.072361	1.0283	0.68753	0.42325	-0.21073	0.42574	0.024423	0.48838
0.79032	0.41366	0.75328	0.82228	0.17055	0.8086	0.77628	0.37877	0.57141	0.18897	0.46574	0.23441	0.34078	0.35035	0.40814	0.39805	0.04545	0.99794	0.7046	0.35823	-0.3069	0.41896	-0.097706	0.36858
0.74893	0.34092	0.69602	0.85525	0.25876	0.81307	0.78427	0.41463	0.58748	0.26682	0.42408	0.2305	0.30432	0.33839	0.34154	0.36446	-0.026324	1.0071	0.74651	0.32783	-0.41215	0.41218	-0.14166	0.35278
0.69396	0.35763	0.63546	0.89108	0.26988	0.77092	0.77599	0.37217	0.544	0.25521	0.42734	0.23983	0.25247	0.32015	0.21329	0.2311	-0.10167	1.0254	0.78084	0.3532	-0.51632	0.4054	-0.19486	0.12545
0.68937	0.41045	0.51168	0.86637	0.16312	0.71211	0.75625	0.36646	0.48744	0.17669	0.45542	0.24349	0.26363	0.29096	0.22024	0.16086	-0.10993	1.019	0.75773	0.42297	-0.57797	0.39861	-0.16447	-0.0015734
0.71289	0.51667	0.35913	0.85253	0.069433	0.63995	0.69538	0.37889	0.38798	0.089717	0.46072	0.24397	0.27295	0.28212	0.28908	0.14008	-0.15209	0.99937	0.7009	0.45742	-0.54487	0.39182	-0.25446	-0.013373
0.71523	0.54403	0.48555	0.85014	0.016644	0.60283	0.59023	0.44027	0.37324	0.11455	0.3895	0.24268	0.26209	0.29807	0.2066	0.13336	-0.23224	0.96406	0.59881	0.44067	-0.49118	0.38503	-0.15979	-0.13755
0.72546	0.42866	0.6243	0.79124	0.026418	0.62081	0.51928	0.41661	0.42824	0.15009	0.38552	0.16706	0.25939	0.34682	0.19178	0.24286	-0.26369	0.90853	0.50936	0.38804	-0.46485	0.37824	-0.12405	-0.27377
0.74802	0.24981	0.58741	0.73443	-0.010836	0.69486	0.52157	0.42447	0.46808	0.19455	0.37694	0.074971	0.27088	0.4148	0.10544	0.27658	-0.28603	0.87736	0.52979	0.35886	-0.41037	0.32503	-0.084734	-0.33943
0.7349	0.24315	0.56291	0.69056	-0.105	0.8045	0.52198	0.37896	0.45967	0.28052	0.36555	0.04171	0.28397	0.40691	0.12456	0.11403	-0.28503	0.85937	0.60173	0.3589	-0.29576	-0.02353	-0.17066	-0.60879
0.63759	0.30198	0.54543	0.59999	-0.18195	0.83842	0.46775	0.31681	0.39226	0.34562	0.35085	0.0072852	0.34334	0.33033	0.26029	0.060546	-0.21788	0.85347	0.6529	0.4505	-0.21049	-0.12946	-0.13381	-0.86516
0.54766	0.31449	0.56306	0.59122	-0.043303	0.75675	0.38066	0.32395	0.33242	0.37462	0.33595	0.0044293	0.36898	0.29766	0.24525	0.2388	-0.23397	0.82497	0.66778	0.4734	-0.12082	-0.18288	-0.12869	-1.0628
