# Supplementary material for: Timing variability of sensorimotor integration during vocalization in individuals who stutter
Source: Sci Rep. 2018 Nov 5;8:16340. doi: 10.1038/s41598-018-34517-1 (PMC6218511; doi:10.1038/s41598-018-34517-1)
Supplement: Supplementary file 2 — Dataset 1 [file 41598_2018_34517_MOESM2_ESM.zip › compens-stutt-behav-scireports-supplementary-material/AS2004_up.txt]

-0.92371	-0.27139	-0.34712	-0.38383	-0.92356	-0.24834	-0.64732	-0.40952	-0.080523	-0.9264	-0.072817	-1.2395	-1.851	-0.6371	0.25678	-0.93676	-0.47993	-2.0959	-0.64412	-0.23604	0.075215	-0.15493	-1.6081
-1.0847	-0.42147	-0.32609	-0.42029	-0.88788	-0.29956	-0.68603	-0.080573	-0.14341	-0.81579	-0.081955	-1.0167	-1.7948	-0.59805	0.14188	-0.81509	-0.38757	-1.8912	-0.61797	-0.1532	0.0037133	-0.28686	-1.5238
-1.1277	-0.51246	-0.41196	-0.50919	-0.81229	-0.33092	-0.65526	-0.24565	-0.13468	-0.74373	0.045291	-0.90166	-1.7289	-0.51892	0.037303	-0.64388	-0.34297	-1.756	-0.59186	-0.22358	0.013985	-0.24114	-1.407
-0.99242	-0.35827	-0.42959	-0.56121	-0.81284	-0.33349	-0.61201	-0.3332	-0.17427	-0.70474	0.070758	-0.84163	-1.6652	-0.51896	-0.021241	-0.73426	-0.351	-1.7203	-0.56579	-0.32567	0.060393	-0.295	-1.3265
-1.0377	-0.24364	-0.39306	-0.5252	-0.7909	-0.35602	-0.55469	-0.29504	-0.1539	-0.67323	-0.17336	-0.78618	-1.6596	-0.49873	0.029419	-0.81128	-0.31825	-1.6469	-0.53976	-0.30384	0.037984	-0.11247	-1.1735
-1.025	-0.29877	-0.37733	-0.52498	-0.79338	-0.42564	-0.60995	-0.13673	-0.21117	-0.53614	0.11138	-0.66882	-1.5773	-0.47809	0.13266	-0.8337	-0.37013	-1.5063	-0.51376	-0.28203	-0.025638	-0.039502	-1.1631
-0.9852	-0.34847	-0.33388	-0.56946	-0.67644	-0.46774	-0.61454	-0.12938	-0.2617	-0.39903	-0.023161	-0.54512	-1.5077	-0.56924	0.20977	-0.89912	-0.3599	-1.343	-0.48781	-0.26025	-0.05368	-0.25427	-1.1181
-0.9501	-0.27109	-0.27033	-0.56053	-0.58118	-0.44574	-0.63136	-0.1794	-0.18064	-0.32257	-0.00018767	-0.44406	-1.459	-0.68078	0.34587	-0.94067	-0.29954	-1.2417	-0.46189	-0.2385	-0.093855	-0.21917	-1.0474
-0.83725	-0.18939	-0.20925	-0.62632	-0.65504	-0.35132	-0.72125	-0.17673	-0.25478	-0.30059	-0.065434	-0.41999	-1.4133	-0.66741	0.48699	-0.86312	-0.24866	-1.2201	-0.43602	-0.21678	-0.12624	-0.035855	-0.98219
-0.71079	-0.18466	-0.16856	-0.68111	-0.6989	-0.27986	-0.7392	-0.30705	-0.35084	-0.39441	-0.097526	-0.39526	-1.4511	-0.63975	0.3542	-0.68064	-0.2384	-1.2417	-0.41018	-0.19508	-0.10263	-0.18528	-0.91237
-0.52709	-0.17993	-0.11463	-0.58619	-0.6852	-0.25826	-0.61169	-0.18621	-0.33936	-0.41355	0.093116	-0.38227	-1.4666	-0.5837	0.15577	-0.56656	-0.27684	-1.0888	-0.38438	-0.17341	-0.034574	-0.11606	-0.96197
-0.39413	-0.17521	-0.072036	-0.54146	-0.63613	-0.25565	-0.45778	-0.14085	-0.47646	-0.30786	-0.57768	-0.30272	-1.3773	-0.47347	0.11917	-0.43848	-0.30735	-1.0713	-0.35862	-0.15177	0.050935	-0.30968	-0.94014
-0.27614	-0.17048	-0.04481	-0.50381	-0.61807	-0.23488	-0.42813	-0.13537	-0.34555	-0.17882	-0.02243	-0.23173	-1.4248	-0.41782	-0.0050179	-0.33553	-0.27517	-0.97772	-0.3329	-0.13016	0.053287	-0.31983	-0.91477
-0.2453	-0.16576	0.01584	-0.35131	-0.62511	-0.21496	-0.47599	-0.1622	-0.39139	-0.14971	-0.40032	-0.22455	-1.496	-0.29409	-0.084455	-0.25441	-0.25441	-0.91092	-0.30721	-0.10857	0.10546	-0.24513	-0.8963
-0.17409	-0.16103	0.10854	-0.23742	-0.59497	-0.24407	-0.41734	-0.24539	-0.67948	-0.027178	-0.21079	-0.36369	-1.4504	-0.27158	-0.24235	-0.19156	-0.21444	-0.89176	-0.28156	-0.087008	0.17826	-0.32318	-0.96213
-0.1567	-0.15631	0.15263	-0.26756	-0.48923	-0.28023	-0.33635	-0.16438	-0.74684	-0.037757	-0.18357	-0.45077	-1.5001	-0.27672	-0.14934	-0.28385	-0.27465	-0.8014	-0.25596	-0.065474	0.13066	-0.29827	-0.90607
-0.15685	-0.15159	0.13761	-0.16372	-0.38874	-0.32459	-0.30436	-0.22426	-0.76619	-0.038739	-0.14053	-0.45276	-1.5482	-0.28375	-0.10542	-0.36184	-0.28732	-0.68491	-0.23038	-0.043967	0.12577	-0.2754	-0.82189
-0.24984	-0.14688	0.11233	-0.14363	-0.37911	-0.29817	-0.25315	-0.32837	-0.38888	0.019721	-0.13853	-0.37827	-1.4662	-0.36313	-0.014509	-0.33087	-0.24049	-0.66246	-0.20485	-0.031823	0.11218	-0.18401	-0.65768
-0.3494	-0.14216	0.079883	-0.23451	-0.31346	-0.15621	-0.26918	-0.26513	-0.36666	0.14631	-0.14492	-0.30586	-1.35	-0.16091	0.045532	-0.27832	-0.14079	-0.56384	-0.12868	-0.079551	0.066011	-0.2472	-0.63957
-0.36329	-0.13744	0.028393	-0.18979	-0.3419	-0.041715	-0.31843	-0.18257	-0.24299	0.26981	-0.13392	-0.18211	-1.1539	-0.010096	0.040496	-0.26325	-0.088533	-0.43697	-0.24612	-0.093511	0.03031	-0.10459	-0.62361
-0.2923	-0.13273	0.0062435	-0.083783	-0.33327	-0.020096	-0.26742	-0.19891	-0.24391	0.23356	-0.089203	-0.18396	-1.0654	0.024794	0.10954	-0.31361	-0.048526	-0.44772	-0.13098	0.0852	-0.042728	-0.074956	-0.69137
-0.24171	-0.12802	0.052689	0.016806	-0.26551	-0.012578	-0.25375	-0.10305	-0.19115	0.17105	-0.09343	-0.1852	-1.0049	0.089983	0.065269	-0.29708	-0.065147	-0.52291	-0.13699	0.19992	-0.087237	-0.025626	-0.6437
-0.23624	-0.1233	0.12729	0.14351	-0.32793	-0.021584	-0.2479	0.10171	-0.37768	0.094574	0.052589	-0.19663	-0.86084	0.093255	0.085608	-0.20439	-0.046483	-0.50717	-0.088239	0.12312	-0.063845	-0.11164	-0.5505
-0.11103	-0.11859	0.15579	0.079827	-0.30324	-0.017017	-0.25824	-0.027251	-0.36731	0.047967	-0.024074	-0.16791	-0.77013	0.092333	0.13252	-0.093389	-0.025988	-0.41825	-0.19564	0.0376	-0.035478	-0.061453	-0.41092
-0.045034	-0.11388	0.17946	0.066076	-0.17837	0.038099	-0.36515	0.12421	-0.36737	-0.0015936	0.00044344	-0.1037	-0.66515	0.17083	0.12831	-0.024535	-0.066652	-0.30874	-0.33429	-0.092651	-0.034349	0.11102	-0.34938
-0.084886	-0.10918	0.22203	0.088713	-0.23873	0.075116	-0.46137	0.04863	-0.31689	0.038088	-0.026863	-0.066989	-0.61126	0.19502	0.17169	-0.0011196	-0.14595	-0.15778	-0.21813	-0.099232	-0.0094796	-0.071667	-0.33323
-0.16621	-0.10447	0.19599	0.012323	-0.070064	0.07227	-0.43074	0.041486	-0.087539	0.076397	-0.11036	-0.020869	-0.51071	0.12938	0.23894	-0.072197	-0.12983	-0.15323	-0.25364	-0.0090256	-0.038175	0.038812	-0.27969
-0.21947	-0.099763	0.10532	0.0011336	-0.032523	0.0034336	-0.18444	0.038921	0.098835	0.081817	0.10768	-0.069219	-0.32355	0.09115	0.14795	-0.12088	0.0051236	-0.17534	-0.059172	-0.0090707	-0.070964	-0.014503	-0.25002
-0.11971	-0.029041	-0.00067566	-0.034991	-0.004825	-0.011188	-0.036039	0.03365	0.18495	0.046635	0.042407	-0.053795	-0.13726	0.052313	0.043098	-0.030168	0.023445	-0.13359	-0.010794	-0.041544	-0.073217	-0.051669	-0.12147
0	0	0	0	0	0	0	0	0	0	0	0	0	0	0	0	0	0	0	0	0	0	0
0.15861	-0.12103	0.10364	0.04286	-0.11001	-0.020448	-0.082106	0.14889	-0.061664	-0.013225	-0.040297	0.019483	0.053635	-0.072508	0.027741	-0.011625	0.13468	0.10505	0.0088268	-0.016366	0.026947	-0.017672	0.049344
0.20599	-0.17365	0.10253	0.11945	-0.0071035	-0.0433	-0.11302	-0.14338	-0.19326	-0.11707	-0.019352	0.057456	0.05931	-0.14611	-0.020004	0.033217	0.13897	0.13877	0.017649	-0.18877	0.036533	0.026709	0.19719
0.1411	-0.22665	0.034497	0.14072	0.020832	-0.086458	-0.045803	-0.015833	-0.15746	-0.066739	-0.10622	0.10651	0.064326	-0.027641	-0.0016038	0.031508	0.094265	0.24895	0.026467	-0.10084	0.11046	-0.15289	0.22362
0.049677	-0.1772	0.054282	0.29964	-0.081856	-0.11223	-0.082458	0.14589	-0.25361	-0.041071	-0.041758	0.17688	0.064461	-0.070417	-0.098691	0.047286	0.015102	0.29415	0.03528	-0.13969	0.11627	0.064264	0.24283
-0.035948	-0.20988	0.13159	0.40266	0.033728	-0.11987	-0.16774	0.07375	-0.42068	-0.038744	-0.11468	0.22806	0.077502	-0.19939	-0.03505	0.092597	-0.0098186	0.29584	0.044089	-0.29045	0.12	0.21442	0.2794
-0.14821	-0.31885	0.17348	0.14	0.10748	-0.049678	-0.18656	0.073036	-0.33661	-0.056281	-0.055445	0.23625	0.080772	-0.1847	-0.07056	0.15303	-0.01976	0.31527	0.052894	-0.23321	0.1386	0.2162	0.39463
-0.13896	-0.32854	0.15881	0.028129	0.077328	0.0087172	-0.11585	0.069573	-0.13132	-0.13883	-0.07126	0.16867	0.065579	-0.16568	-0.02837	0.21077	0.12235	0.36824	0.061694	-0.097168	0.25946	0.18163	0.48204
-0.089035	-0.25467	0.21918	-0.0018871	0.11586	0.04454	-0.19644	0.013377	-0.030712	-0.13623	-0.11409	0.13068	-0.021001	-0.032831	0.046172	0.23908	0.044435	0.46171	0.070489	-0.10032	0.34224	0.1945	0.55034
-0.028422	-0.20568	0.2249	-0.04394	-0.030829	0.042422	-0.23663	0.00027749	-0.18607	-0.071056	-0.29894	0.14613	-0.14193	0.014252	0.079076	0.30327	0.0206	0.51096	0.07928	-0.10347	0.40516	0.18744	0.4556
0.075903	-0.14131	0.13425	0.073117	-0.28929	0.038801	-0.20668	-0.15593	-0.17332	-0.052754	-0.28238	0.16395	-0.16584	-0.20241	0.16327	0.34109	0.096757	0.49769	0.088067	-0.10663	0.47315	0.19502	0.54892
0.098695	-0.0011313	0.14875	0.053697	-0.32858	0.033963	-0.19821	-0.17415	-0.15723	-0.13978	-0.11262	0.14253	-0.20129	-0.15966	0.21595	0.37314	0.081277	0.38609	0.096849	-0.10978	0.53476	0.19983	0.53412
0.14387	0.09985	0.247	-0.086135	-0.32456	0.080447	-0.20715	-0.074915	-0.035257	-0.17324	-0.16299	0.21244	-0.257	-0.15117	0.31313	0.39106	0.1698	0.32621	0.10563	-0.11294	0.51155	0.25516	0.54195
0.16249	0.099874	0.38952	0.25389	-0.42207	0.22908	-0.13313	-0.22259	-0.16584	-0.17181	-0.010284	0.2878	-0.25343	-0.088939	0.37768	0.34867	0.18446	0.34338	0.1144	-0.11609	0.51064	0.42644	0.53502
0.23444	0.010142	0.52595	0.27856	-0.47318	0.0033437	-0.12286	-0.074536	-0.024446	-0.12752	-0.057825	0.31737	-0.29735	-0.018758	0.33595	0.29968	0.19766	0.28773	0.12317	-0.11925	0.51265	0.55644	0.52031
0.28761	-0.005374	0.61082	0.239	-0.47878	-0.01041	-0.044786	-0.1853	-0.17333	-0.1469	-0.067237	0.32626	-0.36886	0.02545	0.33039	0.298	0.18476	0.2733	0.13193	-0.12241	0.50322	0.52284	0.60636
0.19539	-0.066293	0.63403	0.43968	-0.34599	-0.021619	0.033153	-0.16587	0.10189	-0.20664	0.0771	0.30752	-0.31737	0.08988	0.30581	0.33325	0.12675	0.28176	0.14069	-0.12557	0.48729	0.47702	0.71675
0.13776	-0.13143	0.59256	0.51153	-0.32967	0.068714	-0.0025541	-0.20628	0.025448	-0.20576	-0.19388	0.23	-0.2382	0.019713	0.27253	0.38682	0.42828	0.28249	0.14945	-0.12872	0.48342	0.35035	0.68229
0.041274	-0.15241	0.55867	0.47122	-0.31653	0.12656	-0.032122	-0.20944	-0.050123	-0.11112	-0.10306	0.16996	-0.22912	0.017566	0.11237	0.40912	0.28514	0.35635	0.18031	-0.13188	0.4824	0.36166	0.76898
0.00066098	-0.12536	0.57809	0.64916	-0.19836	0.12	-0.024297	-0.2126	0.21495	-0.049622	-0.078544	0.18843	-0.207	-0.0076691	0.14702	0.35034	0.2179	0.23091	-0.11239	-0.13504	0.5227	0.3437	0.76328
0.013431	-0.1008	0.53918	0.4785	-0.1657	0.071152	-0.076094	-0.21577	0.13503	0.0029048	-0.032335	0.2545	-0.24173	-0.048912	0.11393	0.26377	0.42134	0.2407	0.085204	-0.1382	0.51962	0.29313	0.76684
0.011568	-0.14746	0.41972	0.58818	0.16618	0.062587	-0.057117	-0.21893	-0.03132	0.0020317	0.039473	0.2939	-0.29829	0.018612	0.21792	0.22338	0.23028	0.55834	0.0096419	-0.14136	0.52557	0.36221	0.75072
-0.069352	-0.16218	0.30192	0.75971	-0.16032	0.082123	-0.087456	-0.22209	-0.05678	-0.10802	-0.01613	0.30304	-0.31888	-0.075539	0.19904	0.23898	0.11475	0.43982	-0.066043	-0.14452	0.54888	0.41913	0.74311
-0.16741	-0.19566	0.27635	0.63092	-0.055283	0.10583	-0.14344	-0.22526	-0.012554	-0.26435	-0.20542	0.31219	-0.26767	0.053987	0.19345	0.33163	0.2031	0.54832	0.088018	-0.16314	0.59637	0.56164	0.85899
-0.21797	-0.25653	0.28186	0.72569	0.097845	0.12125	-0.22139	-0.22842	-0.034621	-0.24316	-0.024567	0.25372	-0.27656	-0.020661	0.16462	0.41275	0.10615	0.53323	0.065386	-0.11192	0.61198	0.5236	0.9415
-0.24024	-0.26378	0.33242	0.71721	0.069569	0.10076	-0.25315	-0.23159	-0.16568	-0.13584	0.058085	0.17087	-0.31105	-0.095807	0.14713	0.47639	0.1341	0.6876	-0.056357	0.050229	0.60572	0.48022	0.9792
-0.29195	-0.24101	0.48545	0.31363	0.055	0.046549	-0.2032	-0.23475	-0.15297	-0.044552	-0.027294	0.18574	-0.31762	-0.09004	0.020604	0.51178	0.16538	0.7341	0.12752	0.14348	0.53669	0.36837	0.99465
-0.30813	-0.17872	0.50056	0.41155	0.095389	0.050182	-0.13122	-0.23792	-0.12827	0.031255	-0.072152	0.19109	-0.37584	-0.04863	0.10108	0.50819	0.1462	0.76534	0.059198	0.12877	0.50573	0.48384	1.0783
-0.32623	-0.21062	0.44095	0.49503	0.10273	0.099164	-0.046912	-0.24109	-0.12792	0.045287	-0.10245	0.20058	-0.40246	-0.036615	0.054227	0.51117	0.056808	0.77225	0.054734	0.15742	0.49827	0.29962	1.1212
-0.34865	-0.22469	0.45554	0.5781	0.26854	0.11139	-0.031239	-0.24426	-0.026719	-0.052665	-0.17777	0.20767	-0.42324	0.015602	0.22785	0.47327	0.069943	0.78867	-0.21337	0.21029	0.46305	0.3471	1.0385
-0.34531	-0.13181	0.46773	0.52296	0.16563	0.17672	-0.054918	-0.24742	-0.096466	-0.10286	-0.019302	0.21545	-0.49299	0.014752	0.093781	0.39072	0.020236	0.8081	-0.13105	0.17025	0.43667	0.34787	0.95581
-0.22997	0.026653	0.50335	0.34482	0.10553	0.1684	-0.10142	-0.25059	-0.18748	-0.12588	0.097729	0.26581	-0.54549	0.062582	0.087595	0.35932	0.43887	0.89796	-0.08829	0.13171	0.48445	0.33117	0.9035
-0.18844	0.0077288	0.5282	0.33122	0.17425	0.13756	-0.08684	-0.26912	-0.1005	-0.14717	0.18763	0.32073	-0.56896	0.12238	-0.007511	0.39609	0.33524	0.87879	0.12672	0.1545	0.51335	0.33689	0.8949
-0.29837	-0.075981	0.52754	0.33801	0.19538	0.10267	0.0058347	-0.37747	0.023648	-0.15502	0.18034	0.33205	-0.59184	0.1184	0.014978	0.44799	0.23121	0.89419	0.022758	0.24356	0.48602	0.29307	0.89263
-0.431	-0.21039	0.54492	0.43126	0.14377	0.093407	-0.034607	-0.38455	-0.020445	-0.17204	0.21097	0.27914	-0.65966	0.15414	0.08306	0.46544	0.27543	0.91194	0.098483	0.24978	0.49013	0.43963	0.94894
-0.42725	-0.23147	0.57114	0.39321	0.070615	0.077869	-0.17505	-0.56542	0.076761	-0.16243	0.11941	0.21065	-0.62757	0.19419	0.1902	0.47168	0.25853	0.8814	-0.083498	0.30857	0.42876	0.42801	0.98735
-0.49553	-0.1726	0.5752	0.30616	0.051217	0.024097	-0.24815	-0.66889	-0.0012789	-0.18098	0.0003367	0.17517	-0.68062	0.14011	0.13774	0.46337	0.13823	0.80858	-0.029274	0.38843	0.30323	0.46129	1.0359
-0.51098	-0.15157	0.59364	0.25712	0.035203	-0.061505	-0.17363	-0.67906	0.054295	-0.12615	-0.010012	0.14854	-0.71591	0.14606	0.094193	0.40399	0.022348	0.84727	-0.0057975	0.31336	0.22135	0.51424	0.97726
-0.40983	0.05566	0.60838	0.22852	0.10176	-0.11991	-0.084466	-0.81971	0.028428	-0.085392	-0.11732	0.079727	-0.72546	0.17941	0.10319	0.4125	0.23529	0.8293	0.057023	0.31621	0.18148	0.47386	0.96467
-0.3542	0.147	0.62613	0.18378	0.16902	-0.11695	-0.049878	-0.5719	-0.081501	-0.054487	-0.07757	0.11123	-0.76057	0.20228	0.22926	0.44417	0.10255	0.82369	0.064881	0.29258	0.16745	0.40253	0.95142
-0.33982	0.084659	0.75312	0.22174	0.18134	-0.19028	-0.08328	-0.99027	-0.038755	-0.013962	-0.054977	0.15211	-0.72694	0.28752	0.18659	0.41903	-0.037532	0.80674	0.028781	0.28081	0.20563	0.49295	0.9736
-0.35622	0.10117	0.86656	0.23507	-0.04226	-0.31542	-0.10373	-0.5554	-0.0573	-0.004086	-0.00051311	0.16504	-0.66275	0.2905	0.23265	0.42342	0.028088	0.78083	0.066071	0.26896	0.18089	0.30598	0.9691
-0.40003	-0.01614	0.82117	0.34798	-0.10489	-0.3911	-0.07113	-0.64549	-0.047448	-0.053101	0.058576	0.16043	-0.56968	0.1155	0.13682	0.43975	0.077122	0.70877	-0.070805	0.19375	0.1557	0.40355	0.98223
-0.40202	-0.13663	0.74157	0.47682	-0.15953	-0.44541	-0.099161	-0.55917	0.015797	-0.012318	0.034068	0.1538	-0.49002	0.11994	0.17033	0.49256	0.09659	0.62083	-0.065486	0.10061	0.15792	0.36974	0.96961
-0.3846	-0.1026	0.75698	0.51409	-0.098742	-0.42451	-0.10301	-0.65597	-0.077667	-0.051819	-0.0076278	0.16335	-0.45608	0.25397	0.13888	0.47914	0.11604	0.58782	-0.13367	0.10723	0.22902	0.36637	1.0061
-0.37941	-0.060094	0.79438	0.44481	-0.092618	-0.34817	-0.12383	-0.60067	-0.07678	-0.035599	-0.11615	0.23128	-0.41109	0.29563	0.15136	0.4237	0.13546	0.59543	-0.050067	0.1651	0.2202	0.14173	0.92398
-0.40277	-0.064369	0.81744	0.38695	-0.11988	-0.28653	-0.10728	-0.67406	-0.2307	-0.083991	-0.23346	0.24411	-0.40102	0.17113	0.0041649	0.42388	0.15486	0.62727	-0.27127	0.21874	0.29159	-0.01179	0.83739
-0.41048	0.0021989	0.81108	0.46031	-0.13944	-0.345	-0.14062	-0.49404	-0.24761	-0.2014	-0.24818	0.2542	-0.40684	0.15587	0.085132	0.43502	0.17424	0.62927	-0.18529	0.31474	0.31998	-0.030169	0.94685
-0.46951	0.03931	0.81904	0.55298	-0.27813	-0.40876	-0.085837	-0.40984	-0.24539	-0.28079	-0.21366	0.21382	-0.45057	0.12443	-0.00085279	0.39945	0.1936	0.62283	-0.018075	0.31914	0.27181	0.089043	0.8697
-0.49558	0.0083205	0.8517	0.60239	-0.3641	-0.42901	0.061123	-0.30938	-0.024622	-0.32011	-0.15586	0.20183	-0.41932	0.040388	0.15863	0.30112	0.21294	0.57224	0.069629	0.19765	0.20654	0.11302	0.86346
-0.43123	0.11735	0.86002	0.59606	-0.42665	-0.39418	0.037663	-0.48272	-0.21139	-0.31219	-0.15108	0.19657	-0.347	0.13384	0.2171	0.28313	0.23226	0.59125	0.091608	0.1096	0.19959	0.080498	0.81689
-0.40556	0.16838	0.87885	0.5378	-0.33239	-0.35004	0.031723	-0.56589	-0.37712	-0.25918	-0.28118	0.19162	-0.34954	0.090426	0.11089	0.31067	0.25155	0.58406	0.078706	0.013986	0.21364	0.087349	0.73204
-0.33266	0.1626	0.90577	0.49279	-0.37256	-0.31963	-0.032689	-0.64185	-0.18106	-0.17344	-0.24839	0.20189	-0.37504	0.073084	0.09022	0.25981	0.27083	0.62484	0.027271	-0.018677	0.22953	0.15919	0.8246
-0.3237	0.18082	0.88263	0.53734	-0.35732	-0.28453	-0.13733	-0.76283	0.0040228	-0.14291	-0.19917	0.206	-0.4271	0.045488	0.052035	0.17024	0.29008	0.67662	0.0013815	0.076641	0.15915	0.14252	0.82227
-0.35166	0.1339	0.87452	0.58177	-0.46565	-0.25812	-0.1466	-0.84714	0.034383	-0.13752	-0.34358	0.19932	-0.44263	0.18694	0.011352	0.13512	0.30931	0.66219	0.099478	0.19634	0.18943	0.098379	0.88911
-0.47644	0.092438	0.91271	0.6261	-0.43853	-0.23773	-0.16375	-0.84404	-0.081767	-0.12418	-0.33435	0.20884	-0.48792	0.047009	-0.011404	0.15234	0.32852	0.67465	0.075617	0.29432	0.25391	0.10414	0.92474
-0.47952	0.11149	0.98556	0.67031	-0.39071	-0.2339	-0.20866	-0.80746	-0.10403	-0.11438	-0.17857	0.25507	-0.59119	0.14049	-0.11066	0.18744	0.34771	0.71686	0.026146	0.24722	0.22598	0.13737	0.97466
-0.43185	0.12028	1.0538	0.71441	-0.35045	-0.27279	-0.20392	-0.7382	-0.02936	-0.13843	-0.1087	0.25039	-0.64945	0.26635	0.15115	0.19235	0.36687	0.76692	0.075926	0.14219	0.27645	0.1928	0.99434
-0.3754	0.090665	1.0589	0.77681	-0.30718	-0.27073	-0.20617	-0.78544	-0.067548	-0.23024	0.030616	0.28728	-0.66805	0.26381	0.066997	0.19969	0.38602	0.78969	0.14071	0.15077	0.27915	0.16082	0.91062
-0.48982	0.083004	1.0211	0.81566	-0.22961	-0.22985	-0.28032	-0.78591	-0.040214	-0.15676	0.052827	0.32852	-0.64447	0.36116	0.15122	0.25631	0.40514	0.81477	0.13588	0.068812	0.11815	0.17306	0.85439
-0.69287	0.12674	0.96452	0.74451	-0.2421	-0.24487	-0.23073	-0.78638	0.026388	-0.1118	0.0138	0.29679	-0.64828	0.35806	0.064133	0.32633	0.42424	0.85219	0.25123	0.1695	0.066869	0.1853	0.82383
-0.73037	0.24266	0.98765	0.68509	-0.19262	-0.30566	-0.1885	-0.78686	-0.05082	-0.078307	-0.17373	0.27966	-0.7195	0.34257	0.0064963	0.3777	0.44333	0.82501	0.14961	0.27468	0.071394	0.19752	0.84516
-0.63869	0.32567	1.0743	0.67042	-0.083804	-0.34566	-0.30429	-0.78733	0.004148	-0.086138	-0.28527	0.24436	-0.75863	0.46813	-0.020921	0.43776	0.46239	0.83599	0.18285	0.20697	0.026341	0.20974	0.8769
-0.59776	0.23363	1.0888	0.60149	-0.089649	-0.38183	-0.074528	-0.7878	0.046017	-0.13495	-0.14818	0.20152	-0.73315	0.42544	0.038078	0.45016	0.48143	0.90379	0.27965	0.29264	-0.084561	0.22194	0.98126
-0.46961	0.16147	1.0268	0.56095	-0.21201	-0.36303	-0.040348	-0.78827	0.025526	-0.17215	-0.066976	0.25609	-0.76738	0.26069	0.14025	0.41822	0.50045	0.93473	0.23225	0.4037	-0.059556	0.23414	1.1087
-0.45085	0.079505	0.94374	0.55705	-0.16139	-0.36155	-0.074399	-0.78874	-0.069089	-0.20673	0.041984	0.3011	-0.68976	0.13761	0.16188	0.4161	0.51945	0.94908	0.25089	0.36852	0.012579	0.24633	1.2193
-0.37422	-0.019902	0.92255	0.56309	-0.10565	-0.29118	0.01319	-0.78922	-0.10978	-0.17311	0.063848	0.34592	-0.64173	0.26385	0.16247	0.37556	0.53842	1.0055	0.063888	0.23917	-0.052389	0.24352	1.1079
-0.37522	-0.0072496	0.93689	0.51506	-0.17093	-0.24159	0.0134	-0.78969	-0.028221	-0.027416	-0.021092	0.34518	-0.66387	0.31668	-0.041749	0.31595	0.55738	1.0373	0.17067	0.21155	-0.11057	0.19698	1.0648
-0.30231	0.077791	0.92522	0.40008	-0.11945	-0.18198	-0.032059	-0.79016	-0.034987	-0.011834	-0.031919	0.34808	-0.65021	0.42719	-0.12845	0.29874	0.57632	1.0151	-0.064234	0.096815	-0.084383	0.10862	0.98605
-0.19375	0.08494	0.94859	0.28854	-0.13276	-0.050694	-0.061964	-0.79242	-0.097389	-0.033341	-0.17742	0.28793	-0.66825	0.39524	-0.16807	0.32649	0.59523	1.0021	-0.039808	0.061831	-0.11169	-0.11178	0.94027
-0.16845	0.054298	0.99586	0.29995	-0.15437	-0.052201	-0.020738	-0.80178	-0.11271	-0.1094	-0.076581	0.22262	-0.67851	0.27269	-0.19264	0.37938	0.61412	1.0573	-0.06248	0.22642	-0.11803	0.010337	0.92271
-0.07491	0.10905	1.0336	0.39713	-0.24869	-0.09559	-0.041857	-0.75219	-0.13135	-0.13943	-0.053575	0.17683	-0.68494	0.27867	-0.10389	0.38873	0.633	1.0524	-0.029011	0.2472	-0.031906	0.052683	0.9893
-0.076235	0.12532	0.96026	0.67316	-0.38932	-0.066372	-0.096289	-0.5873	-0.14501	-0.25932	-0.10713	0.17172	-0.74838	0.28013	-0.086063	0.36739	0.65185	1.0935	-0.181	0.2069	-0.053048	0.24601	1.0222
0.18087	0.037383	0.84861	0.74083	-0.50371	-0.1081	-0.12138	-0.60351	-0.20716	-0.32895	-0.062741	0.21905	-0.7661	0.28159	-0.14306	0.33565	0.56529	1.0872	-0.074644	0.1326	-0.13256	0.37787	1.0083
0.057906	6.2569e-05	0.85052	0.63861	-0.41615	-0.16226	-0.12784	-0.49561	-0.23803	-0.3125	-0.041481	0.28628	-0.74796	0.28305	0.10544	0.21551	0.61108	1.0761	-0.060245	0.18214	-0.17939	0.24999	1.0886
NaN	0.047345	0.94199	0.64196	-0.40241	-0.12449	-0.11311	-0.36143	-0.2053	-0.29835	-0.097126	0.36168	-0.69175	0.28451	-0.0047614	0.12844	0.82063	1.0555	-0.24567	0.24239	-0.2014	0.29333	1.2144
NaN	0.047955	0.96287	0.53657	-0.41357	-0.079105	-0.1692	-0.37185	-0.17606	-0.26392	-0.097418	0.38295	-0.67512	0.28597	0.1005	0.15031	0.78461	1.1328	-0.080815	0.15274	-0.22943	0.27282	1.2771
NaN	-0.014226	0.85503	0.80079	-0.34451	-0.094388	-0.12902	-0.39648	-0.19124	-0.30381	-0.15554	0.37381	-0.69229	0.28743	0.012929	0.18286	0.72998	1.1086	0.032726	NaN	-0.23578	0.25234	1.3473
NaN	-0.040821	0.80112	0.88459	-0.24599	-0.22066	-0.17309	-0.56322	-0.2229	-0.38609	-0.25683	0.36544	-0.7195	0.28889	0.085327	0.22108	0.68578	1.079	0.21361	NaN	-0.34016	0.42092	1.3776
NaN	-0.0041553	0.82954	0.79347	-0.23139	-0.16084	-0.30718	-0.46827	-0.099867	-0.31656	-0.010437	0.34943	-0.66077	0.28936	0.023891	0.20482	0.59373	1.0208	0.16334	NaN	-0.43261	0.31604	1.3431
NaN	-0.005478	0.80506	0.82098	-0.32026	-0.2355	-0.14652	-0.48549	-0.077154	-0.30843	-0.010198	0.35609	-0.76022	0.30778	0.033021	0.1628	0.54973	0.93885	-0.00038927	NaN	-0.46117	0.23353	1.3467
