# Supplementary material for: Timing variability of sensorimotor integration during vocalization in individuals who stutter
Source: Sci Rep. 2018 Nov 5;8:16340. doi: 10.1038/s41598-018-34517-1 (PMC6218511; doi:10.1038/s41598-018-34517-1)
Supplement: Supplementary file 2 — Dataset 1 [file 41598_2018_34517_MOESM2_ESM.zip › compens-stutt-behav-scireports-supplementary-material/AS2005_control.txt]

-0.25387	-0.55894	-0.45173	-0.04964	-0.17266	-0.093609	-0.083345	-0.26564	-0.086239	0.1239	-0.23381	-0.12005	-0.082752	-0.45594	-0.48187	-0.22707	-0.30431	-0.080871	-0.28487	-0.37326	NaN	-0.043756	-0.24941	-0.20322	0.11153	0.47929
-0.18706	-0.56268	-0.40252	-0.07123	-0.21875	-0.05644	-0.050415	-0.19287	-0.10418	0.17062	-0.17416	-0.1115	-0.041654	-0.39493	-0.43978	-0.11795	-0.21027	-0.017478	-0.35444	-0.38472	-0.21188	-0.093743	-0.2474	-0.27672	0.21744	0.40617
-0.13468	-0.57288	-0.58968	0.049167	-0.28273	-0.0012489	-0.022825	-0.23137	-0.13519	0.17741	-0.17101	-0.11626	0.036094	-0.44942	-0.38853	-0.07079	-0.16272	0.0054034	-0.31265	-0.3457	-0.25408	-0.15228	-0.22634	-0.29973	0.26501	0.34287
-0.13831	-0.57873	-0.71458	0.083799	-0.32217	0.011479	-0.04615	-0.22326	-0.15896	0.1811	-0.18398	-0.14304	0.016273	-0.49904	-0.33288	-0.047302	-0.17528	-0.021571	-0.32918	-0.39313	-0.23426	-0.23631	-0.25473	-0.35252	0.25463	0.31472
-0.20335	-0.58438	-0.82638	0.084734	-0.25569	-0.0093495	-0.072853	-0.13973	-0.22569	0.21369	-0.1856	-0.11181	0.046807	-0.49749	-0.30896	-0.026764	-0.21006	-0.032905	-0.35298	-0.30815	-0.19372	-0.28996	-0.22463	-0.47496	0.17859	0.31628
-0.20642	-0.53716	-0.88447	0.10689	-0.15276	0.06829	-0.061424	-0.022235	-0.24937	0.15201	-0.19548	-0.10962	0.08315	-0.45087	-0.26332	-0.12329	-0.23872	-0.035672	-0.42354	-0.30048	-0.011418	-0.28806	-0.20646	-0.48829	0.071852	0.28418
-0.092228	-0.41686	-0.79165	0.13843	-0.13638	0.14552	0.025323	-0.0039007	-0.27196	0.12699	-0.25094	-0.077657	0.06312	-0.36063	-0.20991	-0.15106	-0.23453	0.0029826	-0.3918	-0.3708	-0.032925	-0.37476	-0.12169	-0.45856	0.077686	0.36147
-0.028162	-0.424	-0.60682	0.18847	-0.13673	0.158	0.11554	0.035858	-0.23592	0.14958	-0.27355	-0.0053241	0.063806	-0.24454	-0.1726	-0.11483	-0.1948	0.043326	-0.24664	-0.43224	0.025928	-0.43236	-0.12136	-0.47502	0.093587	0.4178
-0.0093225	-0.46689	-0.44872	0.089553	-0.11251	0.15041	0.11623	0.11417	-0.14296	0.10729	-0.28084	0.00092821	0.037192	-0.22277	-0.1609	-0.090521	-0.18034	0.071077	-0.28264	-0.43233	0.0064765	-0.38541	-0.17096	-0.53313	0.14881	0.50185
0.021041	-0.44821	-0.28242	0.042831	-0.15622	0.13312	0.12923	0.17981	-0.056386	0.022225	-0.23575	0.016607	-0.023195	-0.15768	-0.15297	-0.10541	-0.17332	0.085839	-0.26031	-0.50574	-0.016164	-0.30713	-0.066407	-0.59331	0.082882	0.49248
0.03834	-0.40922	-0.18809	0.069599	-0.15511	0.1139	0.13329	0.15581	-0.058571	0.0024964	-0.18778	0.070106	-0.030972	-0.1427	-0.12547	-0.084791	-0.16023	0.071607	-0.20842	-0.41002	-0.00572	-0.26568	-0.038174	-0.58383	0.12304	0.53642
0.005194	-0.46861	-0.12058	0.061974	-0.12341	0.059439	0.10308	0.16828	-0.10271	0.020871	-0.1517	0.097719	-0.024955	-0.15389	-0.10261	-0.12994	-0.17441	0.07798	-0.20918	-0.40673	0.024329	-0.27223	-0.080987	-0.59918	0.080928	0.48508
-0.06879	-0.55525	-0.079375	0.083452	-0.19214	0.087957	0.10434	0.1079	-0.16882	0.022046	-0.14302	0.18129	0.016457	-0.15942	-0.074967	-0.16181	-0.19983	0.046018	-0.16672	-0.39009	0.08056	-0.2151	0.000829	-0.58862	0.076007	0.47602
-0.11947	-0.50631	-0.045201	0.097249	-0.26586	0.12688	0.10852	0.024597	-0.17842	0.078325	-0.12756	0.2064	0.010518	-0.1793	-0.050901	-0.10441	-0.2512	0.025186	-0.16243	-0.35652	0.1691	-0.1155	-0.049424	-0.58655	0.060871	0.4585
-0.14586	-0.42811	-0.019253	0.11388	-0.30761	0.098243	0.08952	0.02937	-0.15901	0.10066	-0.12778	0.15393	-0.014661	-0.17432	-0.033597	-0.077411	-0.29107	0.02398	-0.21471	-0.29112	0.19645	-0.082349	-0.094389	-0.58502	0.0031831	0.40182
-0.11312	-0.41564	0.009299	0.098477	-0.28316	0.038944	0.064899	0.080445	-0.11905	0.091474	-0.10314	0.12523	-0.013302	-0.16428	-0.034967	-0.075569	-0.27758	0.062611	-0.24552	-0.24536	0.14244	-0.11158	-0.10625	-0.63543	0.016773	0.35921
-0.079658	-0.27772	-0.019311	0.10611	-0.28744	0.032352	0.05394	0.12668	-0.11459	0.1025	-0.015207	0.089187	-0.029719	-0.13711	-0.073473	-0.067762	-0.24237	0.096668	-0.21772	-0.21556	0.22262	-0.19501	-0.11475	-0.6607	0.052075	0.30552
-0.090473	-0.21716	-0.011193	0.07829	-0.29061	0.088707	0.068221	0.14846	-0.10239	0.073938	0.010594	0.0078044	-0.045653	-0.10151	-0.099234	-0.026008	-0.1901	0.062157	-0.24736	-0.20289	0.2296	-0.21639	-0.096744	-0.61176	0.19695	0.3262
-0.12181	-0.16195	-0.0067073	-0.035773	-0.303	0.1486	0.025794	0.11396	-0.11422	-0.0073898	-0.035637	-0.027167	-0.02448	-0.11608	-0.12193	0.05583	-0.19618	0.037229	-0.21933	-0.19297	0.20623	-0.14494	-0.0628	-0.57109	0.15891	0.36613
-0.11994	-0.20336	0.013804	-0.0041229	-0.32031	0.17146	0.020049	0.12232	-0.10102	-0.10209	-0.069964	-0.027571	-0.071977	-0.12793	-0.10126	0.12204	-0.20232	-0.00039207	-0.17479	-0.17004	0.18855	-0.10317	-0.044245	-0.46791	0.22227	0.33672
-0.099315	-0.24064	0.029851	-0.065584	-0.31629	0.20319	0.0673	0.11485	-0.090767	-0.15271	-0.083774	-0.01999	-0.1726	-0.12029	-0.049035	0.14236	-0.19701	-0.025265	-0.21014	-0.21111	0.21005	-0.076726	-0.098795	-0.43998	0.17963	0.28183
-0.13059	-0.22052	0.024254	-0.10454	-0.31806	0.19355	0.068184	0.11353	-0.075595	-0.20225	-0.082873	0.078745	-0.16873	-0.086728	-0.028459	0.12994	-0.1916	-0.033704	-0.16426	-0.18725	0.18363	-0.1282	-0.076393	-0.39439	0.16157	0.21983
-0.14915	-0.18222	0.027855	-0.10504	-0.24665	0.11225	0.05607	0.10259	-0.047504	-0.17782	-0.091137	0.10633	-0.14695	-0.04965	-0.028443	0.062179	-0.19389	-0.0027278	-0.1957	-0.18746	0.13555	-0.13341	-0.10809	-0.32369	0.15093	0.2032
-0.10596	-0.099768	0.028336	-0.10342	-0.19654	0.066074	0.046708	0.086676	-0.032436	-0.16716	-0.086553	0.0553	-0.081069	-0.034527	-0.027673	-0.0061735	-0.17571	0.026744	-0.17176	-0.15828	0.10231	-0.072904	-0.089482	-0.27597	0.21107	0.21387
-0.042238	0.047196	0.065992	-0.11311	-0.22435	0.057943	0.051793	0.082114	-0.030159	-0.16339	-0.079216	0.07653	-0.025279	-0.037229	-0.028603	0.0052611	-0.17982	0.054077	-0.14998	-0.10987	0.10387	-0.023876	-0.13516	-0.2047	0.23582	0.25378
-0.011339	0.0483	0.13159	0.024898	-0.20665	0.045041	0.045653	0.11817	-0.029003	-0.15743	-0.062062	0.072461	-0.011444	-0.025904	-0.013331	-0.021445	-0.20234	0.03916	-0.16186	-0.10157	0.020656	0.027706	-0.1718	-0.14634	0.21253	0.27897
0.0043404	0.068554	0.080922	0.0062485	-0.14418	0.049559	0.045717	0.13068	-0.06325	-0.11929	-0.053842	0.062575	0.026795	-0.0069282	0.03143	-0.068638	-0.19311	-0.073348	-0.073169	-0.056003	0.023678	0.014016	-0.092848	-0.10817	0.20551	0.20127
0.040789	0.12432	0.032053	-0.0056406	-0.099347	-0.0036151	0.0313	0.06848	-0.085443	-0.04303	-0.039531	0.030633	0.0117	-0.037468	0.069527	-0.049196	-0.14974	-0.077922	-0.023181	-0.05459	0.030548	0.027808	-0.027054	-0.077458	0.11959	0.054048
0.041706	0.0077116	-0.0076421	-0.021336	-0.053911	-0.054795	-0.012115	0.044181	-0.069626	-0.0031306	-0.015719	0.0062885	-0.025662	0.0067531	0.05292	-0.00014749	-0.051203	-0.034746	-0.021811	-0.091073	-0.04565	-0.00039793	0.033486	-0.051196	0.07523	-0.018987
0	0	0	0	0	0	0	0	0	0	0	0	0	0	0	0	0	0	0	0	0	0	0	0	0	0
0.0032466	0.11503	0.035953	-0.011534	0.060904	0.062702	0.021975	-0.024058	0.037104	-0.037455	-0.038031	-0.02575	-0.02193	-0.0063789	-0.051873	-0.0060994	0.011249	-0.00093256	0.10183	0.043888	-0.014225	-0.023396	0.011021	0.0081513	0.0060138	-0.036419
0.0052554	0.23374	0.0070928	-0.1269	0.1055	0.099523	0.070809	-0.098435	0.029304	-0.10051	-0.087764	0.013866	-0.02565	0.049961	-0.071562	-0.010246	0.021309	-0.020356	0.17957	0.031073	-0.00020753	-0.073283	0.0036926	0.020006	0.023757	-0.048833
0.0046971	0.1128	-0.012924	-0.1304	0.15141	0.13196	0.14417	-0.12112	0.068718	-0.074329	-0.085459	-0.0077366	-0.030677	0.10265	-0.069549	-0.030859	-0.0046824	-0.032929	0.20103	0.0034421	-0.030774	-0.016821	0.038733	0.044555	0.031687	-0.04698
0.043149	0.19347	-0.004088	-0.042555	0.12413	0.13571	0.16395	-0.073557	0.10918	-0.038303	-0.071494	0.0006468	-0.060263	0.22191	-0.039277	-0.077636	-0.036196	-0.049343	0.21556	-0.049499	-0.090983	0.056482	0.04566	-0.0032265	0.032975	0.02013
0.069558	0.14524	-0.029576	-0.051246	0.048745	0.17173	0.11397	-0.092245	0.12931	0.014134	-0.029838	0.042624	-0.052467	0.21439	-0.005964	-0.024335	-0.027565	-0.061984	0.26804	-0.051665	-0.064371	0.080663	0.044848	-0.014982	0.082736	0.077038
0.11136	-0.023435	-0.054436	0.011601	0.037281	0.17457	0.062444	-0.12852	0.10357	0.061001	-0.088089	0.033772	-0.040347	0.14666	0.015436	-0.022901	-0.016918	-0.0669	0.27628	-0.050015	-0.075213	0.081304	-0.037765	0.024168	0.093641	0.1048
0.16596	0.016175	-0.042385	0.10132	0.099687	0.14736	0.06348	-0.1363	0.034812	0.073889	-0.12235	0.0065241	-0.073336	0.1301	0.015713	-0.035612	-0.018725	-0.057844	0.22083	0.008342	-0.10614	0.067741	0.020401	0.04876	0.0201	0.16104
0.062709	0.089347	-0.045138	0.099633	0.14367	0.17541	0.073777	-0.1356	0.0025177	0.067028	-0.087073	-0.024562	-0.067352	0.13346	-0.018502	-0.059156	-0.0051218	-0.067336	0.16779	-0.0068585	-0.16624	0.054198	0.01501	0.12771	-0.0019023	0.21129
0.10197	0.24405	0.029753	0.14046	0.1846	0.19182	0.089304	-0.12135	0.067913	0.060096	-0.025411	0.020057	-0.042697	0.15459	-0.051784	-0.063098	0.029522	-0.078957	0.14728	-0.055446	-0.21264	0.077565	-0.012673	0.14342	-0.041254	0.22289
0.066726	0.38992	0.086501	0.050031	0.18422	0.2003	0.047212	-0.09054	0.11821	0.084286	-0.027175	0.065825	-0.050003	0.15619	-0.056622	-0.066801	0.083985	-0.12463	0.17735	-0.033686	-0.18032	0.061367	-0.0062912	0.079577	0.06638	0.23451
-0.016613	0.3775	0.02886	-0.0075176	0.16602	0.26074	0.0061385	-0.018781	0.10631	0.13904	-0.0021263	0.078693	-0.15331	0.14003	-0.059477	-0.0068541	0.11201	-0.15229	0.20199	-0.0194	-0.20472	0.072831	-0.036328	0.018051	0.086001	0.25742
0.012955	0.37147	-0.012129	0.051212	0.16931	0.26919	-0.03195	-0.029539	0.071394	0.17164	0.040828	0.10589	-0.028043	0.11665	-0.07995	0.050774	0.086863	-0.099349	0.18062	-0.11522	-0.12782	0.092717	-0.01523	-0.096133	0.047827	0.27154
-0.028056	0.43138	-0.051404	-0.023627	0.15663	0.26513	-0.073853	0.059406	0.064417	0.1578	0.057211	0.074694	0.044264	0.093392	-0.11482	0.076187	0.059223	-0.05139	0.17972	-0.10964	-0.068164	0.109	-0.062204	-0.07608	-0.033954	0.26991
-0.074839	0.43742	-0.042156	0.038498	0.13556	0.30929	-0.12196	0.07534	0.047253	0.10243	0.044256	0.075596	0.031918	0.050676	-0.11251	0.14319	0.048319	-0.038541	0.28341	-0.18121	0.00039162	0.10229	-0.046593	-0.09038	-0.054453	0.27898
-0.063913	0.40542	-0.050706	0.12423	0.098719	0.33	-0.12034	0.047365	0.048037	0.11369	-0.036012	0.11572	0.059859	0.028184	-0.10576	0.16766	0.043545	-0.043401	0.33821	-0.1143	0.081371	0.1208	-0.11412	-0.057783	-0.042604	0.20763
0.0061692	0.25465	-0.063081	0.049251	0.033648	0.30768	-0.081074	0.071565	0.10188	0.19362	-0.14028	0.082446	0.058787	0.040578	-0.084139	0.14024	0.022665	-0.063896	0.36606	-0.071851	0.19879	0.16685	-0.036588	-0.029087	-0.063549	0.16797
0.10493	0.1299	-0.082771	0.037256	-0.015025	0.2805	-0.063539	0.11846	0.10682	0.23294	-0.022855	0.017065	0.010109	0.03026	-0.045322	0.15755	-0.02316	-0.097157	0.40529	-0.058701	0.20175	0.19806	0.06336	0.0053038	-0.014607	0.21867
0.10336	0.085435	-0.10126	0.066725	-0.092241	0.29095	-0.070626	0.17932	0.11094	0.22449	-0.086369	-0.0094612	-0.12083	0.00037529	-0.058031	0.12609	-0.027346	-0.14378	0.36556	-0.11459	0.23595	0.16575	-0.12295	0.052767	0.053684	0.18779
0.0057329	0.22614	-0.081356	0.062255	-0.1573	0.28504	-0.081723	0.2157	0.06019	0.21336	-0.078342	-0.057273	-0.11363	-0.022406	-0.050888	0.090144	-0.0040537	-0.31366	0.40278	-0.13865	0.18933	0.16991	-0.10189	0.07645	0.051064	0.16805
-0.0082263	0.36234	-0.11731	0.10219	-0.23886	0.30003	-0.099388	0.16461	0.032882	0.22542	-0.071866	-0.062	-0.043306	0.006012	-0.048262	0.11787	0.0094085	-0.51841	0.39315	-0.10769	0.14829	0.14129	-0.044068	0.060862	0.11487	0.17023
0.024931	0.391	-0.16782	0.10361	-0.26986	0.20945	-0.076254	0.1069	-0.0090502	0.26207	-0.10444	-0.057474	0.01057	0.030517	-0.063429	0.14513	0.056182	-0.42799	0.33814	0.0039754	0.13333	0.068205	-0.060251	0.005194	0.12026	0.18896
0.10904	0.32638	-0.1829	0.21836	-0.22942	0.19062	-0.038889	0.06407	0.00024437	0.36952	-0.14409	-0.077814	0.009543	0.023392	-0.077003	0.14043	0.10178	-0.24076	0.31925	-0.0043876	0.13268	0.078462	-0.049678	0.0096948	0.07618	0.19258
0.19811	0.484	-0.30426	0.10448	-0.22167	0.19403	-0.058496	0.054046	0.037001	0.40429	-0.23503	-0.031444	0.011144	-0.013641	-0.098407	0.14299	0.11604	-0.2399	0.28844	-0.0059813	0.27021	0.12425	-0.064811	0.090958	0.016391	0.17185
0.2735	0.64503	-0.0061971	0.023268	-0.17183	0.20738	-0.0059518	0.068498	0.042269	0.42695	-0.23943	0.031176	0.044197	-0.01127	-0.082198	0.18991	0.085547	-0.28594	0.27835	-0.027164	0.30115	0.13682	0.041653	0.1604	0.046058	0.17085
0.30517	0.39148	0.61418	-0.0018538	-0.10277	0.18966	0.0033074	0.056809	-0.024213	0.40724	-0.21736	0.040402	0.01121	-0.011964	-0.10784	0.23431	0.079685	-0.31018	0.23802	-0.065687	0.35117	0.10859	-0.039664	0.21075	-0.0023602	0.16407
0.31996	0.24769	0.59889	-0.051312	-0.073873	0.23842	-0.049188	0.027972	-0.025849	0.34213	-0.16418	0.033762	-0.034829	-0.031181	-0.17032	0.24728	0.101	-0.29974	0.28911	-0.062317	0.31404	0.094432	0.015764	0.19234	0.055561	0.18024
0.29971	0.28137	0.50319	0.044144	-0.083723	0.22869	-0.040202	0.032694	-0.018643	0.26641	-0.1731	0.030686	-0.021359	-0.030694	-0.18223	0.2132	0.09336	-0.27726	0.34422	-0.11045	0.35096	0.076485	-0.00018281	0.095288	0.043351	0.15392
0.22981	0.31683	0.38845	0.023099	-0.12273	0.24713	-0.03999	0.0075398	9.2676e-05	0.24259	-0.2311	0.060494	-0.032179	-0.048835	-0.13658	0.17854	0.031177	-0.26593	0.30548	0.0020001	0.22064	0.11262	-0.015816	0.059924	-0.021336	0.12351
0.13683	0.44063	0.19901	0.068927	-0.14898	0.28016	-0.047231	0.026109	0.024794	0.22918	-0.23578	0.034077	-0.031737	-0.11694	-0.086854	0.16431	0.046827	-0.24449	0.26651	-0.026704	0.13791	0.14253	-0.001081	0.089827	0.0049367	0.05229
0.01516	0.45606	0.22574	0.00010287	-0.21263	0.27898	-0.091642	0.09441	-0.011403	0.21958	-0.26677	0.057919	2.1118e-05	-0.10296	-0.083991	0.11723	0.085869	-0.19062	0.27261	-0.00107	0.15846	0.13255	0.0071418	0.12194	0.064175	0.067263
-0.012848	0.4164	0.04988	-0.017837	-0.22908	0.25519	-0.13237	0.1282	-0.0071587	0.25026	-0.28452	0.045181	0.022317	-0.014509	-0.10688	0.088395	0.11613	-0.15	0.24831	-0.0022433	0.12479	0.16641	-0.010382	0.092776	0.0406	0.079315
0.0026755	0.50618	-0.014281	-0.026445	-0.2576	0.24146	-0.16622	0.097144	0.033897	0.28805	-0.25742	0.069794	0.036323	0.081233	-0.12635	0.042262	0.11022	-0.16057	0.25813	-0.036735	0.076356	0.17143	-0.057041	0.095466	0.067431	0.12577
-0.031492	0.45876	0.23257	0.019182	-0.21776	0.2821	-0.20242	0.11276	-0.0087899	0.29452	-0.21547	0.097068	0.0046474	0.18057	-0.14957	0.047421	0.092636	-0.12555	0.26425	-0.13214	0.15356	0.16323	-0.037818	0.14551	0.070065	0.1816
-0.03107	0.19787	0.089929	-0.0083709	-0.17644	0.26255	-0.18016	0.081471	-0.02602	0.32336	-0.18913	0.063758	0.010449	0.19911	-0.19368	0.066204	0.033607	-0.0096453	0.26934	-0.19322	0.15807	0.16665	0.010022	0.12073	-0.019136	0.20111
-0.053123	0.063755	0.14543	0.0011632	-0.16119	0.28752	-0.11262	0.022664	-0.088784	0.33287	-0.13709	0.079691	0.021405	0.17316	-0.22267	0.091167	0.0059586	0.067944	0.22664	-0.16732	0.1536	0.18053	0.012854	0.032116	0.023512	0.22843
-0.093815	0.057209	0.18894	0.0145	-0.10917	0.27644	-0.088123	0.010746	-0.11437	0.34621	-0.16084	0.13092	0.06985	0.18281	-0.22311	0.10213	0.040538	0.098145	0.19833	-0.13507	0.10535	0.23149	0.034562	0.027482	0.071822	0.19544
-0.090491	0.050661	0.2866	0.045839	-0.056367	0.26591	-0.096882	0.021577	-0.16444	0.31377	-0.22646	0.14765	0.079621	0.1902	-0.22024	0.070292	0.059984	0.12421	0.23432	-0.060842	0.18308	0.26732	-0.0062124	0.035041	0.12323	0.12851
-0.052394	0.044111	0.35173	0.011051	-0.02838	0.18535	-0.10717	-0.011878	-0.20297	0.31687	-0.2234	0.12971	0.049383	0.20358	-0.25974	0.066234	0.062729	0.15634	0.19797	-0.096511	0.22522	0.28931	-0.048594	0.037011	0.11776	0.17511
0.0031627	0.037558	0.36472	-0.037554	0.037464	0.14769	-0.15662	0.013702	-0.21126	0.29055	-0.20891	0.10494	0.046522	0.21403	-0.28518	0.021733	0.029292	0.16197	0.20882	-0.10741	0.32626	0.25656	-0.019249	0.066041	0.086138	0.14872
0.071711	0.031003	0.3298	0.015338	0.14753	0.1253	-0.20107	-0.042736	-0.24135	0.2906	-0.20075	0.083615	0.038309	0.2268	-0.30934	-0.045887	0.03445	0.19664	0.22143	-0.20513	0.3771	0.23649	0.014093	0.12191	0.11564	0.17748
0.14995	0.024445	0.36615	-0.090331	0.14058	0.11734	-0.18732	0.020982	-0.26584	0.31376	-0.19495	0.088958	0.032344	0.22804	-0.33254	-0.10689	0.028521	0.22748	0.17688	-0.1694	0.12296	0.25047	0.043327	0.068003	0.074923	0.22285
0.19247	0.017884	0.38273	-0.27726	0.12342	0.12327	-0.19204	0.029709	-0.26768	0.33059	-0.14856	0.096341	0.00092585	0.19546	-0.33801	-0.13779	0.026467	0.15871	0.081229	-0.21401	0.14383	0.27076	0.022809	0.095464	0.033445	0.21197
0.18581	0.011322	0.30158	-0.15846	0.12443	0.047512	-0.17395	0.062748	-0.28698	0.36192	-0.085553	0.081992	0.0046936	0.19667	-0.31872	-0.17043	0.055535	0.081092	-0.032568	-0.20803	0.19176	0.20431	0.0064377	0.11118	0.027123	0.21213
0.14158	0.0047563	0.31994	-0.19622	0.1134	0.072407	-0.16676	0.014007	-0.32244	0.35994	-0.028702	0.077391	0.030011	0.17655	-0.29375	-0.10996	0.068272	0.033588	-0.073296	-0.19798	0.11563	0.1316	0.031187	0.13877	0.13044	0.21162
0.14146	-0.0018116	0.39062	-0.19925	0.069522	0.071091	-0.16343	0.036322	-0.32832	0.39764	-0.028781	0.056533	0.017121	0.16023	-0.3058	-0.042214	0.081508	0.025621	-0.075416	-0.18916	0.16605	0.16094	-0.049859	0.14914	0.13622	0.20211
0.2157	-0.0083819	0.41287	-0.16109	0.043395	0.093164	-0.16735	-0.0025936	-0.37134	0.41625	-0.067526	0.072363	-0.03977	0.17883	-0.29688	-0.065501	0.080099	0.030532	-0.040177	-0.19909	0.18769	0.21836	-0.034787	0.13209	0.20052	0.21786
0.30459	-0.014955	0.39718	-0.0091211	0.093348	0.073854	-0.16208	-0.049537	-0.34518	0.40668	-0.089259	0.056591	-0.075616	0.18793	-0.28655	-0.079581	0.064138	0.0024386	-0.033615	-0.15522	0.19334	0.23115	-0.10889	0.1771	0.18999	0.31499
0.34535	-0.02153	0.40697	-0.013962	0.083981	0.091432	-0.13311	-0.090808	-0.28683	0.42013	-0.10598	0.03372	-0.082669	0.1685	-0.29419	-0.053011	0.058476	0.013728	0.018751	-0.15775	0.26709	0.20359	-0.20013	0.17015	0.21106	0.36255
0.3342	-0.028108	0.40113	0.063949	-0.0026012	0.15061	-0.1163	-0.049556	-0.27604	0.45694	-0.080421	0.0010415	-0.053941	0.17818	-0.30041	-0.037239	0.02719	0.0291	0.027383	-0.17957	0.26319	0.20111	-0.17138	0.22182	0.17149	0.37953
0.23228	-0.034688	0.30136	-0.016321	0.020703	0.099536	-0.10186	-0.060132	-0.2715	0.47615	-0.10177	0.018069	-0.056915	0.19188	-0.31755	-0.018905	-0.0028906	0.027946	0.037235	-0.24522	0.29086	0.17575	-0.16541	0.25578	0.1713	0.33112
0.074923	-0.041271	0.28164	0.015445	0.088746	0.12327	-0.094409	-0.10526	-0.2723	0.49387	-0.091592	0.055025	-0.051115	0.19769	-0.29395	-0.038109	-0.011674	0.037527	0.059779	-0.23024	0.30771	0.14307	-0.11102	0.25525	0.073963	0.29655
0.01487	-0.047856	0.26493	0.01958	0.058728	0.21111	-0.08894	-0.12926	-0.21494	0.47852	-0.057236	0.086592	-0.00013141	0.19313	-0.27809	-0.037918	0.023883	0.0049959	0.092733	-0.18066	0.27587	0.12473	-0.08891	0.25095	0.081167	0.23442
0.031553	-0.054444	0.18977	0.087068	0.00054909	0.18956	-0.081704	-0.10041	-0.18477	0.44927	-0.062696	0.092462	0.0034912	0.19075	-0.28033	-0.041967	0.047328	-0.050217	0.1326	-0.17817	0.24613	0.16374	-0.12414	0.14345	0.11116	0.22372
0.052678	0.26042	0.14481	0.064351	-0.098829	0.11231	-0.058508	-0.16815	-0.12609	0.45052	-0.04241	0.078432	0.0052831	0.15448	-0.27696	-0.044994	0.01053	-0.06777	0.11954	-0.23031	0.22205	0.18903	-0.13432	0.064885	0.18231	0.28811
0.049629	0.61035	0.09154	0.034152	-0.22643	0.062346	-0.04297	-0.072816	-0.13735	0.42678	-0.10948	0.08661	0.019463	0.10596	-0.23222	-0.027756	-0.024007	-0.039165	0.092566	-0.23626	0.26614	0.21229	-0.1021	0.091754	0.21334	0.38049
0.030395	0.50417	0.084539	0.045469	-0.32712	0.1841	-0.0057172	-0.052851	-0.084164	0.42975	-0.13974	0.05917	0.076007	0.10498	-0.17797	0.028811	-0.058615	-0.013895	0.061896	-0.20349	0.22787	0.15197	-0.071723	0.13172	0.21233	0.44531
0.020385	0.52637	0.12127	0.12661	-0.29835	0.32131	0.035999	-0.032395	-0.039016	0.44211	-0.15896	0.0074354	0.099727	0.079466	-0.19931	0.042059	-0.10595	0.029406	0.047088	-0.13232	0.24308	0.13618	-0.11987	0.10277	0.10513	0.46481
0.039982	0.53425	0.10412	0.14914	-0.19695	0.29299	0.031988	-0.024353	-0.0078594	0.45201	-0.14635	-0.0084992	0.080239	0.057184	-0.23266	0.018501	-0.11482	0.083807	0.10209	-0.062255	0.26482	0.19337	-0.15384	0.010824	0.12953	0.43067
0.013376	0.5123	0.078807	0.12672	-0.17181	0.30419	-0.0034036	-0.022761	0.017294	0.46464	-0.096072	0.03057	0.086762	0.011708	-0.26488	0.023557	-0.12257	0.10761	0.13359	-0.067572	0.27172	0.24536	-0.14041	0.035509	0.17042	0.42547
-0.089672	0.53312	0.10154	0.20359	-0.16449	0.24989	-0.041924	-0.031675	0.018984	0.46381	-0.062559	0.062695	0.10814	-0.020649	-0.27369	0.041998	-0.11088	0.074624	0.13229	-0.060555	0.21925	0.21932	-0.11392	0.083026	0.14773	0.48086
-0.15342	0.47546	0.17167	0.13695	-0.17478	0.20807	-0.064119	0.013335	0.01777	0.43459	-0.058625	0.098654	0.15205	-0.04105	-0.2722	0.033363	-0.11582	0.042239	0.14926	-0.048023	0.19331	0.14385	-0.15692	0.083782	0.087173	0.51289
-0.118	0.47296	0.18678	0.16529	-0.1683	0.11653	-0.071275	-0.020449	0.006861	0.4023	-0.069378	0.10314	0.10467	-0.078406	-0.28188	0.023326	-0.16872	0.063416	0.24407	-0.055434	0.22564	0.11242	-0.10651	0.092712	0.074393	0.50457
0.017397	0.54381	0.097215	0.092556	-0.139	0.12569	-0.10118	0.067433	0.04941	0.38579	-0.069957	0.11943	0.10828	-0.12848	-0.28897	0.0049118	-0.23336	0.11233	0.27678	-0.036052	0.18422	0.13348	-0.061343	0.09829	0.08415	0.51045
0.13161	0.55941	0.087262	0.11993	-0.13841	0.17947	-0.13614	0.042126	0.12613	0.40251	-0.087435	0.13519	0.062293	-0.10833	-0.30048	0.040603	-0.24081	0.097292	0.3328	-0.060159	0.25983	0.16463	0.070943	0.070163	-0.00083308	0.55365
0.18762	0.55844	0.10083	0.11347	-0.15259	0.21205	-0.11968	0.044686	0.14211	0.40108	-0.054713	0.13212	0.039468	-0.090035	-0.27488	0.074691	-0.204	0.050982	0.36158	-0.027617	0.31801	0.18842	0.015031	0.087125	-0.028514	0.58408
0.19776	0.53875	0.13206	0.028824	-0.13256	0.1849	-0.085799	-0.04255	0.17237	0.40019	-0.0024869	0.12438	0.067326	-0.059019	-0.21789	0.051866	-0.13229	0.079684	0.34842	-0.030714	0.23819	0.22806	0.039743	0.14259	-0.0043445	0.6055
0.14181	0.50644	0.15441	0.067871	-0.09768	0.19872	-0.02199	-0.0034728	0.094698	0.44476	0.028413	0.13435	0.088819	-0.062058	-0.22234	0.023494	-0.075052	0.10474	0.39581	-0.075604	0.19046	0.20114	-0.10435	0.16761	0.092884	0.55257
0.092335	0.44616	0.18948	0.020579	-0.084457	0.14946	0.033052	0.1185	0.032297	0.4524	0.033219	0.1394	0.068003	-0.049128	-0.24795	0.049297	-0.11083	0.12182	0.44013	-0.10888	0.24502	0.19596	-0.14968	0.13391	0.06247	0.54006
0.084724	0.39728	0.21243	-0.064193	-0.043336	0.15691	0.023626	0.089639	0.012984	0.45703	0.051802	0.12089	0.059685	-0.065447	-0.26225	0.074401	-0.17377	0.13558	0.46268	-0.13648	0.28559	0.23407	-0.056051	0.098998	0.086669	0.49724
0.10865	0.44854	0.20234	0.018068	-0.0016561	0.10465	0.032986	0.066247	0.0094669	0.46225	0.012392	0.10624	0.056427	-0.057839	-0.26718	0.09839	-0.23727	0.15485	0.50952	-0.058595	0.31853	0.21082	0.017536	0.086981	0.080224	0.48757
0.13054	0.49686	0.23912	-0.074551	0.017903	0.063163	0.053203	0.010279	0.047615	0.45704	-0.0086121	0.074708	0.047014	0.016547	-0.24747	0.093002	-0.26657	0.15546	0.57026	-0.076364	0.34912	0.22836	-0.0019039	0.056056	0.052689	0.51477
0.12137	0.56436	0.28225	0.046572	-0.0048395	0.06447	0.05901	-0.0027301	0.08772	0.39643	-0.038332	0.093874	0.069098	0.0097301	-0.24092	0.087283	-0.26472	0.13682	0.6002	-0.085326	0.30603	0.28103	-0.040388	0.028945	0.057182	0.48826
0.10731	0.61446	0.35866	0.05362	-0.03593	0.053798	0.082514	-0.03776	0.088901	0.37271	-0.049043	0.062154	0.11612	-0.029338	-0.24277	0.03927	-0.24474	0.10529	0.62837	-0.13137	0.29776	0.24558	-0.11222	-0.00024075	0.11137	0.45682
0.096872	0.60541	0.41213	0.0086368	-0.025543	0.067419	0.11517	-0.048696	0.094591	0.37783	-0.070882	-0.040987	0.11442	-0.070547	-0.23792	-0.0061085	-0.22599	0.095068	0.63976	-0.17467	0.32658	0.22299	-0.12319	0.013924	0.071881	0.40333
0.0695	0.62214	0.37826	0.015398	-0.03847	0.077343	0.13402	-0.014633	0.068542	0.37469	-0.10573	-0.5378	0.12162	-0.1409	-0.22635	0.0080215	-0.19699	0.082371	0.63824	-0.24936	0.31464	0.20522	-0.084162	0.026669	0.069813	0.42069
0.011638	0.62546	0.27921	0.049256	-0.078124	0.042512	0.12054	-0.024774	0.054968	0.40806	-0.14663	-0.59049	0.035951	-0.16942	-0.2277	0.002278	-0.19876	0.042668	0.66558	-0.19724	0.34614	0.2181	-0.090723	-0.0051095	0.13844	0.39979
-0.013574	0.58549	0.24828	0.033442	-0.18416	0.044647	0.10865	-0.041907	0.062294	0.42917	-0.1509	0.078656	0.018095	-0.15594	-0.22827	-0.0011507	-0.19416	0.00039231	0.66271	-0.19842	0.3584	0.24782	-0.082519	0.013783	0.076564	0.40068
0.012308	0.54948	0.3421	-0.0073856	-0.24218	0.060368	0.10229	0.0018954	0.0075523	0.38547	-0.15679	-0.066265	0.0042661	-0.11747	-0.21877	-0.0075385	-0.23227	-0.03238	0.67676	-0.18447	0.34074	0.27546	-0.1149	0.03295	0.11079	0.39382
-0.0056801	0.54619	0.33033	-0.066307	-0.24892	0.031432	0.050469	-0.025301	-0.0086209	0.37338	-0.15205	-0.030041	-0.028649	-0.12812	-0.21597	-0.047891	-0.22457	-0.046946	0.64105	-0.2055	0.32122	0.3048	-0.16887	0.0046021	0.10073	0.40025
-0.040341	0.53336	0.31163	-0.048038	-0.24523	0.061446	0.0017627	-0.034466	0.0088232	0.36201	-0.19615	-0.071467	-0.047791	-0.16333	-0.23539	-0.082741	-0.18639	-0.066921	0.58786	-0.26919	0.34838	0.27536	-0.15497	-0.0093723	0.17255	0.34023
