# Supplementary material for: Timing variability of sensorimotor integration during vocalization in individuals who stutter
Source: Sci Rep. 2018 Nov 5;8:16340. doi: 10.1038/s41598-018-34517-1 (PMC6218511; doi:10.1038/s41598-018-34517-1)
Supplement: Supplementary file 2 — Dataset 1 [file 41598_2018_34517_MOESM2_ESM.zip › compens-stutt-behav-scireports-supplementary-material/AS2005_down.txt]

-0.49048	-0.012503	-0.75718	-0.59212	0.23105	0.66409	-0.064937	0.22041	0.093163	-0.13174	-0.063104	0.12383	0.06666	-0.049316	0.13477	-0.094752	-0.24346	0.1427	-0.55841	-0.12992	-0.33214	-0.048919	-0.43484	-0.01895
-0.58281	-0.02589	-0.81554	-0.53555	0.20654	0.58078	0.0096092	0.38162	0.048286	-0.11908	-0.058093	0.084233	0.086336	-0.024133	0.17301	-0.074566	-0.18974	0.11912	-0.62136	-0.27001	-0.28828	-0.079472	-0.45075	-0.073907
-0.58548	0.023969	-0.86168	-0.49427	0.20195	0.48743	-0.016451	0.33079	0.036685	-0.15493	-0.065264	0.036379	0.097588	0.026745	0.20703	-0.087034	-0.15288	0.067841	-0.66918	-0.3811	-0.30162	-0.093617	-0.41517	-0.13404
-0.52594	0.052916	-0.82464	-0.52718	0.2442	0.4746	-0.023137	0.33003	-0.032346	0.015627	-0.049843	-0.0040151	0.025572	0.012804	0.35473	-0.097092	-0.21644	0.09774	-0.61062	-0.47997	-0.28686	-0.11849	-0.36757	-0.029956
-0.53165	-0.0014953	-0.71923	-0.48537	0.21268	0.40534	-0.039336	0.19872	-0.00076195	-0.087902	-0.072279	-0.045394	-0.012353	0.053598	0.39358	-0.070933	-0.15407	0.13668	-0.53216	-0.32665	-0.25165	-0.10806	-0.2791	0.30166
-0.5599	-0.017015	-0.63357	-0.47138	0.16542	0.48083	0.0093672	0.072916	-0.0015961	-0.07176	-0.0769	-0.0048659	0.0076242	0.10241	0.39535	-0.093306	-0.21401	0.13132	-0.53064	-0.46386	-0.28126	-0.21377	-0.2346	0.57544
-0.572	-0.035447	-0.58425	-0.42413	0.199	0.43286	0.028251	0.015247	0.0028742	-0.052776	-0.037764	0.035506	0.020636	0.16324	0.39465	-0.09031	-0.19176	0.16482	-0.50429	-0.391	-0.2353	-0.32941	-0.17434	0.1907
-0.60519	-0.092215	-0.55614	-0.39009	0.16139	0.40913	0.069383	0.17942	0.034657	-0.083939	0.012169	0.045988	0.023438	0.21338	0.35557	-0.06088	-0.1864	0.18676	-0.37152	-0.5156	-0.18263	-0.46613	-0.084662	0.12867
-0.67416	-0.094695	-0.54363	-0.41598	0.22268	0.40902	0.065775	0.031599	0.091004	-0.12143	0.057709	0.042098	0.045536	0.27042	0.30872	-0.039901	-0.19222	0.1115	-0.39177	-0.46258	-0.21713	-0.60763	-0.014943	0.14614
-0.79093	-0.113	-0.53765	-0.40287	0.20984	0.40952	0.025025	0.089501	0.13432	-0.10045	0.075721	0.017584	0.064866	0.22829	0.29451	-0.073385	-0.12816	0.095679	-0.32817	-0.30294	-0.19007	-0.65076	0.0078317	0.17923
-0.80824	-0.12205	-0.54232	-0.33396	0.18339	0.35864	0.04382	0.33903	0.15211	-0.13584	0.083286	0.020131	0.090549	0.27552	0.27309	-0.081816	-0.13458	0.099654	-0.35344	-0.14657	-0.13479	-0.63291	0.014393	0.052401
-0.78748	-0.13807	-0.53387	-0.3301	0.21604	0.37131	0.0062083	0.22735	0.15956	-0.11508	0.035974	0.036903	0.12444	0.25408	0.30262	-0.07822	-0.16584	0.078039	-0.37842	-0.070684	-0.13768	-0.61061	0.030166	-0.038616
-0.77146	-0.13906	-0.51892	-0.26967	0.26338	0.34243	0.045879	0.087333	0.14538	-0.12626	0.049788	0.0036617	0.13118	0.22304	0.25585	-0.030469	-0.024806	0.11025	-0.31954	-0.091598	-0.14158	-0.60676	0.088796	0.055277
-0.68519	-0.11512	-0.47732	-0.23188	0.22912	0.25356	0.065717	0.45879	0.11604	-0.11908	0.090887	0.024425	0.073682	0.19592	0.22024	0.01878	-0.017066	0.12179	-0.33198	-0.10376	-0.15653	-0.58416	0.12734	0.033944
-0.55441	-0.069427	-0.46315	-0.25718	0.16717	0.30273	0.016868	0.37337	0.11722	-0.15035	0.065584	0.056719	0.097712	0.18532	0.20044	0.060663	0.0075389	0.15201	-0.37503	-0.069998	-0.16262	-0.59829	0.13308	0.024366
-0.5242	-0.033315	-0.4663	-0.21873	0.10291	0.23365	-0.048931	0.43396	0.055355	-0.25539	0.048696	0.07312	0.018052	0.08535	0.18369	0.075911	-0.011331	0.14534	-0.24927	-0.059416	-0.09376	-0.51388	0.19088	-0.010402
-0.52741	-0.044205	-0.36033	-0.21302	0.10989	0.21746	-0.018525	0.40973	0.043198	-0.31222	0.033458	0.098996	-0.011638	0.075339	0.12618	0.091047	-0.12235	0.097544	-0.14535	-0.0011556	-0.088749	-0.5088	0.1488	0.0049642
-0.57444	-0.087649	-0.23723	-0.25281	0.22456	0.18671	0.031503	0.28963	0.01452	-0.42438	-0.0070383	0.078694	-0.0080813	0.055924	0.14486	0.10292	-0.043874	0.033957	-0.079914	-0.13185	-0.023451	-0.50134	0.15005	-0.039741
-0.6441	-0.10742	-0.16823	-0.23298	0.26571	0.17625	-0.08136	0.30644	-0.0040115	-0.23526	-0.0032403	0.02408	0.017158	0.067465	0.16341	0.14382	-0.10333	-0.023266	-0.028114	-0.075723	-0.017309	-0.39273	0.20384	-0.070149
-0.64261	-0.14311	-0.14714	-0.10463	0.31299	0.18095	-0.14953	0.17409	-0.040532	-0.14749	0.021435	0.05177	0.087291	0.094294	0.14651	0.18245	-0.11211	-0.0044486	-0.013648	-0.10021	-0.040355	-0.29618	0.25242	-0.0789
-0.60951	-0.077247	-0.14994	-0.097724	0.23944	0.27282	-0.081527	0.17191	-0.036242	-0.13965	0.035912	0.092098	0.13859	0.047071	0.1405	0.17519	-0.13976	-0.05872	-0.02238	0.065453	-0.075509	-0.28444	0.24568	-0.12394
-0.65272	-0.042445	-0.15897	-0.080745	0.21939	0.17113	-0.088686	0.14435	-0.041313	-0.078276	0.037875	0.12805	0.15445	0.031711	0.1279	0.12985	-0.14119	-0.034689	-0.071309	0.059011	0.0023054	-0.32811	0.2992	-0.10074
-0.72754	-0.051656	-0.15802	-0.045712	0.19807	0.15941	-0.025126	0.10124	-0.061153	-0.051992	0.019915	0.14884	0.16136	0.037407	0.13105	0.11653	-0.069516	0.017919	-0.092691	0.1224	-0.01748	-0.38413	0.29355	-0.13047
-0.69793	-0.05715	-0.11653	0.0052601	0.28584	0.077921	0.020186	0.1102	-0.063014	-0.082968	0.013052	0.14687	0.13507	0.055818	0.13777	0.1119	-0.016757	0.036259	-0.09151	0.047524	-0.0075001	-0.33826	0.2738	-0.14444
-0.61252	-0.015914	-0.03905	0.0024989	0.22176	0.068784	0.04929	0.16307	-0.021959	-0.093855	0.018438	0.12376	0.083882	0.04607	0.13464	0.067615	0.047569	0.041654	-0.059493	0.045076	0.0646	-0.22544	0.22314	-0.13141
-0.57673	0.026899	0.02769	-0.064378	0.22391	0.016614	0.15235	0.16465	0.0019026	-0.077798	0.011597	0.11775	0.087623	0.047269	0.13045	0.049686	0.10051	0.081162	0.014528	-0.023272	0.068112	-0.17411	0.12191	-0.078513
-0.54718	0.027979	0.032337	-0.090948	0.22461	-0.066359	0.050546	0.15103	-0.0072952	-0.077768	-0.0019117	0.10099	0.062682	0.031706	0.071403	0.043504	0.069083	0.031165	0.071024	-0.090097	0.11345	-0.10643	0.033005	-0.050734
-0.50739	0.032193	-0.0062452	-0.071168	0.22197	-0.087352	0.06206	0.14191	-0.027203	-0.033323	0.00024518	0.052454	0.026616	0.066556	0.048214	0.037368	0.054205	-0.039631	0.079141	-0.0060817	0.029931	-0.031032	0.0073161	-0.073027
-0.19494	0.032363	-0.0060511	-0.050144	0.17318	0.028601	0.028166	0.021752	-0.031334	-0.067907	-0.0014123	0.031872	0.009323	0.031262	0.050232	0.016751	0.0065649	0.0011355	-0.0018521	-0.075927	-0.060148	0.014533	0.0049368	0.013803
0	0	0	0	0	0	0	0	0	0	0	0	0	0	0	0	0	0	0	0	0	0	0	0
-0.11041	-0.032387	-0.04942	-0.019341	-0.072109	0.070006	0.039479	-0.082043	0.067285	0.012781	0.0263	-0.015649	0.051161	-0.025431	-0.056974	0.015376	0.028537	-0.046548	0.0041919	-0.04918	-0.01359	0.0064274	0.025491	-0.041121
-0.17004	-0.051492	-0.10341	-0.043252	0.089583	-0.019014	0.016259	-0.18151	0.095726	0.0249	0.057348	0.054916	0.17139	-0.020975	-0.057089	0.02039	0.072077	-0.079644	0.014631	-0.0059916	0.013623	0.037697	0.046476	0.00031234
-0.32254	-0.11891	-0.13943	-0.051924	0.15597	-0.12361	0.058333	-0.2069	0.064392	-0.0078884	0.070649	0.028044	0.13646	-0.019418	-0.05734	0.025381	0.017356	-0.10341	0.054398	-0.11536	0.0267	0.086551	0.025679	0.029212
-0.42757	-0.1809	-0.2048	-0.077262	0.12216	-0.10779	0.00028992	-0.20165	0.049475	-0.029492	0.07194	-0.015859	0.14425	-0.024034	-0.053236	0.026453	-0.042681	-0.086169	0.1004	-0.10115	0.062048	0.099183	0.014714	0.0022365
-0.55693	-0.18124	-0.32597	-0.17433	0.19355	-0.12151	0.0024864	-0.19614	0.020212	-0.10183	0.069055	0.04084	0.1123	-0.085714	-0.018641	0.012717	-0.13222	-0.11782	0.19758	-0.063449	0.070667	0.10737	0.05459	-0.039466
-0.58441	-0.11956	-0.39669	-0.15717	0.10647	-0.056463	0.041369	-0.034506	-0.010905	-0.10576	0.023523	0.04551	0.13175	-0.060235	0.023393	0.018726	-0.15342	-0.069335	0.15588	-0.11299	0.014423	0.13479	0.093411	-0.021545
-0.55404	-0.085897	-0.39822	-0.14541	0.03195	0.00093858	0.041494	-0.083972	-0.0013373	-0.074864	0.028749	0.022716	0.094268	-0.0057566	0.031623	0.048684	-0.099056	-0.0057012	0.16025	-0.044851	0.038153	0.14715	0.15514	-0.052011
-0.54144	-0.088348	-0.42636	-0.13665	0.13859	-0.05619	-0.020015	0.050434	0.014583	-0.054044	0.050312	-0.058584	0.038562	0.032608	0.069966	0.068988	0.036548	0.048524	0.16775	-0.03846	0.015655	0.1151	0.19654	0.0040875
-0.48239	-0.13439	-0.48131	-0.16842	0.15365	-0.11225	-0.080082	0.10069	0.03526	-0.084776	0.03242	-0.054364	0.019011	0.067012	0.0081935	0.039392	0.087761	0.10046	0.2194	0.080221	0.079777	0.17414	0.20363	0.076413
-0.44346	-0.10567	-0.52136	-0.24116	0.15542	-0.12301	-0.13767	0.1072	0.090658	-0.068294	0.051511	-0.038212	0.018663	0.016713	-0.063615	-0.031325	0.06895	0.084744	0.28667	0.092973	0.11746	0.20953	0.19002	0.059823
-0.38756	-0.092235	-0.55054	-0.29196	0.20204	-0.23429	-0.16094	0.18672	0.12426	-0.07371	0.061889	-0.055366	-0.034342	0.046989	-0.113	-0.11754	0.021169	0.019911	0.33675	0.15815	0.097643	0.20566	0.14055	0.078232
-0.39522	-0.11413	-0.6224	-0.26897	0.26465	-0.17509	-0.095716	0.15134	0.13326	-0.070944	0.066386	-0.054806	-0.11492	0.095579	-0.025156	-0.14642	0.038421	-0.026264	0.34344	0.1781	0.059051	0.19049	0.098075	0.15759
-0.43682	-0.1825	-0.66894	-0.28341	0.20639	-0.11951	-0.031857	0.1703	0.1133	-0.045842	0.093832	-0.018661	-0.065273	0.17857	0.054781	-0.14245	0.043856	-0.036972	0.32977	0.16714	0.052063	0.18068	0.13816	0.1873
-0.4831	-0.17041	-0.55896	-0.27858	0.28156	-0.075809	-0.030488	0.20153	0.099922	0.014964	0.12875	0.018751	-0.065127	0.16586	0.13228	-0.092129	0.061929	-0.013277	0.36719	0.20476	0.068547	0.12379	0.21762	0.28047
-0.49149	-0.11886	-0.46901	-0.25362	0.27692	-0.12008	0.080052	0.34287	0.14527	0.10066	0.18265	0.13426	-0.0097297	0.18202	0.20993	-0.037202	-0.020498	0.024583	0.42936	0.29938	0.071471	0.18857	0.2566	0.3205
-0.61775	-0.054258	-0.41747	-0.18104	0.36054	0.055633	0.11478	0.39862	0.20323	0.17529	0.29927	0.13777	-0.0016716	0.1571	0.28664	-0.015113	0.019603	0.093062	0.48328	0.38322	0.12882	0.24073	0.30959	0.33149
-0.60814	0.064039	-0.37833	-0.14404	0.49051	0.090057	0.15648	0.44361	0.22304	0.29521	0.47372	0.20762	0.0087751	0.14633	0.36858	0.017388	0.15557	0.14374	0.56775	0.43756	0.22532	0.24429	0.30499	0.33636
-0.65667	0.15231	-0.31776	-0.17383	0.53595	0.080397	0.22916	0.5216	0.23334	0.37101	0.59259	0.22136	0.041564	0.21501	0.47543	-0.019491	0.19699	0.21689	0.57239	0.51023	0.27135	0.3016	0.35152	0.37184
-0.64497	0.22728	-0.2165	-0.23079	0.6656	0.085205	0.28332	0.62223	0.23419	0.42898	0.58769	0.23657	0.078002	0.28199	0.56815	-0.084138	0.2862	0.24101	0.53846	0.56429	0.28953	0.26752	0.39788	0.42149
-0.64543	0.29539	-0.16783	-0.088146	0.71717	0.13939	0.26022	0.73629	0.2438	0.46199	0.54042	0.2898	0.094209	0.38531	0.62003	-0.1357	0.36783	0.27047	0.51052	0.60248	0.24935	0.28731	0.40505	0.49909
-0.65358	0.10743	-0.15292	-0.15782	0.82194	0.22085	0.29804	0.81484	0.30229	0.53204	0.54689	0.36609	0.084422	0.40737	0.68546	-0.12101	0.41233	0.33821	0.54103	0.67971	0.26371	0.29059	0.40308	0.46919
-0.66164	0.022207	-0.16805	0.021463	0.92925	0.38379	0.41495	0.94145	0.41871	0.55085	0.58016	0.38549	0.10385	0.41059	0.69064	-0.12559	0.51312	0.39934	0.59325	0.74882	0.23181	0.3091	0.4339	0.49419
-0.62538	-0.042154	-0.1644	-0.03259	1.0664	0.4815	0.41487	0.97993	0.44978	0.60974	0.62611	0.47119	0.17502	0.4141	0.74099	-0.10326	0.58911	0.44096	0.65729	0.68095	0.23442	0.28528	0.52281	0.46858
-0.5734	-0.082493	-0.070676	-0.057554	1.1704	0.57662	0.55269	1.0574	0.43323	0.602	0.66323	0.52925	0.19436	0.44467	0.7691	-0.099894	0.53268	0.48053	0.7944	0.70123	0.3097	0.27252	0.58554	0.58066
-0.57542	0.23786	0.054227	0.0012329	1.2269	0.53237	0.53413	0.96083	0.40228	0.64756	0.6582	0.56221	0.27726	0.55629	0.75735	0.010353	0.6106	0.4164	0.75151	0.67874	0.33778	0.31122	0.59827	0.58289
-0.49476	0.33781	0.06104	-0.023323	1.2738	0.56752	0.61313	0.89122	0.40722	0.70773	0.64693	0.60976	0.2741	0.5564	0.77102	0.035262	0.63758	0.42184	0.74751	0.67587	0.34238	0.3608	0.60408	0.66761
-0.46003	0.41319	0.0045135	0.027249	1.262	0.67188	0.57222	0.95026	0.45788	0.73548	0.64041	0.60708	0.31701	0.55771	0.74733	-0.012939	0.69322	0.45508	0.707	0.64464	0.30225	0.39808	0.61551	0.6976
-0.39665	0.51055	-0.028959	-0.038215	1.2431	0.76644	0.47231	0.87667	0.48211	0.78945	0.64974	0.59072	0.26402	0.61167	0.73533	0.015034	0.7317	0.47284	0.61305	0.68195	0.23911	0.32738	0.61407	0.68697
-0.37119	0.63803	-0.082775	-0.065883	1.2205	0.8345	0.52857	0.88435	0.48377	0.72858	0.62852	0.5387	0.23883	0.61012	0.65808	0.068005	0.76734	0.49793	0.59892	0.73769	0.25706	0.28672	0.60528	0.68485
-0.41428	0.69735	-0.069458	-0.038087	1.2443	0.77105	0.47253	0.82492	0.4961	0.79872	0.58735	0.5182	0.21315	0.56083	0.61074	0.12288	0.75299	0.51146	0.63316	0.78161	0.25939	0.33798	0.62257	0.67126
-0.49794	0.77931	-0.016905	-0.028156	1.2646	0.7987	0.71898	0.73802	0.52362	0.83362	0.58083	0.5111	0.24731	0.5978	0.5671	0.13101	0.70538	0.55708	0.6516	0.79302	0.27716	0.40391	0.63057	0.62318
-0.53367	0.82153	-0.017631	0.0053398	1.3038	0.67617	0.6943	0.72726	0.54711	0.79358	0.58987	0.53513	0.27588	0.59978	0.49832	0.14216	0.64958	0.56079	0.59644	0.76989	0.26466	0.32167	0.60177	0.6636
-0.5063	0.85742	-0.048079	0.063622	1.3672	0.68647	0.7378	0.69308	0.54081	0.82216	0.57806	0.55028	0.34604	0.61987	0.4287	0.16909	0.71261	0.52545	0.53216	0.77376	0.33967	0.29736	0.6373	0.7221
-0.43913	0.80357	-0.11078	0.056853	1.3671	0.65643	0.73239	0.86404	0.53653	0.75592	0.56688	0.49633	0.39572	0.62558	0.39981	0.13816	0.80665	0.53019	0.54594	0.75213	0.33116	0.30506	0.72784	0.73874
-0.37153	0.76091	-0.11581	0.13255	1.3092	0.67013	0.67237	0.89995	0.48664	0.79827	0.58343	0.55011	0.44917	0.62156	0.4133	0.16311	0.80485	0.54338	0.5918	0.74739	0.30713	0.23494	0.75323	0.67636
-0.27546	0.73979	-0.073989	0.16628	1.2195	0.61569	0.52584	0.87885	0.41172	0.73109	0.58706	0.58176	0.42615	0.66579	0.41434	0.1682	0.79943	0.54127	0.65412	0.82362	0.35004	0.18808	0.82983	0.67901
-0.29596	0.72123	-0.093607	0.15911	1.1457	0.56082	0.49617	0.77896	0.39417	0.72359	0.53668	0.56934	0.36278	0.69092	0.37441	0.17337	0.75077	0.50451	0.69501	0.82419	0.36811	0.2444	0.91278	0.6937
-0.26936	0.675	-0.12202	0.16401	1.1865	0.49258	0.45204	0.62276	0.41276	0.68972	0.47397	0.56049	0.3715	0.65325	0.34282	0.20331	0.62392	0.50594	0.69387	0.83695	0.36337	0.29894	0.9555	0.69737
-0.17052	0.638	-0.11051	0.11761	1.207	0.4726	0.27868	0.6905	0.4708	0.66732	0.42291	0.54233	0.37769	0.69144	0.3081	0.23195	0.62567	0.49701	0.66202	0.77331	0.36147	0.3793	1.0407	0.68056
-0.10776	0.62822	-0.064513	0.1031	1.1166	0.40653	0.5594	0.69924	0.59182	0.71175	0.38037	0.49378	0.34367	0.66321	0.28655	0.26762	0.59711	0.56128	0.67382	0.74743	0.31549	0.34245	1.1248	0.58797
-0.069413	0.63931	-0.053546	0.047488	1.0033	0.31299	0.37031	0.62145	0.55237	0.65844	0.36687	0.41726	0.27806	0.63246	0.26958	0.25625	0.59025	0.53943	0.70417	0.68695	0.29694	0.31031	1.1314	0.61371
-0.060713	0.63868	-0.057433	0.09293	0.80196	0.32525	0.50359	0.61045	0.53345	0.68784	0.35267	0.4442	0.26555	0.64945	0.30482	0.24673	0.60413	0.51952	0.75762	0.6452	0.27365	0.28194	1.1102	0.6671
-0.050136	0.60633	-0.032111	0.053806	0.74064	0.20425	0.49291	0.64457	0.53643	0.68059	0.33331	0.42138	0.35478	0.60754	0.31537	0.23393	0.60488	0.46575	0.75199	0.68063	0.25036	0.22947	1.0812	0.65939
-0.030272	0.63295	-0.039366	0.053227	0.67659	0.18588	0.54664	0.6019	0.49243	0.71953	0.34593	0.52354	0.38846	0.56733	0.34447	0.24119	0.58563	0.43035	0.74419	0.66093	0.24533	0.30056	1.061	0.65309
-0.020733	0.62144	-0.055816	0.04825	0.56972	0.15169	0.53035	0.57166	0.44451	0.70822	0.39369	0.46326	0.40101	0.5731	0.39599	0.31801	0.58954	0.37751	0.70507	0.67745	0.24154	0.41965	1.0438	0.69024
-0.026312	0.59012	-0.036897	0.057612	0.60113	0.040002	0.55163	0.62424	0.46252	0.65791	0.43673	0.4271	0.40163	0.54942	0.38164	0.36878	0.52368	0.26513	0.69251	0.73249	0.22213	0.50976	0.98415	0.6982
-0.0075268	0.59595	0.0018298	0.037208	0.63977	0.19055	0.51889	0.61698	0.43343	0.65107	0.43862	0.452	0.4048	0.5609	0.43466	0.39169	0.48638	0.20727	0.6541	0.71489	0.24373	0.56301	0.88475	0.67493
0.011873	0.49847	0.023502	-0.0089856	0.59243	0.1129	0.52838	0.58558	0.43913	0.6789	0.41283	0.40568	0.40459	0.58286	0.44671	0.37189	0.47005	0.15838	0.6174	0.74524	0.22932	0.52861	0.83552	0.66389
0.038692	0.43357	0.034029	-0.032728	0.56575	0.08638	0.53765	0.46556	0.51558	0.65989	0.36971	0.43591	0.44624	0.51704	0.43463	0.30472	0.47914	0.19211	0.66776	0.77012	0.2167	0.52671	0.83721	0.63735
0.057676	0.38661	0.0553	-0.058498	0.62382	0.23649	0.54119	0.58488	0.54199	0.64377	0.34647	0.43128	0.43534	0.55237	0.538	0.24268	0.56511	0.20671	0.67623	0.78906	0.21502	0.50607	0.84578	0.64103
0.055605	0.41056	0.073295	-0.038539	0.64964	0.23972	0.60008	0.46823	0.5981	0.60469	0.38185	0.44316	0.48963	0.48389	0.53032	0.24307	0.54493	0.25263	0.6865	0.76502	0.23806	0.52984	0.80963	0.65239
0.096913	0.45957	0.081922	0.049445	0.63461	0.32929	0.65418	0.57854	0.67831	0.61036	0.42559	0.4974	0.54102	0.45588	0.51654	0.25953	0.55508	0.32842	0.67684	0.8092	0.23773	0.53129	0.78364	0.63439
0.11278	0.43363	0.10136	0.089571	0.66394	0.3846	0.66705	0.60474	0.73012	0.5804	0.49067	0.58221	0.54135	0.50695	0.54051	0.3017	0.51699	0.34941	0.62898	0.788	0.28528	0.58276	0.72855	0.6066
0.11323	0.5133	0.081859	0.018964	0.57936	0.40606	0.71419	0.64822	0.78817	0.58485	0.54321	0.57587	0.54122	0.54647	0.49379	0.29957	0.57907	0.40065	0.58669	0.75331	0.30424	0.60092	0.70456	0.63362
0.055871	0.55196	0.054048	0.0096786	0.45047	0.43102	0.71899	0.67782	0.85508	0.58347	0.55554	0.57181	0.4892	0.57367	0.54086	0.25673	0.56849	0.41563	0.57764	0.84095	0.27246	0.63274	0.71392	0.6619
0.023512	0.57163	0.086539	0.056943	0.39696	0.43992	0.75507	0.71562	0.89648	0.56033	0.58344	0.52558	0.47664	0.5684	0.61225	0.25765	0.5578	0.40175	0.58826	0.8615	0.22256	0.58342	0.71468	0.74211
0.036542	0.50443	0.103	0.091095	0.41394	0.56966	0.77474	0.70392	0.9366	0.55907	0.60776	0.50548	0.43051	0.53774	0.68696	0.27723	0.64171	0.42512	0.5868	0.90287	0.33463	0.52613	0.72965	0.75041
0.01774	0.4315	0.08583	0.13407	0.39097	0.60517	0.7925	0.75391	0.9517	0.5655	0.62416	0.53103	0.4363	0.51712	0.71728	0.31596	0.72141	0.40109	0.55269	0.88495	0.31019	0.49268	0.72879	0.72924
0.0060168	0.453	0.092229	0.12119	0.40705	0.68044	0.68748	0.804	1.0142	0.53711	0.61293	0.53205	0.51271	0.43722	0.7216	0.35708	0.75748	0.35634	0.53302	0.86121	0.33795	0.55589	0.72601	0.71083
0.019947	0.48971	0.088922	0.15436	0.43066	0.73734	0.70864	0.86924	1.073	0.4759	0.59494	0.60282	0.59925	0.50304	0.74471	0.4004	0.75444	0.33036	0.49997	0.82828	0.36215	0.54768	0.72419	0.71852
0.047772	0.53051	0.078993	0.17801	0.42563	0.72008	0.69897	0.878	1.1376	0.50309	0.59489	0.60864	0.62599	0.6139	0.86237	0.42485	0.76446	0.39525	0.46593	0.76148	0.43807	0.50295	0.73765	0.76643
0.13406	0.58635	0.10337	0.2282	0.41849	0.7341	0.70964	0.94157	1.1885	0.54643	0.616	0.59596	0.58917	0.62198	0.8573	0.48447	0.79884	0.41942	0.41976	0.89972	0.46215	0.51574	0.68912	0.79377
0.18144	0.5601	0.18845	0.28531	0.49275	0.73867	0.6499	1.0235	1.1907	0.54485	0.63782	0.66061	0.55478	0.6817	0.85566	0.55207	0.80396	0.42564	0.38001	0.91079	0.4502	0.52738	0.65901	0.84162
0.12385	0.57279	0.24636	0.27903	0.49695	0.74566	0.61741	1.1035	1.1817	0.5329	0.62932	0.64277	0.5786	0.71039	0.84007	0.61245	0.79399	0.38337	0.35836	0.88181	0.44543	0.41194	0.63318	0.91138
0.080696	0.59964	0.20749	0.22534	0.49778	0.76184	0.52915	1.0979	1.2522	0.51449	0.6566	0.62372	0.62403	0.73794	0.78434	0.62281	0.70746	0.35801	0.35776	0.90154	0.42504	0.40811	0.60817	0.89281
0.063227	0.59857	0.19979	0.16492	0.59676	0.71504	0.50947	1.1232	1.2048	0.48912	0.70356	0.54393	0.55241	0.79747	0.72754	0.5854	0.70828	0.33449	0.37377	0.8088	0.4632	0.39849	0.67297	0.82933
0.099221	0.60719	0.20317	0.12641	0.64563	0.71517	0.50821	1.1574	1.1441	0.45785	0.70383	0.53992	0.42483	0.71769	0.69326	0.54802	0.68822	0.32036	0.39882	0.73958	0.43168	0.39444	0.68954	0.78442
0.049273	0.57781	0.19959	0.14693	0.61187	0.71558	0.50826	1.0829	1.0702	0.44749	0.66812	0.49664	0.36237	0.70801	0.7078	0.46783	0.66609	0.34307	0.4182	0.78092	0.4367	0.38146	0.64796	0.75243
-0.041355	0.59016	0.17734	0.1891	0.59723	0.70324	0.49482	1.0294	0.99008	0.47811	0.65542	0.44368	0.31383	0.7121	0.72815	0.45257	0.65516	0.3408	0.37167	0.80446	0.35304	0.33737	0.59756	0.7633
-0.17559	0.56183	0.17546	0.14328	0.58828	0.73743	0.46384	0.95947	0.94721	0.48253	0.65447	0.4528	0.35692	0.69306	0.74904	0.47408	0.65191	0.33825	0.35942	0.87231	0.32913	0.32418	0.52194	0.7701
-0.25734	0.54777	0.20744	0.11956	0.62938	0.62457	0.43609	0.95266	0.90166	0.45358	0.61447	0.48238	0.42258	0.67302	0.74471	0.48139	0.69224	0.31509	0.40674	0.87333	0.3055	0.30218	0.5094	0.75552
-0.33673	0.5561	0.20589	0.088924	0.62284	0.59231	0.42162	0.96165	0.87026	0.3979	0.58393	0.48434	0.44274	0.61819	0.70219	0.50422	0.74875	0.28873	0.42631	0.80322	0.3595	0.31427	0.54932	0.73096
-0.36803	0.52932	0.18487	0.058575	0.62132	0.62625	0.32119	0.91847	0.81689	0.40621	0.56912	0.49757	0.38551	0.67157	0.67802	0.51424	0.75201	0.31133	0.44209	0.7575	0.32019	0.28393	0.60856	0.70124
-0.32414	0.50255	0.15352	-0.013921	0.62061	0.5811	0.34431	0.93393	0.81012	0.38701	0.53925	0.49008	0.34022	0.65299	0.69026	0.50675	0.79173	0.22711	0.48189	0.76401	0.21428	0.29509	0.63613	0.68708
-0.25055	0.48564	0.12413	-0.035814	0.65237	0.59219	0.33354	0.94506	0.74116	0.41367	0.48982	0.45233	0.32701	0.68575	0.68611	0.48862	0.76445	0.19306	0.46393	0.75096	0.27393	0.34124	0.61411	0.6832
-0.25063	0.47678	0.14908	-0.0064074	0.67429	0.51394	0.40088	0.92901	0.71055	0.4139	0.43266	0.42915	0.36138	0.71897	0.68292	0.43461	0.77653	0.16769	0.4381	0.74158	0.26904	0.32631	0.59905	0.69874
-0.33135	0.39447	0.20363	-0.0037356	0.69176	0.43651	0.4033	0.89299	0.71509	0.378	0.39881	0.42068	0.31925	0.68337	0.66733	0.4059	0.72335	0.11392	0.3939	0.73639	0.27751	0.3137	0.57877	0.73697
-0.33207	0.2949	0.22388	-0.055232	0.6594	0.42624	0.33087	0.78121	0.67335	0.3725	0.38768	0.41154	0.2611	0.66604	0.60586	0.37342	0.6849	0.15678	0.40745	0.67744	0.24592	0.31328	0.51471	0.70585
-0.24286	0.23966	0.20306	-0.089983	0.66608	0.33368	0.40192	0.711	0.63154	0.36051	0.40209	0.37784	0.27381	0.66534	0.58425	0.38246	0.6605	0.17348	0.42008	0.66147	0.27895	0.3209	0.49882	0.65901
-0.17686	0.24769	0.20111	-0.16396	0.67865	0.34196	0.34396	0.63859	0.58537	0.33513	0.41507	0.33364	0.26054	0.67733	0.58439	0.39184	0.60921	0.14847	0.42587	0.60536	0.29611	0.30163	0.52262	0.6319
