# Supplementary material for: Timing variability of sensorimotor integration during vocalization in individuals who stutter
Source: Sci Rep. 2018 Nov 5;8:16340. doi: 10.1038/s41598-018-34517-1 (PMC6218511; doi:10.1038/s41598-018-34517-1)
Supplement: Supplementary file 2 — Dataset 1 [file 41598_2018_34517_MOESM2_ESM.zip › compens-stutt-behav-scireports-supplementary-material/AS2005_up.txt]

-0.11591	0.25373	-0.13785	-0.055835	0.21093	-0.54769	0.19266	-0.12316	0.0082834	-0.21252	-0.16273	-0.041431	-0.10298	0.05682	-0.13707	-0.27513	-0.58522	-0.43275	0.22721	-0.33343	NaN	-0.3745	-0.2774	NaN
-0.1891	0.25635	-0.11191	-0.15768	0.24973	-0.62545	0.19972	-0.00063134	0.035074	-0.11853	-0.18834	0.0085775	-0.14453	0.069402	-0.12891	-0.25529	-0.61712	-0.42028	0.2569	-0.30943	NaN	-0.36286	-0.3392	-0.23525
-0.25324	0.27609	-0.042921	-0.36902	0.21791	-0.42521	0.16622	-0.006883	0.0022387	0.0039714	-0.17169	-0.012858	-0.020734	0.0041882	-0.1139	-0.26715	-0.47968	-0.3881	0.30451	-0.23459	NaN	-0.39315	-0.37245	-0.27535
-0.33523	0.2927	-0.087207	-0.44676	0.18997	-0.29359	0.065615	-0.058093	0.015163	0.12857	-0.21642	0.01854	-0.043859	0.062687	-0.15837	-0.21941	-0.4863	-0.34393	0.31452	-0.17785	NaN	-0.36034	-0.33882	-0.14468
-0.4325	0.29193	-0.17636	-0.47928	0.1352	-0.16687	0.010932	-0.057205	0.041863	0.17183	-0.27174	-0.047199	-0.082263	0.10559	-0.1651	-0.27131	-0.43414	-0.3445	0.33112	-0.17485	-0.37562	-0.27323	-0.35296	-0.047033
-0.44619	0.32452	-0.24792	-0.52142	0.14007	-0.096967	-0.028805	-0.055415	-0.0080392	0.11822	-0.28284	-0.05615	-0.018809	0.072114	-0.15044	-0.31847	-0.38493	-0.37567	0.37727	-0.12879	-0.37989	-0.21175	-0.29847	-0.0196
-0.42412	0.36607	-0.30508	-0.62242	0.13813	-0.1736	-0.20271	-0.090033	0.07942	-0.083863	-0.35208	-0.13009	0.030016	0.051906	-0.11511	-0.337	-0.37475	-0.34328	0.42529	-0.14487	-0.31717	-0.18764	-0.25964	-0.10835
-0.38553	0.38237	-0.28866	-0.62816	0.1519	-0.20288	-0.12571	-0.061955	0.054155	0.14521	-0.38128	-0.11636	0.057058	0.041474	-0.075401	-0.31715	-0.33928	-0.29911	0.4826	-0.19188	-0.25487	-0.14511	-0.22779	-0.036666
-0.33244	0.40362	-0.25466	-0.59227	0.14537	-0.14559	-0.36418	-0.095641	0.031909	0.22022	-0.39903	-0.080926	0.063281	0.08905	-0.11361	-0.33286	-0.29878	-0.29677	0.4711	-0.14279	-0.25119	-0.13392	-0.19814	0.047696
-0.29671	0.41325	-0.19986	-0.56234	0.10859	-0.046415	-0.3292	-0.077773	0.013696	0.15567	-0.43103	-0.052274	0.092457	0.079779	-0.19728	-0.30935	-0.31301	-0.28058	0.47652	-0.18227	-0.31546	-0.10949	-0.22436	0.15661
-0.30328	0.36557	-0.11362	-0.25506	0.13638	-0.033082	-0.26819	-0.05904	0.035915	0.12653	-0.40676	-0.027638	0.13595	0.079421	-0.20726	-0.29181	-0.32048	-0.27958	0.49999	-0.21554	-0.28129	-0.10299	-0.30142	0.24547
-0.29498	0.32167	-0.11986	-0.27296	0.15114	-0.013859	-0.14319	-0.046158	0.030929	0.15524	-0.34883	-0.042029	0.025128	0.091731	-0.22705	-0.31141	-0.21924	-0.34337	0.48317	-0.1423	-0.15585	-0.012896	-0.40713	0.33518
-0.35162	0.25211	-0.11362	-0.27702	0.17499	0.021368	-0.14705	-0.041471	0.0099443	0.19904	-0.28623	-0.038281	0.12643	0.12397	-0.2518	-0.3575	-0.24331	-0.30352	0.47431	-0.0939	-0.12639	-0.030641	-0.44845	0.27572
-0.20878	0.17957	-0.041492	-0.3433	0.18523	0.044062	0.096604	-0.020762	-0.053875	0.19082	-0.21675	-0.097382	0.12647	0.095101	-0.28387	-0.36707	-0.22014	-0.32246	0.43804	-0.12095	-0.11568	-0.012943	-0.43442	0.28152
-0.1583	0.11877	-0.015066	-0.34118	0.19149	0.10586	0.12587	-0.051352	-0.068985	0.19101	-0.1644	-0.017436	0.048759	0.060293	-0.32572	-0.31075	-0.26795	-0.29435	0.36951	-0.13784	-0.10995	-0.043996	-0.37205	0.25943
-0.19401	0.11407	-0.03316	-0.2284	0.16055	0.20069	0.20401	-0.15313	-0.060449	0.21395	-0.16029	-0.063406	0.03871	0.09992	-0.30154	-0.27186	-0.23233	-0.15983	0.32018	-0.13643	-0.0493	-0.032242	-0.31989	0.24263
-0.18916	0.16052	-0.015899	-0.29059	0.12008	0.20568	0.11785	-0.19512	-0.027239	0.21709	-0.083287	-0.13229	-0.071412	0.045705	-0.25972	-0.26602	-0.25005	-0.15242	0.31906	-0.14772	-0.097088	-0.0093203	-0.27917	0.29116
-0.19982	0.18381	0.023182	-0.21596	0.065595	0.14465	0.012234	-0.092637	-0.0705	0.26434	-0.058444	-0.11094	0.0078555	0.07412	-0.21612	-0.25278	-0.24497	-0.12313	0.31149	-0.14156	-0.12876	-0.0063253	-0.23684	0.26138
-0.33364	0.19795	0.041984	-0.084754	0.046715	0.12466	0.021998	-0.031292	-0.12742	0.10681	-0.027632	-0.055786	0.023113	0.04562	-0.17296	-0.2886	-0.18689	-0.067585	0.28526	-0.12712	-0.099442	-0.036277	-0.24331	0.19368
-0.19248	0.24574	0.057889	-0.19035	0.062041	0.10583	-0.10063	-0.0037753	-0.13564	0.085313	0.0030904	-0.030891	0.010069	0.01877	-0.13659	-0.28993	-0.05824	-0.017348	0.28933	-0.06289	-0.0050425	-0.0089583	-0.18749	0.079886
-0.13119	0.21674	0.0552	-0.1052	0.077717	0.11859	-0.10884	0.037371	-0.17816	0.1476	-0.0093232	-0.01622	0.018262	0.033869	-0.12079	-0.26428	-0.083402	0.016706	0.26497	-0.036007	0.029368	-0.013994	-0.13875	0.046434
-0.096405	0.20998	0.086688	-0.040345	0.050277	0.14187	0.29848	0.10405	-0.19092	0.11793	0.0063982	-0.013647	-0.019494	0.046421	-0.099678	-0.18344	-0.032564	0.056956	0.24589	-0.055233	0.089608	-0.049199	-0.10833	0.043451
-0.087902	0.17996	0.11019	-0.012058	-0.008495	0.15723	0.1408	0.035903	-0.16406	0.17074	0.075233	0.0067914	0.011908	0.047828	-0.095424	-0.13218	-0.063744	0.080945	0.24594	-0.016477	0.077191	-0.11609	-0.097307	0.027471
-0.11421	0.12614	0.085041	-0.011834	-0.082599	0.18152	0.079657	0.053906	-0.14978	-0.11506	0.10159	-0.048856	-0.0088985	0.078887	-0.12183	-0.11387	-0.12497	0.091584	0.23531	0.020884	-0.013948	-0.12176	-0.099724	0.045661
-0.12301	0.11528	0.12649	-0.0069459	-0.076137	0.25749	0.13119	0.032908	-0.095998	0.2374	0.11329	0.015706	-0.0042415	0.021531	-0.13933	-0.12734	-0.15416	0.027973	0.18717	0.077202	-0.068664	-0.13171	-0.038535	-0.01629
-0.14919	0.093162	0.20245	0.073856	-0.022297	0.2468	0.16541	0.053463	-0.11053	0.18321	0.066235	0.020098	-0.020662	-0.0098715	-0.13529	-0.15371	-0.092208	-0.02379	0.10496	0.076254	-0.12286	-0.16646	0.0018512	-0.11238
-0.16007	0.059354	0.20181	0.052281	-0.020246	0.21814	0.1489	0.14475	-0.078884	0.15235	0.035652	0.064094	0.010119	0.0052827	-0.052741	-0.13821	0.055355	-0.035374	0.067162	0.0327	-0.12561	-0.17204	0.049622	-0.15827
-0.14975	0.046432	0.10654	0.014127	-0.04755	0.10366	0.035267	0.10613	-0.054938	0.13277	0.024964	0.027968	-0.035715	-0.05544	-0.02929	-0.11644	0.012136	-0.066482	0.037165	0.017793	-0.18043	-0.12147	0.086452	-0.1267
-0.060739	0.048041	0.041443	0.00148	-0.048558	0.057552	0.034729	0.036992	-0.06189	0.077481	0.012875	-0.00049052	0.051695	-0.057432	-0.025809	-0.063097	0.041479	-0.043549	-0.005172	0.0012844	-0.091776	-0.036935	0.033547	-0.1015
0	0	0	0	0	0	0	0	0	0	0	0	0	0	0	0	0	0	0	0	0	0	0	0
-0.0089894	-0.013355	0.050951	0.047433	0.061257	-0.051895	0.0078958	0.012059	0.029418	0.16759	0.023197	-0.014886	0.011114	0.058669	0.0081738	-0.024928	-0.077125	0.083159	0.020482	0.022473	0.12262	-0.019057	0.0086337	0.079853
-0.05916	0.055878	0.15133	0.0094498	0.11352	-0.1886	0.029528	0.019198	0.0032748	0.1689	-0.0067783	-0.027112	0.01979	0.10881	0.018413	-0.035224	-0.11361	0.11676	0.038424	0.10212	0.17172	-0.1108	0.053579	0.051178
-0.082138	0.1165	0.12281	-0.076568	0.1395	-0.41816	0.075328	0.070003	-0.014476	0.24053	-0.044479	-0.000229	0.039706	0.03928	0.019007	-0.015065	-0.15636	0.056932	0.037348	0.099839	0.14748	-0.18784	0.054318	0.052362
-0.097792	0.15751	0.14786	-0.056102	0.1825	-0.17633	0.1381	0.12053	0.0091423	0.3133	-0.019748	0.072446	0.03218	0.068573	0.02882	-0.013212	-0.14927	-0.0033984	0.02268	0.048592	0.161	-0.16885	0.09894	0.076106
-0.11644	0.21484	0.19859	-0.074444	0.15486	-0.018966	0.14942	0.13901	0.019345	0.33296	-0.04002	0.0093826	0.046037	0.14702	0.046568	0.0029732	-0.11379	-0.0082983	-0.026934	0.010751	0.059146	-0.053577	0.10528	0.066843
-0.12009	0.27762	0.19697	-0.021536	0.16522	-0.062536	0.073601	0.12337	0.087576	0.42606	-0.042698	0.042864	0.067765	0.12935	0.018319	0.029697	-0.04045	0.01535	-0.096398	-0.019972	0.047504	-0.011249	0.087783	0.10241
-0.0989	0.37166	0.1352	0.10904	0.18212	-0.12666	0.13718	0.10995	0.10305	0.40107	-0.026678	0.10734	0.13757	0.063961	-0.043516	0.073063	-0.036878	0.073282	-0.14793	0.019554	0.11161	-0.013029	0.076984	0.13973
-0.034602	0.46203	0.086372	0.14049	0.17637	0.088435	0.09174	0.097153	0.11204	0.4078	-0.057039	0.070398	0.11961	0.038062	-0.13025	0.10682	-0.07417	0.10466	-0.16204	0.038969	0.18903	-0.074462	0.050293	0.19401
0.012283	0.50541	0.076413	0.17532	0.14448	0.2988	-0.022632	0.11312	0.024342	0.36827	-0.046492	0.069641	0.046222	0.059567	-0.22608	0.15136	-0.086113	0.11672	-0.14467	0.031708	0.22613	-0.076801	-0.020415	0.20655
-0.029685	0.50682	0.11386	0.22439	0.078773	0.46472	0.091456	0.13876	0.060201	0.34537	-0.049108	0.1074	0.036842	0.018975	-0.24309	0.16106	-0.10649	0.12197	-0.13946	0.050515	0.17909	-0.060934	-0.12382	0.26112
-0.26139	0.50079	0.14761	0.19828	0.07968	0.68692	-0.00030606	0.076136	0.030476	0.22728	-0.0047401	0.12301	-0.24986	0.012664	-0.21512	0.15072	-0.058822	0.12329	-0.13583	0.070212	0.10127	0.0017375	-0.12365	0.27244
-0.10509	0.47634	0.080169	0.18347	0.043637	0.41824	0.046812	0.072362	-0.015574	0.28888	-0.080663	0.1472	0.13749	-0.017733	-0.18329	0.17	-0.042013	0.12594	-0.12214	0.080356	0.092695	0.029928	-0.024281	0.26785
-0.30506	0.411	0.015277	0.17769	0.089491	-0.31598	0.058308	0.069561	0.080142	0.2742	-0.13302	0.12824	0.14073	-0.029485	-0.17622	0.17776	-0.039582	0.15991	-0.11981	0.076364	0.07181	0.011134	0.05761	0.15061
-0.53307	0.37811	-0.06939	0.15632	0.10786	-0.66964	0.090963	0.03484	0.11777	0.32319	-0.23267	0.12141	0.14038	-0.025454	-0.18262	0.18435	-0.11767	0.21078	-0.074669	0.045407	0.054795	0.035923	0.057862	0.24623
-0.31982	0.36943	-0.12539	0.096886	0.049199	-0.56946	0.19148	-0.029868	0.13683	0.36077	-0.36605	0.10125	0.12608	0.0051818	-0.18494	0.13739	-0.12489	0.1993	-0.028183	0.079614	0.15792	-0.053524	0.063038	0.32022
-0.27926	0.42127	-0.085028	0.023832	0.015526	-0.58158	0.203	-0.086244	0.10766	0.36658	-0.35735	0.12892	0.15858	-0.065423	-0.19735	0.17905	-0.17007	0.18121	0.039024	0.098541	0.14827	-0.0050578	0.11093	0.25008
-0.27939	0.47119	-0.097004	0.040702	-0.011777	-0.56252	0.13525	-0.15576	0.13572	0.35812	-0.41762	0.074038	0.10823	0.031348	-0.22405	0.24574	-0.12447	0.11512	0.081292	0.053967	0.17926	-0.0023205	0.16417	0.24066
-0.11197	0.49831	-0.13001	0.061344	0.087926	-0.37246	0.11138	-0.16161	0.16038	0.39307	-0.37224	0.2021	0.093131	0.042531	-0.24356	0.26747	0.051255	0.11685	0.082996	0.0034125	0.18874	0.02996	0.28103	0.20515
0.0056475	0.47538	-0.057374	0.12477	0.1559	-0.17066	0.081991	-0.077797	0.20656	0.39916	-0.25989	0.24522	0.18444	0.084101	-0.16971	0.2889	-0.054911	0.14045	0.10321	0.030538	0.21086	0.010761	0.25664	0.399
0.19549	0.52928	-0.026538	0.14516	0.1485	-0.14744	0.15267	0.039301	0.20257	0.44066	-0.18212	0.27696	0.16603	0.1701	-0.091144	0.3675	-0.083601	0.069375	0.11441	0.079087	0.17701	-0.0036964	0.26524	0.38475
0.19406	0.62776	-0.092755	0.074855	0.14088	-0.16028	0.20612	0.058244	0.28217	0.36476	-0.096954	0.23534	0.13178	0.23355	-0.094109	0.38414	-0.14979	0.086825	0.15543	0.064806	0.21848	-0.01283	0.17928	0.41509
0.1474	0.49222	-0.095334	0.089052	0.12241	-0.14854	0.23078	0.061549	0.31647	0.54058	-0.013732	0.16193	0.059589	0.18965	-0.098003	0.3534	-0.04428	0.051737	0.16936	0.061781	0.27911	0.0033353	0.18132	0.36745
0.096146	0.51437	-0.11315	0.025733	0.11089	-0.051843	0.16591	-0.00032467	0.30593	0.67384	0.012243	0.21473	0.072775	0.18073	-0.088515	0.34271	-0.037142	0.029361	0.17241	0.048085	0.30595	-0.059829	0.24224	0.30848
0.061877	0.45476	-0.16002	0.054976	0.17414	-0.019931	0.10208	0.0073171	0.2872	0.59084	0.0059725	0.17119	0.071424	0.17035	-0.072395	0.32807	0.021105	0.058848	0.17184	0.033504	0.29522	-0.0044351	0.20538	0.35588
-0.0054901	0.36802	-0.17086	0.070193	0.24188	0.037432	0.13467	0.020823	0.24283	0.56639	-0.0029397	0.16886	0.12917	0.10495	-0.073025	0.29097	0.068565	0.055454	0.16993	0.056714	0.24569	0.033429	0.22991	0.28259
-0.061353	0.40485	-0.22478	0.10805	0.19633	0.09479	0.042792	-0.052183	0.17831	0.63864	-0.030749	0.23457	0.11806	0.089503	-0.060704	0.26512	0.062524	0.01671	0.17472	0.073652	0.22424	0.011153	0.18197	0.26674
-0.18149	0.28921	-0.25759	0.086671	0.1645	0.10379	0.093962	-0.034464	0.11434	0.66929	-0.095882	0.18721	0.1235	0.15101	-0.096907	0.22125	0.056835	0.0083295	0.17979	0.022858	0.243	0.026645	0.17816	0.27569
-0.226	0.33807	-0.25818	0.042832	0.091843	0.12592	-0.0095305	-0.031373	0.09831	0.73747	-0.12645	0.23896	0.12535	0.19548	-0.14954	0.2169	0.10326	0.02066	0.14013	-0.002694	0.25342	0.020595	0.11347	0.27908
-0.19542	0.40285	-0.29419	-0.017684	0.068061	0.18309	-0.055924	0.0094375	0.11565	0.588	-0.12613	0.19229	0.02836	0.2477	-0.15461	0.18921	0.028459	-0.01252	0.07658	0.018615	0.28833	0.0046476	0.078341	0.30089
-0.096884	0.4369	-0.29301	-0.12828	0.0045181	0.16504	-0.17676	-0.032075	0.15409	0.50478	-0.17141	0.2107	-0.024677	0.27111	-0.12359	0.18725	0.0059946	-0.040096	0.028022	0.02143	0.30262	0.022617	0.034725	0.27617
0.0081648	0.36748	-0.25874	-0.18021	-0.0079332	0.15177	-0.24198	-0.030866	0.13178	0.51036	-0.20248	0.20521	-0.093421	0.23271	-0.087926	0.18727	0.036398	-0.011706	-0.031765	-0.00061176	0.32412	-0.056162	0.067057	0.29231
0.17764	0.31755	-0.29903	-0.10464	-0.072279	0.12171	-0.19815	-0.09893	0.15738	0.49128	-0.2346	0.22501	-0.14326	0.19794	-0.069805	0.15829	0.043647	0.047794	-0.052124	-0.047436	0.35536	-0.096697	0.10621	0.37975
0.23864	0.26747	-0.25612	-0.011885	-0.075741	0.062591	-0.14926	-0.13752	0.10191	0.5297	-0.2099	0.25221	-0.11561	0.17217	-0.090997	0.10476	0.0041965	0.07579	-0.034953	-0.053237	0.33574	-0.059259	0.086656	0.45079
0.059182	0.21725	-0.1841	-0.04197	-0.088561	0.090072	-0.14631	-0.14955	0.12394	0.51985	-0.18074	0.19964	-0.086571	0.17617	-0.089347	0.073267	-0.078012	0.064176	-0.051717	0.07271	0.30945	-0.063405	0.061297	0.42004
0.087812	0.16689	-0.18575	-0.082413	-0.14061	0.09831	-0.17119	-0.091093	0.11268	0.55861	-0.15744	0.18607	-0.038333	0.17938	-0.11284	0.045834	-0.081289	-0.0050664	-0.050852	0.16352	0.24227	-0.051234	0.058361	0.47191
0.0022756	0.11637	-0.19167	-0.071239	-0.13086	0.063421	-0.23891	-0.063504	0.10881	0.50644	-0.12028	0.16267	-0.027704	0.18252	-0.14753	0.015127	-0.073707	-0.032966	-0.011212	0.10009	0.23705	-0.090376	0.09014	0.44303
-0.061824	0.06571	-0.21473	-0.18493	-0.092065	0.013064	-0.43947	-0.075466	0.11572	0.4618	-0.090014	0.15589	-0.0097931	0.15633	-0.1397	0.0094981	0.0093626	-0.0076181	0.019747	-0.0072844	0.15741	-0.097786	0.054339	0.43599
-0.077049	0.059373	-0.22118	-0.2075	0.026198	-0.017013	-0.37799	-0.13917	0.071485	0.46141	-0.081696	0.12839	-0.018851	0.13517	-0.16214	0.005913	-0.042963	-0.031174	0.032852	-0.044068	0.12833	-0.14334	0.038562	0.42303
-0.057527	0.17696	-0.18123	-0.16225	0.063886	-0.059944	-0.29961	-0.23198	0.090207	0.44598	-0.16377	0.17664	-0.0019016	0.19255	-0.19452	-0.01114	0.091356	-0.029093	0.012642	-0.015551	0.11811	-0.20316	0.027432	0.30671
-0.09237	0.23152	-0.10265	-0.13049	0.13783	-0.091313	-0.27922	-0.19711	0.095014	0.46014	-0.17827	0.23365	0.041394	0.21278	-0.22999	-0.079899	0.068521	0.0062356	-0.0018724	0.0017575	0.10577	-0.13926	0.066901	0.32376
-0.14147	0.35712	-0.083533	-0.064449	0.18156	-0.15008	-0.26538	-0.15532	0.027914	0.49606	-0.23577	0.21458	-0.11174	0.13937	-0.26651	-0.10804	-0.0050294	0.047978	-0.038992	0.017967	0.17793	-0.12457	0.11866	0.38314
-0.15053	0.31044	-0.055846	-0.10487	0.17315	-0.18271	-0.24928	-0.19619	0.037159	0.5672	-0.3741	0.18566	-0.12206	0.076798	-0.29697	-0.17548	-0.054137	0.070089	-0.089087	0.059642	0.22115	-0.07003	0.11006	0.34518
-0.1646	0.24308	-0.050943	-0.068346	0.21522	-0.2326	-0.31856	-0.19693	0.0067929	0.53209	-0.40576	0.13745	-0.13985	0.0028782	-0.3442	-0.2146	-0.036013	0.10007	-0.077569	0.091002	0.31446	-0.097142	0.07831	0.24978
0.051483	0.1523	-0.11055	0.012983	0.18591	-0.31859	-0.30727	-0.38544	0.051922	0.54295	-0.37129	0.067588	-0.13994	-0.093929	-0.36649	-0.21671	-0.040705	0.16777	-0.059228	0.059392	0.43473	-0.024377	0.015231	0.29591
0.095639	0.24929	-0.10971	0.0079134	0.20746	-0.34308	-0.19791	0.1267	0.055164	0.52823	-0.29448	0.11133	-0.072585	-0.16245	-0.43856	-0.20582	-0.10505	0.17878	-0.060972	0.027227	0.46406	-0.052202	-0.010436	0.36467
0.042629	0.26567	-0.07964	0.02979	0.13988	-0.2974	-0.22075	-1.042	0.066602	0.53903	-0.30226	0.16622	0.014895	-0.18757	-0.48365	-0.17626	-0.078255	0.21658	-0.059599	0.019271	0.40916	-0.063103	0.00015351	0.36304
0.042847	0.22548	-0.092829	0.17695	0.03661	-0.22212	-0.21185	-1.8227	0.10227	0.40711	-0.26702	0.22413	0.052187	-0.12687	-0.33997	-0.14565	-0.1136	0.22045	-0.067802	0.0051396	0.38076	-0.018418	0.078806	0.30766
0.050629	0.28182	-0.082346	0.14946	-0.01244	-0.17267	-0.25511	-1.6013	0.058257	0.37578	-0.21417	0.18967	0.028436	-0.087605	-0.23587	-0.20114	-0.019764	0.14063	-0.046582	0.011768	0.42296	-0.022922	0.11812	0.27573
0.044886	0.26494	-0.0085316	0.059052	0.00010241	-0.1633	-0.2024	-1.133	0.061531	0.35406	-0.14241	0.2109	0.039684	-0.12151	-0.17369	-0.21834	-0.013913	0.10145	-0.021053	0.046229	0.35833	-0.070649	0.11866	0.29899
0.032945	0.26793	0.004431	0.078475	0.010985	-0.16064	-0.12557	-0.31949	0.04168	0.37616	-0.10944	0.259	0.033086	-0.12076	-0.13427	-0.20909	0.028513	0.1218	-0.015208	0.059871	0.30589	-0.1183	0.097397	0.31342
0.047283	0.285	0.0082138	0.037295	0.089466	-0.2098	-0.026034	0.14771	0.021092	0.40431	-0.093599	0.28107	0.033194	-0.030795	-0.11661	-0.14062	0.029438	0.10534	-0.011023	0.062288	0.27651	-0.064211	0.093818	0.351
0.066685	0.3735	0.024909	-0.075539	0.10527	-0.25303	-0.050333	0.22548	0.010536	0.42173	-0.091934	0.29212	0.025176	0.016674	-0.11023	-0.091877	0.0088578	0.12562	-0.07287	0.06804	0.15822	-0.020455	0.11615	0.34292
0.059909	0.45489	-0.0047184	-0.17354	0.091196	-0.20674	0.011288	0.29587	-0.057513	0.51167	-0.15699	0.25413	-0.017334	0.045711	-0.16417	-0.12735	0.05248	0.17163	-0.075741	0.093341	0.15109	0.011251	0.15425	0.29925
0.071995	0.49065	0.012751	-0.2198	0.075505	-0.17431	-0.095467	0.25953	-0.070914	0.4927	-0.21323	0.24928	0.086236	0.013323	-0.25085	-0.15509	0.057902	0.18944	-0.077102	0.12559	0.16879	0.044313	0.14713	0.29094
0.10954	0.51369	0.017237	-0.14684	0.14793	-0.15932	0.002616	0.29424	-0.094982	0.42205	-0.21148	0.23162	0.052794	0.0081165	-0.30191	-0.1481	0.071902	0.19136	-0.059959	0.13313	0.22427	0.039604	0.16957	0.36748
0.1873	0.60844	-0.016339	-0.054307	0.16956	-0.17081	-0.070841	0.26655	-0.12304	0.43562	-0.18905	0.26268	0.045934	0.010324	-0.30064	-0.15154	0.050487	0.12474	-0.041695	0.1572	0.20303	0.044842	0.17763	0.39395
0.2734	0.70228	-0.081446	0.07004	0.17557	-0.21001	-0.12516	0.25868	-0.049061	0.50229	-0.15542	0.29194	0.0066731	0.030677	-0.27772	-0.14129	0.091325	0.077685	-0.045541	0.15802	0.10604	0.0081515	0.24753	0.39573
0.31465	0.7429	-0.11549	0.0085279	0.10269	-0.24852	-0.082419	0.28994	-0.01614	0.4552	-0.18368	0.31322	0.074445	-0.037077	-0.2375	-0.11983	0.05563	0.03727	-0.074217	0.14004	0.06136	0.0024968	0.25313	0.39711
0.28705	0.79528	-0.033538	-0.020564	0.057833	-0.25204	-0.027832	0.24136	-0.0083833	0.44605	-0.24487	0.30779	0.17864	-0.027171	-0.19876	-0.14062	0.095398	-0.037131	-0.10206	0.078662	-0.01129	-0.016959	0.24364	0.36373
0.2302	0.77091	-0.041633	-0.037522	0.16858	-0.16985	0.078307	0.24713	-0.065268	0.42638	-0.23931	0.32073	0.15696	-0.0019867	-0.1946	-0.17174	0.10085	-0.079832	-0.09861	0.053886	-0.018351	-0.001516	0.28594	0.36945
0.22805	0.77974	-0.11311	-0.038553	0.18802	-0.16406	0.031859	0.26153	-0.11941	0.39066	-0.20923	0.30389	0.20448	0.012076	-0.25836	-0.1412	0.083908	-0.096173	-0.053176	0.040623	0.036321	-0.062587	0.31073	0.34209
0.22487	0.77477	-0.17641	-0.0059777	0.22905	-0.18796	0.032217	0.32474	-0.1408	0.40612	-0.21752	0.30316	0.20908	-0.010673	-0.29518	-0.092528	0.13357	-0.081367	-0.0071258	0.060395	0.013348	-0.079193	0.28628	0.3769
0.23669	0.71563	-0.15506	0.037447	0.21682	-0.26844	-0.056746	0.35527	-0.16775	0.36386	-0.2028	0.3056	0.16569	0.00165	-0.33118	-0.041572	0.060688	-0.057629	0.0010623	0.093787	0.033167	-0.068435	0.21936	0.35247
0.20428	0.68562	-0.12408	0.03862	0.27597	-0.20759	-0.030014	0.33608	-0.081786	0.35806	-0.17662	0.35154	0.14057	0.010209	-0.37685	-0.039247	0.09908	-0.080814	0.0052033	0.092058	0.052531	0.012599	0.22268	0.3474
0.13183	0.67826	-0.14582	0.012614	0.25	-0.15563	-0.16421	0.27253	-0.022412	0.36108	-0.16196	0.3596	0.27677	0.033947	-0.39171	-0.026383	0.082739	-0.094927	0.016094	0.099613	0.026478	0.070729	0.2831	0.35901
0.16624	0.67518	-0.05293	0.04247	0.29588	-0.1466	-0.019382	0.31858	-0.047414	0.35514	-0.14808	0.35441	0.28929	0.08057	-0.40258	-0.049118	0.17436	-0.094706	0.0077368	0.051496	-0.040898	0.015874	0.31038	0.36694
0.20764	0.67899	0.036946	0.12373	0.30716	-0.10296	0.082745	0.39847	-0.10744	0.42951	-0.13166	0.40964	0.29988	0.11178	-0.38203	-0.045865	0.17103	-0.072328	0.027977	0.014923	-0.019215	-0.016937	0.35299	0.44339
0.24272	0.71451	0.13114	0.082981	0.27048	-0.061101	0.090557	0.44	-0.10025	0.36355	-0.074752	0.42719	0.32949	0.12851	-0.35454	-0.07104	0.18981	-0.050182	0.063919	-0.0022108	-0.030407	-0.11927	0.33578	0.42266
0.3394	0.73287	0.22431	0.080792	0.19313	-0.048828	0.093084	0.41935	-0.055529	0.38218	-0.073789	0.4475	0.34375	0.15982	-0.34355	-0.10615	0.16987	-0.0060608	0.048621	0.0015796	0.054667	-0.16995	0.35627	0.41918
0.31019	0.75908	0.17208	0.16857	0.31537	-0.003598	0.13981	0.37177	-0.059371	0.32809	-0.099053	0.46543	0.26409	0.2002	-0.39175	-0.095604	0.15118	-0.0081156	-0.013147	0.0028832	0.10918	-0.076745	0.34429	0.46828
0.24133	0.77723	0.15274	0.18448	0.36539	0.02354	0.15651	0.32423	-0.062034	0.34797	-0.064778	0.47015	0.207	0.1206	-0.42779	-0.063965	0.17927	-0.039315	-0.068391	-0.0011434	0.093254	-0.019972	0.36206	0.45356
0.21178	0.71704	0.20748	0.26612	0.31228	0.095217	0.21138	0.28784	0.0067537	0.3385	-0.066445	0.47017	0.19	0.08735	-0.45514	-0.02339	0.13103	-0.038958	-0.097005	-0.029304	-0.039506	-0.074386	0.39544	0.53147
0.20124	0.64409	0.2559	0.31387	0.29756	0.089332	0.18288	0.18999	-0.011407	0.29285	-0.053604	0.51353	0.1618	0.011254	-0.43268	-0.027348	0.12954	-0.041827	-0.079834	-0.060365	-0.043592	-0.096646	0.35291	0.52953
0.19588	0.55724	0.29163	0.30805	0.2763	0.092003	0.20807	0.079682	0.036632	0.34423	0.046305	0.48955	0.126	0.0014978	-0.39472	5.0017e-05	0.17253	-0.0093678	-0.09706	-0.094388	-0.046346	-0.068191	0.34941	0.52199
0.21957	0.55007	0.28163	0.32194	0.27565	0.099629	0.18835	0.30625	0.039643	0.2941	0.094443	0.41727	-0.016213	0.048784	-0.40554	-0.022996	0.14722	0.062817	-0.13651	-0.12151	-0.041695	-0.040836	0.41845	0.44879
0.20856	0.49456	0.2998	0.28343	0.27986	0.12551	0.21111	0.39632	0.071004	0.33046	0.088868	0.39237	0.043586	0.14756	-0.4701	-0.051501	0.1291	0.071619	-0.13843	-0.11089	-0.081583	-0.02128	0.43665	0.44283
0.18428	0.45136	0.3278	0.22895	0.29364	0.18003	0.23537	0.3038	0.017185	0.32213	0.11068	0.38409	0.018183	0.18835	-0.48469	-0.072365	0.13691	-0.00557	-0.14119	-0.081553	-0.10989	-0.0052284	0.42808	0.40342
0.2256	0.49089	0.35525	0.16858	0.22872	0.17997	0.21021	0.27924	-0.015302	0.3225	0.12103	0.42036	-0.039667	0.22249	-0.46566	-0.079816	0.10813	-0.03201	-0.18288	-0.10891	-0.14238	-0.018437	0.40912	0.42773
0.24164	0.57244	0.3665	0.16733	0.1124	0.14417	0.096488	0.29793	0.0024328	0.31353	0.09747	0.43548	-0.020603	0.25542	-0.41299	-0.090507	0.14546	0.010074	-0.2492	-0.11999	-0.16305	0.10205	0.39184	0.50986
0.21274	0.64407	0.38049	0.20591	0.086889	0.13551	0.18224	0.3059	0.025294	0.31383	0.11115	0.39132	0.037558	0.20756	-0.33688	-0.098531	0.06745	0.016819	-0.2994	-0.15388	-0.15668	0.095682	0.39555	0.55746
