# Supplementary material for: Timing variability of sensorimotor integration during vocalization in individuals who stutter
Source: Sci Rep. 2018 Nov 5;8:16340. doi: 10.1038/s41598-018-34517-1 (PMC6218511; doi:10.1038/s41598-018-34517-1)
Supplement: Supplementary file 2 — Dataset 1 [file 41598_2018_34517_MOESM2_ESM.zip › compens-stutt-behav-scireports-supplementary-material/AS2006_control.txt]

0.41597	0.37749	0.11241	0.72098	0.087564	0.37854	0.99728	0.046563	-0.25745	0.28603	0.19799	0.10499	0.6933	0.11911	0.056955	0.21145	0.18642	0.47859	-0.24894	0.17965	0.0049836	0.4663	0.35955	-0.1722	0.025823	0.25438
0.35829	0.3949	0.10477	0.70726	0.095375	0.33655	0.97755	0.051786	-0.27295	0.26206	0.21357	0.088648	0.64467	0.14648	0.031342	0.20047	0.19837	0.45872	-0.21609	0.1509	0.091262	0.51435	0.33037	-0.13363	0.017985	0.22927
0.3153	0.41474	0.12169	0.71841	0.09853	0.2697	0.97411	0.023604	-0.22988	0.24307	0.19727	0.064034	0.5788	0.18088	0.034928	0.16732	0.18751	0.45916	-0.20711	0.1374	0.18339	0.55267	0.34804	-0.14843	0.0058443	0.1942
0.29326	0.4329	0.12885	0.69808	0.092247	0.22086	0.98633	0.0046276	-0.20045	0.23334	0.1688	0.033243	0.46051	0.21814	0.064839	0.14465	0.11731	0.42989	-0.19074	0.11273	0.26896	0.5597	0.39535	-0.15769	0.0051851	0.18405
0.27256	0.38546	0.093431	0.60817	0.061172	0.2238	0.93322	-0.0066647	-0.2148	0.25526	0.17284	0.0035202	0.35419	0.22829	0.087474	0.16916	0.056551	0.36438	-0.1608	0.087513	0.27069	0.56736	0.4113	-0.15134	0.019616	0.21079
0.25652	0.29956	0.066179	0.49532	0.036477	0.25355	0.84196	-0.0030128	-0.24716	0.25164	0.1715	-0.036531	0.28578	0.20052	0.077908	0.21207	0.058933	0.29974	-0.18344	0.06934	0.18689	0.56325	0.41121	-0.11232	-0.01877	0.24897
0.276	0.24961	0.09195	0.38031	0.017964	0.27409	0.76816	0.029515	-0.27099	0.19317	0.16718	-0.074976	0.30446	0.15647	0.057712	0.22779	0.10485	0.27375	-0.20855	0.063833	0.13003	0.53399	0.39575	-0.037595	-0.09337	0.26151
0.31258	0.21569	0.10716	0.29671	0.031157	0.2975	0.70658	0.05239	-0.28634	0.13916	0.13796	-0.10945	0.29899	0.14149	0.046402	0.20576	0.098447	0.219	-0.18513	0.05124	0.14491	0.473	0.3595	0.016422	-0.12601	0.24381
0.30661	0.19641	0.090961	0.25396	0.03384	0.28399	0.70184	0.068054	-0.29505	0.1226	0.077529	-0.14669	0.22876	0.13186	0.034886	0.19212	0.059496	0.17836	-0.17837	0.042131	0.14626	0.39945	0.32011	-0.011847	-0.13496	0.23567
0.27449	0.18022	0.054439	0.2565	-0.022646	0.28706	0.74882	0.054562	-0.28779	0.10217	0.043625	-0.17873	0.21546	0.10272	-0.011114	0.18155	0.05217	0.2345	-0.18357	0.04595	0.1241	0.32977	0.30258	-0.080219	-0.14759	0.24113
0.16524	0.14175	0.063598	0.3046	-0.088798	0.2683	0.78631	-0.021595	-0.27643	0.073918	0.066472	-0.17439	0.26375	0.085996	0.046835	0.16934	0.083654	0.28401	-0.17334	0.036607	0.10506	0.26308	0.33554	-0.10953	-0.15477	0.24381
0.044015	0.1015	0.075515	0.37069	-0.11212	0.2321	0.72267	-0.075616	-0.27218	0.062001	0.076453	-0.14318	0.30097	0.12498	0.082377	0.15933	0.1295	0.23316	-0.16474	0.028788	0.055343	0.19577	0.35526	-0.092995	-0.10476	0.25896
-0.012736	0.091712	0.11044	0.38345	-0.10794	0.19941	0.60975	-0.070723	-0.2814	0.067324	0.050093	-0.1172	0.30673	0.17429	0.14042	0.14596	0.16119	0.17039	-0.1649	0.024788	0.020882	0.15049	0.30311	-0.10215	-0.054364	0.26596
-0.023387	0.079716	0.14676	0.3384	-0.068501	0.14726	0.51584	-0.027839	-0.29723	0.086018	0.011011	-0.098739	0.27006	0.18816	0.10504	0.13742	0.16094	0.14629	-0.13294	0.012446	0.020351	0.12125	0.21634	-0.1516	-0.066051	0.23147
0.021794	0.065922	0.20569	0.28931	-0.061739	0.12941	0.4761	-0.0012584	-0.30838	0.072473	0.0071415	-0.09579	0.27329	0.21182	0.041664	0.15475	0.12216	0.15935	-0.13826	-0.0052815	0.025717	0.097585	0.15224	-0.17483	-0.083934	0.18837
0.04943	0.064397	0.20872	0.28364	-0.052484	0.11036	0.47024	0.019231	-0.28495	0.0095172	-0.00078539	-0.079773	0.2987	0.21357	-0.0051374	0.18054	0.079022	0.19595	-0.14829	-0.012836	0.040751	0.065857	0.12142	-0.17312	-0.1177	0.16849
0.018929	0.066957	0.20864	0.30426	-0.047871	0.13554	0.44893	0.019496	-0.2245	-0.055626	0.0085597	-0.068978	0.25092	0.17283	-0.03636	0.18902	0.058201	0.22927	-0.11313	-0.018144	0.050879	0.044767	0.11745	-0.14785	-0.12291	0.15099
-0.0031935	0.046061	0.18576	0.2908	-0.065	0.17084	0.41384	0.0073061	-0.18644	-0.092994	0.03754	-0.05813	0.23525	0.15445	0.035399	0.17977	0.095752	0.20154	-0.076713	-0.025509	0.088322	0.047486	0.14273	-0.10047	-0.11619	0.13682
0.0014131	0.015406	0.18811	0.19843	-0.052101	0.16902	0.37491	-0.0068876	-0.11906	-0.093033	0.00023822	-0.047765	0.23909	0.2104	0.065388	0.16474	0.14367	0.13362	-0.060723	-0.039232	0.080565	0.062041	0.15737	-0.054766	-0.098323	0.14444
0.0083685	-0.0040077	0.1845	0.10977	-0.05668	0.17698	0.3332	-0.041745	-0.09918	-0.084975	-0.035564	-0.067637	0.23966	0.21198	0.062203	0.15085	0.16818	0.040671	-0.071978	-0.056938	0.036784	0.050957	0.14384	-0.013471	-0.081317	0.15866
-0.0041573	-0.036407	0.21241	0.096279	-0.10983	0.15683	0.28867	-0.10558	-0.1394	-0.092836	-0.089084	-0.09617	0.17324	0.14806	0.028759	0.13918	0.15655	0.01854	-0.068602	-0.051375	0.024547	0.0073241	0.13864	0.0029739	-0.067139	0.15149
-0.053911	-0.079326	0.2786	0.098669	-0.10679	0.13825	0.27105	-0.16018	-0.12232	-0.094786	-0.099548	-0.12428	0.10008	0.1083	0.04546	0.12128	0.12078	0.012372	-0.06437	-0.02516	0.036722	-0.019185	0.13682	0.016923	-0.058402	0.092239
-0.10687	-0.076502	0.23801	0.096533	-0.079791	0.14983	0.2364	-0.17368	-0.024661	-0.1048	-0.078435	-0.16496	-0.0082454	0.10383	0.11547	0.10513	0.11309	-0.035836	-0.09279	-0.022752	0.0307	-0.029712	0.13541	0.053742	-0.062044	0.031277
-0.1448	-0.047432	0.14167	0.084396	-0.038622	0.14482	0.16542	-0.15825	0.073167	-0.12117	-0.034027	-0.21561	-0.033806	0.10247	0.1725	0.086513	0.14601	-0.054111	-0.11241	-0.057026	0.0046195	-0.025464	0.12817	0.068674	-0.063217	0.014758
-0.11823	0.0047262	0.082316	0.070313	-0.025915	0.1353	0.11436	-0.13713	0.205	-0.13445	-0.055135	-0.23856	-0.031718	0.10065	0.12653	0.075824	0.15267	-0.050034	-0.091874	-0.10126	0.014807	-0.010043	0.12268	0.042718	-0.051952	0.020941
-0.073401	0.045142	0.08203	0.078061	-0.079022	0.11397	0.079253	-0.1145	0.18005	-0.12651	-0.073757	-0.20035	-0.045447	0.084132	0.044594	0.064388	0.11308	-0.036196	-0.04256	-0.10373	0.068736	0.0027314	0.11487	0.021668	-0.04947	0.045397
-0.053329	0.043504	0.058823	0.11314	-0.082241	0.092174	0.064242	-0.086799	0.11043	-0.11871	-0.051311	-0.12093	-0.027299	0.039991	0.0039958	0.044005	0.03155	-0.054532	-0.017706	-0.059252	0.089477	0.005898	0.072985	0.022723	-0.027142	0.03286
-0.04221	0.0042452	0.026885	0.11701	-0.03009	0.077514	0.05422	-0.052499	0.086056	-0.10612	-0.073101	-0.053324	-0.033548	-0.0063579	0.038921	0.03851	-0.03152	-0.049465	-0.025408	-0.011796	0.055176	-0.012534	0.026786	0.0099524	0.0052136	0.020496
-0.02418	-0.017992	-0.0077278	0.064965	-0.00050567	0.052296	0.031449	-0.026741	0.071517	-0.054728	-0.045477	0.0019216	-0.00071323	-0.019799	0.040523	0.035248	-0.030947	-0.025657	-0.026112	-0.0028616	0.017513	-0.018138	-0.00046082	-0.004674	0.031992	0.017839
0	0	0	0	0	0	0	0	0	0	0	0	0	0	0	0	0	0	0	0	0	0	0	0	0	0
0.0062294	-0.0059121	0.03355	-0.041878	0.020613	-0.014298	-0.037598	-0.013614	-0.089542	-0.0005138	0.0035481	-0.012818	-0.0080791	0.050516	0.02277	-0.063088	-0.014605	0.084088	-0.014132	0.0079432	0.019418	-0.0026102	0.011692	0.020912	-0.023985	-0.0062626
-0.0083479	-0.025065	0.012337	-0.057004	0.051032	0.024534	-0.040174	-0.037323	-0.095635	-0.017903	-0.070182	-0.040531	0.024216	0.096293	0.089811	-0.13924	-0.037901	0.15977	-0.013974	0.00734	0.053454	-0.023513	0.0090673	0.052332	-0.0049158	-0.010863
-0.04811	-0.043513	-0.043667	-0.022363	0.05534	0.020871	-0.05588	-0.044805	-0.1148	-0.020657	-0.09734	-0.12596	-0.023182	0.10582	0.12915	-0.19262	-0.032935	0.15714	-0.02876	0.022826	0.096956	-0.056517	0.0021815	0.078951	0.0060603	-0.018511
-0.090906	-0.061298	-0.084885	0.053051	0.067952	0.0097219	-0.11113	-0.036274	-0.21351	-0.00286	-0.091758	-0.19403	-0.071027	0.13221	0.15231	-0.16475	-0.04017	0.11969	-0.050276	0.058383	0.082582	-0.090917	0.0153	0.086424	0.014415	-0.024677
-0.11077	-0.069437	-0.12665	0.058284	0.095812	0.016348	-0.1481	-0.03503	-0.29406	0.022763	-0.082745	-0.19431	-0.085834	0.13946	0.14316	-0.094583	-0.062579	0.11023	-0.065646	0.082796	0.046348	-0.079527	0.039582	0.088841	0.041786	-0.026899
-0.10463	-0.10541	-0.091953	0.048309	0.15358	-0.043898	-0.14265	-0.010649	-0.23458	0.032086	-0.046857	-0.152	-0.082639	0.14729	0.053085	-0.010387	-0.082688	0.080968	-0.068734	0.10171	0.051987	-0.046729	0.0437	0.10131	0.08249	-0.022205
-0.027424	-0.14196	-0.070729	0.050662	0.1769	-0.089663	-0.117	0.013144	-0.22045	0.034579	-0.051258	-0.05339	-0.12856	0.13287	0.063283	0.016802	-0.070982	0.0079825	-0.062735	0.12312	0.069027	-0.04218	0.030541	0.095335	0.11797	-0.010565
0.064532	-0.14464	-0.038726	0.0033016	0.1631	-0.10575	-0.11603	-0.011214	-0.24904	0.033134	-0.084402	0.022785	-0.16363	0.10886	0.068422	-0.056202	-0.072626	-0.045181	-0.041878	0.13991	0.074287	-0.046992	-0.002642	0.080536	0.13921	-0.017989
0.033771	-0.13909	0.019175	-0.032129	0.14298	-0.086117	-0.13302	-0.058628	-0.29371	0.015834	-0.10101	0.042621	-0.1275	0.090986	0.065629	-0.13229	-0.067835	-0.049456	-0.032477	0.16276	0.047256	-0.049671	-0.042531	0.066546	0.13916	-0.016418
-0.09306	-0.12365	-0.0043642	-0.048648	0.13199	-0.094395	-0.11327	-0.074312	-0.3564	-0.04103	-0.066969	0.030231	-0.11171	0.077064	0.081848	-0.14618	-0.065542	0.014708	-0.018109	0.19027	0.057975	-0.067266	-0.07326	0.018109	0.12075	-0.0047355
-0.203	-0.10077	-0.044297	-0.074742	0.15581	-0.096075	-0.084834	-0.063972	-0.37699	-0.093073	-0.049744	-0.00064095	-0.16224	0.066717	0.09075	-0.14973	-0.10209	0.060292	-0.0089397	0.18525	0.070408	-0.090348	-0.07159	-0.0071742	0.096943	-0.015114
-0.24945	-0.082336	-0.028966	-0.094149	0.19211	-0.089097	-0.02928	-0.043784	-0.38081	-0.10058	-0.02724	-0.032037	-0.2142	0.079287	0.061354	-0.15666	-0.11623	0.08457	-0.02409	0.14991	0.071273	-0.10853	-0.046044	0.001225	0.094107	-0.017183
-0.23169	-0.04004	-0.02923	-0.078722	0.19818	-0.13266	0.01171	-0.05087	-0.3236	-0.11134	-0.036242	-0.047753	-0.21867	0.13324	0.046901	-0.15867	-0.1222	0.09134	-0.046934	0.1114	0.08098	-0.11696	-0.025891	0.018869	0.13848	-0.022496
-0.20855	-0.0034788	-0.061371	-0.11295	0.19956	-0.19902	0.012985	-0.094874	-0.29667	-0.14032	-0.044691	-0.053799	-0.23869	0.12677	0.093097	-0.17645	-0.14882	0.050673	-0.040926	0.099915	0.11556	-0.14921	-0.027645	0.054171	0.16707	-0.033906
-0.20427	-0.0056232	-0.029799	-0.19576	0.2253	-0.23875	0.031521	-0.13584	-0.27918	-0.11697	-0.056897	-0.055811	-0.2395	0.055307	0.12947	-0.21668	-0.19817	0.024983	-0.046916	0.10643	0.13327	-0.19337	-0.032797	0.052112	0.18236	-0.023176
-0.23408	-0.038157	-0.03173	-0.21135	0.24099	-0.2297	0.050389	-0.15137	-0.29083	-0.059744	-0.036799	-0.073527	-0.15761	-0.0053232	0.12757	-0.25317	-0.26117	0.0029592	-0.046592	0.099163	0.11462	-0.20169	-0.012858	0.027657	0.16803	-0.027108
-0.28178	-0.080707	-0.017588	-0.17652	0.221	-0.22959	0.01423	-0.10305	-0.31684	-0.068197	-0.043528	-0.14482	-0.1413	-0.04205	0.099806	-0.26816	-0.29197	-0.0495	-0.056929	0.08725	0.073175	-0.17866	-0.0022202	0.019007	0.13791	-0.075954
-0.29893	-0.10184	-0.032213	-0.14441	0.18912	-0.23263	-0.026966	-0.03316	-0.31152	-0.098715	-0.059944	-0.19401	-0.16668	-0.018596	0.10712	-0.25149	-0.27678	-0.022363	-0.091011	0.083492	0.064201	-0.15764	-0.002896	-0.0021154	0.14817	-0.10903
-0.27533	-0.081962	-0.070184	-0.086414	0.145	-0.23283	-0.0055679	-0.01509	-0.27032	-0.082848	-0.092381	-0.16598	-0.13774	0.0512	0.14465	-0.20888	-0.22311	0.043687	-0.14057	0.074148	0.014379	-0.16016	-0.024907	-0.014454	0.1884	-0.11102
-0.25541	-0.039234	-0.077688	-0.044183	0.13083	-0.27503	0.02819	-0.026643	-0.22553	-0.068372	-0.063957	-0.097197	-0.090853	0.098777	0.18869	-0.21009	-0.17148	0.067794	-0.15511	0.069251	-0.0018043	-0.18748	-0.087751	-0.0089016	0.19312	-0.10398
-0.25727	-0.0065722	-0.090744	-0.069882	0.16339	-0.32436	0.076648	-0.047916	-0.1849	-0.074769	-0.060638	-0.031404	-0.11613	0.071185	0.18946	-0.26839	-0.15698	0.077689	-0.15511	0.060904	0.031908	-0.24222	-0.12136	7.8306e-05	0.14801	-0.087731
-0.24055	-0.028238	-0.12167	-0.094484	0.20824	-0.35109	0.10675	-0.091954	-0.17779	-0.087412	-0.08378	-0.005088	-0.2047	0.015423	0.20099	-0.36113	-0.21307	0.024073	-0.1477	0.036388	0.042287	-0.29766	-0.091259	-0.0018782	0.11036	-0.063809
-0.18395	-0.081136	-0.13882	-0.064149	0.19003	-0.39772	0.11825	-0.10026	-0.16915	-0.10381	-0.10149	0.0025126	-0.22896	0.022063	0.18224	-0.44933	-0.28936	0.010327	-0.1385	0.036555	0.040982	-0.31834	-0.067491	-0.032841	0.099407	-0.037717
-0.14429	-0.092497	-0.088192	-0.017423	0.16002	-0.39543	0.10219	-0.071578	-0.18982	-0.12181	-0.078646	-0.00068132	-0.21148	0.045173	0.15495	-0.49772	-0.34023	0.013859	-0.12005	0.05697	0.018123	-0.29329	-0.063608	-0.071237	0.12201	-0.023925
-0.15022	-0.065439	-0.090696	0.016229	0.13832	-0.40513	0.10312	-0.038058	-0.19192	-0.16384	-0.086252	-0.013441	-0.24572	0.03117	0.11645	-0.49074	-0.32489	0.049998	-0.11033	0.05188	0.0080482	-0.24996	-0.047525	-0.097826	0.082166	-0.03185
-0.18865	-0.039587	-0.073495	0.014973	0.12212	-0.42573	0.088183	-0.047109	-0.1629	-0.1902	-0.097927	-0.016669	-0.24595	-0.011017	0.077029	-0.44064	-0.28013	0.047829	-0.10027	0.034418	0.063723	-0.26639	-0.033153	-0.13057	0.023146	-0.043488
-0.25247	-0.034012	-0.0064005	-0.012747	0.12757	-0.43735	0.065707	-0.07747	-0.22481	-0.18363	-0.095154	-0.019355	-0.22314	-0.039887	0.092145	-0.39316	-0.26128	0.031892	-0.079931	0.044105	0.072861	-0.32649	-0.027077	-0.16827	0.026412	-0.048064
-0.30726	-0.045024	0.035259	-0.027914	0.094072	-0.47004	0.015809	-0.078532	-0.27412	-0.13835	-0.1344	-0.026162	-0.1839	-0.036851	0.059882	-0.35847	-0.26769	0.027003	-0.058666	0.070078	-0.0033935	-0.36432	-0.019154	-0.18491	0.05296	-0.05029
-0.31128	-0.047996	0.034352	-0.018484	0.077601	-0.50391	0.023888	-0.049921	-0.2472	-0.11968	-0.14913	-0.03219	-0.14472	-0.031791	0.08941	-0.34724	-0.27758	-0.011782	-0.034667	0.093517	-0.058867	-0.34848	-0.030842	-0.18319	0.035103	-0.048548
-0.27605	-0.034514	0.0224	0.023012	0.074075	-0.53251	0.044497	-0.012687	-0.17223	-0.16765	-0.16163	-0.024552	-0.18437	-0.024072	0.1015	-0.34413	-0.25993	-0.055417	-0.022778	0.11234	-0.10738	-0.28552	-0.091776	-0.17907	0.00030945	-0.061725
-0.25798	-0.034733	0.084782	0.0422	0.062569	-0.57376	0.035302	-0.014654	-0.13453	-0.23106	-0.1423	-0.012976	-0.23643	-0.008346	0.014286	-0.32435	-0.24649	-0.098529	-0.029179	0.12682	-0.12946	-0.21493	-0.15176	-0.16635	-0.051254	-0.104
-0.29374	-0.06454	0.11225	0.030278	0.052985	-0.58308	0.054374	-0.05499	-0.070797	-0.25876	-0.081359	0.0041182	-0.24982	-0.030066	-0.013191	-0.29532	-0.26565	-0.099039	-0.056086	0.14198	-0.097469	-0.18963	-0.1635	-0.13299	-0.10156	-0.14466
-0.31564	-0.092962	0.10563	0.017067	0.0565	-0.56969	0.047181	-0.072054	-0.022338	-0.24365	0.0018134	0.049813	-0.22961	-0.1032	-0.016459	-0.28116	-0.28681	-0.10316	-0.074255	0.15039	-0.025489	-0.21025	-0.15331	-0.096962	-0.11708	-0.14887
-0.28776	-0.088145	0.084849	-0.0083128	0.051748	-0.60202	0.010246	-0.074936	-0.057238	-0.20239	0.099855	0.095286	-0.19042	-0.18853	0.0097458	-0.27701	-0.28907	-0.056632	-0.069531	0.14019	0.058591	-0.23671	-0.15277	-0.09562	-0.10545	-0.13955
-0.21603	-0.079105	0.026388	-0.021958	0.023911	-0.58734	0.027854	-0.095607	-0.096308	-0.17273	0.088012	0.092057	-0.13535	-0.2886	0.06843	-0.27035	-0.29023	-0.042435	-0.057206	0.13427	0.11102	-0.26345	-0.16386	-0.12562	-0.094946	-0.108
-0.16954	-0.10014	-0.037342	-0.024985	-0.0199	-0.5991	0.059708	-0.065014	-0.13202	-0.17387	0.0072533	0.054742	-0.056661	-0.34107	0.068369	-0.29445	-0.2965	-0.068807	-0.054538	0.14837	0.15261	-0.27331	-0.1604	-0.15805	-0.093363	-0.081923
-0.18022	-0.14385	-0.03547	-0.0055136	-0.035897	-0.61606	0.049582	-0.032718	-0.13103	-0.17981	-0.048816	0.043182	-0.024528	-0.35688	0.072669	-0.33697	-0.27043	-0.075549	-0.077233	0.16313	0.22769	-0.2598	-0.15183	-0.17199	-0.098271	-0.074575
-0.23809	-0.17091	0.020791	0.029193	-0.0070775	-0.60399	0.01777	-0.0342	-0.094296	-0.19713	-0.05583	0.071044	-0.052668	-0.32662	0.064633	-0.34882	-0.22623	-0.064197	-0.082066	0.16264	0.33284	-0.23849	-0.12295	-0.14304	-0.11705	-0.084425
-0.26124	-0.20278	0.071413	0.069713	-0.0024275	-0.5725	0.040737	-0.071884	-0.068856	-0.22571	-0.04167	0.066475	-0.11803	-0.33636	0.041924	-0.32811	-0.23829	-0.043707	-0.041198	0.16283	0.3444	-0.2162	-0.047056	-0.097752	-0.13704	-0.086274
-0.22095	-0.23338	0.029106	0.1095	0.0024398	-0.53082	0.09007	-0.12113	-0.082359	-0.25794	-0.047375	-0.0035996	-0.10708	-0.35868	0.036605	-0.30886	-0.25758	-0.035415	-0.01186	0.18191	0.31943	-0.19787	0.02636	-0.082419	-0.15324	-0.07333
-0.20867	-0.23899	-0.055338	0.12464	0.005022	-0.51124	0.10867	-0.14739	-0.11561	-0.25289	-0.055252	-0.048206	-0.081949	-0.36354	0.012608	-0.29757	-0.21895	-0.071308	-0.0099194	0.16116	0.27139	-0.19955	0.040926	-0.12095	-0.13746	-0.052145
-0.20384	-0.21496	-0.086591	0.1101	-0.0057931	-0.50762	0.081677	-0.1008	-0.11879	-0.19667	-0.067536	-0.010761	-0.076851	-0.37278	0.02409	-0.27946	-0.15384	-0.10337	-0.058268	0.12413	0.23036	-0.21522	0.0035947	-0.17541	-0.119	-0.04998
-0.18346	-0.19693	-0.040686	0.10331	-0.04113	-0.50762	0.030194	-0.012438	-0.12821	-0.14194	-0.057409	0.076367	-0.079426	-0.38909	0.068974	-0.27162	-0.16103	-0.12749	-0.12923	0.11102	0.22308	-0.201	-0.01812	-0.20066	-0.15834	-0.038808
-0.1665	-0.21227	0.00091014	0.099708	-0.00016094	-0.5232	-0.01076	0.011003	-0.1825	-0.10164	-0.036749	0.12599	-0.1068	-0.41198	0.073931	-0.28682	-0.20385	-0.13799	-0.16721	0.11191	0.25917	-0.16975	0.0061221	-0.1976	-0.2203	-0.033166
-0.14748	-0.23465	-0.020027	0.095721	-0.0032879	-0.52527	0.024096	-0.035969	-0.2019	-0.12773	-0.0241	0.15698	-0.1147	-0.41604	0.026496	-0.31596	-0.24911	-0.11184	-0.14846	0.14982	0.25395	-0.16223	0.039375	-0.17846	-0.24691	-0.044086
-0.12563	-0.22517	-0.057255	0.13046	-0.015292	-0.52155	0.04815	-0.091246	-0.17334	-0.16845	-0.019453	0.20001	-0.10566	-0.41363	-0.018905	-0.35045	-0.29748	-0.088629	-0.13261	0.17692	0.22583	-0.17761	0.026894	-0.16363	-0.26823	-0.052795
-0.11133	-0.21293	-0.062808	0.16505	-0.053397	-0.52047	0.092983	-0.11361	-0.15979	-0.18642	-0.068841	0.17102	-0.16445	-0.39558	0.0023385	-0.35831	-0.27965	-0.12986	-0.11561	0.14972	0.19606	-0.20162	-0.021703	-0.15749	-0.24247	-0.063871
-0.12009	-0.20152	-0.093782	0.16743	-0.066153	-0.51194	0.062858	-0.12714	-0.15283	-0.15713	-0.14927	0.097968	-0.20572	-0.32868	0.026451	-0.33515	-0.19488	-0.17079	-0.085519	0.11727	0.18477	-0.20847	-0.040228	-0.14242	-0.20853	-0.060648
-0.14485	-0.19145	-0.11297	0.13786	-0.050191	-0.53323	0.02643	-0.14922	-0.15506	-0.088423	-0.20243	0.053783	-0.23433	-0.30172	0.03358	-0.30161	-0.11857	-0.18705	-0.083836	0.10907	0.19459	-0.17045	-0.036047	-0.11529	-0.18725	-0.053876
-0.1329	-0.19139	-0.12174	0.11696	-0.0011646	-0.52957	-0.042605	-0.11248	-0.1809	-0.074512	-0.17824	0.011724	-0.24249	-0.33012	0.01621	-0.27111	-0.047912	-0.18301	-0.067583	0.099173	0.19662	-0.13145	-0.034733	-0.11348	-0.18027	-0.051254
-0.13025	-0.21338	-0.1244	0.12099	-0.0069704	-0.48266	-0.066568	-0.05359	-0.17677	-0.071494	-0.12832	-0.030776	-0.23466	-0.36387	-0.026993	-0.24272	0.020436	-0.13324	-0.054799	0.092397	0.19561	-0.13922	-0.0034905	-0.14663	-0.20454	-0.067609
-0.15499	-0.23186	-0.091383	0.10872	-0.050385	-0.45697	-0.033152	-0.027889	-0.1443	-0.048193	-0.097183	-0.061727	-0.22604	-0.35872	0.023772	-0.2568	0.048989	-0.086892	-0.037109	0.1118	0.19021	-0.18186	0.024594	-0.1727	-0.22396	-0.079047
-0.17376	-0.22774	-0.081966	0.092406	-0.14986	-0.43698	0.036216	-0.035016	-0.12936	-0.056028	-0.086624	-0.075171	-0.20645	-0.32146	0.10324	-0.29476	0.040638	-0.12877	-0.043046	0.13163	0.19612	-0.21109	-0.00017295	-0.18473	-0.21239	-0.1068
-0.19129	-0.22455	-0.10019	0.081286	-0.19984	-0.40335	0.057136	-0.063466	-0.10096	-0.072515	-0.1038	-0.071782	-0.19593	-0.25539	0.1052	-0.29845	0.06655	-0.1715	-0.058297	0.14634	0.14856	-0.19188	-0.025515	-0.19174	-0.20483	-0.14302
-0.21725	-0.25216	-0.12629	0.059832	-0.21671	-0.38594	0.082307	-0.052519	-0.073313	-0.028723	-0.12863	-0.060227	-0.18732	-0.22509	0.086853	-0.2839	0.11126	-0.18025	-0.091162	0.14716	0.079179	-0.17499	-0.033085	-0.2086	-0.20223	-0.14068
-0.23435	-0.24349	-0.11506	0.024815	-0.20077	-0.35052	0.10685	-0.0397	-0.079432	0.024776	-0.081568	-0.035521	-0.17812	-0.21221	0.091035	-0.28348	0.12105	-0.16925	-0.11729	0.12925	0.05426	-0.20223	-0.03669	-0.24016	-0.18936	-0.10062
-0.24852	-0.24071	-0.11417	0.018825	-0.15592	-0.34047	0.12812	-0.05104	-0.068711	0.012849	-0.10217	-0.018732	-0.17707	-0.17887	0.064558	-0.29119	0.10359	-0.18278	-0.14156	0.12683	0.096598	-0.2338	-0.039219	-0.24493	-0.18459	-0.08503
-0.25581	-0.25477	-0.081404	0.05412	-0.19812	-0.37658	0.14164	-0.075602	-0.02968	-0.055083	-0.1132	-0.029955	-0.18345	-0.16266	0.038705	-0.29037	0.099321	-0.14146	-0.1575	0.098671	0.14598	-0.24324	-0.039596	-0.22681	-0.16596	-0.094509
-0.26969	-0.2536	-0.13449	0.088973	-0.25235	-0.41016	0.12182	-0.10088	0.05295	-0.096723	-0.13825	-0.042552	-0.2106	-0.20269	0.03896	-0.2777	0.10996	-0.16171	-0.14149	0.068084	0.16613	-0.22876	-0.065556	-0.23541	-0.1237	-0.1302
-0.29685	-0.24509	-0.13303	0.10033	-0.2737	-0.42757	0.10802	-0.10856	0.11342	-0.10799	-0.13117	-0.030381	-0.24232	-0.28198	0.12883	-0.25511	0.10105	-0.1971	-0.11152	0.075963	0.22428	-0.23035	-0.10712	-0.24478	-0.087966	-0.15821
-0.29906	-0.2651	-0.14155	0.071049	-0.2422	-0.43585	0.10594	-0.10304	0.1831	-0.12328	-0.11992	-0.010865	-0.23122	-0.31255	0.20453	-0.26533	0.094595	-0.2086	-0.12524	0.075871	0.2113	-0.28015	-0.11767	-0.23768	-0.076572	-0.15898
-0.26793	-0.25845	-0.13676	0.020633	-0.17906	-0.44849	0.16309	-0.10328	0.15995	-0.12912	-0.14906	-0.0061625	-0.20567	-0.30064	0.20129	-0.31836	0.079703	-0.1808	-0.096187	0.075803	0.15903	-0.33234	-0.1194	-0.24017	-0.079155	-0.13259
-0.26272	-0.2007	-0.12995	0.012653	-0.15226	-0.41767	0.21252	-0.08162	0.10092	-0.084542	-0.16958	-0.0064233	-0.24276	-0.25966	0.18045	-0.36305	0.036327	-0.17189	-0.072535	0.094984	0.16269	-0.33475	-0.12759	-0.2295	-0.078581	-0.10051
-0.32843	-0.16227	-0.094902	0.075454	-0.1613	-0.38305	0.18734	-0.073583	0.016238	-0.029432	-0.15416	0.021213	-0.28265	-0.20134	0.18518	-0.38503	-0.0009448	-0.1785	-0.068203	0.10365	0.14985	-0.33241	-0.1449	-0.20099	-0.076654	-0.099061
-0.43297	-0.15762	-0.10934	0.1671	-0.16663	-0.4026	0.11702	-0.11525	-0.017031	-0.020758	-0.13102	0.089755	-0.2853	-0.14464	0.15793	-0.35691	-0.012946	-0.15411	-0.099266	0.083124	0.14925	-0.38138	-0.16913	-0.18786	-0.068512	-0.12371
-0.47946	-0.13654	-0.12973	0.21822	-0.14294	-0.40982	0.082706	-0.15358	0.0088934	-0.0076175	-0.13011	0.13921	-0.26992	-0.1251	0.14786	-0.2633	-0.053746	-0.13413	-0.11835	0.057407	0.14876	-0.47975	-0.19655	-0.19586	-0.062334	-0.13477
-0.47638	-0.12778	-0.14396	0.18893	-0.12712	-0.41368	0.059653	-0.14014	-0.020766	0.037473	-0.12778	0.12151	-0.23628	-0.20392	0.17799	-0.19086	-0.086291	-0.15704	-0.12073	0.059375	0.089836	-0.57626	-0.22836	-0.23939	-0.070114	-0.12871
-0.45709	-0.12832	-0.12149	0.15824	-0.11001	-0.40096	0.051768	-0.095663	0.02073	0.061581	-0.11481	0.048	-0.24606	-0.29955	0.22762	-0.20514	-0.076588	-0.21804	-0.083133	0.070099	0.0065429	-0.6158	-0.23849	-0.27296	-0.079216	-0.16251
-0.44423	-0.13262	-0.13274	0.1408	-0.13503	-0.42424	0.052019	-0.080217	0.030477	0.038848	-0.12924	-0.030688	-0.23559	-0.32067	0.22717	-0.261	-0.049426	-0.24724	-0.057308	0.056503	-0.025942	-0.60469	-0.21699	-0.27801	-0.096649	-0.19768
-0.44814	-0.17602	-0.16736	0.13905	-0.14818	-0.47145	0.0062751	-0.10859	-0.013092	-0.0054662	-0.16051	-0.061656	-0.28238	-0.29995	0.20394	-0.28879	-0.046997	-0.19882	-0.076017	0.043527	-0.014103	-0.57578	-0.19919	-0.2959	-0.094651	-0.20635
-0.46447	-0.17153	-0.1581	0.14473	-0.15119	-0.48826	-0.0034301	-0.15639	0.0040796	-0.015896	-0.16815	-0.06681	-0.31937	-0.26713	0.17998	-0.27357	-0.10298	-0.15246	-0.092465	0.045842	0.038955	-0.55463	-0.1639	-0.30842	-0.071678	-0.19334
-0.45865	-0.14478	-0.13998	0.11238	-0.14751	-0.48016	0.018293	-0.20683	0.012952	0.0075613	-0.16958	-0.078095	-0.31183	-0.21155	0.17327	-0.23877	-0.15214	-0.1538	-0.11557	0.074287	0.091764	-0.53325	-0.12308	-0.31744	-0.038945	-0.18334
-0.4284	-0.15341	-0.13598	0.066379	-0.1376	-0.43489	-0.01447	-0.20032	0.023339	0.010048	-0.17922	-0.052708	-0.28204	-0.16234	0.18483	-0.21434	-0.18848	-0.14342	-0.12286	0.096769	0.12686	-0.50093	-0.13597	-0.33122	-0.02661	-0.18207
-0.41637	-0.18041	-0.10418	0.042059	-0.16272	-0.40482	-0.05874	-0.18471	0.084891	-0.00042677	-0.20646	0.042401	-0.32463	-0.14682	0.19869	-0.20777	-0.23011	-0.11821	-0.11296	0.10578	0.12098	-0.46622	-0.16673	-0.33801	-0.052991	-0.1918
-0.41196	-0.19567	-0.091293	0.051292	-0.16062	-0.42304	-0.092334	-0.21118	0.13592	-0.01958	-0.19109	0.11341	-0.34683	-0.15764	0.19885	-0.21944	-0.2437	-0.058384	-0.081624	0.10759	0.097107	-0.457	-0.18589	-0.35199	-0.086051	-0.21778
-0.40207	-0.20672	-0.14926	0.056548	-0.12092	-0.45016	-0.054901	-0.24949	0.13159	-0.034761	-0.14872	0.13114	-0.30787	-0.16833	0.21582	-0.23163	-0.19216	0.015694	-0.093435	0.074677	0.10371	-0.4722	-0.19399	-0.36438	-0.093057	-0.24268
-0.4225	-0.21914	-0.17546	0.05413	-0.1061	-0.45774	0.024527	-0.28713	0.067137	-0.03299	-0.11791	0.10547	-0.21143	-0.17601	0.22143	-0.23079	-0.10859	0.026758	-0.12106	0.057347	0.067854	-0.49555	-0.18703	-0.39351	-0.074062	-0.23653
-0.45786	-0.21758	-0.19534	0.052657	-0.14054	-0.4741	0.088188	-0.32876	0.0099562	-0.01037	-0.091574	0.071769	-0.23754	-0.13368	0.19877	-0.22517	-0.085016	0.0075956	-0.13938	0.056771	0.026665	-0.51362	-0.18498	-0.42765	-0.047461	-0.20161
-0.46749	-0.19192	-0.19924	0.031122	-0.16252	-0.49987	0.089601	-0.3521	-0.0036833	0.0056792	-0.10499	0.043242	-0.30237	-0.13256	0.20121	-0.22169	-0.11948	-0.03921	-0.13951	0.042235	0.028519	-0.51995	-0.19535	-0.42205	-0.032007	-0.20055
-0.48956	-0.1851	-0.18563	0.0052494	-0.17785	-0.50675	0.003599	-0.29216	0.029889	0.0010714	-0.13862	0.022345	-0.36063	-0.15634	0.2261	-0.21527	-0.10164	-0.032787	-0.12087	0.028995	0.065606	-0.50652	-0.20442	-0.42592	-0.01983	-0.23524
