# Supplementary material for: Timing variability of sensorimotor integration during vocalization in individuals who stutter
Source: Sci Rep. 2018 Nov 5;8:16340. doi: 10.1038/s41598-018-34517-1 (PMC6218511; doi:10.1038/s41598-018-34517-1)
Supplement: Supplementary file 2 — Dataset 1 [file 41598_2018_34517_MOESM2_ESM.zip › compens-stutt-behav-scireports-supplementary-material/AS2006_down.txt]

0.68176	0.16382	-0.16124	0.40753	0.075092	-0.038319	0.37092	0.53472	0.85359	0.36096	0.00094386	0.168	0.055925	0.20753	0.20145	0.20467	-0.063695	0.11042	0.81113	-0.017915	0.40025	0.058717	-0.11628	0.15085
0.61967	0.16409	-0.18475	0.43578	0.037361	0.034166	0.33381	0.48794	0.75621	0.33118	-0.0040944	0.17761	0.074082	0.2714	0.1476	0.1523	-0.061533	0.037058	0.80313	0.021261	0.38692	0.048932	-0.1213	0.11225
0.60755	0.16667	-0.25019	0.46745	0.0034907	0.11324	0.28187	0.49103	0.68925	0.34285	-0.0080444	0.196	0.077457	0.34259	0.086206	0.12949	-0.05386	0.018558	0.80291	0.013937	0.38485	0.037997	-0.13038	0.057568
0.60703	0.12346	-0.29899	0.46458	0.0031959	0.15363	0.27725	0.51286	0.71007	0.30817	-0.021548	0.20456	0.057039	0.35448	-0.004267	0.092323	-0.07245	0.11949	0.74022	0.0022508	0.38817	0.024886	-0.13229	-0.027767
0.60569	0.078271	-0.3182	0.42005	-0.0016381	0.13131	0.26928	0.50031	0.71771	0.29425	-0.028901	0.18654	0.055	0.3332	-0.067059	0.12835	-0.11149	0.2152	0.63938	-0.01673	0.39859	-0.025098	-0.12733	-0.086275
0.62525	0.081123	-0.31363	0.35997	0.001719	0.065374	0.31965	0.44787	0.64405	0.32162	-0.037776	0.13812	0.065438	0.28298	-0.071729	0.13866	-0.12992	0.28636	0.52997	-0.067939	0.40249	-0.0018437	-0.11769	-0.065918
0.65221	0.063257	-0.29911	0.30346	0.027507	-0.013182	0.32116	0.3924	0.56828	0.32575	-0.024752	0.13268	0.069741	0.25588	-0.087829	0.099036	-0.12566	0.40776	0.44899	-0.12135	0.38955	0.079299	-0.10771	-0.016724
0.62957	0.036326	-0.29338	0.31138	0.043635	-0.065784	0.28315	0.33551	0.48127	0.32935	-0.020715	0.15266	0.048867	0.26497	-0.11684	0.033706	-0.11073	0.50308	0.43463	-0.13482	0.34324	0.13831	-0.096631	0.034776
0.56613	0.068127	-0.28223	0.31356	0.032859	-0.057703	0.22444	0.25908	0.42143	0.32644	0.0029768	0.11764	0.048799	0.25012	-0.11544	0.025493	-0.1187	0.53087	0.43878	-0.11015	0.30431	0.077927	-0.096224	0.029185
0.52174	0.077209	-0.25536	0.27398	0.03689	-0.010567	0.25004	0.21316	0.37066	0.32804	-0.00076209	0.070593	0.074017	0.1971	-0.11837	0.051855	-0.12922	0.49601	0.403	-0.061065	0.28057	0.023484	-0.10495	0.01487
0.46979	0.039525	-0.23232	0.23302	0.071098	0.019038	0.22698	0.22423	0.31383	0.31809	-0.038522	0.011591	0.13244	0.16651	-0.11956	0.066819	-0.11379	0.40954	0.37157	-0.021081	0.28291	0.021416	-0.11369	0.013555
0.40038	0.046393	-0.22779	0.24544	0.068708	0.002387	0.24802	0.25158	0.2136	0.28398	-0.053678	-0.0038196	0.17208	0.15498	-0.10731	0.077948	-0.11019	0.3353	0.34788	-0.0069083	0.31337	-0.0086882	-0.12834	0.028072
0.31677	0.06661	-0.23358	0.26279	0.057332	-0.076439	0.2375	0.25268	0.18442	0.24437	-0.072314	0.026475	0.17701	0.17459	-0.12111	0.13505	-0.121	0.29614	0.33421	-0.00035861	0.3229	-0.0027875	-0.11751	0.049485
0.23365	0.043942	-0.22493	0.28362	0.067388	-0.12161	0.20599	0.22472	0.16059	0.20172	-0.085902	0.028291	0.15843	0.16968	-0.14268	0.13987	-0.091099	0.30036	0.33965	0.0098147	0.28439	0.0073511	-0.085167	0.034693
0.18471	0.017445	-0.21517	0.25107	0.054702	-0.10328	0.19781	0.16257	0.16038	0.19412	-0.067092	0.048035	0.13465	0.15441	-0.1545	0.095322	-0.048565	0.38021	0.29534	0.020141	0.22152	0.04857	-0.025488	0.03042
0.16296	0.01399	-0.25101	0.2223	0.058498	-0.068606	0.17932	0.098121	0.18591	0.19847	-0.027898	0.043664	0.14825	0.15566	-0.18205	0.037234	-0.055296	0.33722	0.22431	0.02042	0.17539	0.097693	0.043706	0.011683
0.1637	-0.011517	-0.30819	0.22281	0.07355	-0.040161	0.14732	0.081152	0.15952	0.13242	0.0097381	0.027223	0.17255	0.14427	-0.18558	0.00018889	-0.065788	0.19992	0.18176	0.010899	0.1727	0.088309	0.090213	0.018067
0.17081	-0.064269	-0.29545	0.21714	0.074195	-0.012464	0.1443	0.12385	0.11514	0.057173	0.023381	0.029895	0.22053	0.13755	-0.14887	-0.011026	-0.066177	0.13059	0.14787	0.014152	0.16064	0.043959	0.083904	0.042815
0.15765	-0.1122	-0.23627	0.19951	0.045888	-0.016192	0.10482	0.16521	0.05016	0.043557	-0.0050209	-0.012382	0.22028	0.16492	-0.12072	0.022634	-0.063462	0.11452	0.080614	0.010351	0.13204	-0.00021926	0.043364	0.059286
0.12837	-0.14105	-0.20781	0.19485	0.0025163	-0.045186	0.10573	0.14918	0.018104	0.058349	-0.0056829	-0.075911	0.19637	0.20061	-0.13531	0.061255	-0.042317	0.098709	-0.011813	0.001361	0.12474	-0.0063959	0.013444	0.047657
0.099884	-0.13899	-0.18915	0.13978	-0.0077498	-0.047276	0.13782	0.10562	0.045514	0.096347	0.031596	-0.062632	0.16008	0.1942	-0.1281	0.028622	-0.013901	0.077174	-0.059333	0.0046386	0.12889	-0.0063886	0.0030994	0.021891
0.077715	-0.11822	-0.15317	0.073041	-0.0014354	-0.0065262	0.1459	0.083286	0.1313	0.12878	0.05403	-0.0057877	0.16872	0.15769	-0.11555	0.070651	0.015848	-0.012186	-0.07616	0.020517	0.12938	-0.035122	0.028236	-0.037003
0.069022	-0.11044	-0.11203	0.032998	-0.0021955	0.0050336	0.1316	0.072789	0.080606	0.099485	0.046814	0.046292	0.19299	0.11836	-0.096849	0.10909	0.041427	-0.098798	-0.083214	0.050127	0.13075	-0.072266	0.072363	-0.060675
0.089999	-0.10755	-0.081655	-0.0061039	-0.0088485	-0.054317	0.0768	0.090941	9.6801e-05	0.025502	0.033632	0.080225	0.19881	0.099359	-0.036299	0.061419	0.069598	-0.10499	-0.084066	0.089769	0.14866	-0.078545	0.06237	-0.036456
0.13709	-0.085427	-0.055424	-0.036129	-0.006067	-0.084771	0.028646	0.11293	-0.062994	-0.012552	0.055033	0.064874	0.18059	0.098017	0.038259	0.036981	0.09673	-0.07671	-0.068552	0.092864	0.1484	-0.052096	-0.0026022	-0.028631
0.15325	-0.03829	-0.035797	0.0038875	0.0031577	-0.076916	0.002393	0.093177	-0.086484	0.00076746	0.061118	0.0069896	0.151	0.10754	0.056427	0.011243	0.053395	-0.025953	-0.014825	0.061439	0.096128	-0.012373	-0.049449	-0.026415
0.15646	-0.040063	-0.048757	0.019994	-0.022728	-0.071589	0.064195	0.066804	-0.0090841	0.019512	0.049567	-0.051071	0.080866	0.047109	0.026321	-0.0061168	0.0011095	-0.0060563	0.028336	0.024148	0.060524	-0.011554	-0.06202	-0.028487
0.1533	-0.0623	-0.034964	0.011706	-0.049067	-0.05472	0.056079	0.058392	0.10094	0.026094	0.017322	-0.047814	0.017363	-0.011088	0.018677	0.012519	-0.0065159	-0.021933	0.039058	0.016257	0.050318	-0.0087168	-0.044463	-0.028317
0.082658	-0.029109	0.0030158	0.0037494	-0.02445	-0.0030908	0.033749	0.042342	0.12066	0.019434	0.0026487	-0.028863	0.0082385	-0.039696	0.02597	-0.01002	0.0096894	-0.016038	0.032828	0.012469	0.019136	-0.015513	-0.0034553	-0.012778
0	0	0	0	0	0	0	0	0	0	0	0	0	0	0	0	0	0	0	0	0	0	0	0
0.017361	-0.013794	-0.047654	0.016838	0.043505	-0.054524	-0.017778	-0.022519	-0.10595	-0.048457	0.014341	0.0040124	0.020677	0.066158	-0.027937	0.018564	-0.037088	-0.0006144	-0.0057295	0.016235	0.014788	0.052936	-0.013106	-0.031138
0.065845	-0.014753	-0.095329	0.036957	0.092414	-0.099317	-0.0030803	-0.025821	-0.13292	-0.11007	0.018941	0.013443	0.05162	0.10501	-0.037376	0.017326	-0.052629	-0.012812	0.038188	0.033565	0.047415	0.05457	-0.0021631	-0.046968
0.095598	-0.041238	-0.089436	0.023423	0.1017	-0.12494	0.0067512	-0.028633	-0.078686	-0.15413	0.019436	0.052907	0.049409	0.062327	-0.053052	-0.02979	-0.067217	-0.043071	0.079163	0.054073	0.076165	0.046763	0.01279	-0.043461
0.11625	-0.05256	-0.055466	0.02019	0.077748	-0.09786	-0.0051781	-0.026413	-0.075531	-0.15783	-0.010278	0.10279	0.072824	0.036684	-0.070417	-0.024554	-0.075497	-0.055426	0.096704	0.080277	0.069397	0.10007	0.020271	0.0099387
0.13348	-0.026495	-0.035519	0.019134	0.051351	-0.059582	0.020237	-0.039235	-0.07732	-0.15323	-0.041771	0.093024	0.072512	0.022341	-0.062962	-0.030312	-0.094055	-0.034679	0.11332	0.097455	0.031306	0.13134	0.034049	0.041056
0.16625	-0.0083124	-0.019286	0.12782	0.027815	-0.053058	0.036927	-0.043181	-0.090168	-0.17169	-0.041861	0.058303	0.062495	0.0068424	-0.049351	-0.033683	-0.15563	0.0076394	0.11372	0.10853	0.0043262	0.14039	0.057191	0.047361
0.17862	-0.022796	0.0047893	0.22436	0.030897	-0.098201	0.043657	-0.018468	-0.09977	-0.17446	-0.030014	0.011088	0.022386	0.0018218	-0.050748	-0.028005	-0.20815	0.0098017	0.07524	0.12725	0.0047302	0.094129	0.064927	0.068978
0.13883	-0.055046	0.016445	0.26715	0.040441	-0.14425	0.043988	0.042327	-0.1639	-0.15804	0.0021545	-0.024115	0.0075072	-0.0097967	-0.058225	-0.05543	-0.22282	0.014412	0.04404	0.14946	-0.0023833	0.063817	0.056069	0.071943
0.10865	-0.093832	0.013459	0.25318	0.051387	-0.16132	0.013005	0.075499	-0.23602	-0.1652	0.023518	-0.042188	0.031662	3.5796e-05	-0.057596	-0.10201	-0.20577	0.089676	0.047605	0.17786	-0.017265	0.021811	0.041432	0.10152
0.092687	-0.11235	-0.024395	0.22574	0.054429	-0.16239	-0.023985	0.052378	-0.27999	-0.20448	0.0028585	-0.073311	0.050355	0.051146	-0.073467	-0.16679	-0.19249	0.18919	0.047998	0.24044	-0.045526	-0.00073796	0.010432	0.12133
0.064244	-0.10984	-0.069452	0.20018	0.016481	-0.12605	-0.054232	0.025379	-0.2825	-0.23134	-0.068618	-0.09096	0.078457	0.032878	-0.11234	-0.12319	-0.19323	0.26814	0.032273	0.26431	-0.082317	0.014076	-0.027995	0.092043
0.081222	-0.097548	-0.084622	0.19364	-0.003977	-0.082119	-0.053698	0.02168	-0.19231	-0.25277	-0.12521	-0.12429	0.075214	-0.020346	-0.1112	-0.036181	-0.19531	0.31581	0.021709	0.2268	-0.088812	0.074461	-0.03208	0.054423
0.16319	-0.093622	-0.081589	0.23478	0.01158	-0.087832	-0.05517	0.033028	-0.059531	-0.29506	-0.16264	-0.13484	0.045608	-0.08584	-0.13069	-0.0035296	-0.17465	0.34373	0.02264	0.15971	-0.078766	0.11831	-0.0076068	0.051583
0.19988	-0.12073	-0.060652	0.21173	0.023872	-0.14252	-0.099575	0.030316	-0.057057	-0.30549	-0.1693	-0.13159	0.0063865	-0.1057	-0.14544	-0.066681	-0.1648	0.38063	0.036862	0.10048	-0.087426	0.13415	0.0039371	0.038706
0.16213	-0.15249	-0.013279	0.19446	0.033759	-0.18951	-0.10484	0.012488	-0.12257	-0.30248	-0.12566	-0.0662	-0.0093823	-0.078613	-0.11678	-0.16303	-0.19446	0.42142	0.077285	0.048051	-0.10001	0.12112	0.022709	0.045144
0.12689	-0.13792	0.022321	0.17987	0.030701	-0.22456	-0.10515	-0.018205	-0.15337	-0.3049	-0.10848	-0.017058	-0.0089422	-0.041466	-0.11023	-0.1884	-0.22623	0.46176	0.11411	0.0057904	-0.087121	0.11831	0.048523	0.09068
0.14109	-0.12284	0.016876	0.16124	0.050325	-0.26729	-0.12012	-0.044556	-0.12864	-0.30739	-0.14702	-0.019286	-0.0055815	-0.079213	-0.11496	-0.17154	-0.23646	0.43581	0.091899	-0.023144	-0.054975	0.13452	0.032095	0.078448
0.16792	-0.14396	0.019294	0.16326	0.075488	-0.23476	-0.10087	-0.052307	-0.075228	-0.31147	-0.21011	-0.06212	-0.017464	-0.10953	-0.10937	-0.099747	-0.20914	0.41986	0.040506	-0.036121	-0.049517	0.1415	0.018541	0.013395
0.17555	-0.16955	0.038896	0.1944	0.09891	-0.13043	-0.084794	-0.030191	-0.064949	-0.31788	-0.23783	-0.1181	-0.035035	-0.1243	-0.10683	-0.072935	-0.19865	0.41756	-0.0072645	-0.050836	-0.072373	0.15224	0.035721	0.01961
0.17852	-0.16765	0.079912	0.20805	0.1109	-0.065836	-0.10502	-0.029138	-0.083565	-0.31804	-0.21315	-0.13771	-0.059499	-0.12251	-0.14232	-0.084304	-0.22807	0.3992	-0.036259	-0.066534	-0.052336	0.16851	0.035636	0.03657
0.20065	-0.1718	0.13289	0.16766	0.076335	-0.065047	-0.11276	-0.056671	-0.11579	-0.28859	-0.14046	-0.17982	-0.077576	-0.10933	-0.16382	-0.036849	-0.24821	0.38997	-0.023263	-0.075794	-0.015431	0.14696	0.030806	0.033651
0.23134	-0.21418	0.14605	0.15461	0.014203	-0.12265	-0.13174	-0.10457	-0.11297	-0.27975	-0.078796	-0.19327	-0.09656	-0.094248	-0.18385	0.0095303	-0.24881	0.38428	-0.0099195	-0.078582	-0.0032771	0.19474	0.018058	0.05784
0.29812	-0.24797	0.10621	0.15157	-0.068023	-0.21766	-0.12435	-0.13511	-0.089205	-0.31294	-0.10281	-0.16746	-0.10795	-0.049741	-0.21866	0.038682	-0.21486	0.35834	-0.010196	-0.060309	-0.016616	0.18111	0.036885	0.069547
0.35491	-0.23857	0.038793	0.13312	-0.098689	-0.26237	-0.099375	-0.13647	-0.02517	-0.32259	-0.162	-0.16928	-0.16266	-0.030862	-0.21944	0.0032115	-0.14348	0.35751	-0.015823	-0.02025	-0.048458	0.18858	0.056764	0.09716
0.3154	-0.19132	-0.036592	0.1152	-0.09918	-0.21744	-0.18841	-0.14517	5.6061e-05	-0.28884	-0.18247	-0.18023	-0.23372	-0.042557	-0.18698	-0.012467	-0.13514	0.3589	-0.02189	0.010537	-0.072549	0.19876	0.0048373	0.11356
0.25127	-0.16198	-0.087668	0.074265	-0.10998	-0.17159	-0.25001	-0.19033	0.011676	-0.26434	-0.18155	-0.15072	-0.23475	-0.084584	-0.17791	-0.047126	-0.22941	0.36866	-0.055807	-0.00203	-0.073609	0.15573	-0.060665	0.15196
0.20007	-0.12827	-0.10836	0.029088	-0.11351	-0.15646	-0.25967	-0.25851	-0.018237	-0.26704	-0.18283	-0.15044	-0.16557	-0.069755	-0.20647	-0.084491	-0.29943	0.36244	-0.10396	-0.038672	-0.055854	0.16862	-0.081687	0.18113
0.2101	-0.099181	-0.10786	0.034758	-0.13476	-0.17163	-0.18804	-0.30741	-0.09925	-0.28852	-0.15832	-0.1585	-0.11281	-0.033383	-0.25865	-0.1227	-0.30123	0.29075	-0.13375	-0.050193	-0.061397	0.23214	-0.055579	0.20521
0.26901	-0.0494	-0.093223	0.041582	-0.15227	-0.18023	-0.15027	-0.31445	-0.17329	-0.32781	-0.16016	-0.13307	-0.13184	-0.0070446	-0.30501	-0.11285	-0.26817	0.28591	-0.12487	-0.039906	-0.076521	0.27918	-0.024896	0.20888
0.25054	-0.018988	-0.098794	0.071914	-0.16226	-0.17982	-0.1473	-0.27239	-0.23597	-0.35984	-0.17391	-0.09115	-0.19282	-0.016834	-0.33035	-0.092459	-0.24101	0.29877	-0.097674	-0.02788	-0.076809	0.29191	0.0025283	0.17216
0.19315	-0.0084693	-0.11313	0.043354	-0.18905	-0.17669	-0.15611	-0.2088	-0.25616	-0.36208	-0.1691	-0.062765	-0.26275	-0.035467	-0.29255	-0.048155	-0.24461	0.25889	-0.088122	-0.029566	-0.091468	0.29305	0.0059715	0.11886
0.1867	-0.060268	-0.11712	0.026845	-0.19329	-0.15951	-0.15928	-0.1676	-0.18119	-0.36501	-0.13926	-0.076236	-0.3195	-0.055532	-0.30042	-0.0065145	-0.26146	0.22081	-0.090258	-0.046099	-0.093915	0.20531	-0.00576	0.065764
0.18326	-0.13009	-0.11071	0.05373	-0.19163	-0.16228	-0.1752	-0.13031	-0.11143	-0.39238	-0.11687	-0.089581	-0.32248	-0.065113	-0.3597	-0.013767	-0.25428	0.21378	-0.11751	-0.059572	-0.072557	0.19421	-0.023173	0.073215
0.15982	-0.1726	-0.11477	0.079162	-0.19349	-0.21208	-0.17539	-0.12098	-0.089511	-0.4116	-0.12401	-0.10721	-0.28987	-0.078912	-0.40697	-0.0037878	-0.24049	0.22661	-0.14677	-0.068004	-0.046919	0.21964	-0.029852	0.10075
0.16939	-0.17014	-0.12854	0.07855	-0.21147	-0.25835	-0.18129	-0.14259	-0.13521	-0.44085	-0.14971	-0.1212	-0.26754	-0.060446	-0.40524	0.037793	-0.22275	0.31412	-0.16187	-0.075216	-0.012417	0.29698	-0.034022	0.12173
0.23499	-0.11507	-0.13865	0.061399	-0.24198	-0.26716	-0.17712	-0.12833	-0.11819	-0.46041	-0.17372	-0.15733	-0.2799	-0.069915	-0.37656	0.015454	-0.1834	0.35541	-0.16495	-0.040684	0.0047593	0.33162	-0.038283	0.12299
0.29627	-0.074679	-0.15182	0.064446	-0.25916	-0.22672	-0.13634	-0.10217	-0.1017	-0.44473	-0.17778	-0.16178	-0.29419	-0.085506	-0.3011	0.022577	-0.18859	0.32202	-0.14751	0.016006	-0.01864	0.27189	-0.034447	0.13592
0.35108	-0.084231	-0.17002	0.051144	-0.26458	-0.19234	-0.13167	-0.12481	-0.1561	-0.4056	-0.20154	-0.14638	-0.3162	-0.071474	-0.26943	0.056263	-0.20991	0.28847	-0.13297	0.039297	-0.059007	0.29268	-0.013757	0.14047
0.35972	-0.12654	-0.18454	0.01109	-0.25912	-0.19895	-0.17752	-0.12648	-0.18858	-0.37244	-0.22937	-0.14705	-0.35916	-0.020241	-0.28361	0.066366	-0.21795	0.33622	-0.1435	0.020903	-0.077811	0.33232	0.0071457	0.1431
0.35579	-0.12059	-0.20008	0.021891	-0.24808	-0.23273	-0.22685	-0.10652	-0.15749	-0.39763	-0.2499	-0.16911	-0.39029	0.021021	-0.30226	0.037317	-0.2161	0.36185	-0.15929	-0.012068	-0.066562	0.37685	-0.00040257	0.15106
0.3641	-0.081017	-0.19646	0.024448	-0.24054	-0.25098	-0.25843	-0.11078	-0.13797	-0.41727	-0.24887	-0.18891	-0.41767	0.033942	-0.32103	-0.0017308	-0.17812	0.37617	-0.19615	-0.019839	-0.055089	0.40124	-0.020613	0.15175
0.42215	-0.064506	-0.18373	-0.016115	-0.25215	-0.27357	-0.26734	-0.12333	-0.12551	-0.42132	-0.27447	-0.16634	-0.42002	0.084208	-0.34816	-0.049725	-0.14402	0.39991	-0.23753	0.012091	-0.035777	0.33629	0.0059759	0.16417
0.49023	-0.064429	-0.19388	-0.038326	-0.27292	-0.31224	-0.22951	-0.11873	-0.11042	-0.44454	-0.29325	-0.1506	-0.41255	0.042923	-0.38094	-0.089641	-0.14601	0.39945	-0.21809	0.011565	-0.0029961	0.30451	0.029368	0.20102
0.52664	-0.0744	-0.1795	-0.084359	-0.32672	-0.31037	-0.19657	-0.1369	-0.12114	-0.46918	-0.31712	-0.15835	-0.43768	-0.059225	-0.41867	-0.076889	-0.1655	0.40798	-0.20124	-0.028894	0.010016	0.32225	-0.015152	0.22941
0.52536	-0.090344	-0.13766	-0.1363	-0.36539	-0.24714	-0.18712	-0.15519	-0.13723	-0.47325	-0.35353	-0.1679	-0.46247	-0.13607	-0.43836	-0.009757	-0.18788	0.41272	-0.21679	-0.062953	0.012418	0.35258	-0.071248	0.20747
0.50178	-0.081478	-0.11666	-0.15245	-0.36482	-0.20095	-0.21074	-0.14421	-0.17105	-0.45672	-0.32894	-0.16671	-0.47441	-0.1584	-0.45349	0.028616	-0.19822	0.36915	-0.22858	-0.060924	0.0098602	0.3834	-0.11447	0.15752
0.49159	-0.073144	-0.10577	-0.11184	-0.35022	-0.20034	-0.2563	-0.13921	-0.21259	-0.44381	-0.29038	-0.15181	-0.51463	-0.14977	-0.46353	0.03805	-0.21242	0.31004	-0.25058	-0.014128	-0.01078	0.42656	-0.11509	0.11
0.49895	-0.10509	-0.12572	-0.10727	-0.30492	-0.18904	-0.29208	-0.13471	-0.20937	-0.45559	-0.30295	-0.16689	-0.5383	-0.14036	-0.45476	0.012746	-0.20608	0.28168	-0.27155	0.0062885	-0.041361	0.44546	-0.077699	0.10108
0.48901	-0.12418	-0.17053	-0.11261	-0.26705	-0.22564	-0.29944	-0.1111	-0.19548	-0.5096	-0.31414	-0.20001	-0.52371	-0.1369	-0.44783	-0.059678	-0.16618	0.27228	-0.28007	-0.02062	-0.064634	0.37748	-0.056337	0.13997
0.45909	-0.082541	-0.18631	-0.1281	-0.25738	-0.28382	-0.27775	-0.095936	-0.15043	-0.57703	-0.28102	-0.22522	-0.48887	-0.17287	-0.45714	-0.088264	-0.16382	0.29084	-0.3071	-0.031912	-0.065263	0.34101	-0.068791	0.13936
0.46913	-0.033193	-0.19104	-0.12354	-0.24674	-0.2929	-0.24875	-0.074152	-0.13394	-0.62238	-0.24253	-0.22802	-0.47183	-0.16928	-0.45426	-0.059979	-0.18578	0.32852	-0.31619	-0.04038	-0.067686	0.34863	-0.089788	0.14757
0.47699	-0.033707	-0.17592	-0.10574	-0.21205	-0.29061	-0.21076	-0.049328	-0.17397	-0.63609	-0.23568	-0.21169	-0.46786	-0.13887	-0.46927	-0.041212	-0.17306	0.34776	-0.2834	-0.068018	-0.093358	0.33864	-0.10326	0.13657
0.5017	-0.01217	-0.17061	-0.13364	-0.17926	-0.25936	-0.19405	-0.031183	-0.25129	-0.63912	-0.28313	-0.16063	-0.4715	-0.11115	-0.44245	-0.033619	-0.17792	0.3479	-0.24602	-0.090559	-0.11353	0.36387	-0.095983	0.17614
0.51596	0.029185	-0.20325	-0.14311	-0.2102	-0.21539	-0.19431	-0.018746	-0.25928	-0.62156	-0.31695	-0.12801	-0.49667	-0.092158	-0.39805	-0.075495	-0.17906	0.34317	-0.26179	-0.088276	-0.1059	0.36973	-0.048806	0.22377
0.48695	0.041016	-0.23351	-0.17289	-0.25207	-0.20735	-0.21359	-0.0085084	-0.24174	-0.55152	-0.27981	-0.11188	-0.52872	-0.099624	-0.40437	-0.096778	-0.16111	0.35465	-0.30632	-0.078293	-0.09612	0.38174	-0.0065868	0.17357
0.47632	0.031693	-0.2586	-0.15701	-0.3064	-0.24019	-0.18308	-0.013822	-0.22329	-0.46231	-0.25716	-0.11545	-0.5381	-0.17736	-0.48251	-0.098819	-0.14568	0.32113	-0.33101	-0.063786	-0.10471	0.37635	-0.001181	0.10565
0.49251	0.078025	-0.29088	-0.13787	-0.3525	-0.26759	-0.15946	-0.028639	-0.2342	-0.4133	-0.23257	-0.13049	-0.55251	-0.17461	-0.53805	-0.10505	-0.086589	0.27731	-0.33409	-0.070243	-0.12445	0.33294	-0.026948	0.14499
0.54391	0.13102	-0.31522	-0.13508	-0.3448	-0.27267	-0.11889	-0.032659	-0.26676	-0.40539	-0.20134	-0.13257	-0.5402	-0.17668	-0.55275	-0.080422	-0.028621	0.28926	-0.29311	-0.1062	-0.14146	0.32058	-0.057971	0.18907
0.56579	0.13475	-0.3148	-0.16799	-0.31266	-0.30858	-0.1064	-0.007407	-0.27485	-0.42847	-0.15605	-0.15477	-0.52162	-0.18341	-0.53517	-0.062879	-0.029122	0.36031	-0.28756	-0.15708	-0.12512	0.35158	-0.072366	0.2091
0.5213	0.13381	-0.30001	-0.24118	-0.28627	-0.37388	-0.10032	0.0048592	-0.2373	-0.47789	-0.15136	-0.18149	-0.4954	-0.22336	-0.50077	-0.036946	-0.048721	0.38152	-0.38422	-0.18418	-0.085013	0.32085	-0.071645	0.17956
0.48102	0.13056	-0.28888	-0.27926	-0.24869	-0.38603	-0.1331	-0.003406	-0.22815	-0.53132	-0.14725	-0.17467	-0.50265	-0.23588	-0.49451	-0.033148	-0.073875	0.39592	-0.49575	-0.16046	-0.060513	0.33767	-0.056657	0.15859
0.47079	0.11288	-0.27388	-0.28624	-0.21639	-0.33216	-0.16558	-0.020661	-0.23607	-0.58823	-0.12815	-0.15733	-0.51912	-0.2061	-0.55215	-0.050224	-0.073879	0.36656	-0.54685	-0.12035	-0.06463	0.35858	-0.05407	0.16242
0.50335	0.10523	-0.23298	-0.23774	-0.23762	-0.28228	-0.12639	-0.037036	-0.23753	-0.59266	-0.099039	-0.14326	-0.53293	-0.16598	-0.57267	-0.093582	-0.055803	0.30754	-0.53188	-0.067127	-0.085716	0.35988	-0.055876	0.16124
0.56221	0.11069	-0.2071	-0.21728	-0.29468	-0.28664	-0.096779	-0.044867	-0.22642	-0.53219	-0.098223	-0.1378	-0.57711	-0.19409	-0.54762	-0.11721	-0.094932	0.24116	-0.46397	0.0074394	-0.094585	0.37654	-0.05623	0.18913
0.60154	0.12247	-0.21946	-0.18915	-0.34477	-0.27984	-0.10606	-0.057065	-0.15037	-0.4971	-0.13911	-0.16767	-0.65077	-0.20337	-0.52404	-0.15686	-0.14027	0.23429	-0.38301	0.047397	-0.079162	0.37907	-0.062236	0.17551
0.5986	0.10123	-0.23212	-0.19074	-0.34209	-0.29472	-0.10768	-0.048041	-0.11005	-0.54508	-0.16058	-0.22893	-0.64877	-0.21153	-0.4774	-0.2096	-0.15596	0.26532	-0.34425	0.014387	-0.080618	0.37117	-0.068084	0.2199
0.55036	0.064975	-0.23343	-0.24304	-0.34051	-0.32103	-0.091934	-0.029589	-0.12385	-0.6405	-0.16177	-0.27617	-0.60373	-0.19136	-0.46487	-0.25596	-0.15592	0.29574	-0.34589	-0.018536	-0.1254	0.36004	-0.077824	0.25306
0.48121	0.044977	-0.23231	-0.31045	-0.34339	-0.32361	-0.1084	-0.039004	-0.13812	-0.72401	-0.13985	-0.27262	-0.5849	-0.16092	-0.53039	-0.3005	-0.15054	0.27368	-0.33602	-0.036776	-0.16644	0.3688	-0.11092	0.22682
0.40862	0.062472	-0.2357	-0.31884	-0.34062	-0.32226	-0.11766	-0.080624	-0.17295	-0.7723	-0.103	-0.24368	-0.5836	-0.16032	-0.58403	-0.33353	-0.15564	0.21349	-0.33334	-0.07504	-0.1611	0.32564	-0.13123	0.18062
0.41956	0.087836	-0.26141	-0.31866	-0.36137	-0.36199	-0.088136	-0.1194	-0.18542	-0.78315	-0.095205	-0.25328	-0.61774	-0.18373	-0.56753	-0.30278	-0.14881	0.16321	-0.34852	-0.10374	-0.11055	0.29001	-0.12338	0.17609
0.47158	0.117	-0.32177	-0.34629	-0.37584	-0.38592	-0.098196	-0.10142	-0.16641	-0.75774	-0.1106	-0.26914	-0.64157	-0.18229	-0.55789	-0.21685	-0.1445	0.1594	-0.33386	-0.12227	-0.057211	0.26095	-0.12625	0.18304
0.48454	0.12997	-0.37897	-0.37389	-0.37444	-0.35743	-0.099848	-0.077612	-0.17512	-0.73988	-0.11983	-0.27099	-0.64859	-0.19075	-0.56212	-0.20945	-0.15005	0.2079	-0.33562	-0.13032	-0.05374	0.2299	-0.12253	0.14551
0.4888	0.11873	-0.40817	-0.41027	-0.40097	-0.34381	-0.12534	-0.072099	-0.18609	-0.75	-0.1477	-0.29261	-0.63475	-0.195	-0.58066	-0.23918	-0.16357	0.24215	-0.3541	-0.13783	-0.085013	0.22496	-0.10459	0.077551
0.51921	0.10508	-0.38381	-0.43737	-0.41627	-0.34684	-0.17737	-0.078033	-0.15043	-0.75442	-0.17281	-0.30723	-0.59696	-0.1857	-0.5981	-0.25542	-0.17502	0.28682	-0.36084	-0.13153	-0.11048	0.24097	-0.10507	0.052036
0.51546	0.048647	-0.33167	-0.4728	-0.39313	-0.34064	-0.20099	-0.12347	-0.13917	-0.77813	-0.18466	-0.29397	-0.59048	-0.2018	-0.60091	-0.23277	-0.16477	0.27493	-0.36418	-0.10801	-0.11994	0.26779	-0.11491	0.038535
0.47928	0.0023926	-0.32051	-0.52766	-0.39987	-0.32004	-0.17835	-0.1415	-0.14254	-0.80352	-0.1748	-0.31297	-0.63276	-0.16045	-0.54804	-0.24389	-0.13777	0.25438	-0.37371	-0.10297	-0.12338	0.31022	-0.11989	0.028622
0.47718	-0.014556	-0.33543	-0.50202	-0.38846	-0.29576	-0.15885	-0.11504	-0.17961	-0.83494	-0.14473	-0.34783	-0.67317	-0.18257	-0.51595	-0.27522	-0.13199	0.27523	-0.4006	-0.098293	-0.13026	0.32284	-0.14967	0.015848
0.48506	0.0096752	-0.32929	-0.46609	-0.35617	-0.27347	-0.16962	-0.082513	-0.17466	-0.87908	-0.12499	-0.34591	-0.6946	-0.19676	-0.53896	-0.29238	-0.13416	0.27812	-0.41388	-0.095593	-0.12495	0.31633	-0.18775	0.021833
0.49882	0.050277	-0.29256	-0.42554	-0.36529	-0.23718	-0.19801	-0.068337	-0.16044	-0.88029	-0.13627	-0.30817	-0.7262	-0.21781	-0.60821	-0.29328	-0.075201	0.27564	-0.41156	-0.12455	-0.10122	0.27733	-0.19596	0.069769
0.50592	0.031433	-0.24336	-0.37988	-0.39399	-0.19	-0.16524	-0.062959	-0.1686	-0.84376	-0.18428	-0.33881	-0.79485	-0.24635	-0.65403	-0.23852	-0.030898	0.26271	-0.41091	-0.15795	-0.056787	0.237	-0.196	0.095436
