# Supplementary material for: Timing variability of sensorimotor integration during vocalization in individuals who stutter
Source: Sci Rep. 2018 Nov 5;8:16340. doi: 10.1038/s41598-018-34517-1 (PMC6218511; doi:10.1038/s41598-018-34517-1)
Supplement: Supplementary file 2 — Dataset 1 [file 41598_2018_34517_MOESM2_ESM.zip › compens-stutt-behav-scireports-supplementary-material/AS2006_up.txt]

0.07235	-0.16318	0.25333	0.28904	-0.10802	-0.04386	0.63752	-0.031192	0.34703	0.1309	0.18474	-0.13875	0.35709	0.45237	0.14363	0.00048501	0.040629	0.14555	-0.0038886	0.26104	0.42439	-0.0025407	0.091118	0.7599
0.056048	-0.19169	0.21655	0.23653	-0.11465	-0.054525	0.53533	-0.021601	0.34185	0.11526	0.17496	-0.1332	0.33053	0.39383	0.14907	0.020096	0.081524	0.1697	-0.0075833	0.20903	0.4252	-0.025028	0.038072	0.74643
0.0099654	-0.17477	0.19373	0.15008	-0.12495	-0.059173	0.46938	-0.002136	0.3483	0.09777	0.18879	-0.067441	0.28071	0.3378	0.16068	0.010898	0.11656	0.16472	0.02117	0.1654	0.41403	-0.066937	0.018554	0.73307
-0.032176	-0.18246	0.18117	0.081052	-0.12989	-0.060815	0.45051	0.01124	0.32213	0.095177	0.22203	-0.061552	0.23255	0.31133	0.16036	-0.05958	0.15826	0.12218	0.020552	0.11544	0.37	-0.10096	0.06052	0.70991
-0.025516	-0.17711	0.16501	0.045051	-0.11772	-0.067519	0.48413	0.046161	0.28744	0.12172	0.2148	-0.096795	0.22919	0.3532	0.16504	-0.12515	0.19721	0.061156	-0.030336	0.083673	0.29812	-0.053617	0.084941	0.65633
-0.039387	-0.14111	0.18746	0.015142	-0.12236	-0.063597	0.48597	0.074666	0.28655	0.1527	0.19232	-0.12953	0.24743	0.37659	0.17797	-0.14893	0.17686	0.021721	-0.033581	0.094791	0.2336	0.019512	0.063616	0.61694
-0.046054	-0.13767	0.17745	0.029359	-0.13246	-0.076968	0.41788	0.097104	0.2674	0.13907	0.12535	-0.12938	0.23558	0.37167	0.15674	-0.14958	0.097253	0.032543	0.023555	0.12054	0.21816	0.011826	0.044441	0.60515
-0.060222	-0.13868	0.18021	0.057833	-0.12396	-0.10683	0.3411	0.11256	0.20103	0.14008	0.039051	-0.10895	0.1941	0.35196	0.10656	-0.11866	0.0319	0.051443	0.059668	0.10117	0.25115	0.013104	0.0043005	0.59129
-0.063561	-0.12698	0.20989	0.05007	-0.11697	-0.14058	0.2838	0.12525	0.13478	0.17115	0.0049424	-0.12536	0.12639	0.3153	0.057813	-0.083025	0.027462	0.034436	0.066579	0.045466	0.28856	0.034239	-0.038885	0.56383
-0.11626	-0.13437	0.19372	0.0067113	-0.11886	-0.17518	0.25863	0.12981	0.10099	0.17105	-0.011128	-0.12276	0.039736	0.26914	0.0091632	-0.068564	0.027427	-0.017585	0.048009	0.0087449	0.26659	0.011052	-0.034677	0.53165
-0.11969	-0.11339	0.15759	-0.034315	-0.13679	-0.16238	0.26422	0.12873	0.088151	0.14629	-0.010223	-0.084801	-0.020481	0.27155	-0.0056743	-0.062979	0.052331	-0.041746	0.018114	0.006961	0.2351	-0.012775	-0.020759	0.53311
-0.064692	-0.083839	0.13565	-0.041462	-0.13519	-0.10082	0.24653	0.13289	0.097505	0.11264	0.01815	-0.058214	-0.00555	0.29429	0.012443	-0.033273	0.088535	-0.026433	-0.016173	0.02678	0.22936	-0.041167	-0.038619	0.535
-0.048796	-0.071929	0.090666	-0.042215	-0.11821	-0.071652	0.23093	0.11193	0.10738	0.1179	0.04658	-0.020032	0.026579	0.31688	0.040286	0.017806	0.12111	-0.047171	-0.046512	0.044583	0.20849	-0.0076133	-0.060592	0.4808
-0.034428	-0.072404	0.01499	-0.029717	-0.11539	-0.068016	0.2186	0.058468	0.083937	0.14135	0.056429	-0.020641	0.048249	0.34058	0.041323	0.034026	0.17152	-0.083016	-0.060251	0.047492	0.17929	0.003442	-0.053622	0.414
-0.038565	-0.068782	0.0055282	0.021586	-0.1211	-0.056571	0.204	0.017195	0.068455	0.15191	0.057138	-0.066318	0.03284	0.31507	0.029495	0.012138	0.1902	-0.10408	-0.040481	0.077509	0.13633	-0.0001963	-0.034524	0.35506
-0.041965	-0.06354	0.0043935	0.054583	-0.12489	-0.036732	0.16998	0.013138	0.084728	0.18214	0.049084	-0.11993	-0.019226	0.28374	0.057713	-0.0066448	0.16168	-0.086266	-0.015696	0.11714	0.084579	0.0045785	-0.012949	0.35338
-0.014475	-0.042156	-0.032392	0.036627	-0.13364	-0.048249	0.15719	0.040151	0.091431	0.19195	0.024769	-0.13016	-0.010201	0.25299	0.12399	-0.0032343	0.11732	-0.037698	-0.0019783	0.1411	0.066997	0.031238	-0.013747	0.34405
-0.025438	-0.043733	-0.039183	0.01491	-0.13791	-0.064288	0.18198	0.08648	0.088051	0.12883	0.032987	-0.099044	0.00063639	0.19678	0.16118	0.018871	0.069293	-0.0062881	-0.014262	0.15271	0.091014	0.033775	-0.015111	0.31033
-0.040934	-0.033255	-0.019527	0.01514	-0.12453	-0.035881	0.20426	0.1127	0.088059	0.022886	0.078248	-0.063169	-0.04875	0.15994	0.12217	0.028801	0.031253	0.0081272	-0.057204	0.16076	0.14794	0.034276	-0.026266	0.25378
-0.00050044	-0.0081283	-0.00019315	0.01414	-0.11161	0.011812	0.1837	0.11536	0.059669	-0.039019	0.10511	-0.059562	-0.10276	0.13992	0.077664	0.018293	0.028086	0.021378	-0.10706	0.14459	0.1919	0.055131	-0.071301	0.19369
-0.02488	-0.016373	0.051804	-0.012915	-0.10608	-0.0041622	0.098798	0.10178	0.0019943	-0.062945	0.096145	-0.056976	-0.13122	0.10999	0.077716	0.017355	0.046735	0.018969	-0.1074	0.10989	0.20066	0.06128	-0.097941	0.17516
-0.038309	-0.019224	0.088794	-0.049157	-0.10044	-0.065896	0.029337	0.090863	-0.039416	-0.099103	0.063521	-0.11191	-0.14536	0.070847	0.074044	0.041705	0.079882	0.032059	-0.090955	0.068506	0.16987	0.017763	-0.12165	0.18911
-0.067227	-0.0016907	0.079836	-0.0675	-0.09787	-0.096106	0.020815	0.061658	-0.069565	-0.10867	0.038809	-0.16319	-0.12843	0.074948	0.036677	0.08052	0.12382	0.031412	-0.061833	0.014731	0.12008	0.023352	-0.098637	0.19255
-0.1361	-0.013522	0.093874	-0.094725	-0.087605	-0.11936	0.047083	0.021779	-0.11119	-0.11449	0.049423	-0.22027	-0.094879	0.11067	-0.010699	0.090999	0.13129	0.0035163	-0.017496	-0.021706	0.079524	0.067101	-0.062335	0.19045
-0.1337	-0.0090305	0.11712	-0.13064	-0.07104	-0.10715	0.033628	-0.022617	-0.12302	-0.038296	0.061579	-0.25094	-0.046495	0.18595	-0.038501	0.049367	0.092258	-0.019076	0.0077977	-0.011627	0.052454	0.073659	-0.038077	0.19422
-0.059423	0.019559	0.092363	-0.13414	-0.077951	-0.067333	0.0017977	-0.06749	-0.13272	-0.038145	0.080968	-0.25518	0.010179	0.21538	-0.025015	0.0055347	0.098854	-0.0032804	0.029835	-0.011035	0.047427	0.041494	0.0089961	0.17043
-0.0044202	0.038948	0.055155	-0.11977	-0.10576	-0.048592	0.0030991	-0.057106	-0.12613	-0.027553	0.093957	-0.17068	0.019085	0.15333	0.0073341	-5.7831e-05	0.091665	0.018445	0.032224	-0.032574	0.041103	0.028897	0.023939	0.12406
0.033206	0.052879	0.041807	-0.10417	-0.10745	-0.03722	0.0031713	-0.019754	-0.043926	-0.016123	0.077865	-0.074672	0.0035874	0.056741	0.015688	0.00062886	0.047727	0.029001	-0.011876	-0.032691	0.019419	0.031586	0.01865	0.078172
0.051824	0.033034	0.013556	-0.057275	-0.054148	-0.024611	-0.0044844	-0.0016724	0.028933	-0.0012117	0.045405	-0.020003	0.0058349	0.00993	0.00044095	-0.0025441	0.013817	0.029494	-0.037006	-0.0041532	0.0020885	0.035582	0.0046396	0.044124
0	0	0	0	0	0	0	0	0	0	0	0	0	0	0	0	0	0	0	0	0	0	0	0
-0.03101	-0.038799	0.019082	0.0061048	0.0011866	0.031364	0.0027888	-0.018125	-0.10981	-0.024852	-0.028615	0.0072995	-0.019263	0.0046878	0.015199	-0.020048	0.016646	-0.022622	0.049335	-0.047749	-0.017789	-0.020056	-0.03535	-0.030383
-0.019731	-0.037596	0.065411	-0.029582	-0.013064	0.033569	0.010206	-0.058255	-0.20795	-0.031396	-0.040324	-0.02262	-0.067877	0.0087481	0.0075366	-0.05693	0.042192	-0.016279	0.051608	-0.064874	-0.036406	-0.0028553	-0.03298	-0.021087
0.00057622	-0.0073437	0.10655	-0.052907	-0.031238	0.017523	0.037375	-0.078011	-0.20504	-0.041756	-0.038102	-0.00213	-0.11393	0.039527	0.00066287	-0.085865	0.027863	-0.013668	0.018192	-0.072986	-0.036156	0.03729	-0.028992	-0.016267
0.1159	0.0086716	0.14434	-0.056228	-0.060363	0.0089312	0.08012	-0.064934	-0.15049	-0.049107	-0.032285	-0.0075427	-0.12496	0.019751	-0.0067059	-0.11029	0.0025337	-0.037003	0.0013323	-0.12671	-0.0057611	0.028995	-0.031231	-0.038613
0.098902	-0.0020453	0.16564	-0.06455	-0.043707	0.0033116	0.10872	-0.054264	-0.09355	-0.035284	-0.034267	-0.034982	-0.10809	-0.033051	-0.041359	-0.12366	-0.031526	-0.10367	0.03132	-0.18683	0.0094002	0.047291	-0.03912	-0.049252
0.044478	0.013476	0.12783	-0.0844	0.0046288	-0.023885	0.13095	-0.053214	-0.073211	-0.046914	-0.05264	-0.067528	-0.10886	-0.073334	-0.10317	-0.10609	-0.073181	-0.16998	0.074484	-0.21074	-0.0063353	0.021995	-0.081289	-0.053811
-0.0044854	0.052658	0.084617	-0.098055	0.010931	-0.042025	0.15492	-0.056685	-0.10157	-0.088497	-0.10757	-0.030702	-0.15749	-0.1074	-0.15434	-0.054239	-0.10557	-0.25742	0.085254	-0.20076	-0.0029309	0.033911	-0.097031	-0.065197
-0.025886	0.091209	0.095799	-0.09751	-0.030578	-0.038962	0.15253	-0.07556	-0.13866	-0.13812	-0.18447	0.039828	-0.20221	-0.1329	-0.18798	-0.028619	-0.11362	-0.2727	0.061377	-0.18801	0.022358	0.033507	-0.073666	-0.080199
0.0097555	0.13816	0.12693	-0.082166	-0.073788	-0.066478	0.15451	-0.10489	-0.16176	-0.16901	-0.26534	0.072041	-0.1936	-0.12916	-0.19674	-0.059905	-0.048925	-0.27937	0.036149	-0.22664	0.04435	-0.03835	-0.041951	-0.062419
0.063068	0.12541	0.13331	-0.055721	-0.1085	-0.079419	0.15806	-0.13984	-0.16668	-0.2105	-0.31604	0.026144	-0.16967	-0.10368	-0.18889	-0.10597	0.029771	-0.25885	0.0197	-0.32655	0.059877	-0.042946	-0.029555	-0.073086
0.083239	0.076693	0.12274	-0.033222	-0.13272	-0.060764	0.14901	-0.17153	-0.17168	-0.19072	-0.34463	-0.054776	-0.17155	-0.072117	-0.19652	-0.15589	0.049702	-0.24386	0.0074842	-0.40323	0.049773	0.020079	-0.076628	-0.086196
0.065952	0.034885	0.109	-0.036803	-0.12954	-0.062914	0.13509	-0.1717	-0.17316	-0.14073	-0.36036	-0.073466	-0.17957	-0.013773	-0.21145	-0.21469	0.033566	-0.2483	0.033054	-0.43266	0.039666	0.011622	-0.13391	-0.073561
0.07134	0.042849	0.086442	-0.044865	-0.10442	-0.099043	0.12739	-0.14916	-0.18389	-0.14595	-0.3473	-0.036547	-0.17013	-0.00044946	-0.25601	-0.25928	-0.024079	-0.22697	0.076774	-0.44307	0.045459	-0.033423	-0.20353	-0.08668
0.063372	0.073906	0.079508	-0.066053	-0.069351	-0.11989	0.11314	-0.13694	-0.17635	-0.17047	-0.31884	-0.0031043	-0.1362	-0.028316	-0.32477	-0.29442	-0.065929	-0.15299	0.074967	-0.42941	0.077439	-0.012502	-0.22149	-0.097726
0.0053916	0.06185	0.057531	-0.11288	-0.044885	-0.084187	0.10289	-0.14164	-0.1896	-0.18611	-0.33543	-0.025772	-0.11239	-0.092542	-0.40081	-0.30402	-0.08448	-0.13805	0.029549	-0.42215	0.084181	0.013555	-0.18072	-0.11338
-0.056997	0.054131	0.039567	-0.13547	-0.034751	-0.013682	0.13368	-0.14676	-0.22422	-0.19794	-0.41195	-0.055864	-0.0845	-0.14068	-0.45918	-0.29089	-0.13037	-0.13529	0.021203	-0.43272	0.06802	0.021061	-0.12338	-0.10842
-0.1448	0.084556	0.029403	-0.11781	-0.027004	0.02266	0.11998	-0.12648	-0.24871	-0.22203	-0.50706	-0.027829	-0.0084694	-0.11244	-0.48361	-0.22755	-0.2142	-0.16865	0.050278	-0.45355	0.055619	0.036176	-0.13158	-0.098147
-0.19234	0.092689	0.031732	-0.099964	-0.040128	-0.012392	0.063196	-0.11228	-0.2655	-0.14212	-0.52113	-0.058146	0.091933	-0.039749	-0.49564	-0.17412	-0.24214	-0.20283	0.07761	-0.46567	0.072394	0.067968	-0.14889	-0.057007
-0.2314	0.10933	0.043419	-0.08612	-0.07032	-0.072442	0.046298	-0.13207	-0.27917	-0.096683	-0.41516	-0.15189	0.13817	-0.091008	-0.49791	-0.20578	-0.21753	-0.14998	0.083158	-0.41434	0.099561	0.064939	-0.14762	-0.034218
-0.20097	0.072792	0.070578	-0.068497	-0.075522	-0.10037	0.033834	-0.1761	-0.28605	-0.074725	-0.35881	-0.18501	0.13038	-0.15175	-0.52746	-0.27897	-0.1945	-0.10259	0.067468	-0.40632	0.13982	0.01378	-0.1902	-0.017539
-0.20353	0.038942	0.07881	-0.091732	-0.052254	-0.099356	0.04207	-0.2303	-0.25427	-0.084734	-0.37605	-0.12321	0.10753	-0.15695	-0.59798	-0.30281	-0.19431	-0.097165	0.051511	-0.44468	0.18916	-0.017155	-0.22645	-0.022075
-0.15141	0.047027	0.050874	-0.15142	-0.039944	-0.116	0.062481	-0.25064	-0.21337	-0.10501	-0.39021	-0.085883	0.085726	-0.090789	-0.6511	-0.30254	-0.157	-0.10064	0.032845	-0.47196	0.23463	-0.046192	-0.25664	-0.053403
0.029407	0.058395	0.047065	-0.18972	-0.041177	-0.15366	0.05709	-0.24822	-0.21443	-0.11231	-0.41969	-0.11785	0.076973	-0.040982	-0.65031	-0.32321	-0.090078	-0.1484	0.01506	-0.4564	0.26655	-0.056209	-0.27794	-0.03351
0.088949	0.041729	0.036331	-0.18924	-0.049877	-0.18014	0.048257	-0.24613	-0.22281	-0.14172	-0.46423	-0.14287	0.060049	-0.0069821	-0.6344	-0.35419	-0.02909	-0.15454	0.02055	-0.4299	0.3413	-0.036986	-0.25218	-0.0089169
0.12838	-0.013872	0.042973	-0.17809	-0.070626	-0.19802	0.039286	-0.27012	-0.1941	-0.14839	-0.44652	-0.14661	0.013639	-0.049021	-0.6328	-0.37653	-0.0026016	-0.13565	0.042037	-0.46995	0.42016	-0.047704	-0.25472	0.0010601
0.16952	-0.019102	0.034039	-0.17855	-0.076868	-0.19761	0.019054	-0.29243	-0.17547	-0.17754	-0.38874	-0.15867	-0.036917	-0.1044	-0.63116	-0.3839	-0.028004	-0.067113	0.050242	-0.52776	0.43182	-0.06348	-0.29482	0.0048538
0.30842	0.029531	0.040032	-0.17436	-0.076809	-0.15621	0.0097035	-0.28187	-0.18456	-0.16435	-0.35783	-0.15467	-0.080706	-0.10506	-0.64316	-0.39456	-0.059848	-0.013556	0.039885	-0.54165	0.38664	-0.052549	-0.39009	0.018729
0.47358	0.068178	0.067351	-0.16793	-0.089656	-0.12182	-0.0007568	-0.28867	-0.2141	-0.13173	-0.37244	-0.15022	-0.077024	-0.059432	-0.66236	-0.42033	-0.051251	-0.023823	0.026496	-0.51359	0.32663	-0.065569	-0.44669	0.041857
0.42539	0.078782	0.08007	-0.17327	-0.083858	-0.13496	-0.010346	-0.30068	-0.26217	-0.12879	-0.38727	-0.1774	-0.037108	-0.0056298	-0.66172	-0.44692	-0.011398	-0.054536	0.0068603	-0.48441	0.30498	-0.052528	-0.39272	0.040538
0.29213	0.093016	0.087902	-0.17039	-0.042182	-0.15231	-0.022318	-0.29852	-0.3022	-0.13602	-0.38695	-0.19221	-0.025754	0.032516	-0.6496	-0.47462	-0.011797	-0.083122	0.0083499	-0.48443	0.32348	0.0051655	-0.32124	0.028343
0.24119	0.091759	0.097002	-0.165	-0.015752	-0.20537	-0.048055	-0.3068	-0.30624	-0.11545	-0.43394	-0.1847	-0.059327	0.055991	-0.65944	-0.47571	-0.067404	-0.08897	0.0065404	-0.50998	0.29458	0.0018621	-0.32714	0.015958
0.20678	0.12761	0.078778	-0.18466	-0.037729	-0.24678	-0.071617	-0.32102	-0.27811	-0.090862	-0.48816	-0.15486	-0.12097	0.040714	-0.69411	-0.42979	-0.12942	-0.087599	0.013464	-0.49051	0.21903	-0.037285	-0.35676	-0.0003035
0.16128	0.12508	0.06066	-0.18144	-0.067549	-0.24045	-0.094576	-0.34161	-0.24769	-0.099181	-0.50446	-0.15803	-0.18941	0.027249	-0.73656	-0.38879	-0.16923	-0.12718	0.011875	-0.46203	0.17273	-0.087349	-0.38815	0.0050657
0.11904	0.096623	0.04585	-0.1581	-0.075728	-0.22771	-0.10967	-0.36693	-0.23062	-0.14998	-0.50333	-0.16385	-0.24345	0.0036799	-0.77391	-0.40688	-0.17931	-0.12536	-0.016874	-0.4759	0.14927	-0.092213	-0.41672	0.033086
0.14699	0.077918	0.046192	-0.15006	-0.083129	-0.20993	-0.13926	-0.3879	-0.22744	-0.20336	-0.45682	-0.15911	-0.23238	-0.030465	-0.78279	-0.44744	-0.17293	-0.10374	-0.061254	-0.49571	0.13901	-0.07842	-0.36656	0.040266
0.22293	0.073736	0.06292	-0.14933	-0.089346	-0.21051	-0.18901	-0.40062	-0.22166	-0.16321	-0.41973	-0.17868	-0.18663	-0.034509	-0.75789	-0.46983	-0.1709	-0.095628	-0.091274	-0.47986	0.13229	-0.0069575	-0.32706	0.030809
0.27993	0.090501	0.076173	-0.1375	-0.078114	-0.23283	-0.19717	-0.41707	-0.23116	-0.071976	-0.4004	-0.19691	-0.15392	-0.011819	-0.73833	-0.46291	-0.16837	-0.089845	-0.071354	-0.45875	0.10823	-0.0087037	-0.34097	0.017191
0.32509	0.11545	0.066098	-0.14539	-0.076496	-0.2552	-0.16788	-0.431	-0.24497	-0.090132	-0.36799	-0.19854	-0.18924	0.01885	-0.74473	-0.44469	-0.1391	-0.067297	-0.045272	-0.41334	0.094634	-0.096463	-0.36251	0.010136
0.32149	0.10195	0.045611	-0.1827	-0.099199	-0.26497	-0.14775	-0.42387	-0.22171	-0.11168	-0.37294	-0.16088	-0.27755	0.031414	-0.76922	-0.41632	-0.11161	-0.058022	-0.020273	-0.3755	0.10699	-0.12854	-0.38927	0.0057598
0.29175	0.091321	0.03858	-0.2063	-0.10221	-0.24328	-0.15383	-0.39686	-0.20099	-0.10292	-0.38607	-0.15492	-0.31587	0.048773	-0.81745	-0.42806	-0.1462	-0.06292	-0.002856	-0.38958	0.10384	-0.13578	-0.43607	0.0043296
0.33578	0.087985	0.030772	-0.20712	-0.072152	-0.20975	-0.16999	-0.3975	-0.20254	-0.11578	-0.3749	-0.16473	-0.29582	0.053179	-0.8214	-0.47927	-0.17928	-0.095817	-0.019687	-0.44499	0.070447	-0.10943	-0.47425	0.015919
0.45485	0.076404	0.04135	-0.17699	-0.048264	-0.23187	-0.1806	-0.42518	-0.22624	-0.15893	-0.37264	-0.20017	-0.25874	0.020975	-0.78652	-0.48641	-0.17598	-0.13286	-0.02617	-0.49629	0.075825	-0.065579	-0.46493	0.016365
0.45023	0.073471	0.053291	-0.12032	-0.048353	-0.31405	-0.17898	-0.4452	-0.25018	-0.17227	-0.39307	-0.20253	-0.23151	-0.0026936	-0.79021	-0.47194	-0.2153	-0.20877	0.010533	-0.4992	0.12146	-0.13118	-0.44993	-0.0079451
0.4204	0.097473	0.041216	-0.074239	-0.059649	-0.36938	-0.18362	-0.4731	-0.27946	-0.18034	-0.3843	-0.21746	-0.23772	-0.02668	-0.82078	-0.46449	-0.25709	-0.22499	0.0051754	-0.45612	0.13786	-0.17822	-0.44536	-0.028384
0.40343	0.1074	0.016048	-0.060906	-0.062438	-0.36858	-0.20049	-0.4923	-0.3314	-0.19206	-0.34537	-0.22334	-0.29089	-0.0648	-0.84099	-0.49943	-0.2621	-0.19705	-0.026505	-0.38736	0.10563	-0.16503	-0.48204	-0.036726
0.34284	0.078076	-0.0073024	-0.075297	-0.05648	-0.3116	-0.25467	-0.49004	-0.36244	-0.17183	-0.31263	-0.20218	-0.34321	-0.078081	-0.85465	-0.58088	-0.24434	-0.19011	-0.060778	-0.30046	0.093248	-0.1681	-0.51564	-0.01164
0.31157	0.027009	0.027862	-0.085485	-0.05121	-0.22934	-0.29508	-0.49511	-0.37401	-0.11551	-0.30132	-0.19297	-0.3313	-0.076836	-0.8426	-0.60923	-0.24332	-0.21467	-0.06652	-0.23964	0.086426	-0.1714	-0.48736	0.017662
0.38059	0.0096519	0.054567	-0.10743	-0.055128	-0.1763	-0.30238	-0.50835	-0.40207	-0.097946	-0.28866	-0.20206	-0.28444	-0.046109	-0.81646	-0.60021	-0.24447	-0.27525	-0.059819	-0.22754	0.080026	-0.12617	-0.46655	0.0072522
0.43375	0.042447	0.046541	-0.12541	-0.074305	-0.18034	-0.26277	-0.54528	-0.4199	-0.16644	-0.27258	-0.20485	-0.24585	7.8208e-05	-0.82211	-0.58526	-0.22197	-0.3213	-0.069441	-0.25497	0.076434	-0.10785	-0.44828	-0.024429
0.45102	0.078262	0.0080167	-0.11948	-0.097376	-0.227	-0.19553	-0.58773	-0.38735	-0.23776	-0.29809	-0.21354	-0.23094	0.011512	-0.85751	-0.53421	-0.22566	-0.39114	-0.084032	-0.30357	0.0669	-0.12624	-0.44434	-0.057837
0.43941	0.10136	-0.0087349	-0.12011	-0.10452	-0.28019	-0.20456	-0.61572	-0.35172	-0.259	-0.31561	-0.20929	-0.25849	-0.0026079	-0.89942	-0.48541	-0.27629	-0.43235	-0.081744	-0.3639	0.075927	-0.16986	-0.47818	-0.06025
0.47033	0.11474	-0.034964	-0.1373	-0.093669	-0.29265	-0.27134	-0.63848	-0.31987	-0.30828	-0.30188	-0.15808	-0.2956	-0.046392	-0.94347	-0.49628	-0.32106	-0.43728	-0.06994	-0.41731	0.08256	-0.19967	-0.5105	-0.06222
0.40467	0.12602	-0.067436	-0.14248	-0.081689	-0.27356	-0.31786	-0.66566	-0.29311	-0.33131	-0.27908	-0.14419	-0.30326	-0.056567	-0.98318	-0.50792	-0.32889	-0.44448	-0.055366	-0.45858	0.077613	-0.17862	-0.51192	-0.044894
0.29055	0.14077	-0.077266	-0.13294	-0.089509	-0.27035	-0.32635	-0.67156	-0.28522	-0.28615	-0.2558	-0.16475	-0.29631	-0.025841	-0.99192	-0.50063	-0.2755	-0.51237	-0.04645	-0.48928	0.085191	-0.18963	-0.47988	-0.051424
0.25358	0.16627	-0.090918	-0.12358	-0.10558	-0.26448	-0.32016	-0.62918	-0.2947	-0.25664	-0.247	-0.2135	-0.33085	-0.0072309	-0.98737	-0.49306	-0.21085	-0.5374	-0.071033	-0.49027	0.089599	-0.21957	-0.45271	-0.079159
0.31125	0.19394	-0.088414	-0.12508	-0.09941	-0.25524	-0.31213	-0.5701	-0.29131	-0.25669	-0.21974	-0.25901	-0.40003	-0.00056566	-1.0194	-0.4951	-0.21023	-0.56861	-0.095413	-0.48543	0.032173	-0.18553	-0.46405	-0.10194
0.46507	0.20781	-0.040105	-0.1432	-0.077605	-0.27679	-0.32978	-0.53372	-0.29604	-0.22701	-0.23848	-0.27173	-0.43275	-0.014833	-1.0393	-0.48587	-0.24693	-0.58906	-0.079917	-0.43669	0.0090648	-0.19018	-0.50588	-0.095776
0.45573	0.20374	-0.0059112	-0.18503	-0.060377	-0.29888	-0.37575	-0.53034	-0.3285	-0.22333	-0.28212	-0.23446	-0.40532	-0.023443	-1.0197	-0.47141	-0.27949	-0.56668	-0.078228	-0.38152	0.017396	-0.21014	-0.487	-0.07539
0.36439	0.1873	-0.0078386	-0.21872	-0.054029	-0.30303	-0.4108	-0.54977	-0.33841	-0.22235	-0.30244	-0.20696	-0.32489	-0.023137	-0.96592	-0.48839	-0.29009	-0.55166	-0.096243	-0.36941	0.021165	-0.2351	-0.47465	-0.022862
0.26665	0.17218	-0.0087047	-0.20439	-0.064278	-0.27629	-0.44082	-0.55909	-0.3239	-0.20622	-0.28196	-0.17335	-0.27456	0.0027928	-0.91726	-0.51557	-0.30056	-0.55926	-0.1137	-0.37951	0.024349	-0.22215	-0.50099	0.038469
0.21965	0.15818	-0.018549	-0.18982	-0.086624	-0.29388	-0.46002	-0.56857	-0.29522	-0.20206	-0.22877	-0.15606	-0.31714	0.013898	-0.95136	-0.5259	-0.28776	-0.59601	-0.11583	-0.38604	0.026147	-0.20845	-0.5227	0.061341
0.19325	0.12443	-0.020534	-0.19363	-0.10769	-0.33833	-0.44021	-0.57831	-0.28855	-0.20706	-0.23681	-0.16206	-0.37083	-0.016758	-1.0033	-0.53664	-0.28519	-0.6518	-0.12005	-0.40518	0.027221	-0.15895	-0.5141	0.044742
0.26259	0.14292	-0.017638	-0.1799	-0.13639	-0.33253	-0.44574	-0.57688	-0.31378	-0.18705	-0.29093	-0.17235	-0.40019	-0.062637	-1.0155	-0.54532	-0.3069	-0.69021	-0.13803	-0.43709	0.025744	-0.18404	-0.52426	0.0091754
0.32337	0.18514	-0.049098	-0.16838	-0.1847	-0.31044	-0.47839	-0.59706	-0.32593	-0.1584	-0.28771	-0.14817	-0.43728	-0.082616	-1.0575	-0.5127	-0.31524	-0.68232	-0.15169	-0.48642	0.026958	-0.2897	-0.5649	-0.0091284
0.43174	0.20037	-0.094861	-0.15461	-0.20622	-0.29598	-0.49557	-0.6523	-0.32225	-0.12833	-0.25526	-0.16407	-0.46447	-0.087463	-1.1155	-0.49053	-0.30201	-0.65717	-0.14535	-0.50234	0.015199	-0.37328	-0.60039	0.02326
0.41275	0.20939	-0.10996	-0.13605	-0.18507	-0.29665	-0.53841	-0.70639	-0.289	-0.14869	-0.24103	-0.23453	-0.4439	-0.070849	-1.1397	-0.51566	-0.2628	-0.63942	-0.14347	-0.49276	-0.017919	-0.41653	-0.63532	0.06287
0.37607	0.22901	-0.090098	-0.14551	-0.15661	-0.31234	-0.53795	-0.74666	-0.29106	-0.19404	-0.22536	-0.26605	-0.3696	-0.039157	-1.138	-0.5395	-0.23011	-0.62599	-0.17908	-0.4894	-0.058773	-0.41724	-0.61334	0.078491
0.36173	0.22397	-0.070398	-0.19663	-0.12612	-0.31885	-0.46194	-0.76193	-0.33494	-0.20629	-0.20088	-0.31745	-0.31767	-0.082406	-1.1289	-0.57708	-0.25182	-0.62245	-0.21214	-0.49628	-0.080154	-0.39335	-0.57099	0.047635
0.34268	0.18741	-0.079038	-0.27625	-0.12076	-0.30924	-0.40112	-0.76587	-0.38509	-0.2051	-0.16301	-0.36212	-0.32795	-0.14193	-1.1153	-0.58755	-0.28057	-0.6456	-0.2304	-0.50242	-0.064652	-0.35734	-0.55303	0.032279
0.29268	0.14179	-0.065998	-0.33383	-0.16009	-0.35956	-0.39323	-0.75974	-0.42271	-0.23301	-0.15446	-0.36391	-0.34316	-0.16562	-1.0935	-0.54581	-0.28167	-0.63432	-0.22606	-0.49556	-0.040255	-0.31028	-0.54359	0.06506
0.31831	0.1537	-0.034837	-0.33147	-0.206	-0.45374	-0.41627	-0.74704	-0.47095	-0.26125	-0.19595	-0.31391	-0.37018	-0.14932	-1.0815	-0.52456	-0.29356	-0.61953	-0.23818	-0.46357	-0.03639	-0.3028	-0.53214	0.12228
0.42986	0.17658	-0.02142	-0.27354	-0.2086	-0.49173	-0.44576	-0.75884	-0.5076	-0.22629	-0.26223	-0.28287	-0.40748	-0.13147	-1.0958	-0.58224	-0.29011	-0.63303	-0.27217	-0.45835	-0.061443	-0.32876	-0.49469	0.16792
0.5116	0.15715	-0.038534	-0.23292	-0.18439	-0.46875	-0.42651	-0.79218	-0.49433	-0.19876	-0.27189	-0.28905	-0.40884	-0.12674	-1.1272	-0.64448	-0.27495	-0.60893	-0.2804	-0.46646	-0.071172	-0.34571	-0.46919	0.16843
0.51415	0.11626	-0.030999	-0.22455	-0.16262	-0.42313	-0.39478	-0.81159	-0.44941	-0.23032	-0.23689	-0.23674	-0.36697	-0.18101	-1.1558	-0.66194	-0.26937	-0.56506	-0.26405	-0.43497	-0.062142	-0.33365	-0.41818	0.126
0.57923	0.10563	-0.0043659	-0.21526	-0.17206	-0.40481	-0.4266	-0.82164	-0.45528	-0.26586	-0.2298	-0.21351	-0.32916	-0.2719	-1.164	-0.67633	-0.29348	-0.60634	-0.24175	-0.38418	-0.083259	-0.33386	-0.38095	0.12451
0.50811	0.13067	0.023184	-0.22211	-0.21514	-0.41856	-0.46008	-0.84691	-0.50851	-0.22737	-0.24577	-0.18251	-0.30281	-0.36689	-1.1538	-0.71141	-0.29604	-0.66671	-0.24516	-0.32835	-0.13611	-0.37007	-0.40177	0.17893
0.3907	0.14966	0.011166	-0.24589	-0.25576	-0.43933	-0.49964	-0.88073	-0.53441	-0.22528	-0.26712	-0.16205	-0.24758	-0.47395	-1.155	-0.74905	-0.2874	-0.66661	-0.26885	-0.31906	-0.17609	-0.40703	-0.44176	0.20767
0.3945	0.18211	-0.0097913	-0.23709	-0.27671	-0.46678	-0.52322	-0.88847	-0.53543	-0.23533	-0.30008	-0.19455	-0.17003	-0.56465	-1.192	-0.76189	-0.31055	-0.62091	-0.30136	-0.34024	-0.21229	-0.44234	-0.45581	0.18766
0.37779	0.14819	-0.017993	-0.2155	-0.28717	-0.45576	-0.49737	-0.88962	-0.52199	-0.22196	-0.30378	-0.21257	-0.13447	-0.54804	-1.2438	-0.74398	-0.34155	-0.62065	-0.33052	-0.33023	-0.24531	-0.44387	-0.46938	0.15936
0.3648	0.093475	-0.026209	-0.20958	-0.30079	-0.38873	-0.46223	-0.90744	-0.50761	-0.17389	-0.29974	-0.23658	-0.12447	-0.44876	-1.2614	-0.69133	-0.36824	-0.64844	-0.33897	-0.27303	-0.28457	-0.42772	-0.42251	0.15363
