# Supplementary material for: Timing variability of sensorimotor integration during vocalization in individuals who stutter
Source: Sci Rep. 2018 Nov 5;8:16340. doi: 10.1038/s41598-018-34517-1 (PMC6218511; doi:10.1038/s41598-018-34517-1)
Supplement: Supplementary file 2 — Dataset 1 [file 41598_2018_34517_MOESM2_ESM.zip › compens-stutt-behav-scireports-supplementary-material/AS2007_control.txt]

-0.033214	-0.19915	-0.18738	0.093939	0.017174	0.046914	-0.33001	-0.079288	-0.16604	1.0189	0.12421	-0.049497	-0.4037	-0.20074	0.12192	-0.11406	-0.0062961	-0.067621	0.13022	-0.08998	-0.067684	0.075353	0.11435	0.07377	0.14566	-0.019043
-0.058897	-0.19881	-0.24141	0.080167	-0.036555	0.03749	-0.35148	-0.12124	-0.16119	1.0357	0.16317	-0.061288	-0.41284	-0.20631	0.025455	0.21026	0.023075	-0.048948	0.059801	-0.12862	-0.054835	0.093051	0.16426	0.15135	0.11322	-0.045622
-0.081923	-0.20364	-0.18441	0.024065	-0.061705	0.055173	-0.35738	-0.15475	-0.17939	1.0178	0.18751	-0.096014	-0.40929	-0.22594	-0.013354	0.16149	-0.026886	-0.030088	-0.0036719	-0.18374	-0.043821	0.10643	0.20174	0.16809	0.12532	-0.10447
-0.10691	-0.20508	-0.16432	0.019167	-0.090324	0.06239	-0.44621	-0.13097	-0.21295	1.0099	0.19756	-0.1423	-0.38551	-0.24189	-0.035723	0.20453	-0.0056636	-0.029892	-0.044846	-0.2163	-0.090721	0.13029	0.22924	0.1557	0.053775	-0.09407
-0.036866	-0.2453	-0.059337	-0.037066	-0.10066	0.027391	-0.4104	-0.054816	-0.19706	0.6383	0.20117	-0.16445	-0.37675	-0.19883	-0.025382	0.20804	-0.013584	-0.035248	-0.089099	-0.27319	-0.051531	0.163	0.26414	0.16434	0.036441	-0.076851
-0.0061209	-0.24879	0.037609	-0.054646	-0.074325	-0.043403	-0.40575	0.023693	-0.13622	0.51408	0.21143	-0.15394	-0.36842	-0.17064	-0.0061222	-0.0017692	-0.014441	-0.026687	-0.1296	-0.22454	-0.010511	0.18746	0.25849	0.12825	0.029684	-0.067432
-0.033556	-0.27105	0.10289	-0.056629	-0.042215	-0.10569	-0.40367	0.078965	-0.12466	0.604	0.21958	-0.11605	-0.33795	-0.17255	-0.01895	0.18278	-0.013614	-0.023823	-0.14405	-0.29168	0.01133	0.19994	0.268	0.087842	0.026073	-0.069152
-0.046947	-0.28594	0.088736	-0.035373	-0.073118	-0.13355	-0.40183	0.09029	-0.13996	0.6827	0.24125	-0.048016	-0.32239	-0.18365	-0.031066	0.18789	-0.0008591	-0.016369	-0.098162	-0.21923	0.10638	0.18849	0.27807	0.086013	0.025608	-0.12205
-0.025975	-0.29038	0.046083	-0.05169	-0.058518	-0.16338	-0.33441	0.10594	-0.14281	0.73449	0.26596	-0.032449	-0.29541	-0.17112	-0.041579	0.17085	0.06642	-0.015471	-0.060863	-0.21867	0.11057	0.15104	0.27716	0.11513	0.030099	-0.15649
0.014416	-0.314	-0.024694	-0.058328	-0.10392	-0.17478	-0.36268	0.1487	-0.11272	0.77276	0.30412	-0.063752	-0.29881	-0.13022	-0.037486	0.11856	0.086728	-0.017174	-0.012672	-0.15242	0.14024	0.19378	0.27745	0.13972	0.081871	-0.16729
0.018201	-0.31569	-0.017464	0.0025767	-0.14045	-0.24795	-0.41002	0.15925	-0.092847	0.75165	0.36171	-0.074987	-0.30527	-0.11723	-0.022133	0.03001	0.078662	-0.010914	-0.028314	-0.25081	0.17747	0.17605	0.24341	0.16413	0.080057	-0.18135
0.0038649	-0.29766	-0.010087	0.043406	-0.26003	-0.27964	-0.63909	0.11925	-0.089273	0.70238	0.34817	-0.048239	-0.31454	-0.10704	0.0012441	0.14653	0.035192	-0.012461	-0.051069	-0.2894	0.14472	0.15555	0.196	0.17762	0.12137	-0.22572
-0.026725	-0.28973	0.0077871	0.063858	-0.31163	-0.21329	-0.3699	0.10267	-0.0912	0.69212	0.29973	-0.033902	-0.30694	-0.12915	0.022326	0.11847	0.056276	-0.011601	-0.083009	-0.30644	0.15419	0.13924	0.14943	0.16656	0.12146	-0.22608
0.033506	-0.2555	0.052745	0.081424	-0.32394	-0.16406	-0.34341	0.11992	-0.11746	0.68199	0.28481	-0.024248	-0.27092	-0.19476	0.0040354	0.086478	0.053257	-0.015895	-0.087125	-0.28989	0.16373	0.12175	0.11771	0.16298	0.16352	-0.19054
0.072219	-0.20587	-0.040395	0.049807	-0.30937	-0.16007	-0.33207	0.14012	-0.10148	0.6894	0.26542	-0.0073287	-0.23133	-0.17385	0.0029262	0.10034	0.059533	-0.028593	-0.065811	-0.26545	0.12213	0.1024	0.13792	0.21897	0.18002	-0.17673
0.1038	-0.23379	-0.093531	0.00671	-0.19384	-0.10075	-0.34746	0.15937	-0.094918	0.71283	0.20756	0.01138	-0.18884	-0.13909	0.017425	0.074351	0.091567	-0.047093	-0.013774	-0.21864	0.05772	0.066867	0.15245	0.23516	0.15718	-0.16873
0.099374	-0.26823	-0.075005	-0.0011148	-0.17052	-0.074545	-0.37623	0.13882	-0.096332	0.72638	0.15473	0.023777	-0.18087	-0.11072	0.0045516	0.037922	0.11786	-0.047331	0.0023486	-0.23128	0.020228	2.293e-05	0.15288	0.21972	0.15595	-0.15212
0.043919	-0.24683	0.13167	0.038993	-0.13779	-0.067066	-0.57938	0.090422	-0.10441	0.70932	0.14737	0.003982	-0.18599	-0.096075	-0.025332	0.020748	0.062853	-0.046966	0.030603	-0.21129	0.04504	-0.039057	0.17366	0.19305	0.13107	-0.1729
0.015256	-0.20253	0.22514	0.0092816	-0.17077	-0.12783	-0.18611	0.056386	-0.30947	0.65301	0.14451	0.012386	-0.15376	-0.079374	-0.02639	0.0018367	0.0063957	-0.0078503	0.042138	-0.19485	0.059507	-0.034441	0.1655	0.15042	0.075034	-0.17433
0.039836	-0.058982	0.2143	-0.031808	-0.1573	-0.18173	-0.15991	0.057842	-0.30835	0.65406	0.12143	0.03942	-0.1101	-0.17771	-0.0069495	-0.020705	0.012914	0.025764	0.029131	-0.12168	0.079054	0.00069764	0.12786	0.13075	0.050718	-0.20413
0.063074	0.063559	0.18831	0.041409	-0.21197	-0.17845	-0.096007	0.072957	-0.19408	0.69298	0.089228	0.034596	-0.091519	-0.1416	0.028187	0.043843	0.023319	0.0052273	0.037555	-0.082179	0.10512	0.011187	0.073508	0.11119	0.060545	-0.17717
0.042386	0.12322	0.16523	0.099793	-0.23624	-0.16104	-0.061648	0.048026	-0.30874	0.71527	0.044229	0.036796	-0.082212	-0.088829	0.068821	0.045076	0.057356	-0.049722	0.039763	-0.040438	0.10227	0.052393	0.015636	0.096647	0.10767	-0.12518
0.037567	0.082777	0.19307	0.07689	-0.14257	-0.12434	-0.095976	0.0095418	-0.33692	0.75276	0.0032314	0.052863	-0.095344	-0.10597	0.045597	0.02677	0.030354	-0.059173	0.05554	0.0079444	0.027753	0.018656	-0.0045649	0.10738	0.14162	-0.10152
0.031463	0.010082	0.15892	0.047557	-0.1689	-0.099582	-0.098162	0.0038851	-0.31706	0.72696	0.0056372	0.059011	-0.10557	-0.063624	0.024424	-0.010839	-0.019929	-0.057018	0.088911	-0.079569	0.013238	-0.0028056	0.0037903	0.10898	0.13225	-0.070044
0.0094115	-0.075138	0.11053	0.022001	-0.09448	-0.054876	-0.040861	-0.0079905	-0.3802	0.63651	0.014997	0.047513	-0.07258	-0.029209	0.020183	-0.13849	-0.009261	-0.068609	0.092908	-0.058146	-0.0086852	-0.024884	0.024985	0.082354	0.11565	-0.064014
0.016843	-0.10753	0.13238	0.02202	-0.10599	-0.016684	-0.039795	-0.024798	-0.31925	0.59151	0.013161	0.036195	-0.027452	-0.032146	-0.026819	0.029202	0.0024336	-0.068728	0.081863	-0.12272	0.010315	-0.011475	0.048641	0.034027	0.085639	-0.048171
-0.0032566	-0.10352	0.10807	0.044347	-0.10146	-0.00866	-0.061673	-0.032232	-0.14668	0.48128	0.025161	0.02995	-0.019868	-0.022913	-0.042278	0.023635	0.0010823	-0.031804	0.046478	-0.11572	0.015292	-0.016067	0.043678	-0.075709	0.025017	-0.033395
-0.0024995	-0.042069	0.10425	0.051384	-0.090531	-0.056033	-0.085899	-0.042232	-0.037159	0.23094	0.025427	0.017242	-0.025882	-0.018085	-0.0258	0.0068712	-0.033158	0.0084421	-0.013542	-0.10548	-0.001057	-0.055355	0.0049775	-0.09561	0.040415	0.010442
-0.010685	-0.018264	0.071908	0.033144	-0.045054	-0.023425	-0.12785	-0.022445	0.0038052	-0.04398	0.0087255	0.0066206	-0.020534	0.0044309	-0.029045	0.013991	-0.0089154	0.0049549	-0.058107	-0.079098	0.0035491	-0.018612	-0.0017085	-0.064867	-0.0091193	0.012188
0	0	0	0	0	0	0	0	0	0	0	0	0	0	0	0	0	0	0	0	0	0	0	0	0	0
-0.002639	0.011428	0.013513	0.043591	-0.010076	-0.035895	0.015795	0.046178	-0.0053545	0.19938	-0.024552	-0.0046383	0.0010685	-0.041858	0.054343	0.029483	0.0079999	-0.0079595	0.11899	0.012562	0.015639	0.068149	-0.019505	0.045501	0.023133	-0.041331
-0.039073	-0.054226	0.028606	0.086707	-0.061386	-0.063597	-0.011176	0.056	0.014968	0.37021	-0.0040201	0.0020952	0.0013626	-0.026784	0.076271	0.0069484	-0.02996	-0.02155	0.17983	0.059252	0.0029096	0.094898	-0.069369	0.031274	0.041262	-0.066294
-0.054945	-0.052228	-0.015855	0.10464	-0.17444	-0.10439	-0.020332	0.07425	0.020833	0.4343	0.0025491	0.010592	-0.014421	-0.091239	0.038727	0.029195	-0.011536	-0.0014231	0.166	0.10189	-0.03528	0.094747	-0.11881	-0.010164	0.034352	-0.07027
-0.071539	-0.048908	-0.0011467	0.090392	-0.18794	-0.14806	-0.067684	0.063978	0.039365	0.42024	-0.029912	-0.0066641	-0.044694	-0.041356	0.0084812	0.034891	-0.024524	0.017886	0.095632	0.13807	-0.033801	0.079019	-0.15594	-0.0058445	0.063507	-0.079311
-0.068811	-0.050294	0.0036169	0.10626	-0.20639	-0.17607	-0.070608	0.040128	0.047939	0.42469	-0.043431	-0.029422	-0.059384	-0.010385	0.0051109	0.077977	-0.016954	0.038553	0.057834	0.11158	-0.14563	0.084741	-0.17671	0.00062898	0.11356	-0.075066
-0.074968	0.0032079	0.0039625	0.1397	-0.14256	-0.15946	-0.094094	0.053858	0.043341	0.42965	-0.034864	-0.047858	-0.075873	-0.074402	-0.0032963	0.096108	-0.012879	0.029975	0.063888	0.10348	-0.17593	0.1258	-0.16259	-0.0084381	0.16532	-0.037318
-0.06164	0.018881	-0.0099839	0.16866	-0.061604	-0.12498	-0.084318	0.094612	0.018108	0.46556	-0.046674	-0.038401	-0.10103	-0.093804	0.013518	0.092143	0.0095126	0.02219	0.13091	0.1161	-0.054226	0.14106	-0.15268	0.013862	0.13643	-0.0050028
-0.066373	-0.0076986	-0.014374	0.21575	-0.0023569	-0.14199	-0.11222	0.15111	-0.0074045	0.54243	-0.072684	-0.023679	-0.11457	-0.067706	0.025444	0.09477	0.053016	0.021102	0.15865	0.063432	0.017861	0.12961	-0.12234	0.10432	0.1268	-0.0094568
-0.080652	-0.029254	0.024513	0.23849	0.053651	-0.11581	-0.14075	0.16444	0.0050697	0.58741	-0.079368	-0.042311	-0.12726	-0.045712	0.044392	0.062636	0.054386	0.035132	0.16493	0.065748	-0.012098	0.084762	-0.064935	0.17847	0.077443	-0.043072
-0.082235	-0.066845	-0.0067693	0.23784	0.10541	-0.067067	-0.19606	0.14551	0.02378	0.63062	-0.054758	-0.060942	-0.13939	-0.036524	0.091999	0.077598	0.019676	0.027421	0.1138	0.10324	-0.14848	0.070444	-0.014465	0.19163	0.037213	-0.06851
-0.074069	-0.086914	-0.0047342	0.19223	0.14263	-0.1633	-0.19551	0.13868	0.037817	0.64708	-0.034014	-0.066796	-0.14192	-0.060816	0.12328	0.027524	0.045477	-0.0098167	0.1046	0.075299	-0.16913	0.088737	0.010436	0.15141	0.039715	-0.066942
-0.050962	-0.11872	-0.062851	0.18619	0.18981	-0.17137	-0.18598	0.10049	0.027167	0.68406	-0.040955	-0.081533	-0.16588	-0.095247	0.12021	-0.04805	0.019639	-0.029229	0.095342	-0.090954	-0.01939	0.10094	0.016564	0.13573	0.062753	-0.05797
-0.022938	-0.20052	-0.22309	0.19336	0.055949	-0.15654	-0.15014	0.091979	0.026504	0.752	-0.051784	-0.10991	-0.16886	-0.15245	0.08369	0.089643	0.03758	-0.025194	0.15302	0.011684	0.019837	0.10156	0.035131	0.15111	0.037548	-0.025721
0.014993	-0.27916	-0.16796	0.19998	-0.020679	-0.17419	-0.1483	0.14402	0.023842	0.84313	-0.052028	-0.13715	-0.13877	-0.13261	0.034078	-0.19028	0.037987	0.001373	0.18431	0.067352	0.056148	0.11023	0.047347	0.18988	0.025335	-0.024401
0.012876	-0.33416	-0.15644	0.1658	-0.058712	-0.14337	-0.20031	0.19724	0.010367	0.90519	-0.058555	-0.14933	-0.14482	-0.1968	0.016602	0.1705	0.057734	-0.00092123	0.15481	0.0044634	0.044237	0.11793	0.054549	0.20079	0.014996	-0.06015
-0.0049029	-0.3915	-0.11818	0.13863	-0.094234	-0.13573	-0.29906	0.21496	-0.016784	0.86458	-0.080008	-0.16452	-0.18757	-0.15897	0.031626	0.026889	0.030071	0.015278	0.073741	-0.045193	0.020407	0.11414	0.091308	0.24021	0.021658	-0.11707
-0.012706	-0.44727	-0.15336	0.044047	-0.12234	-0.15244	-0.22346	0.22902	-0.018344	0.90358	-0.10889	-0.17334	-0.19218	-0.081128	0.07892	0.098055	0.041501	0.028024	0.015582	-0.049532	-0.0075032	0.075371	0.12421	0.27094	0.033643	-0.17126
-0.014715	-0.44692	-0.10837	0.055757	-0.11968	-0.14385	-0.19718	0.23339	0.030768	0.92597	-0.14271	-0.17168	-0.18351	-0.089977	0.10907	0.13888	0.066116	0.033498	-0.068143	-0.052738	0.020888	0.083505	0.12699	0.23946	0.0012139	-0.19518
-0.030364	-0.36152	-0.052829	0.049561	-0.15801	-0.14448	-0.15743	0.22816	0.062743	0.88689	-0.13373	-0.1669	-0.19248	-0.088307	0.057281	0.066493	0.099481	0.039416	-0.085542	-0.049561	0.0085375	0.052441	0.10984	0.17109	-0.022435	-0.19233
-0.035501	-0.34079	-0.10383	0.06355	-0.097464	-0.1254	-0.13389	0.22359	0.072613	0.85424	-0.11467	-0.15665	-0.18741	-0.039967	0.016044	-0.073113	0.12916	0.037229	-0.034628	0.020135	-0.010657	0.067464	0.097911	0.1393	-0.078312	-0.25255
-0.055126	-0.3378	-0.066369	0.053448	-0.12822	-0.093419	-0.10957	0.26307	0.084436	0.77902	-0.12054	-0.12719	-0.19547	-0.018536	0.031998	0.097275	0.12304	0.081777	0.065232	0.028035	-0.023799	0.088063	0.081351	0.093102	-0.15209	-0.25759
-0.07586	-0.33941	-0.056465	0.021534	-0.17997	-0.07373	-0.087209	0.33513	0.084481	0.77228	-0.11178	-0.12237	-0.19458	0.018789	0.07028	0.011828	0.12794	0.11879	0.11019	0.039107	-0.017381	0.11287	0.090421	0.076002	-0.20512	-0.22975
-0.069319	-0.33356	-0.056092	-0.0059649	-0.25532	-0.090229	-0.10349	0.34419	0.072631	0.70355	-0.11143	-0.1253	-0.1678	0.022105	0.11593	-0.034376	0.103	0.10272	0.086022	0.059967	0.00088432	0.13712	0.066295	0.08789	-0.19384	-0.22621
-0.032442	-0.27057	-0.028218	-0.020722	-0.32457	-0.041726	-0.068945	0.31657	0.086283	0.63443	-0.13833	-0.10768	-0.15245	-0.013206	0.14055	-0.065727	0.085767	0.07951	0.048989	0.0079221	0.054953	0.14629	0.074889	0.084372	-0.22681	-0.23441
-0.026895	-0.1798	-0.1957	-0.019263	-0.35154	0.052619	0.02031	0.29945	0.11773	0.5395	-0.15714	-0.08453	-0.15452	-0.23134	0.083277	-0.13353	0.12642	0.085813	0.032471	0.028221	0.14115	0.13464	0.11062	0.1271	-0.23013	-0.20716
-0.040658	-0.15514	-0.03471	-0.0097144	-0.22492	0.10156	0.050106	0.28912	0.12612	0.5486	-0.1546	-0.073955	-0.1826	-0.13989	0.035219	-0.16723	0.10547	0.084554	0.026622	0.0041906	0.13366	0.12332	0.13328	0.16742	-0.20286	-0.14032
-0.04087	-0.17752	0.086125	0.064199	-0.23662	0.16687	0.048269	0.3075	0.13492	0.55476	-0.14957	-0.062322	-0.20287	-0.071375	0.059789	-0.21564	0.052178	0.10947	0.018207	-0.022716	0.11254	0.13084	0.1099	0.23452	-0.22062	-0.092312
-0.047532	-0.20596	0.017711	0.055295	-0.18961	0.1509	-0.026131	0.32863	0.14234	0.59839	-0.17136	-0.040024	-0.2015	-0.078233	0.095959	-0.24462	0.0068547	0.16267	-0.014823	-0.037967	0.080599	0.12598	0.11506	0.30643	-0.24135	-0.08098
-0.071319	-0.22203	-0.016921	0.043688	-0.24772	0.10522	-0.03344	0.27866	0.11674	0.63314	-0.17207	-0.021199	-0.18116	-0.076879	0.13523	-0.36739	-0.012084	0.18488	-0.010093	-0.012845	-0.0012808	0.11739	0.10791	0.32581	-0.26514	-0.11823
-0.082672	-0.21873	-0.08932	0.043629	-0.208	0.090806	-0.018224	0.23073	0.072112	0.67233	-0.1485	-0.0055705	-0.15966	-0.055439	0.14449	-0.23031	0.024799	0.18526	0.0026029	0.024823	-0.061651	0.11054	0.08037	0.33986	-0.21279	-0.12053
-0.065098	-0.2256	-0.080393	0.013574	-0.16635	0.10186	-0.15027	0.21479	0.051923	0.694	-0.13239	-0.038346	-0.16649	-0.063092	0.14589	-0.46019	0.067317	0.17822	-0.021881	0.036412	-0.065378	0.11051	0.060869	0.36101	-0.17607	-0.12662
-0.047631	-0.21243	-0.099383	-0.0095652	-0.0069537	0.057252	0.060141	0.19602	0.065447	0.68045	-0.13971	-0.082795	-0.19574	-0.063617	0.17241	-0.14276	0.035934	0.16207	-0.039948	0.026405	-0.031693	0.16678	0.028602	0.36415	-0.06834	-0.14995
-0.07754	-0.19508	-0.034478	-0.017903	0.037925	0.04718	0.080934	0.173	0.094209	0.6839	-0.16852	-0.063553	-0.21905	-0.096255	0.18286	-0.22892	0.046268	0.12981	-0.030752	0.01321	-0.045499	0.19276	0.0034491	0.33763	0.012666	-0.11927
-0.067937	-0.15245	-0.034504	-0.010841	-0.022666	0.051267	0.10804	0.15348	0.12256	0.71173	-0.17004	-0.050946	-0.25117	-0.10575	0.11706	-0.21615	-0.021766	0.11192	0.011653	0.011106	-0.04781	0.20925	-0.034485	0.2873	0.046306	-0.098983
-0.027655	-0.13243	-0.031916	0.033946	-0.011608	0.026851	0.064811	0.17317	0.1277	0.73986	-0.14496	-0.048662	-0.25923	-0.13458	0.059988	-0.21171	-0.040177	0.11445	0.019487	0.022459	-0.14308	0.17567	-0.095868	0.28133	0.054693	-0.10719
0.0081937	-0.18256	-0.053256	0.13304	-0.025067	-0.056614	0.051877	0.16408	0.15511	0.7454	-0.15919	-0.041409	-0.25121	-0.16395	0.034223	-0.17618	-0.043569	0.10236	-0.0047465	0.099873	-0.2456	0.10982	-0.09447	0.3066	0.041935	-0.072464
0.0026619	-0.17715	-0.042883	0.19363	-0.094359	-0.13635	0.059029	0.14561	0.16261	0.77018	-0.17469	-0.029126	-0.24847	-0.20647	0.037555	-0.19729	-0.018625	0.086332	-0.071654	0.13107	-0.1728	0.06481	-0.085355	0.3187	0.077604	-0.02698
0.026054	-0.22142	-0.059421	0.15602	-0.087964	-0.18372	0.066552	0.12795	0.13564	0.71884	-0.15926	-0.0083434	-0.2331	-0.17806	0.069943	-0.16381	-0.0094272	0.069078	-0.16781	0.084557	-0.11797	0.1393	-0.082172	0.35159	0.13387	0.00074725
0.042228	-0.35508	0.0034015	0.14888	-0.018161	-0.23078	0.060297	0.10372	0.16495	0.70389	-0.14921	-0.028116	-0.23798	-0.15683	0.055282	-0.39449	-0.023826	0.020698	-0.23286	0.048193	-0.081939	0.22466	-0.076622	0.34916	0.20323	0.0027415
0.011561	-0.3828	0.011841	0.17668	0.012227	-0.24007	0.046363	0.077959	0.20558	0.70045	-0.15731	-0.049792	-0.27844	-0.1744	0.02309	-0.043619	-0.030507	0.011307	-0.26503	0.058327	-0.025631	0.25909	-0.07293	0.37737	0.2296	-0.034716
0.0057386	-0.39915	0.071068	0.15416	0.036741	-0.14881	-0.073802	0.069787	0.2048	0.70509	-0.16586	-0.023184	-0.26442	-0.17199	0.016623	-0.069651	-0.041618	0.0037635	-0.25473	0.089411	-0.026418	0.26264	-0.094204	0.38303	0.18402	-0.032912
-0.015321	-0.42475	0.11375	0.19631	0.069167	-0.15034	0.094322	0.089749	0.17906	0.78023	-0.17258	-0.0011142	-0.25169	-0.2849	0.031187	-0.078573	-0.025522	0.013717	-0.29798	0.075593	-0.045047	0.25208	-0.10748	0.45448	0.17012	-0.0048837
-0.058384	-0.46188	0.072291	0.16871	0.10141	-0.040722	0.086235	0.098964	0.17042	0.80201	-0.17464	-0.0090062	-0.23499	-0.19297	0.043728	-0.019127	-0.038939	0.0049189	-0.28501	0.031231	-0.085045	0.23806	-0.096851	0.51905	0.12326	-0.0043032
-0.081925	-0.49129	0.065344	0.13852	0.11724	0.03912	0.089019	0.1451	0.18636	0.80657	-0.17838	-0.042955	-0.2235	-0.11195	0.052565	-0.00099999	0.033642	-0.023476	-0.29362	-0.038663	-0.092622	0.21725	-0.088628	0.51254	0.11301	-0.057533
-0.12884	-0.52409	0.025776	0.10254	0.18151	0.029677	0.15106	0.16886	0.21255	0.76487	-0.20362	-0.078677	-0.21283	-0.12703	0.053332	0.03128	0.010768	-0.022515	-0.30404	-0.11679	-0.10892	0.19737	-0.085636	0.4611	0.080172	-0.068115
-0.18325	-0.51298	-0.032132	0.072606	0.14541	0.032485	0.17753	0.084721	0.14003	0.75584	-0.23339	-0.098429	-0.18518	-0.11805	0.028056	0.02477	-0.047605	-0.022532	-0.30478	-0.40027	-0.090942	0.17989	-0.051677	0.42492	0.068393	-0.059359
-0.2009	-0.48023	0.01578	0.055955	0.0887	-0.0060138	0.082016	0.077919	0.1072	0.67015	-0.27136	-0.056532	-0.18479	-0.10539	0.053475	0.028716	-0.057625	-0.042777	-0.34964	-0.12966	-0.064799	0.19226	-0.02121	0.39913	0.077008	-0.034869
-0.17708	-0.45785	0.033521	0.069244	0.039286	-0.01298	0.15872	0.15631	0.16063	0.44947	-0.26301	-0.0041364	-0.20269	-0.10836	0.087181	-0.2271	-0.059178	-0.061229	-0.35739	-0.085876	-0.036505	0.20522	0.03365	0.36123	0.10713	-0.042297
-0.17135	-0.38912	0.00058475	0.10825	-0.061102	-0.018274	0.12768	0.16945	0.20504	0.18931	-0.23287	-0.014342	-0.21019	-0.11846	0.10943	0.1246	-0.065762	-0.073854	-0.30212	-0.037271	-0.021914	0.21987	0.072821	0.3487	0.099312	-0.096534
-0.16748	-0.37318	-0.028633	0.1569	-0.095192	-0.10754	0.10157	0.21997	0.24216	0.072112	-0.1946	-0.035654	-0.22064	-0.11587	0.14706	0.02952	-0.059577	-0.059678	-0.23118	-0.072942	-0.017666	0.20583	0.052714	0.35362	0.082731	-0.10838
-0.19645	-0.37574	-0.04265	0.15558	-0.13086	-0.21216	0.12616	0.23525	0.28994	0.11705	-0.18747	-0.022142	-0.23607	-0.13888	0.12335	0.018904	-0.064742	-0.026001	-0.19221	-0.13972	-0.050419	0.19614	0.015245	0.38946	0.050499	-0.081977
-0.22449	-0.41563	-0.068479	0.12959	-0.16609	-0.25375	-0.021602	0.26164	0.19476	0.23963	-0.19297	-0.014642	-0.2164	-0.14624	0.13518	0.021199	-0.10369	-0.0271	-0.21795	-0.18915	-0.14662	0.21577	0.013242	0.42416	0.057265	-0.069734
-0.22668	-0.48545	-0.14676	0.090038	-0.17129	-0.23286	0.16604	0.30446	0.18983	0.36438	-0.20161	-0.0079822	-0.22253	-0.1521	0.16899	0.0028646	-0.12303	-0.027514	-0.27738	-0.19933	-0.22584	0.21717	0.019037	0.4371	0.069683	-0.085766
-0.23067	-0.49332	-0.30723	0.068926	-0.19246	-0.23418	0.17584	0.28288	0.11737	0.44059	-0.19925	-0.0041664	-0.25678	-0.25632	0.1521	0.022606	-0.1276	-0.010915	-0.30388	-0.24769	-0.14705	0.222	0.051494	0.40841	0.10242	-0.12492
-0.2237	-0.45663	-0.23893	0.074015	-0.19381	-0.2339	0.14131	0.23667	0.10928	0.46721	-0.19169	-0.0006821	-0.26129	-0.20126	0.12298	0.0085924	-0.12694	0.027032	-0.31877	-0.28398	0.022797	0.23784	0.084982	0.41123	0.096804	-0.13755
-0.19611	-0.40855	-0.20012	0.10323	-0.20187	-0.20689	0.080144	0.24573	0.17873	0.4235	-0.19189	-0.0029273	-0.26084	-0.13668	0.094853	0.06366	-0.16373	0.040734	-0.29499	-0.2288	0.12923	0.27126	0.11361	0.41667	0.11535	-0.15389
-0.16172	-0.33928	-0.20286	0.12155	-0.11319	-0.28172	0.061019	0.25717	0.21709	0.4099	-0.17298	-0.0065591	-0.2727	-0.12087	0.10133	0.075466	-0.18509	0.03029	-0.2598	-0.1998	0.19819	0.31615	0.10677	0.40806	0.091865	-0.13599
-0.13622	-0.26024	-0.25784	0.13109	-0.00037417	-0.32568	0.0081748	0.26503	0.25107	0.4224	-0.16002	0.039581	-0.28373	-0.089526	0.10252	0.076263	-0.18317	0.038723	-0.19016	-0.217	0.23825	0.31352	0.079379	0.39244	0.054007	-0.10199
-0.091224	-0.2898	-0.2386	0.12888	-0.087644	-0.26241	-0.0080755	0.24934	0.27018	0.45179	-0.17319	0.091758	-0.27779	-0.081499	0.0712	0.041676	-0.13598	0.027614	-0.11713	-0.19367	0.22367	0.29894	0.070688	0.34137	0.061971	-0.074117
-0.085439	-0.44693	-0.20998	0.085385	-0.14146	-0.23431	-0.10331	0.26268	0.23566	0.53325	-0.17737	0.10051	-0.23843	-0.10364	0.073705	0.0093629	-0.13428	0.020382	-0.10489	-0.16845	0.21902	0.27079	0.081437	0.30093	0.049825	-0.089037
-0.085898	-0.58909	-0.1539	0.082139	-0.2181	-0.22696	-0.039726	0.26047	0.16326	0.56236	-0.19443	0.086211	-0.21318	-0.096739	0.12022	0.070133	-0.17152	0.014986	-0.11932	-0.15093	0.27041	0.22764	0.07471	0.30255	0.033882	-0.099308
-0.068286	-0.60206	-0.19085	0.044396	-0.19383	-0.22155	-0.051499	0.19692	0.12869	0.5917	-0.18085	0.066141	-0.19563	-0.075323	0.11669	-0.13763	-0.20078	-0.022892	-0.097776	-0.14525	0.32477	0.23753	0.05037	0.28995	0.026196	-0.085832
-0.074074	-0.4755	-0.18001	0.12361	-0.08568	-0.20881	-0.065526	0.13915	0.1713	0.66606	-0.15065	0.054335	-0.20671	-0.08745	0.10483	0.10877	-0.21547	-0.042536	-0.05452	-0.12255	0.33713	0.23803	0.042669	0.27543	-0.0076233	-0.11027
-0.031288	-0.36944	-0.17296	0.20343	-0.12589	-0.22335	-0.041296	0.12789	0.21325	0.76697	-0.13358	0.07763	-0.21355	-0.10368	0.11504	0.077843	-0.24288	-0.050204	0.013211	-0.17209	0.33875	0.29257	0.045364	0.24469	-0.042307	-0.10452
0.01356	-0.27766	-0.14669	0.22691	-0.090983	-0.22975	-0.020362	0.064852	0.14323	0.77844	-0.10589	0.093182	-0.18505	-0.08945	0.14627	0.060185	-0.21189	-0.053173	0.072603	-0.19568	0.36902	0.34447	0.056089	0.21759	-0.051778	-0.068956
0.028932	-0.26998	-0.10111	0.18735	-0.083321	-0.18773	0.028356	0.029221	0.067447	0.87126	-0.085885	0.071547	-0.18005	-0.07629	0.16397	0.11543	-0.24498	-0.086996	0.10479	-0.22277	0.3498	0.36068	0.048787	0.17128	-0.053062	-0.02588
0.081227	-0.21249	-0.059928	0.18805	-0.028806	-0.15436	0.045878	0.14679	-0.016975	0.85641	-0.083919	0.056431	-0.17522	-0.058591	0.13911	0.16339	-0.27088	-0.13159	0.085636	-0.24967	0.4013	0.34883	0.040793	0.1162	-0.0043034	-0.0077499
0.089243	-0.076914	-0.089773	0.16792	-0.11846	-0.14058	0.033706	0.19764	0.0029369	0.86911	-0.090196	0.057258	-0.16562	-0.041454	0.16075	0.21727	-0.25172	-0.1589	0.11675	-0.20996	0.47051	0.32177	0.039783	0.058642	0.018846	-0.045131
0.022495	-0.0070128	-0.032056	0.14601	-0.081374	-0.14382	-0.050148	0.18109	0.065411	0.92173	-0.11424	0.073793	-0.19418	-0.02337	0.21234	0.13835	-0.25727	-0.15012	0.16793	-0.16975	0.4656	0.29974	0.022635	0.043858	0.0077837	-0.040717
0.0094489	-0.022953	-0.0068397	0.13014	-0.041239	-0.095575	0.17177	0.1613	0.1097	0.91183	-0.13923	0.096849	-0.21869	-0.0096929	0.23344	0.18452	-0.24365	-0.1674	0.17588	-0.1334	0.48566	0.27915	0.015266	0.087449	-0.018699	-0.021544
0.032428	-0.0782	-0.031515	0.23948	0.011242	-0.12632	0.18253	0.18735	0.16015	0.96082	-0.16283	0.12138	-0.19161	0.047154	0.19392	0.26583	-0.20527	-0.14399	0.23221	-0.16306	0.52503	0.27761	0.020488	0.097829	-0.042043	-0.0055284
0.042779	-0.095933	-0.089483	0.21714	0.10694	-0.28976	0.16359	0.2037	0.21765	0.92698	-0.19461	0.12771	-0.15063	0.05919	0.17074	0.26435	-0.18808	-0.10832	0.26272	-0.14108	0.51425	0.29562	0.020762	0.088779	-0.060854	-0.0025541
0.00053478	-0.15113	-0.089282	0.20226	0.094941	-0.24093	0.10901	0.19129	0.17191	0.85261	-0.21853	0.098799	-0.14408	-0.040822	0.15574	0.28976	-0.18742	-0.1425	0.24416	-0.094769	0.38262	0.26913	0.039907	0.069762	-0.081322	0.024717
-0.013074	-0.18151	-0.12734	0.20693	0.081669	-0.10733	-0.034084	0.19781	0.13452	0.76273	-0.23231	0.080591	-0.16087	-0.23403	0.13016	0.27903	-0.18536	-0.16336	0.19789	-0.087825	0.2752	0.26826	-0.013376	0.047305	-0.053353	0.052274
-0.038503	-0.16706	-0.05356	0.24082	-0.024503	-0.23863	0.2528	0.21162	0.15174	0.80919	-0.24369	0.089198	-0.17754	-0.11812	0.14201	0.32608	-0.17594	-0.16899	0.13943	-0.092236	0.21012	0.28621	-0.049851	0.052294	-0.015638	0.03448
-0.027117	-0.13594	0.015196	0.25343	-0.087626	-0.1449	0.27284	0.21215	0.1496	0.93733	-0.26087	0.10485	-0.18035	-0.050651	0.12668	0.29562	-0.14289	-0.17982	0.095167	-0.14897	0.20842	0.27432	-0.011572	0.064038	0.033933	0.026046
-0.029851	-0.12203	-0.028166	0.24352	-0.14836	-0.18827	0.23367	0.20775	0.16369	1.0169	-0.28111	0.0923	-0.18749	-0.051239	0.095239	0.34023	-0.13086	-0.16024	0.062853	-0.15718	0.13576	0.27421	0.053585	0.051159	0.007567	0.041551
-0.034648	-0.15717	-0.045862	0.22761	-0.16527	-0.31608	0.24079	0.21687	0.18627	1.0468	-0.29974	0.059028	-0.19244	-0.049939	0.10592	0.31085	-0.11762	-0.13914	0.044991	-0.13562	0.095729	0.27254	0.10779	0.09945	0.10953	0.050766
-0.076109	-0.20662	-0.03672	0.22857	-0.14896	-0.29457	0.23955	0.26595	0.18723	1.0317	-0.3108	0.044791	-0.19063	-0.065911	0.12151	0.34665	-0.095011	-0.12531	0.013715	-0.16136	0.041891	0.28972	0.10763	0.14136	0.11792	0.060893
-0.11623	-0.21737	-0.081432	0.23101	0.013179	-0.3256	0.059349	0.26056	0.18751	1.0729	-0.32236	0.031305	-0.19765	-0.06247	0.11458	0.35887	-0.053798	-0.12913	-0.007016	-0.10613	0.047685	0.24538	0.059405	0.15078	0.11845	0.045407
