# Supplementary material for: Timing variability of sensorimotor integration during vocalization in individuals who stutter
Source: Sci Rep. 2018 Nov 5;8:16340. doi: 10.1038/s41598-018-34517-1 (PMC6218511; doi:10.1038/s41598-018-34517-1)
Supplement: Supplementary file 2 — Dataset 1 [file 41598_2018_34517_MOESM2_ESM.zip › compens-stutt-behav-scireports-supplementary-material/AS2007_down.txt]

-0.27726	0.24659	0.13282	-0.29747	-0.15973	-0.061948	-0.041714	0.057264	0.0098887	-0.087095	0.13215	-0.067239	0.069416	-0.0048531	-0.060006	-0.062483	0.3713	0.1154	-0.24868	0.22642	0.15958	-0.026213	-0.048562	-0.049991
-0.24308	0.27483	0.073408	-0.26398	-0.23109	-0.036416	-0.071321	-0.016157	-0.034329	-0.12468	0.19	-0.085463	0.033217	-0.025586	-0.042864	-0.015362	0.35134	0.078818	-0.22153	0.1815	0.16736	0.04759	-0.070374	-0.054233
-0.25528	0.23013	0.042553	-0.25772	-0.27583	-0.060201	-0.070384	-0.033203	-0.0175	-0.15357	0.22786	-0.080439	0.00072694	-0.031146	-0.024166	-0.023458	0.28934	0.066109	-0.18768	0.17995	0.19494	0.064148	-0.070059	-0.066752
-0.14084	0.20664	0.099631	-0.18594	-0.25442	-0.12326	-0.092005	-0.01747	-0.022289	-0.16072	0.22935	-0.073408	0.019996	-0.034296	-0.054317	-0.039789	0.18433	0.049472	-0.20252	0.16456	0.24292	0.0479	-0.047033	-0.075751
-0.19185	0.18409	0.14564	-0.15789	-0.22753	-0.20237	-0.094822	-0.010731	-0.068004	-0.10253	0.22948	-0.088065	-0.15846	-0.059957	-0.059695	-0.01114	0.08577	0.045982	-0.24319	0.15455	0.22331	-0.01273	-0.047386	-0.063901
-0.2088	0.17908	0.18553	-0.127	-0.21747	-0.20396	-0.062342	0.03401	-0.1443	-0.072563	0.1968	-0.088584	-0.089769	-0.089922	-0.063737	-0.049404	0.042044	0.062113	-0.26945	0.15591	0.21797	-0.054841	-0.055211	-0.054702
-0.13032	0.23515	0.2123	-0.13752	-0.20303	-0.20112	-0.042306	0.05935	-0.1692	-0.072802	0.16896	-0.052779	0.11553	-0.090192	-0.093107	-0.049511	0.0016239	0.067865	-0.25483	0.16133	0.1769	-0.048994	-0.11028	-0.072151
-0.16327	0.28562	0.20175	-0.13246	-0.18783	-0.20852	-0.0011462	0.1044	-0.18254	-0.05889	0.17389	-0.023223	0.079841	-0.10331	-0.095788	-0.010886	-0.093287	0.0545	-0.25817	0.19421	0.17356	-0.029916	-0.10414	-0.076796
-0.17664	0.23764	0.16744	-0.13609	-0.24266	-0.21618	-0.0020031	0.067406	-0.15442	-0.024085	0.16564	0.017228	0.050315	-0.14292	-0.12247	-0.055361	-0.18018	0.01114	-0.24711	0.22836	0.19879	-0.044471	-0.0014721	-0.10618
-0.26605	0.25179	0.16502	-0.070876	-0.28276	-0.24054	0.028956	0.077309	-0.14566	-0.073354	0.20563	0.025205	0.050468	-0.17388	-0.13857	-0.078248	-0.20107	-0.048311	-0.23506	0.24234	0.20464	-0.064383	0.064275	-0.11721
-0.2857	0.24786	0.10521	-0.029301	-0.26962	-0.23385	0.043158	0.073829	-0.16415	-0.098532	0.24842	0.010917	0.11514	-0.17331	-0.13555	-0.057511	-0.18356	-0.062748	-0.23943	0.21705	0.18297	-0.111	0.089029	-0.13828
-0.30013	0.23669	0.010278	0.046669	-0.24247	-0.19752	0.05966	0.055725	-0.20542	0.082499	0.22132	-0.016488	0.095941	-0.16354	-0.13979	-0.074535	-0.17462	-0.015114	-0.22885	0.1223	0.14405	-0.10574	0.1119	-0.37175
-0.25235	0.17766	0.0090819	0.060667	-0.18452	-0.16926	0.068682	0.032637	-0.21391	0.09892	0.18519	-0.041457	0.14864	-0.17191	-0.15583	-0.098235	-0.17681	-0.017722	-0.225	0.11344	0.085421	-0.086004	0.082532	-0.62775
-0.1622	0.18062	0.02515	0.071123	-0.14391	-0.13016	0.075835	0.032324	-0.22703	0.14575	0.19457	-0.0067602	0.097059	-0.17706	-0.14368	-0.076404	-0.15271	0.036208	-0.21649	0.068895	0.07688	-0.10303	-0.026596	-0.3937
-0.1607	0.16394	0.077691	0.062525	-0.11299	-0.099321	0.069753	0.049909	-0.22293	0.1497	0.21744	0.018588	0.11304	-0.20176	-0.11917	-0.08064	-0.083885	0.10421	-0.20722	0.033042	0.11489	-0.07937	-0.40129	-0.11724
-0.16415	0.10895	0.14748	0.094465	-0.10942	-0.10375	0.092583	0.093091	-0.21918	0.083503	0.18804	0.046789	0.1429	-0.20462	-0.085582	-0.1196	-0.056923	0.12665	-0.17261	0.035695	0.14228	-0.060817	-0.46923	-0.12187
-0.18838	0.12154	0.19708	0.062252	-0.083674	-0.078874	0.093934	0.096112	-0.18696	-0.028342	0.15293	0.071247	0.15415	-0.18927	-0.10202	-0.15051	-0.034658	0.15198	-0.14396	0.042747	0.12017	-0.067666	-0.17585	-0.14054
-0.1915	0.12526	0.17661	0.1312	-0.093659	-0.012229	0.087999	0.10892	-0.19852	-0.021209	0.15012	0.067022	0.039564	-0.14691	-0.15572	-0.13805	-0.048446	0.15291	-0.1385	0.057673	0.094739	-0.095464	-0.010951	-0.12176
-0.25194	0.10344	0.035938	0.15408	-0.1107	-0.0077265	0.10469	0.088853	-0.27958	0.064828	0.1349	0.059777	0.15801	-0.1284	-0.16745	-0.13987	-0.029553	0.10553	-0.12965	0.034608	0.080184	-0.12946	0.026134	-0.10288
-0.22426	0.1068	0.0063578	0.10309	-0.07454	-0.0060515	0.088371	0.060337	-0.17528	0.069356	0.095858	0.035418	0.195	-0.12203	-0.10528	-0.10157	-0.088069	0.05232	-0.0983	-0.025762	0.037049	-0.14996	0.020781	-0.087396
-0.18389	0.11771	0.11121	0.12188	-0.054862	-0.00080497	0.073079	0.097984	-0.17269	0.093876	0.07396	0.00071444	0.14652	-0.098254	-0.096629	-0.066874	-0.033689	0.031758	-0.071369	-0.045554	0.011756	-0.1741	0.0071151	-0.074478
-0.14945	0.14787	0.17119	0.075715	-0.0012507	-0.14376	0.02845	0.10493	-0.1108	0.11417	0.092814	-0.028547	0.15629	-0.076954	-0.070433	-0.061981	-0.024971	0.021027	-0.057683	-0.033496	-0.002192	-0.18495	0.051232	-0.093078
-0.24536	0.14009	0.17261	0.059111	-0.012138	-0.43206	0.0062162	0.090912	-0.10124	0.018864	0.036752	-0.017497	0.1053	-0.083023	-0.061983	-0.062167	-0.067972	-0.035679	-0.074601	-0.055849	0.045846	-0.15593	0.1155	-0.11579
-0.29737	0.11314	0.18482	0.020728	-0.0033696	-0.13872	-0.012249	0.071312	-0.076964	-0.069962	-0.048746	0.0057539	0.072518	-0.089912	-0.067376	-0.056917	-0.094173	-0.018205	-0.10501	-0.058971	0.012777	-0.14164	0.13644	-0.098816
-0.275	0.069315	0.17983	0.051662	0.0026605	-0.01952	-0.02161	0.029764	-0.087172	0.11824	-0.027603	-0.018336	0.084447	-0.073031	-0.087341	-0.069714	-0.10492	0.11123	-0.083663	-0.043038	-0.021824	-0.16316	0.097814	-0.079222
-0.24266	0.067968	0.13074	0.026286	-0.026109	0.0099571	-0.019159	0.041573	-0.092959	0.16815	0.023511	-0.037764	0.073184	-0.035439	-0.050659	-0.073101	-0.088765	0.082182	-0.051735	-0.045067	-0.023173	-0.1236	0.023069	-0.059519
-0.13658	0.070782	0.073046	0.027533	-0.063566	0.042101	-0.015005	-0.015675	-0.055612	0.10377	0.026398	-0.024024	0.024856	-0.0030887	-0.028598	-0.057728	-0.072154	0.029444	-0.01977	-0.010187	-0.0014974	-0.076597	-0.026064	-0.02465
-0.0036993	0.026292	-0.049016	0.057771	-0.052051	-0.0035224	-0.027602	-0.0063634	-0.056205	0.05064	0.035208	-0.072497	0.026889	-0.0057371	-0.035374	-0.099036	-0.024653	0.01257	0.0093343	-0.014727	0.0070541	-0.053689	-0.012165	0.0067539
-0.062262	0.0044958	-0.045034	0.027098	-0.028958	-0.041478	-0.0092059	0.0057562	-0.027972	0.0327	0.052184	-0.086368	-0.067445	-0.018413	-0.035762	-0.042724	0.0034653	0.012896	0.018082	0.00059463	-0.0042221	-0.019469	-0.04826	0.011725
0	0	0	0	0	0	0	0	0	0	0	0	0	0	0	0	0	0	0	0	0	0	0	0
-0.095771	0.035249	0.033956	-0.0467	-0.066328	0.0674	-0.0082486	-0.025801	0.033869	0.013016	-0.027928	-0.037037	-0.004284	0.022005	0.098503	0.0020235	-0.071094	-0.0086605	-0.034122	-0.0062862	0.026551	-0.017752	0.076419	-0.014558
-0.15726	0.06464	0.0041304	-0.010337	-0.12001	0.1016	-0.014618	-0.067669	0.086995	0.072034	-0.056453	-0.049969	-0.0059856	0.031977	0.1269	0.0039837	-0.084816	-0.012263	-0.065851	0.014112	0.027094	-0.059146	0.082288	-0.026236
-0.11673	0.052351	-0.016468	0.027401	-0.17769	0.12049	-0.0063233	-0.23013	0.11258	0.099762	-0.072177	-0.041613	-0.082915	0.068024	0.10175	0.029677	-0.11061	-0.032375	-0.089686	0.0051064	0.023208	-0.073965	0.055232	-0.01808
-0.1382	0.02674	0.067518	0.040035	-0.21321	0.15229	0.012231	-0.18018	0.09165	0.10255	-0.062291	-0.011268	-0.032056	0.055087	0.084595	0.083611	-0.039224	-0.089227	-0.11546	0.034836	0.0069065	-0.077731	-0.029104	0.0021993
-0.048102	0.019698	0.076122	-0.0070517	-0.19533	0.16741	0.023773	-0.13063	0.075091	0.10396	-0.072787	-0.0052712	0.017992	0.035028	0.092467	0.095548	0.02843	-0.14253	-0.11173	0.085385	0.01269	-0.078937	-0.079739	0.0049072
-0.13343	0.043955	0.023547	-0.0713	-0.20093	0.21807	0.025629	-0.083041	0.030399	0.092637	-0.065011	-0.001276	0.018531	-0.0071088	0.13163	0.081589	0.030349	-0.15183	-0.11582	0.10982	-0.006129	-0.061002	-0.046184	-0.0037834
-0.00015947	0.056814	-0.062722	-0.13201	-0.22291	0.28298	0.052195	-0.10203	-0.02065	0.054838	-0.058435	0.016279	0.03276	-0.046464	0.14122	0.060102	0.026684	-0.15458	-0.12651	0.13032	-0.018054	-0.027504	-0.017554	0.0043107
-0.078048	0.058321	-0.16152	-0.15812	-0.22042	0.31088	0.047961	-0.068834	-0.040472	0.00028104	-0.05521	0.024425	0.070668	-0.061048	0.14442	0.050736	0.015505	-0.14376	-0.13484	0.12709	-0.0026201	-0.007257	0.017488	-0.0089996
0.019442	0.016168	-0.1384	-0.20825	-0.18617	0.32607	0.072135	-0.025517	-0.03608	-0.033294	-0.057206	0.054761	0.061349	-0.067508	0.13106	0.060621	-0.014249	-0.1004	-0.15417	0.076847	0.012212	-0.019628	-0.050207	-0.060811
0.14047	-0.0066625	0.015341	-0.24467	-0.18737	0.31826	0.1393	0.0060867	-0.034146	-0.13998	-0.059998	0.049136	0.057055	-0.059231	0.10839	0.070653	0.012669	-0.046223	-0.17486	0.017226	0.025057	-0.04957	-0.44326	-0.12694
0.18805	0.021135	0.10376	-0.21053	-0.2121	0.29122	0.12718	0.013842	-0.012445	-0.23789	-0.057208	0.038472	0.0010752	-0.033918	0.08319	0.065543	-0.047643	-0.0086329	-0.20678	0.043392	0.021748	-0.093316	-0.64754	-0.15124
0.18579	0.060592	0.042167	-0.15133	-0.17594	0.25341	0.10637	0.042389	-0.019787	-0.079083	-0.04846	0.042252	0.012253	-0.016981	0.046023	0.11434	-0.051148	0.015354	-0.22107	0.07363	0.0079022	-0.085735	-0.39965	-0.11058
0.12585	0.090682	0.07569	-0.17196	-0.14466	0.25025	0.06918	0.042365	-0.074667	-0.052204	-0.038378	0.058102	0.095989	-0.026738	0.0097262	0.17174	-0.024507	0.036675	-0.19566	0.10603	0.0094772	-0.015759	-0.088809	-0.11259
0.17499	0.094875	0.053074	-0.17608	-0.11627	0.31863	0.074728	0.061668	-0.093008	-0.059085	-0.036313	0.055797	0.11317	-0.024885	0.019455	0.20377	0.072999	0.029352	-0.18927	0.14247	0.032627	0.024956	0.12017	-0.12416
0.15055	0.22908	0.11962	-0.20295	-0.11658	0.37492	0.078198	0.10405	-0.10311	-0.046193	0.008959	0.0030576	0.25025	0.025231	0.026543	0.21721	0.093423	0.007681	-0.13872	0.17172	0.084308	0.040828	0.2063	-0.11232
0.095161	0.32785	0.13128	-0.23909	-0.06473	0.38259	0.061558	0.12129	-0.09029	-0.03044	0.016289	0.020454	0.17852	0.065036	0.069469	0.2187	0.20668	0.068194	-0.074245	0.24025	0.14412	0.059678	0.23228	-0.12315
0.14156	0.33295	0.21049	-0.12874	-0.046237	0.36824	0.072185	0.12219	-0.051524	-0.068178	0.043771	0.1351	0.27352	0.09564	0.097218	0.22812	0.28293	0.15362	-0.032808	0.24983	0.14991	0.10056	0.29706	-0.12497
0.20723	0.34065	0.29553	-0.058212	-0.048059	0.34292	0.065686	0.15076	-0.024518	-0.1003	0.10258	0.19979	0.15455	0.11112	0.1307	0.24074	0.32243	0.20149	-0.02871	0.21857	0.15632	0.1341	0.37464	-0.082308
0.13139	0.42848	0.36539	0.0014659	0.019992	0.30714	0.0682	0.15162	-0.020111	-0.087176	0.11967	0.24474	0.086791	0.10875	0.11236	0.25218	0.32915	0.20728	-0.062656	0.21371	0.17264	0.19397	0.44307	-0.044155
0.10871	0.50534	0.39958	0.022866	0.10572	0.28907	0.10782	0.23877	-0.019387	-0.068142	0.13389	0.23617	0.24244	0.12932	0.081455	0.24251	0.30063	0.1728	-0.062369	0.22448	0.19123	0.25564	0.47671	-0.047398
0.11816	0.55898	0.42024	0.042252	0.18838	0.28608	0.14889	0.31	-0.027646	-0.064857	0.13331	0.23051	0.25332	0.13133	0.077422	0.21958	0.35374	0.1342	-0.056534	0.24366	0.19627	0.28023	0.48955	-0.047162
0.17616	0.57078	0.44848	0.055106	0.22266	0.28975	0.19373	0.30425	-0.039768	-0.085252	0.1324	0.25854	0.23486	0.11876	0.11331	0.21471	0.24029	0.12011	-0.030968	0.25254	0.21242	0.26831	0.52611	-0.027329
0.16907	0.62245	0.48621	0.022147	0.1582	0.30548	0.22445	0.33918	-0.057406	-0.12213	0.14668	0.26491	0.21295	0.091233	0.13754	0.194	0.31475	0.14629	0.0096112	0.28317	0.19249	0.26572	0.53576	-0.0011736
0.25067	0.71133	0.49767	-0.0086049	0.15353	0.31289	0.23614	0.37847	-0.041385	-0.1434	0.093847	0.25484	0.18743	0.10488	0.14507	0.18736	0.36097	0.19497	0.022883	0.35271	0.21368	0.24101	0.52783	0.024364
0.14032	0.80778	0.45634	0.063906	0.20601	0.31684	0.24608	0.43221	-0.049959	-0.14827	-0.016369	0.26218	0.16739	0.072682	0.11406	0.22094	0.38344	0.22862	0.0078618	0.38917	0.27364	0.21787	0.54078	0.052704
0.088795	0.85276	0.49317	0.048316	0.24369	0.31094	0.25116	0.47148	-0.088364	-0.15491	-0.050456	0.27353	0.13688	0.12564	0.11699	0.22426	0.39903	0.22773	0.0014793	0.40608	0.3108	0.2451	0.58685	0.074183
0.07278	0.91026	0.51875	0.11324	0.30498	0.37982	0.23358	0.4927	-0.10374	-0.16818	-0.060938	0.29535	0.13178	0.14827	0.11894	0.22937	0.38014	0.2216	-0.030906	0.41047	0.30751	0.24726	0.61113	0.11715
0.046253	0.92082	0.52933	0.1015	0.33274	0.42062	0.23854	0.47881	-0.062817	-0.29193	-0.060591	0.29588	0.12468	0.15583	0.09243	0.24544	0.29024	0.17966	-0.07783	0.39646	0.29631	0.25531	0.6208	0.17135
0.079719	0.92727	0.48392	0.10415	0.29004	0.50074	0.24054	0.44637	-0.0021736	-0.3644	-0.02817	0.28656	0.13902	0.1435	0.074655	0.2512	0.29793	0.15741	-0.062634	0.34947	0.29311	0.26686	0.60329	0.16361
0.26036	1.0351	0.43404	0.098182	0.23636	0.50578	0.25586	0.46434	0.079188	-0.17044	0.027453	0.29156	0.17481	0.17806	0.12675	0.262	0.274	0.17376	-0.0097255	0.39261	0.28625	0.24524	0.5901	0.15278
0.27934	1.0857	0.41327	0.10534	0.19788	0.50755	0.28113	0.48079	0.12274	-0.17745	0.06458	0.29286	0.23218	0.2167	0.12886	0.25202	0.18054	0.16614	0.041399	0.36709	0.32593	0.26679	0.63179	0.11433
0.2782	1.2036	0.39425	0.11122	0.20421	0.52087	0.27973	0.47067	0.11203	-0.12606	0.055295	0.26259	0.21872	0.18668	0.12419	0.24902	0.20294	0.19792	0.040132	0.37431	0.33655	0.30289	0.6743	0.10488
0.28483	1.2878	0.3901	0.14606	0.24815	0.54388	0.26972	0.4512	0.12437	-0.074943	0.041124	0.23917	0.231	0.23388	0.12318	0.28457	0.22616	0.26874	-0.001351	0.32063	0.32835	0.31832	0.66153	0.098441
0.21441	1.3095	0.39318	0.18939	0.24293	0.56701	0.24879	0.43768	0.12698	-0.063858	0.044976	0.24013	0.2262	0.27406	0.11834	0.30496	0.25494	0.33362	-0.018762	0.35172	0.35528	0.36902	0.60032	0.071585
0.22427	1.1753	0.33902	0.21578	0.25387	0.57002	0.20627	0.42526	0.11523	-0.083048	0.028194	0.25225	0.16733	0.31989	0.106	0.30053	0.24862	0.3633	-0.01013	0.3732	0.32877	0.40298	0.62357	0.040321
0.19366	0.79113	0.42329	0.22424	0.22761	0.52484	0.21609	0.41257	0.10563	-0.097006	0.027709	0.25462	0.053862	0.38665	0.1162	0.29591	0.32819	0.37051	-0.0096224	0.4073	0.29637	0.42386	0.66337	0.021305
0.325	0.54176	0.54534	0.16028	0.21213	0.47309	0.23231	0.41029	0.16147	-0.10368	0.043741	0.28644	0.28771	0.40722	0.11944	0.33958	0.31913	0.37567	-0.031248	0.35985	0.29568	0.41937	0.6275	-0.0068787
0.2818	0.50077	0.57568	0.10212	0.18511	0.48349	0.23873	0.40835	0.20444	-0.13116	0.027975	0.31719	0.21233	0.37895	0.12432	0.3607	0.34211	0.37777	-0.073339	0.37778	0.3194	0.44325	0.6107	-0.036262
0.33295	0.55862	0.55085	0.10001	0.15161	0.55701	0.2398	0.40997	0.24734	-0.20507	0.021199	0.33808	0.26875	0.37174	0.11289	0.34233	0.34892	0.38536	-0.084691	0.39976	0.34148	0.4508	0.5998	-0.028288
0.34642	0.74202	0.57575	0.11699	0.11107	0.58234	0.27681	0.44674	0.2047	-0.25831	0.057115	0.33515	0.28631	0.37872	0.14045	0.32546	0.40684	0.40701	-0.087306	0.3774	0.32144	0.43876	0.58502	-0.010106
0.33487	0.88566	0.51651	0.15595	0.12131	0.60426	0.25705	0.42983	0.11817	-0.29277	0.10286	0.3066	0.28719	0.392	0.13835	0.31576	0.42574	0.43982	-0.1089	0.33046	0.29596	0.4445	0.58284	-0.016118
0.38698	1.0004	0.46345	0.18239	0.12707	0.59516	0.25456	0.43387	0.14365	-0.32314	0.11288	0.26099	0.26275	0.36618	0.13557	0.29268	0.35457	0.46341	-0.094051	0.26672	0.31084	0.43693	0.55435	-0.028476
0.44678	1.0143	0.51406	0.15002	0.15872	0.55773	0.2748	0.41112	0.16813	-0.26472	0.13026	0.20516	0.30097	0.34495	0.10594	0.28104	0.29641	0.44832	-0.039116	0.2364	0.36385	0.4305	0.5249	-0.044453
0.33332	1.0643	0.43222	0.079217	0.17773	0.54063	0.28789	0.40991	0.25434	-0.20951	0.1564	0.25958	0.20721	0.2979	0.10435	0.28922	0.26177	0.41495	-0.0033246	0.21955	0.39372	0.39922	0.52502	-0.048986
0.21516	1.1071	0.36272	0.10486	0.15727	0.52058	0.282	0.41813	0.32094	-0.15233	0.1993	0.31917	0.25732	0.30218	0.11532	0.31463	0.27177	0.29099	-0.033665	0.28027	0.40413	0.3203	0.53059	-0.050973
0.11391	1.0864	0.26849	0.13737	0.17505	0.53044	0.24643	0.40915	0.35062	-0.10973	0.25986	0.31392	0.27883	0.29224	0.14723	0.33494	0.25442	0.21072	-0.07125	0.328	0.4139	0.2841	0.5129	-0.045949
0.094665	1.0551	0.33993	0.15307	0.23502	0.59214	0.24426	0.39992	0.35015	-0.077045	0.29972	0.33423	0.31886	0.25462	0.17492	0.33357	0.24859	0.27329	-0.11828	0.35961	0.39437	0.26155	0.48537	-0.025379
-0.086773	1.0375	0.44626	0.15712	0.24855	0.59421	0.28602	0.44715	0.36413	-0.074144	0.30871	0.36809	0.27258	0.23522	0.18316	0.28758	0.29971	0.24208	-0.11925	0.36116	0.34409	0.0094063	0.42123	-0.032478
0.13384	1.0112	0.46935	0.13845	0.28334	0.5515	0.30804	0.44337	0.32608	-0.088676	0.30757	0.36533	0.30858	0.21829	0.19546	0.26274	0.33128	0.22845	-0.064623	0.32005	0.32226	0.077379	0.35561	-0.040743
0.16113	0.9621	0.49481	0.14424	0.26667	0.55331	0.29757	0.44539	0.30742	-0.08419	0.32944	0.32083	0.36653	0.19422	0.18951	0.25533	0.27782	0.25283	-0.051693	0.36923	0.38657	0.25231	0.30531	-0.051631
0.10417	0.94091	0.44823	0.15819	0.26382	0.41273	0.30289	0.45175	0.36802	-0.11336	0.37348	0.29512	0.35787	0.18555	0.17133	0.26728	0.34298	0.23	-0.069127	0.3629	0.37195	0.24137	0.31943	-0.046498
0.25814	0.92437	0.55666	0.17029	0.27292	0.26255	0.29357	0.42778	0.42378	-0.14031	0.382	0.30964	0.34314	0.19006	0.15903	0.27915	0.24363	0.21545	-0.057752	0.38038	0.34985	0.2083	0.3356	-0.010051
0.061177	0.96054	0.62018	0.19581	0.24882	0.48591	0.30316	0.33123	0.45966	-0.14461	0.39041	0.339	0.43243	0.18629	0.17301	0.29487	0.25412	0.20867	-0.070446	0.39994	0.3413	0.19142	0.35633	-0.00051931
0.17787	1.0136	0.59932	0.14219	0.29772	0.5607	0.28834	0.43653	0.45543	-0.15464	0.4016	0.34664	0.42994	0.18195	0.20171	0.26173	0.28346	0.17422	-0.084028	0.41406	0.36132	0.15301	0.38182	-0.00092626
0.1789	1.0767	0.52847	0.1297	0.33782	0.54182	0.27388	0.46703	0.45954	-0.14239	0.40312	0.36323	0.46383	0.18266	0.20381	0.2524	0.34328	0.072476	-0.055202	0.41807	0.34746	0.12123	0.36386	-0.044309
0.2508	1.1627	0.34881	0.10567	0.36809	0.59628	0.24536	0.46515	0.44558	-0.1203	0.41468	0.33948	0.46811	0.20375	0.21533	0.24927	0.409	-0.029369	-0.035877	0.44775	0.33743	0.09707	0.38229	-0.064928
0.25689	1.1507	0.44907	0.11356	0.35328	0.58894	0.23411	0.48472	0.5133	-0.067779	0.39273	0.33232	0.44059	0.23138	0.17679	0.26729	0.39946	0.0024569	-0.031655	0.45809	0.35006	0.10078	0.42202	-0.051975
0.10492	1.141	0.49667	0.18458	0.37829	0.56712	0.26409	0.50157	0.57117	-0.079309	0.34805	0.35077	0.44858	0.2527	0.17795	0.26647	0.39323	0.050567	0.0087233	0.42588	0.37606	0.15564	0.45488	-0.034635
0.12609	1.0919	0.33437	0.18899	0.36301	0.5674	0.26099	0.47546	0.58501	-0.16095	0.34367	0.37176	0.54274	0.25845	0.17707	0.25663	0.40947	0.024089	0.041029	0.41214	0.40975	0.21305	0.47539	0.010593
0.08764	1.0428	0.41372	0.22884	0.39877	0.39972	0.17433	0.45884	0.56431	-0.083509	0.35376	0.39142	0.53378	0.23315	0.18474	0.23672	0.39899	-0.043785	0.052269	0.49799	0.44519	0.19507	0.49639	0.074963
0.073245	1.0415	0.55453	0.22247	0.39905	0.56218	0.15465	0.30985	0.50235	-0.10914	0.36408	0.40163	0.62611	0.23516	0.21031	0.232	0.4105	-0.091012	0.05217	0.5475	0.46593	0.15036	0.49532	0.10766
0.12533	1.0753	0.58096	0.1643	0.40349	0.62354	0.18854	0.36011	0.4759	-0.13452	0.37438	0.37342	0.63677	0.24097	0.23723	0.25527	0.40973	0.0071121	0.065898	0.56671	0.4773	0.12248	0.49242	0.096629
0.12619	1.0976	0.57267	0.1207	0.41538	0.67533	0.17599	0.37772	0.44778	-0.12823	0.3561	0.33764	0.63925	0.23613	0.23984	0.25642	0.35892	0.04984	0.08663	0.6333	0.50134	0.1021	0.46326	0.096074
0.17587	1.1216	0.56466	0.12616	0.40929	0.68	0.13945	0.40797	0.41129	-0.11815	0.29026	0.31402	0.39233	0.23053	0.26307	0.23702	0.40735	0.039312	0.080205	0.66854	0.49624	0.078489	0.39078	0.099141
0.18809	1.1566	0.50699	0.10128	0.38886	0.64787	0.15874	0.369	0.36249	-0.096872	0.27839	0.28476	0.65445	0.2357	0.22346	0.21443	0.40242	0.0019506	0.039021	0.7856	0.46127	0.060289	0.39662	0.097397
0.092999	1.1653	0.47692	0.10278	0.40674	0.65904	0.19085	0.34252	0.36234	-0.092252	0.29502	0.23897	0.7387	0.21706	0.094411	0.22954	0.35837	0.090658	0.023296	0.70936	0.41108	0.060075	0.42409	0.054269
0.013365	1.1626	0.34739	0.092984	0.49666	0.64296	0.1756	0.32765	0.36236	-0.082358	0.27291	0.25211	0.68654	0.20829	0.22273	0.2295	0.34146	0.17322	0.011948	0.69728	0.37594	0.069575	0.40859	0.010963
0.11916	1.1306	0.29426	0.096254	0.54135	0.65856	0.19355	0.33489	0.33834	-0.089107	0.23585	0.29867	0.66308	0.13845	0.25178	0.19885	0.39754	0.19569	0.0030834	0.67295	0.39957	0.084825	0.38164	-0.0165
0.14383	1.0218	0.36718	0.067865	0.57791	0.66117	0.14219	0.35601	0.38482	-0.094985	0.20893	0.32278	0.67524	0.15968	0.24217	0.20131	0.3867	0.15792	0.022821	0.66175	0.37314	0.067239	0.15456	-0.024202
0.12594	0.88347	0.34761	0.094126	0.45383	0.69545	0.15733	0.40281	0.443	-0.058914	0.19628	0.33747	0.70537	0.22161	0.20326	0.22308	0.33341	0.11063	0.017096	0.63533	0.3515	0.026182	0.18974	0.013634
0.13606	0.87024	0.21568	0.14224	0.38357	0.67978	0.20849	0.40525	0.45554	-0.15434	0.20854	0.383	0.6689	0.23636	0.1735	0.24332	0.37272	0.035863	0.013555	0.64516	0.31423	0.0089801	0.30704	0.07244
0.045997	0.84452	0.20586	0.17373	0.36587	0.57211	0.24102	0.41515	0.4356	-0.17471	0.23272	0.395	0.6655	0.24058	0.18339	0.18274	0.38056	-0.046841	0.0081492	0.6997	0.23977	-0.023145	0.29174	0.092089
-0.062392	0.76609	0.28748	0.22369	0.3345	0.47416	0.24349	0.38062	0.43211	0.048809	0.25246	0.36173	0.68206	0.22607	0.19608	0.13316	0.37075	-0.016583	0.013556	0.5647	0.19847	-0.044145	0.28474	0.082552
-0.11161	0.76566	0.27265	0.26181	0.41485	0.56473	0.22187	0.32523	0.39428	0.058884	0.24354	0.3256	0.70125	0.22842	0.19626	0.18569	0.32609	0.074356	0.025651	0.54657	0.17776	-0.022912	0.29601	0.098135
-0.22023	0.73925	0.28077	0.20946	0.40802	0.64637	0.22546	0.33415	0.37774	0.10364	0.23832	0.30205	0.66187	0.2101	0.14559	0.21155	0.34832	0.089842	0.018164	0.54296	0.15077	-0.02369	0.28986	0.10197
-0.24292	0.65427	0.35675	0.049163	0.37049	0.63485	0.20143	0.31181	0.38071	0.12654	0.2245	0.33815	0.66779	0.18343	0.11659	0.22257	0.31323	0.10918	0.011175	0.54756	0.12278	0.019565	0.26092	0.11546
-0.26948	0.66696	0.3046	0.20636	0.3463	0.54923	0.24266	0.30483	0.36079	0.15139	0.15533	0.32807	0.66911	0.17577	0.13617	0.25093	0.23316	0.09146	0.0013987	0.56158	0.11158	0.06508	0.25157	0.11568
-0.37696	0.76674	0.18937	0.27593	0.29952	0.18152	0.26312	0.31715	0.40254	0.19108	0.17945	0.31606	0.69671	0.17654	0.13649	0.27442	0.26456	0.053756	-0.012143	0.52957	0.10886	0.068202	0.17782	0.11522
-0.32662	0.83414	0.14138	0.22206	0.27226	0.26817	0.24678	0.27915	0.45921	0.25207	0.22559	0.33227	0.67384	0.16953	0.1718	0.28577	0.24215	0.053356	-0.06983	0.60362	0.086469	0.062154	0.12877	0.10423
-0.28173	0.79971	0.21742	0.17874	0.21597	0.47956	0.24188	0.27386	0.43177	0.26066	0.22	0.32106	0.65742	0.19697	0.17931	0.26833	0.27315	0.070391	-0.15347	0.53389	0.10866	0.059163	0.11313	0.071884
