# Supplementary material for: Timing variability of sensorimotor integration during vocalization in individuals who stutter
Source: Sci Rep. 2018 Nov 5;8:16340. doi: 10.1038/s41598-018-34517-1 (PMC6218511; doi:10.1038/s41598-018-34517-1)
Supplement: Supplementary file 2 — Dataset 1 [file 41598_2018_34517_MOESM2_ESM.zip › compens-stutt-behav-scireports-supplementary-material/AS2007_up.txt]

0.16209	0.17861	-0.035367	0.25289	-0.042922	-0.25533	-0.26537	0.52629	-0.15504	-0.30184	0.27052	-0.18695	-0.020644	-0.1405	-0.042321	0.14529	0.13414	-0.092009	0.1369	-0.029316	0.0023918	0.0035062	-0.071918	-0.0061436
0.22731	0.28404	-0.004818	0.22493	-0.065596	-0.26003	-0.3099	0.50625	-0.079699	-0.32255	0.17816	-0.15229	0.010035	-0.14957	-0.085111	0.15505	0.15235	-0.10858	0.1652	-0.041084	0.012935	-0.017377	-0.079605	-0.0059852
0.24316	0.32472	0.014223	0.16516	-0.10945	-0.27351	-0.32494	0.51678	0.028523	-0.27004	0.11104	-0.069454	0.0026886	-0.17144	-0.10954	0.1555	0.12232	-0.10876	0.20356	-0.046058	0.036495	0.011134	-0.076276	0.0078205
0.29221	0.27689	-0.05181	0.16134	-0.11161	-0.3377	-0.30837	0.53696	0.032332	-0.15471	0.087337	-0.036972	-0.0099922	-0.21425	-0.14176	0.17139	0.12357	-0.095747	0.24161	-0.034637	0.046694	-0.028315	-0.064162	-0.043356
0.34493	0.22452	-0.12339	0.19245	-0.074162	-0.43226	-0.32121	0.55466	0.017059	-0.03932	0.13275	-0.010021	0.020818	-0.25419	-0.16659	0.17636	0.14867	-0.069894	0.24707	0.0066235	0.052349	-0.06281	-0.042664	-0.10249
0.33382	0.15794	-0.21729	0.21382	-0.041365	-0.37689	-0.29227	0.53598	0.016369	0.066355	0.14718	-0.048384	0.013644	-0.28674	-0.14386	0.14094	0.16719	-0.057235	0.25285	0.067386	0.042272	-0.06732	-0.056146	-0.14559
0.32525	0.13777	-0.27679	0.17878	0.0057881	-0.22403	-0.25306	0.49729	-0.0093388	0.27663	0.14232	-0.2667	-0.030402	-0.29423	-0.076878	0.098296	0.19069	-0.022505	0.26018	0.08084	0.02205	-0.086464	-0.07551	-0.18714
0.27909	0.13207	-0.25148	0.11234	0.035905	-0.22556	-0.25392	0.47409	-0.056466	0.39504	0.16496	-0.24788	-0.063482	-0.28707	-0.057719	0.091423	0.1375	-0.0074391	0.24651	0.026645	-0.065293	-0.097376	-0.083537	-0.16767
0.25408	0.14384	-0.25993	0.084309	0.0079256	-0.27139	-0.26477	0.46895	-0.094337	0.57239	0.18284	-0.079484	-0.070783	-0.33837	-0.064026	0.10106	0.071623	-0.048008	0.24056	0.001028	-0.14365	-0.10973	-0.083239	-0.14122
0.20022	0.17389	-0.30318	0.0013695	-0.03211	-0.32433	-0.23741	0.44966	-0.10715	0.72548	0.17825	-0.084904	-0.13739	-0.28435	-0.042385	0.098065	0.10453	-0.057418	0.22375	0.011116	-0.023563	-0.091706	-0.066301	-0.11838
0.14861	0.16541	-0.39679	0.0019925	-0.059355	-0.36152	-0.26701	0.41186	-0.12409	0.92554	0.1678	-0.12627	-0.10722	-0.18147	-0.023196	0.11569	0.11541	-0.05909	0.22181	0.030358	0.096914	-0.083404	-0.050464	-0.13326
0.13619	0.17054	-0.42582	0.045405	-0.075624	-0.34307	-0.16876	0.3721	-0.11175	0.97387	0.16607	-0.13021	-0.11068	-0.19545	-0.024352	0.12258	0.11637	-0.033432	0.15062	0.022541	0.11851	-0.086666	-0.015291	-0.16916
0.072643	0.17304	-0.41683	0.07407	-0.057141	-0.31475	-0.15766	0.37695	-0.10191	0.8327	0.16746	-0.12892	-0.11557	-0.23188	0.01128	0.1201	0.097581	-0.035483	0.14475	0.054216	0.091327	-0.093508	0.016172	-0.18784
0.078877	0.17362	-0.35166	0.073109	-0.036301	-0.27859	-0.085771	0.42255	-0.1011	0.68547	0.13843	-0.12594	-0.10839	-0.27037	0.02082	0.097048	0.056285	-0.054609	0.087629	0.084944	0.088357	-0.088507	0.0075844	-0.17918
0.16766	0.214	-0.18936	0.090002	-0.02518	-0.25436	-0.16133	0.45057	-0.086532	0.47612	0.12339	-0.12025	-0.11703	-0.27731	0.034499	0.086929	0.02791	-0.061128	0.054852	0.10185	0.067173	-0.043217	0.0028521	-0.14169
0.19182	0.22677	-0.08922	0.075172	-0.060427	-0.2238	-0.17967	0.46663	-0.10636	0.3952	0.13819	-0.095276	-0.12532	-0.22225	0.034196	0.08227	-0.029653	-0.097687	0.074139	0.075327	0.065037	-0.028498	0.028039	-0.11964
0.17391	0.29897	-0.0092502	0.054176	-0.1224	-0.16794	-0.23459	0.45359	-0.11765	0.39225	0.16428	-0.072973	-0.14211	-0.21285	0.038892	0.096114	-0.072691	-0.12628	0.026408	0.044834	0.095457	0.0030459	0.050388	-0.10902
0.14707	0.39948	-0.019473	0.02967	-0.1223	-0.18714	-0.2445	0.44257	-0.1158	0.47204	0.17222	-0.060455	-0.184	-0.22357	-0.0095613	0.11561	-0.08144	-0.05927	0.038027	0.022732	0.11338	0.03281	0.05697	-0.10389
0.1102	0.37684	-0.074379	0.019347	-0.11577	-0.18042	-0.13699	0.4509	-0.11807	0.33395	0.16378	-0.079484	-0.1783	-0.24134	-0.054861	0.13963	-0.081685	-0.0080974	0.044451	-0.0027832	0.15079	0.045185	0.064549	-0.080919
0.14772	0.25963	-0.14016	0.022469	-0.10732	-0.11073	-0.08089	0.46715	-0.11684	0.25131	0.14991	-0.051812	-0.13304	-0.25164	0.01641	0.14101	-0.078328	0.019064	0.048105	0.0067101	0.21506	0.03739	0.050934	-0.068513
0.18171	0.24147	-0.25551	0.0075051	-0.034029	-0.086075	-0.021681	0.48051	-0.10061	0.088935	0.14697	0.0085417	-0.095779	-0.2422	0.014231	0.12184	-0.094213	0.026676	0.009465	0.0095639	0.23414	0.065896	0.00032129	-0.087778
0.16665	0.25495	-0.2797	-0.035894	0.0016535	-0.064189	-0.029753	0.49087	-0.070056	0.0075258	0.16002	0.066191	-0.098576	-0.26135	-0.053541	0.11077	-0.046691	0.041405	0.011961	-0.01424	0.225	0.060075	0.0076347	-0.061721
0.16603	0.23389	-0.25861	-0.12958	0.041201	-0.056015	-0.023762	0.48574	-0.079309	-0.082484	0.1339	0.051263	-0.061133	-0.23502	0.065596	0.11349	-0.063347	0.046387	-0.015157	-0.020736	0.18754	0.1171	0.020348	-0.022928
0.17619	0.18759	-0.21088	-0.047144	0.070424	-0.044225	-0.18246	0.46882	-0.13073	-0.17224	0.081865	0.037631	-0.0687	-0.17548	0.040017	0.10427	-0.065166	0.044549	-0.029465	-0.038277	0.13492	0.065585	-0.007968	0.0049131
0.2027	0.16266	-0.19701	0.061875	0.092188	-0.039342	-0.16301	0.47086	-0.097331	-0.27615	0.071898	0.039642	-0.067801	-0.11211	-0.084815	0.066741	-0.082322	0.037308	-0.052863	-0.019712	0.12936	0.028032	-0.05241	0.036093
0.1645	0.19169	-0.13286	0.10763	0.075894	-0.095356	-0.18544	0.47744	-0.015428	-0.16294	0.082636	0.024364	-0.065463	-0.043523	-0.02232	0.036731	-0.077459	0.014745	-0.069491	-0.053065	0.10237	0.036683	-0.0091558	0.03
0.098248	0.16873	-0.095654	0.11668	0.055278	-0.1424	-0.14042	0.34564	0.0096907	-0.083408	0.024945	0.019144	-0.061351	-0.020568	-0.036982	-0.00015143	-0.081879	0.018921	-0.046348	-0.049575	0.069499	0.033923	0.066836	0.052263
0.043045	0.15516	-0.047684	0.098394	0.0087154	-0.065942	-0.064228	0.17635	0.022718	0.0075089	-0.010222	0.033232	-0.012601	-0.02413	-0.02985	-0.0080453	-0.047528	6.6679e-05	-0.062241	-0.025277	0.04787	0.053837	0.08885	0.023246
0.027746	0.1288	-0.029212	0.054464	-0.011661	0.0019036	-0.015784	0.089204	0.0088976	0.0069536	-0.025661	0.0038534	0.0031179	-0.0025172	-0.024068	0.0099157	-0.00058063	-0.012074	-0.048364	0.010411	0.033242	0.021198	0.055527	0.010421
0	0	0	0	0	0	0	0	0	0	0	0	0	0	0	0	0	0	0	0	0	0	0	0
-0.093072	-0.097123	-0.050434	-0.039175	-0.043107	-0.055774	-0.0064714	0.10962	-0.0099897	0.054545	0.037318	0.025308	0.033872	0.0071972	-0.013472	-0.0037784	-0.071725	0.0059429	0.0028023	-0.0054289	-0.039897	-0.033816	-0.062353	-0.01481
-0.079649	-0.051679	-0.0056608	-0.20721	-0.015722	-0.14629	-0.011215	0.24493	-0.018855	0.047446	0.11209	0.03769	0.0069765	0.015898	-0.033749	0.012753	-0.055701	-0.0034554	-0.012444	-0.012823	-0.046593	-0.028913	-0.084865	-0.015867
-0.05872	-0.072121	0.024513	-0.26423	0.072362	-0.11149	-0.017441	0.26909	-0.056273	0.30063	0.17362	-0.12638	-0.01826	-0.013762	-0.074587	0.015911	-0.0081935	-0.015367	-0.019609	-0.035708	-0.025579	-0.0077787	-0.14081	-0.027828
-0.066372	-0.13597	0.017825	-0.078768	0.12804	-0.10498	-0.031435	0.26094	-0.080701	0.35532	0.23662	-0.15877	0.025092	-0.030937	-0.093879	0.048512	0.042471	-0.060997	-0.021662	-0.063002	0.016054	-0.044285	-0.169	-0.08203
-0.038829	-0.11072	-0.041802	0.021462	0.1212	-0.034451	-0.019293	0.2535	-0.039025	0.41184	0.29253	-0.042814	0.11404	-0.017715	-0.092572	0.071325	0.045102	-0.10021	-0.015591	-0.068769	0.023686	-0.061433	-0.17361	-0.11304
0.023895	-0.069727	-0.11573	0.010224	0.14166	0.012075	-0.02473	0.26663	-0.020674	0.42705	0.31261	-0.035723	-0.096891	-0.0021747	-0.019064	0.066591	-0.0093072	-0.13966	0.011384	-0.051423	-0.014298	-0.09768	-0.13257	-0.14499
0.016949	-0.039205	-0.14914	-0.026903	0.20705	-0.0098941	-0.08805	0.31615	-0.0095148	0.43304	0.33846	-0.072889	-0.057818	0.015875	-0.056852	0.059649	-0.016462	-0.15609	0.024506	-0.066999	-0.060887	-0.11132	-0.09553	-0.14944
-0.015273	0.0096194	-0.10407	-0.054546	0.21092	-0.043942	-0.12209	0.36222	0.033551	0.43873	0.37696	-0.060827	0.098902	0.032938	0.076584	0.075576	-0.011804	-0.14777	0.00085604	-0.096378	-0.099387	-0.091134	-0.074955	-0.14549
-0.11809	0.024701	-0.089108	-0.083405	0.20204	-0.046548	-0.12266	0.37949	0.05933	0.42751	0.4082	-0.024673	0.11487	0.013769	0.06497	0.10763	-0.051759	-0.10088	-0.014045	-0.12059	-0.097084	-0.073016	-0.041219	-0.16125
-0.11021	0.13894	-0.11855	-0.079524	0.20239	-0.081795	-0.11615	0.40177	0.047714	0.45452	0.44467	-0.041869	0.1171	-0.031783	0.089501	0.14195	-0.054451	-0.11513	-0.035858	-0.13136	-0.081568	-0.035082	-0.024271	-0.17154
-0.095392	0.18319	-0.15251	-0.085607	0.21848	-0.10103	-0.13348	0.40937	0.035091	0.45878	0.45632	-0.10417	0.12926	-0.029035	0.086503	0.15063	-0.077239	-0.13524	-0.070095	-0.14674	-0.079146	-0.04527	-0.0050153	-0.20252
-0.070406	0.14257	-0.16875	-0.090217	0.22398	-0.10304	-0.13473	0.41358	0.030048	0.50169	0.51102	-0.091366	0.11247	-0.01145	0.066623	0.1416	-0.04639	-0.15508	-0.033179	-0.1693	-0.059877	-0.020157	0.026964	-0.18126
0.027083	0.1784	-0.18069	-0.023912	0.23291	-0.093062	-0.10038	0.46201	0.037119	0.50683	0.46496	-0.086922	0.047457	-0.026251	0.07134	0.17649	-0.043079	-0.18778	0.014941	-0.14272	-0.063154	-0.038194	0.049658	-0.23986
0.054514	0.12692	-0.19175	0.03666	0.19576	-0.079903	-0.13036	0.47611	0.036599	0.488	0.46385	-0.12321	0.051211	-0.058462	0.064615	0.19668	-0.0064259	-0.17982	0.00033375	-0.13489	-0.072751	0.0070833	0.044164	-0.26752
0.016205	0.083511	-0.1692	0.069235	0.20306	-0.080215	-0.14156	0.47777	-0.14138	0.43966	0.54905	-0.11891	0.049329	-0.068186	0.066877	0.2351	0.014454	-0.17447	0.042372	-0.13335	-0.083584	-0.031868	0.049796	-0.11495
0.065236	0.069474	-0.19305	0.022839	0.2487	-0.095889	-0.25794	0.47506	-0.15741	0.43388	0.57507	-0.14514	0.031886	-0.053488	0.068061	0.25999	-0.026325	-0.15283	-0.0031818	-0.13785	-0.091138	-0.022262	0.035539	-0.058939
0.10108	0.062973	-0.18703	-0.016047	0.29253	-0.16463	-0.19991	0.47289	0.052142	0.42733	0.56277	-0.16928	-0.0045701	-0.053899	0.028881	0.30281	-0.064519	-0.15056	-0.012179	-0.14271	-0.1087	-0.01525	0.037166	-0.025028
0.21673	0.12336	-0.14063	-0.034844	0.3039	-0.209	-0.15063	0.46845	0.10556	0.42732	0.55357	-0.10598	0.0077178	-0.024138	-0.0044391	0.29768	-0.079276	-0.15919	0.047043	-0.14358	-0.10393	-0.032092	0.027339	-0.0011518
0.22833	0.14076	-0.15539	-0.030262	0.27544	-0.17746	-0.20169	0.46662	0.10596	0.45169	0.52292	-0.079873	0.0025967	0.0050671	-0.034012	0.26817	-0.049475	-0.17719	0.055283	-0.14629	-0.076741	-0.02011	-0.0055274	0.033178
0.18305	0.10016	-0.12043	-0.044198	0.27133	-0.15491	-0.1951	0.51227	0.0849	0.40896	0.43131	-0.020203	0.0039767	0.010759	-0.056954	0.23724	-0.11291	-0.15208	0.033136	-0.17111	-0.07793	-0.041295	-0.029788	-0.02176
0.11222	-0.0017558	-0.11175	-0.076224	0.26393	-0.13797	-0.22936	0.55607	0.074206	0.32441	0.32602	-0.014514	0.0067438	-0.0084332	-0.084171	0.23354	-0.12769	-0.18022	-0.0078636	-0.22175	-0.068255	0.01303	-0.04315	-0.082516
0.12686	-0.004726	-0.042191	-0.070889	0.2671	-0.15227	-0.22557	0.5903	0.074228	0.25153	0.24566	-0.03615	0.00064064	-0.028061	-0.052042	0.26984	-0.13368	-0.17067	-0.021106	-0.25333	-0.12145	0.0029091	0.0070045	-0.095195
0.025519	0.032347	-0.040561	-0.082657	0.24683	-0.19743	-0.13954	0.60848	0.049751	0.18528	0.27001	-0.060442	-0.011389	-0.0054832	-0.028109	0.31844	-0.17088	-0.15283	-0.065401	-0.26962	-0.19161	-0.018555	0.053633	-0.13402
-0.019126	0.033767	-0.061809	-0.11967	0.20451	-0.21235	-0.18968	0.61372	0.028469	0.12045	0.30738	-0.21119	0.018725	0.021403	-0.045673	0.37114	-0.1624	-0.14444	-0.10127	-0.25516	-0.23257	-0.019499	0.018388	-0.16971
-0.161	0.0074927	-0.15971	-0.10855	0.079275	-0.24929	-0.13643	0.62523	0.021855	0.058498	0.31685	-0.23843	0.01634	0.051615	-0.035512	0.385	-0.17783	-0.12856	-0.10579	-0.25428	-0.25675	0.0038248	-0.0617	-0.13999
-0.15064	0.041528	-0.27403	-0.10519	0.053906	-0.29571	-0.10524	0.6411	0.028608	0.00509	0.28484	-0.084248	0.014991	0.077598	-0.094014	0.39485	-0.18342	-0.12024	-0.10398	-0.25798	-0.24715	-0.016886	-0.12351	-0.1265
-0.20155	0.025027	-0.32097	-0.11872	0.093774	-0.22245	-0.20981	0.66413	0.031348	-0.046956	0.29038	-0.040616	-0.015788	0.10157	-0.10962	0.39084	-0.18862	-0.11139	-0.105	-0.24185	-0.22603	-0.025043	-0.18091	-0.1836
-0.2171	0.010471	-0.3507	-0.14288	0.15329	-0.20512	-0.25065	0.67537	0.049635	-0.052263	0.31693	-0.091126	-0.024822	0.10445	-0.11623	0.37418	-0.20199	-0.14105	-0.12383	-0.26669	-0.23997	-0.051879	-0.22109	-0.17688
-0.30342	-0.050977	-0.29614	-0.19533	0.18754	-0.21582	-0.22275	0.68161	0.024962	-0.041275	0.34245	-0.14599	-0.024017	0.089313	-0.1318	0.36763	-0.20146	-0.16069	-0.17017	-0.3062	-0.29644	-0.04654	-0.25571	-0.19803
-0.26163	-0.11185	-0.3422	-0.25316	0.20484	-0.24901	-0.19871	0.67544	-0.073497	-0.040583	0.24363	-0.10944	0.0042814	0.080339	-0.16524	0.33037	-0.2064	-0.18031	-0.19406	-0.36096	-0.33682	-0.05986	-0.27917	-0.2246
-0.21449	-0.19122	-0.33857	-0.26993	0.16471	-0.27529	-0.13323	0.67421	-0.12622	-0.044394	0.33495	-0.086649	0.014411	0.093186	-0.0436	0.3476	-0.17637	-0.19743	-0.18118	-0.39882	-0.38013	-0.095994	-0.33396	-0.25956
-0.20501	-0.13951	-0.35842	-0.25604	0.13438	-0.34887	-0.19513	0.69964	-0.13301	-0.091436	0.36633	-0.17924	0.032919	0.11914	-0.050294	0.3998	-0.17278	-0.18392	-0.19188	-0.41758	-0.38348	-0.045769	-0.3776	-0.29906
-0.22316	-0.15361	-0.37188	-0.2235	0.064208	-0.29001	-0.19181	0.71262	-0.1673	-0.10923	0.26509	-0.068986	0.040433	0.1178	-0.051912	0.41672	-0.17146	-0.14727	-0.20321	-0.39678	-0.4187	-0.026036	-0.42098	-0.24934
-0.25631	-0.18974	-0.37363	-0.21871	-0.039234	-0.30193	-0.13347	0.65479	-0.2717	-0.096499	0.35675	0.023821	0.018164	0.081358	-0.075648	0.39483	-0.16658	-0.1443	-0.22355	-0.35959	-0.38638	-0.017342	-0.47918	-0.2101
-0.30398	-0.23977	-0.39693	-0.24856	-0.097435	-0.23924	-0.12235	0.64128	-0.35221	-0.06247	0.45253	0.012391	0.015612	0.064952	-0.043465	0.37181	-0.1516	-0.13592	-0.23992	-0.35174	-0.36949	-0.039117	-0.53277	-0.23312
-0.36712	-0.19205	-0.42432	-0.27829	-0.11219	-0.22798	-0.2613	0.68525	-0.39903	-0.012883	0.42563	-0.1531	-0.028665	0.07786	-0.041858	0.34334	-0.12432	-0.15844	-0.23512	-0.39337	-0.36112	-0.070901	-0.57486	-0.21772
-0.3776	-0.12679	-0.38132	-0.32097	-0.098548	-0.25256	-0.15697	0.72897	-0.50606	0.014118	0.36548	-0.067659	-0.045157	0.062132	0.0038186	0.3469	-0.092715	-0.21023	-0.20223	-0.43746	-0.34046	-0.050346	-0.62348	-0.19653
-0.28568	-0.064785	-0.40479	-0.25247	-0.091219	-0.26635	-0.21412	0.72982	-0.63864	0.037658	0.23777	-0.011208	-0.014836	0.028559	0.00089666	0.38518	-0.053402	-0.23491	-0.20347	-0.45447	-0.34819	-0.12159	-0.65951	-0.21138
-0.22857	-0.082621	-0.37089	-0.14092	-0.28174	-0.29578	-0.14575	0.73587	-0.68123	0.039049	0.32889	-0.0081175	0.025831	0.019481	0.0092157	0.43045	-0.040512	-0.22314	-0.24696	-0.44756	-0.38043	-0.17801	-0.72868	-0.19269
-0.21902	-0.02283	-0.36776	-0.12384	-0.31749	-0.28079	-0.14521	0.80223	-0.64099	0.063412	0.45458	0.0095175	0.029456	0.020394	0.033036	0.46105	-0.079681	-0.20651	-0.24461	-0.41121	-0.37491	-0.19314	-0.97921	-0.17031
-0.18983	0.071964	-0.31936	-0.15158	-0.16068	-0.30411	-0.15538	0.8758	-0.61889	0.11125	0.47294	0.032811	0.027138	0.029282	0.059833	0.46465	-0.12934	-0.23829	-0.26137	-0.36006	-0.34885	-0.17448	-1.079	-0.17835
-0.10302	0.072612	-0.31236	-0.13926	-0.032358	-0.30365	-0.19754	0.91735	-0.6219	0.13818	0.44764	0.10388	0.0084744	0.046053	0.065646	0.50432	-0.15881	-0.23348	-0.24692	-0.31039	-0.34193	-0.14676	-1.026	-0.2031
-0.089124	-0.059105	-0.27896	-0.14123	0.047114	-0.29241	-0.26494	0.88941	-0.60888	0.13707	0.41608	0.16623	-0.022827	0.068907	0.082076	0.48582	-0.1024	-0.20125	-0.26009	-0.275	-0.34586	-0.19439	-0.90062	-0.17396
-0.10698	-0.12132	-0.28714	-0.148	0.072116	-0.31647	-0.30229	0.83544	-0.60988	0.15012	0.44033	0.020899	-0.049538	0.065577	0.078045	0.46194	-0.023437	-0.20134	-0.23824	-0.23912	-0.37498	-0.25293	-0.78155	-0.18146
-0.17921	-0.1644	-0.3382	-0.22618	0.1327	-0.38495	-0.19565	0.81739	-0.62267	0.14998	0.40906	-0.013782	-0.01473	0.067806	0.12732	0.45585	0.027312	-0.21525	-0.20515	-0.2323	-0.40595	-0.27018	-0.71557	-0.17549
-0.20318	-0.13791	-0.39288	-0.196	0.15352	-0.44291	-0.12763	0.83466	-0.6436	0.13377	0.36351	0.030826	-0.0070579	0.084609	0.073518	0.47559	0.06279	-0.24403	-0.2127	-0.22765	-0.41096	-0.30622	-0.68813	-0.2111
-0.18794	-0.11938	-0.39065	-0.15758	0.18442	-0.38916	-0.12569	0.82813	-0.66579	0.096881	0.43874	-0.11926	-0.053865	0.093668	-0.011685	0.45922	0.064858	-0.27075	-0.21157	-0.25346	-0.3785	-0.28133	-0.62479	-0.3841
-0.20924	-0.14343	-0.38652	-0.19726	0.21159	-0.41894	-0.10261	0.758	-0.66659	0.024872	0.46704	0.0070394	-0.066393	0.11306	0.05276	0.44163	0.03859	-0.29102	-0.23467	-0.25219	-0.341	-0.2488	-0.58245	-0.25334
-0.15175	-0.1252	-0.38792	-0.24342	0.2432	-0.43844	-0.072917	0.69404	-0.63956	-0.042754	0.459	0.036892	-0.054993	0.096947	-0.00059187	0.42918	-0.0050724	-0.2873	-0.24059	-0.27136	-0.3069	-0.20871	-0.59565	-0.18602
-0.056161	-0.10956	-0.34468	-0.29191	0.26666	-0.46122	-0.073321	0.62143	-0.6115	-0.097343	0.45068	0.075819	-0.055316	0.078677	-0.00052567	0.40348	0.00038794	-0.27214	-0.2155	-0.29055	-0.31441	-0.20055	-0.56887	-0.15707
0.066492	-0.082823	-0.4392	-0.26825	0.27467	-0.51645	-0.090268	0.51914	-0.60993	-0.14969	0.52037	0.096132	-0.055113	0.10857	0.0024191	0.38114	0.0041889	-0.23538	-0.26386	-0.25359	-0.33051	-0.24131	-0.53323	-0.14348
0.090903	-0.034641	-0.37823	-0.24916	0.25788	-0.65108	-0.033536	0.39308	-0.61646	-0.099379	0.551	0.15162	-0.046518	0.12102	-0.0085722	0.37428	0.046581	-0.22617	-0.24047	-0.22141	-0.33503	-0.25381	-0.54037	-0.13062
0.11279	0.039873	-0.33145	-0.26133	0.25399	-0.84119	-0.050738	0.29134	-0.55093	-0.083543	0.52861	0.14879	-0.037967	0.088883	-0.016954	0.40103	-0.042065	-0.20163	-0.25131	-0.22335	-0.31576	-0.24741	-0.54118	-0.12638
0.07821	0.058618	-0.29762	-0.27544	0.29357	-0.62851	0.034019	0.22911	-0.47826	-0.081395	0.52216	0.13461	-0.041641	0.12753	-0.041514	0.39853	-0.030422	-0.21466	-0.25382	-0.24455	-0.28556	-0.24026	-0.58161	-0.11877
0.023424	0.14717	-0.32018	-0.30208	0.33802	-0.50517	0.06303	0.2028	-0.44798	-0.096341	0.47752	0.012462	-0.023824	0.18979	-0.083645	0.40003	-0.0501	-0.23189	-0.26826	-0.24915	-0.25469	-0.2238	-0.60986	-0.11733
0.0094367	0.1325	-0.32492	-0.30414	0.33659	-0.49055	0.074424	0.18751	-0.37691	-0.17032	0.40184	0.090866	-0.035754	0.20541	-0.19775	0.37334	0.0055358	-0.23668	-0.26508	-0.21932	-0.24019	-0.20209	-0.59891	-0.14845
0.011744	0.06279	-0.35627	-0.31745	0.30974	-0.49451	0.034773	0.091453	-0.32239	-0.24494	0.31805	0.14023	-0.028683	0.1973	-0.05885	0.35761	-0.071925	-0.2195	-0.31662	-0.19338	-0.25402	-0.17903	-0.5825	-0.10586
-0.00049918	-0.025875	-0.36963	-0.29049	0.24812	-0.4823	-0.026151	0.055739	-0.3167	-0.26719	0.29108	0.10464	-0.029414	0.16855	-0.033688	0.31787	-0.042235	-0.22014	-0.3186	-0.15072	-0.28482	-0.19203	-0.56421	-0.088514
-0.054292	-0.096084	-0.3993	-0.29711	0.18132	-0.48486	-0.032272	0.11475	-0.3055	-0.28099	0.28632	0.045509	-0.024542	0.13632	-0.031286	0.31674	0.0205	-0.22823	-0.33204	-0.15947	-0.27369	-0.17342	-0.56295	-0.096563
-0.12705	-0.21985	-0.39922	-0.29576	0.12946	-0.4791	-0.088741	0.15829	-0.28621	-0.28113	0.29366	0.17276	-0.0037544	0.13479	-0.068508	0.31541	-0.042856	-0.22502	-0.31671	-0.17362	-0.22962	-0.16852	-0.52266	-0.1036
-0.13491	-0.14931	-0.4219	-0.281	0.1518	-0.48172	0.0055677	0.16045	-0.27472	-0.27196	0.35175	0.15554	-0.0030924	0.19196	-0.0349	0.30418	-0.095033	-0.2201	-0.28318	-0.18523	-0.21538	-0.14341	-0.4548	-0.16786
-0.10918	-0.082531	-0.42003	-0.26099	0.22863	-0.48043	-0.026618	0.14961	-0.26106	-0.24085	0.39901	0.16634	0.0081056	0.24297	-0.0038111	0.2634	-0.04363	-0.21222	-0.28203	-0.19095	-0.24448	-0.081586	-0.41916	-0.30199
-0.094796	-0.053333	-0.43493	-0.26655	0.29349	-0.51887	0.026242	0.17129	-0.25763	-0.19426	0.46189	0.11971	0.010684	0.23867	0.0092943	0.24107	0.014613	-0.17974	-0.30705	-0.19492	-0.27471	-0.14239	-0.43453	-0.28332
-0.099644	0.047288	-0.4705	-0.34133	0.26365	-0.55164	0.0744	0.16996	-0.22145	-0.18914	0.46695	0.10814	0.012138	0.21418	0.053427	0.24735	-0.011197	-0.18118	-0.32429	-0.16842	-0.29536	-0.12871	-0.46402	-0.19707
-0.12451	0.055683	-0.48272	-0.35993	0.22036	-0.49561	0.10837	0.14332	-0.15172	-0.15837	0.42458	0.067532	0.0014687	0.23797	0.091448	0.24735	-0.029548	-0.20357	-0.32935	-0.17685	-0.26383	-0.18793	-0.46417	-0.14882
-0.083558	0.27032	-0.60722	-0.33298	0.12274	-0.4825	0.14904	0.14679	-0.1309	-0.16747	0.37084	-0.061538	0.0061449	0.24471	0.12594	0.25556	-0.046065	-0.23496	-0.33319	-0.17753	-0.23051	-0.17706	-0.46949	-0.081081
-0.10746	0.36845	-0.55757	-0.31599	-0.039066	-0.51903	0.073386	0.14652	-0.1261	-0.21373	0.35078	0.091794	0.052038	0.20457	0.1419	0.24795	-0.0041551	-0.25343	-0.30473	-0.11628	-0.18525	-0.14752	-0.48073	-0.10489
-0.14738	0.27724	-0.43527	-0.30569	0.0021778	-0.55789	0.010284	0.16657	-0.10949	-0.26147	0.31294	0.13242	0.065061	0.20839	0.14839	0.2455	-0.0029868	-0.24303	-0.276	-0.070307	-0.20502	-0.15252	-0.47058	-0.11608
-0.1295	0.32361	-0.42897	-0.2437	0.1685	-0.55119	0.14727	0.19901	-0.12264	-0.35923	0.26218	0.10878	0.092995	0.20182	0.18297	0.23198	0.018352	-0.25253	-0.29539	-0.095567	-0.21087	-0.19646	-0.4283	-0.27366
-0.19274	0.32713	-0.44453	-0.17359	0.2229	-0.58641	0.1138	0.22639	-0.12518	-0.38924	0.25113	-0.040201	0.086969	0.1662	0.17117	0.20284	0.011638	-0.2973	-0.3012	-0.072494	-0.21638	-0.20307	-0.38131	-0.22816
-0.19751	0.20046	-0.5093	-0.18622	0.2314	-0.66762	0.18009	0.28447	-0.094861	-0.38947	0.26349	-0.055465	0.067109	0.15656	0.20955	0.19357	0.028623	-0.30659	-0.31375	-0.019499	-0.22602	-0.2447	-0.38462	-0.017163
-0.22365	0.084953	-0.52083	-0.21649	0.24773	-0.73142	0.12474	0.29078	-0.054336	-0.37202	0.24514	0.048623	0.053445	0.12998	0.23121	0.20762	0.17742	-0.31963	-0.30721	0.016513	-0.22875	-0.26588	-0.39315	-0.048482
-0.23861	0.036959	-0.47746	-0.23028	0.26105	-0.58736	0.15971	0.2677	-0.026862	-0.45331	0.21626	0.031026	0.079584	0.099181	0.15804	0.23836	0.13076	-0.3272	-0.3085	-0.0056677	-0.22054	-0.24667	-0.38637	-0.08496
-0.19558	0.057216	-0.48592	-0.2021	0.27279	-0.50616	0.15622	0.24149	-0.0098603	-0.53536	0.19466	0.067223	0.11691	0.053408	0.14753	0.3	0.15766	-0.32547	-0.28835	-0.037738	-0.1819	-0.26794	-0.35688	-0.082316
-0.20318	0.098721	-0.47249	-0.19116	0.27771	-0.46575	0.23609	0.20611	0.0020984	-0.56161	0.20063	0.10122	0.12442	0.032729	0.2905	0.30462	0.23014	-0.3346	-0.2653	-0.06589	-0.16437	-0.34994	-0.34992	-0.095648
-0.18791	0.074422	-0.51181	-0.19814	0.286	-0.48969	0.28891	0.19007	-0.0098887	-0.50058	0.20303	0.10197	0.1348	0.055161	0.28804	0.31512	0.17455	-0.33757	-0.25476	-0.093025	-0.17028	-0.3808	-0.33721	-0.0054678
-0.23828	-0.1218	-0.47058	-0.22529	0.30017	-0.52727	0.27544	0.18731	-0.029813	-0.45396	0.18512	0.088304	0.16184	0.07103	0.24399	0.32936	0.26286	-0.26907	-0.23224	-0.13418	-0.19552	-0.38558	-0.29445	0.13369
-0.2353	-0.061462	-0.43715	-0.22749	0.30841	-0.60153	0.27325	0.19667	-0.052323	-0.44595	0.12252	0.076246	0.15144	0.037488	0.24924	0.32003	0.13182	-0.22184	-0.22862	-0.17462	-0.19307	-0.4239	-0.27301	0.16927
-0.22846	-0.01368	-0.48262	-0.21028	0.31563	-0.55752	0.33881	0.19997	-0.051507	-0.43837	0.094264	0.04271	0.16564	-0.0049857	0.21066	0.305	0.12246	-0.21524	-0.21751	-0.17138	-0.16541	-0.38725	-0.27558	0.13771
-0.18007	-0.16101	-0.45031	-0.18238	0.29558	-0.51409	0.25295	0.21169	-0.034573	-0.43375	0.078645	0.0316	0.19115	-0.031469	0.26416	0.31095	0.13518	-0.20818	-0.19666	-0.14194	-0.15938	-0.38111	-0.27097	0.1392
