# Supplementary material for: Timing variability of sensorimotor integration during vocalization in individuals who stutter
Source: Sci Rep. 2018 Nov 5;8:16340. doi: 10.1038/s41598-018-34517-1 (PMC6218511; doi:10.1038/s41598-018-34517-1)
Supplement: Supplementary file 2 — Dataset 1 [file 41598_2018_34517_MOESM2_ESM.zip › compens-stutt-behav-scireports-supplementary-material/AS2016_control.txt]

-0.091414	1.3318	1.3649	0.31739	0.11815	0.59871	0.089817	0.6107	0.0043782	0.0042006	0.064471	0.49697	0.40334	0.040953	0.95586	0.075091	-0.065063	0.32316	0.30805	0.4478	0.82261	0.54226	0.12358	0.051895	0.28581	0.018453
-0.044038	1.301	1.3376	0.32082	0.10492	0.54605	0.12289	0.66473	-0.024962	0.044729	0.060541	0.44371	0.40748	0.040909	0.94366	0.027401	-0.055313	0.3113	0.28253	0.40257	0.77072	0.56795	0.14776	0.064149	0.23036	-0.0029911
-0.013991	1.2354	1.297	0.33726	0.098304	0.49043	0.12943	0.66607	-0.043096	0.071862	0.063186	0.397	0.3981	0.04549	0.92474	-0.005436	-0.028269	0.27412	0.29154	0.38997	0.73951	0.56978	0.13916	0.065406	0.15384	-0.019731
-0.0084074	1.1653	1.2684	0.30648	0.099474	0.44735	0.082102	0.66016	-0.044587	0.050569	0.081253	0.35973	0.37977	0.068625	0.88797	-0.020085	-0.02077	0.24622	0.3167	0.41651	0.69488	0.56699	0.1111	0.053719	0.094589	-0.030102
-0.041729	1.0864	1.2207	0.24436	0.1182	0.42289	-0.0019903	0.63436	-0.031315	0.030388	0.099426	0.3359	0.35536	0.093418	0.83468	-0.019031	-0.03963	0.22161	0.31569	0.41887	0.64503	0.55852	0.10307	0.071318	0.040066	-0.023296
-0.10536	1.017	1.1647	0.18268	0.13204	0.3981	-0.075029	0.58306	-0.021071	0.025657	0.14951	0.29822	0.33743	0.10062	0.78313	-0.0061779	-0.061484	0.20599	0.29719	0.38516	0.58434	0.52611	0.10038	0.11255	-0.011236	-0.011887
-0.13827	1.002	1.0699	0.12468	0.14683	0.36041	-0.094451	0.5593	-0.028906	0.04928	0.18556	0.25205	0.30215	0.10519	0.75806	-0.0092402	-0.071573	0.19129	0.28178	0.32274	0.53943	0.48159	0.098365	0.12049	-0.036417	-0.020449
-0.12425	0.96794	1.0036	0.064899	0.13724	0.32679	-0.071296	0.53298	-0.061678	0.092762	0.20248	0.22713	0.27304	0.094301	0.7269	-0.038039	-0.066928	0.16968	0.25506	0.25257	0.52736	0.42785	0.099062	0.094775	-0.044126	-0.031414
-0.1218	0.9425	0.971	0.036733	0.12628	0.32285	-0.04573	0.4799	-0.087368	0.1131	0.17687	0.20852	0.2456	0.070031	0.7056	-0.073585	-0.060713	0.17481	0.24085	0.19947	0.55628	0.39376	0.072154	0.069853	-0.046006	-0.03338
-0.12315	0.88663	0.96851	0.053805	0.12438	0.32829	-0.051691	0.45912	-0.068925	0.13695	0.10371	0.16845	0.22192	0.057297	0.69302	-0.10235	-0.069369	0.20711	0.2437	0.18313	0.56897	0.36299	0.059406	0.054127	-0.053284	-0.026686
-0.11499	0.77771	0.94278	0.086778	0.096488	0.30826	-0.11114	0.46742	-0.013261	0.16729	0.035428	0.11186	0.20779	0.038805	0.66323	-0.10173	-0.09059	0.21376	0.23795	0.1699	0.5378	0.33204	0.084867	0.019032	-0.068418	-0.020235
-0.084546	0.64026	0.87511	0.095933	0.057588	0.27331	-0.18559	0.45288	0.034896	0.16942	-0.012079	0.07519	0.19291	0.0043739	0.60587	-0.072596	-0.099142	0.17808	0.23986	0.13581	0.51926	0.31268	0.090773	-0.012604	-0.07606	-0.035716
-0.020254	0.54762	0.79784	0.093091	0.035283	0.2265	-0.22474	0.44376	0.05027	0.14568	-0.039189	0.056231	0.1874	-0.01709	0.55017	-0.045045	-0.080505	0.12396	0.22773	0.099646	0.47757	0.27143	0.082225	-0.0091656	-0.077028	-0.070856
0.041887	0.51208	0.77436	0.11293	0.020833	0.1413	-0.21572	0.42155	0.048622	0.12482	-0.033763	0.058035	0.1798	-0.026646	0.53077	-0.032539	-0.060682	0.083018	0.19616	0.078516	0.3918	0.20859	0.098078	0.00078984	-0.061034	-0.088981
0.061808	0.47506	0.74858	0.14072	0.010513	0.057652	-0.17633	0.39503	0.038572	0.10354	-0.0058436	0.058536	0.16633	-0.044681	0.51907	-0.011097	-0.0514	0.042046	0.187	0.078153	0.30939	0.16298	0.10486	-0.011955	-0.029926	-0.06581
0.028554	0.46652	0.64873	0.1296	0.013939	0.028919	-0.15396	0.35923	0.039491	0.079142	0.01756	0.048679	0.16558	-0.072478	0.50129	0.0075797	-0.048963	0.013858	0.18533	0.085201	0.24983	0.13401	0.087252	-0.020072	-0.0069834	-0.019848
-0.030184	0.48803	0.51077	0.063948	0.028305	0.048994	-0.13378	0.31029	0.047695	0.075841	0.027479	0.037593	0.17012	-0.093458	0.47623	-0.014772	-0.044446	0.01364	0.19152	0.091465	0.2293	0.11848	0.086097	-0.038912	0.004619	0.017537
-0.073688	0.49522	0.41149	-0.01018	0.038091	0.060332	-0.11019	0.27482	0.030002	0.088339	0.038171	0.023121	0.1849	-0.10333	0.43908	-0.037554	-0.030017	0.021775	0.20025	0.064564	0.22337	0.080647	0.12048	-0.093293	0.011335	0.048881
-0.067562	0.49162	0.35343	-0.05692	0.044293	0.040342	-0.10376	0.24318	0.005575	0.080775	0.045488	0.01647	0.2139	-0.10163	0.40714	-0.034707	-0.00060472	0.019732	0.17175	0.010016	0.18914	0.057221	0.16078	-0.14515	0.014867	0.072115
-0.021812	0.4492	0.31125	-0.090199	0.049355	0.025143	-0.097946	0.17134	-0.017872	0.038399	0.065943	0.019116	0.21405	-0.095649	0.39058	-0.029485	0.020154	0.024136	0.14334	-0.006581	0.14185	0.034136	0.18197	-0.1549	0.015971	0.083136
0.013942	0.40543	0.28556	-0.10941	0.038794	0.0053478	-0.099142	0.13541	-0.043491	0.0041453	0.080392	0.031952	0.17777	-0.087458	0.37631	-0.021194	0.01673	0.021362	0.094596	0.023711	0.098675	0.017529	0.17283	-0.14415	0.014898	0.111
0.026437	0.36488	0.25298	-0.09655	0.0019643	-0.031979	-0.11977	0.10578	-0.058147	0.020317	0.072904	0.035399	0.13953	-0.064822	0.35187	-0.015624	0.00080409	0.002507	0.042932	0.075499	0.041462	0.014486	0.12527	-0.15595	0.020829	0.13573
0.026321	0.31999	0.19717	-0.096618	-0.017547	-0.056183	-0.11214	0.064256	-0.061557	0.05753	0.047141	0.030672	0.13202	-0.028986	0.28407	-0.035685	-0.02412	0.0028065	0.021187	0.11365	-0.004265	0.033686	0.10044	-0.15827	0.01643	0.1415
0.023567	0.25419	0.12827	-0.10765	-0.017365	-0.049901	-0.073526	0.050607	-0.060355	0.064553	0.0038712	0.049505	0.14326	4.2462e-05	0.20685	-0.05982	-0.038099	0.018506	0.011715	0.085768	-0.050889	0.066704	0.082604	-0.16125	-0.0073562	0.15416
0.023042	0.17388	0.051913	-0.10874	-0.014599	-0.027897	-0.05124	0.0012124	-0.037851	0.04643	-0.03268	0.081146	0.14272	0.0080869	0.15562	-0.056994	-0.028817	0.029899	0.0024801	0.020952	-0.11241	0.086208	0.083871	-0.19596	-0.017778	0.16796
0.027071	0.10453	0.010567	-0.075484	-0.014929	-0.015579	-0.042698	-0.028508	0.0021872	0.01845	-0.017483	0.10254	0.11222	-0.0095791	0.12383	-0.048109	-0.013748	0.036167	-0.012878	-0.0072568	-0.11884	0.078387	0.099465	-0.19358	-0.017434	0.15992
0.036148	0.067345	0.029363	-0.029578	-0.026163	-0.0143	-0.032438	-0.025818	0.0051791	-0.0010272	0.027971	0.098053	0.062719	-0.033334	0.10588	-0.052594	0.0052606	0.022795	-0.02015	0.0090846	-0.073483	0.050055	0.11973	-0.15442	-0.028263	0.11641
0.041909	0.057241	0.019032	-0.0040164	-0.027208	-0.011082	-0.024023	-0.031363	-0.014395	-0.00051417	0.023756	0.080148	0.016203	-0.027674	0.073918	-0.051425	0.014974	-0.011574	-0.026449	0.011835	-0.034934	0.010204	0.098611	-0.079577	-0.024522	0.059162
0.038516	0.038043	0.0085648	0.0045405	-0.0106	-0.0058993	-0.013841	-0.017853	-0.018305	-0.00061588	-0.0088065	0.049252	-0.0098885	-0.014781	0.034622	-0.02767	0.011584	-0.025907	-0.01478	0.00022839	-0.01081	-0.018046	0.040223	-0.0098765	-0.002957	0.015954
0	0	0	0	0	0	0	0	0	0	0	0	0	0	0	0	0	0	0	0	0	0	0	0	0	0
-0.047	-0.026911	-0.027163	-0.0015288	0.010416	0.0087503	-0.00024447	-0.004289	0.027619	0.014996	0.02216	-0.05126	0.03425	0.014274	-0.0079146	0.007752	-0.013814	0.024642	0.0055938	-0.016076	0.00044143	0.032456	-0.017898	-0.03714	-0.018838	-0.0025801
-0.056612	-0.034153	-0.067566	0.025906	0.01565	0.034512	-0.033711	-0.012975	0.045031	0.030128	0.014022	-0.086138	0.061495	0.035288	-0.0098554	0.0026675	-0.01899	0.02198	0.011821	-0.048606	0.026463	0.028097	-0.024677	-0.086501	-0.037835	0.0046488
-0.050875	-0.055215	-0.097356	0.068372	0.013809	0.058112	-0.081347	-0.014194	0.054914	0.037944	0.0019403	-0.11433	0.066304	0.071152	0.00010512	-0.032842	-0.015825	0.00081407	0.02568	-0.058793	0.017771	0.0059184	-0.032684	-0.10685	-0.031573	0.012738
-0.041812	-0.081044	-0.10134	0.097943	0.024089	0.054121	-0.096057	-0.014389	0.036475	0.035157	0.017208	-0.12482	0.056718	0.083967	0.015388	-0.10755	-0.0048231	-0.011251	0.052792	-0.060752	0.0076318	-0.027786	-0.050479	-0.087101	0.00092517	-0.0020419
-0.014498	-0.065825	-0.090766	0.11853	0.059664	0.056205	-0.08039	-0.016342	-0.0015868	0.03943	0.022909	-0.10632	0.048482	0.07544	0.021895	-0.18946	0.023618	0.0045856	0.079233	-0.060558	0.0038493	-0.047539	-0.069981	-0.080578	0.027124	-0.018724
0.025512	-0.045935	-0.10914	0.13183	0.068008	0.082238	-0.068241	-0.024305	-0.014007	0.072418	-0.001597	-0.081542	0.033396	0.092469	0.02403	-0.25942	0.046921	0.043404	0.087097	-0.040937	-0.022237	-0.052219	-0.077531	-0.055108	0.01867	-0.017745
0.05545	-0.019689	-0.14738	0.13463	0.058607	0.10182	-0.07042	-0.041291	0.0013146	0.12069	-0.022665	-0.065541	0.026208	0.11588	0.022498	-0.31525	0.033273	0.093223	0.10302	0.0066111	-0.053875	-0.053629	-0.10123	-0.040581	-0.026899	-0.02272
0.056114	0.020118	-0.16383	0.14474	0.057768	0.10096	-0.077085	-0.049877	0.012683	0.14816	-0.035212	-0.066336	0.038005	0.11159	0.025348	-0.34763	0.017348	0.086066	0.106	0.056734	-0.062186	-0.033959	-0.10842	-0.043187	-0.072631	-0.014257
0.06282	0.065107	-0.20119	0.15941	0.054785	0.083561	-0.071663	-0.042948	0.00028616	0.13188	-0.031283	-0.08342	0.062416	0.10675	0.026685	-0.3563	0.032632	0.056835	0.078111	0.067917	-0.041753	-9.5576e-05	-0.10262	-0.033349	-0.065204	0.020735
0.098464	0.088154	-0.25263	0.19448	0.050258	0.055531	-0.057638	-0.056999	-0.0078491	0.10271	-0.0004765	-0.09171	0.074319	0.11844	0.031956	-0.34673	0.06059	0.052381	0.052244	0.031239	0.0041914	0.019054	-0.087973	-0.038091	-0.028705	0.030017
0.11843	0.053779	-0.24236	0.24468	0.054613	0.065963	-0.049764	-0.079898	-0.030501	0.082458	-0.026066	-0.092675	0.059346	0.13648	0.038732	-0.34171	0.069591	0.028979	0.057991	-0.013356	0.016861	0.034164	-0.074568	-0.041729	-0.015029	0.023749
0.10829	-0.0072523	-0.20823	0.28895	0.070502	0.11735	-0.047712	-0.071353	-0.074611	0.073932	-0.064064	-0.10055	0.036014	0.13848	0.036643	-0.34257	0.076267	0.0060227	0.084821	-0.031405	0.038924	0.042301	-0.074323	-0.02729	-0.00098174	0.021453
0.084034	-0.03572	-0.2215	0.32169	0.079745	0.15371	-0.057679	-0.079021	-0.097598	0.074544	-0.11481	-0.091967	0.037491	0.13213	-0.0024009	-0.32874	0.092919	0.0011653	0.11329	-0.026997	0.10524	0.03986	-0.075165	-0.037605	0.023849	0.0028815
0.05942	-0.037021	-0.24119	0.32567	0.084228	0.15422	-0.078454	-0.060723	-0.079264	0.073548	-0.15302	-0.080715	0.063103	0.12094	-0.046098	-0.31527	0.099355	-0.013427	0.12828	-0.022885	0.10537	0.021686	-0.076207	-0.061731	0.035885	-0.025071
0.067547	-0.049588	-0.24392	0.29744	0.11952	0.11904	-0.11594	-0.054136	-0.037803	0.087717	-0.14743	-0.074571	0.080988	0.10786	-0.03038	-0.316	0.094336	-0.024108	0.12911	-0.01595	0.053636	-0.0156	-0.082476	-0.066515	0.038544	-0.035399
0.095463	-0.080146	-0.24529	0.24673	0.12155	0.087787	-0.12607	-0.058296	-0.012786	0.12204	-0.13425	-0.075919	0.079809	0.10344	0.012844	-0.33441	0.094881	-0.021518	0.1594	-0.037011	0.034815	-0.023677	-0.078664	-0.069264	0.036686	-0.038979
0.074958	-0.11461	-0.25212	0.20036	0.082542	0.10772	-0.099139	-0.042136	-0.0094671	0.13988	-0.11422	-0.086661	0.074503	0.10539	0.022994	-0.35498	0.098097	-0.023218	0.21456	-0.076666	0.038505	-0.0014105	-0.083184	-0.078451	0.027492	-0.043444
0.010133	-0.13086	-0.24238	0.18541	0.060659	0.14712	-0.068761	-0.01815	-0.0042847	0.13113	-0.078128	-0.11688	0.087679	0.11172	0.038304	-0.35547	0.083328	-0.018596	0.21763	-0.092484	0.047264	0.019647	-0.084624	-0.1022	0.025168	-0.04669
-0.066748	-0.10935	-0.19448	0.19	0.041883	0.15981	-0.043143	-0.013402	0.011301	0.11394	-0.073618	-0.14589	0.10417	0.1107	0.056701	-0.36514	0.039928	-0.013464	0.16292	-0.06367	0.078286	0.0061878	-0.10705	-0.11935	0.02856	-0.035945
-0.11474	-0.092724	-0.14312	0.19724	0.031935	0.15303	-0.022026	-0.012698	0.031585	0.10994	-0.079589	-0.13858	0.092988	0.10771	0.05773	-0.39123	-0.016376	-0.0094227	0.11954	-0.032377	0.10382	0.012605	-0.13436	-0.12326	0.029833	-0.007271
-0.13024	-0.11069	-0.13155	0.20267	0.056323	0.13392	-0.012475	0.014164	0.036703	0.11755	-0.098609	-0.10248	0.071732	0.11414	0.067495	-0.42628	-0.053886	0.0001834	0.12244	-0.033186	0.12336	0.050187	-0.16345	-0.13157	0.025493	0.020365
-0.12672	-0.085233	-0.14428	0.19237	0.087048	0.10456	-0.011086	0.02676	0.013479	0.13495	-0.11917	-0.064179	0.06849	0.11093	0.069986	-0.45557	-0.070623	-0.015381	0.14187	-0.04256	0.12477	0.050061	-0.14813	-0.14526	0.010376	0.037706
-0.090312	-0.014425	-0.14598	0.16597	0.10367	0.08043	-0.0042449	-0.0097258	-0.035549	0.14756	-0.13636	-0.053331	0.083419	0.10591	0.050395	-0.45838	-0.056913	-0.038225	0.1497	-0.061923	0.1033	0.060246	-0.10037	-0.13048	0.0046084	0.038272
-0.041854	0.042556	-0.13919	0.17693	0.10089	0.0654	-0.0069241	-0.025036	-0.053939	0.14994	-0.13871	-0.055926	0.12654	0.11164	0.0374	-0.44172	-0.031446	-0.061612	0.1464	-0.078406	0.073197	0.070505	-0.086359	-0.10117	0.013015	0.022818
-0.0093071	0.078772	-0.1497	0.2219	0.072801	0.058944	-0.007948	0.0048339	-0.021133	0.14242	-0.12747	-0.067068	0.16032	0.10798	0.047884	-0.41006	-0.028298	-0.071633	0.1516	-0.094122	0.054921	0.018789	-0.082589	-0.089019	0.0024258	0.0089236
0.002215	0.086574	-0.15299	0.24752	0.05108	0.053761	-0.0042904	0.017638	0.0052641	0.14729	-0.095762	-0.079551	0.14231	0.11314	0.048264	-0.38199	-0.058027	-0.075384	0.16976	-0.11076	0.052756	-0.032321	-0.07425	-0.074551	-0.026247	0.010822
0.0059038	0.09228	-0.15076	0.22146	0.053784	0.061592	0.023299	0.013241	-0.0081769	0.174	-0.059944	-0.060484	0.092479	0.12983	0.051185	-0.37165	-0.089987	-0.077578	0.16959	-0.12144	0.060696	-0.042498	-0.087915	-0.044167	-0.0427	0.027835
-0.005057	0.082775	-0.1602	0.20899	0.078173	0.073994	0.036755	-0.01182	-0.049611	0.19811	-0.060428	-0.032131	0.055285	0.13847	0.064672	-0.34754	-0.087116	-0.06385	0.1453	-0.11356	0.090894	-0.0080961	-0.10366	-0.026064	-0.035645	0.041843
-0.015691	0.030522	-0.19499	0.23488	0.11688	0.059307	0.024043	0.017975	-0.079305	0.2101	-0.083654	-0.028837	0.052818	0.13521	0.071454	-0.33256	-0.057966	-0.065113	0.12624	-0.09316	0.10665	0.0086957	-0.10284	-0.023055	-0.025813	0.0415
-0.010976	-0.020213	-0.24001	0.24142	0.15385	0.044877	0.024808	0.074237	-0.080428	0.20953	-0.096371	-0.050457	0.057969	0.14868	0.063683	-0.3421	-0.039585	-0.086465	0.12623	-0.073633	0.087769	-0.0093466	-0.11619	-0.019126	-0.03318	0.029217
0.00035471	-0.03623	-0.26739	0.18357	0.17857	0.049018	0.032213	0.0866	-0.083059	0.18496	-0.082119	-0.079189	0.060064	0.1695	0.055866	-0.34087	-0.048161	-0.078615	0.13454	-0.043662	0.079655	-0.018941	-0.094667	-0.037121	-0.052086	0.011061
0.0095799	-0.047814	-0.26889	0.12758	0.17542	0.047586	0.020204	0.06756	-0.095084	0.141	-0.079191	-0.11785	0.057571	0.1654	0.050111	-0.32302	-0.065728	-0.071484	0.15037	-0.018042	0.077492	-0.021216	-0.089448	-0.038409	-0.086019	-0.010692
0.013626	-0.025333	-0.26796	0.11254	0.14748	0.048018	0.00168	0.054253	-0.11545	0.10147	-0.094	-0.16074	0.05819	0.14928	0.0487	-0.31744	-0.088649	-0.080668	0.16275	-0.037883	0.083321	-0.0049592	-0.10352	-0.036016	-0.12611	-0.024008
0.024264	0.00089287	-0.2714	0.11458	0.11006	0.052577	-0.0014523	0.046396	-0.13887	0.088558	-0.085228	-0.17817	0.080487	0.1439	0.047	-0.32277	-0.11101	-0.080273	0.14277	-0.055206	0.10489	0.033739	-0.10306	-0.0068571	-0.13694	-0.020852
0.026137	0.029016	-0.2537	0.1065	0.092215	0.034362	0.022147	0.022519	-0.12977	0.10131	-0.070995	-0.18445	0.10122	0.15842	0.043042	-0.336	-0.12137	-0.087012	0.1304	-0.072025	0.099913	0.048187	-0.1037	-0.0035375	-0.12221	-0.018443
0.0031184	0.059693	-0.23668	0.081077	0.087331	0.0071822	0.065549	0.000918	-0.10672	0.10676	-0.073917	-0.18897	0.10707	0.18339	0.040343	-0.35144	-0.10856	-0.086489	0.14604	-0.080345	0.090904	0.027581	-0.11049	-0.03315	-0.094513	-0.02046
-0.033794	0.096206	-0.25067	0.05853	0.087989	-0.0013511	0.085946	-0.017048	-0.093732	0.090881	-0.079074	-0.1577	0.094179	0.18834	0.036274	-0.37112	-0.095261	-0.060241	0.19072	-0.046152	0.094791	-0.0081372	-0.1248	-0.05185	-0.066297	-0.017018
-0.065305	0.11247	-0.28655	0.055722	0.08694	0.016504	0.090523	-0.0079193	-0.081169	0.074271	-0.083683	-0.10856	0.075571	0.18367	0.052533	-0.38652	-0.097771	-0.032607	0.20824	-0.024474	0.055346	-0.0063852	-0.11176	-0.064802	-0.058725	-0.0048427
-0.06766	0.08691	-0.30364	0.068269	0.076493	0.038807	0.079023	0.015998	-0.072153	0.057017	-0.10101	-0.10984	0.069344	0.18964	0.047071	-0.37923	-0.095867	-0.013807	0.17537	-0.034859	0.020341	-0.013933	-0.07957	-0.088224	-0.062555	0.0023502
-0.047207	0.057401	-0.29501	0.079815	0.072056	0.03567	0.064825	0.031209	-0.07492	0.031733	-0.10322	-0.14408	0.074532	0.184	0.013246	-0.36736	-0.079642	-0.01562	0.12962	-0.039263	0.0069223	-0.01679	-0.069391	-0.11394	-0.06365	0.00013384
-0.045856	0.062174	-0.29785	0.11033	0.050336	0.036	0.07428	0.051807	-0.091181	0.02523	-0.059031	-0.17771	0.071826	0.19032	-0.014104	-0.37207	-0.066726	-0.038264	0.11573	-0.078784	0.01547	-0.0058886	-0.10665	-0.13477	-0.049854	-0.0012582
-0.066815	0.069446	-0.31928	0.16223	0.014818	0.05861	0.066853	0.071457	-0.10517	0.049095	-0.00016949	-0.21068	0.062134	0.20585	-0.012134	-0.41322	-0.069607	-0.034873	0.13421	-0.086764	0.034359	-0.040853	-0.12843	-0.15468	-0.035565	0.011015
-0.04148	0.063901	-0.31071	0.18045	-0.005178	0.096913	0.044068	0.097488	-0.094885	0.075068	0.013043	-0.22934	0.078027	0.21874	0.00068882	-0.46577	-0.069396	-0.022876	0.10084	-0.057407	0.044343	-0.093479	-0.12976	-0.16862	-0.034774	0.021495
0.03976	0.069109	-0.28083	0.16671	-0.01911	0.13648	0.038763	0.10812	-0.066672	0.084664	-0.020583	-0.2192	0.11563	0.23301	0.016666	-0.47931	-0.063999	-0.022231	0.082443	-0.039525	0.063183	-0.11326	-0.13748	-0.15825	-0.033506	0.0084524
0.08656	0.071976	-0.28583	0.13793	-0.0010422	0.13512	0.03325	0.076598	-0.038233	0.081993	-0.051368	-0.19779	0.16112	0.23398	0.045761	-0.47071	-0.071079	-0.042305	0.088316	-0.059608	0.08645	-0.11162	-0.14307	-0.1159	-0.029018	-0.0070521
0.058692	0.076777	-0.30592	0.13354	0.022769	0.095215	0.00019289	0.064324	-0.047353	0.07843	-0.049672	-0.19168	0.1738	0.22678	0.079623	-0.46711	-0.096661	-0.045474	0.10892	-0.10874	0.10729	-0.10349	-0.15616	-0.093074	-0.030849	-0.011288
0.013944	0.08431	-0.30369	0.15166	0.023203	0.072466	-0.049945	0.08047	-0.082743	0.077314	-0.010927	-0.1998	0.15503	0.22272	0.080319	-0.47525	-0.13038	-0.036786	0.12357	-0.17311	0.10688	-0.10399	-0.17266	-0.093871	-0.0357	-0.014155
-0.0011563	0.084438	-0.30052	0.13592	-0.0018488	0.1006	-0.07028	0.093621	-0.09997	0.079893	0.035375	-0.20733	0.1234	0.22301	0.066664	-0.47808	-0.16538	-0.022846	0.13727	-0.2381	0.10062	-0.11494	-0.16729	-0.10081	-0.007655	-0.0096122
-0.014502	0.088596	-0.30769	0.092838	-0.03044	0.15571	-0.054742	0.11638	-0.089934	0.10344	0.047823	-0.21284	0.1011	0.22187	0.070619	-0.46093	-0.18302	-0.0054352	0.15521	-0.27447	0.091708	-0.11754	-0.17689	-0.1159	0.042856	-0.0057716
-0.059857	0.10162	-0.28014	0.072021	-0.045074	0.18015	-0.021465	0.091175	-0.083901	0.12213	0.02226	-0.20412	0.11795	0.21662	0.073944	-0.44931	-0.16004	-0.013277	0.17807	-0.28195	0.077716	-0.12135	-0.16634	-0.11639	0.06273	-0.0087973
-0.11731	0.10618	-0.2304	0.05894	-0.041039	0.15412	0.004345	0.068352	-0.096511	0.1216	-0.0081705	-0.1807	0.15374	0.22102	0.09844	-0.46017	-0.12296	-0.023823	0.20729	-0.28626	0.078014	-0.11273	-0.15533	-0.10345	0.055165	-0.0064878
-0.1648	0.10786	-0.20116	0.036639	-0.011348	0.1222	0.020471	0.079472	-0.10513	0.10824	0.040849	-0.1768	0.17455	0.23211	0.13504	-0.47573	-0.10302	-0.0054611	0.17444	-0.288	0.071344	-0.090143	-0.13902	-0.11327	0.036888	0.014657
-0.21381	0.13267	-0.20637	0.035496	0.023534	0.10344	0.030902	0.092507	-0.088232	0.085207	0.11699	-0.19083	0.18196	0.22875	0.16169	-0.49425	-0.1029	0.012175	0.14517	-0.26984	0.023213	-0.084089	-0.12663	-0.12573	0.0091179	0.053411
-0.24621	0.15959	-0.24242	0.056182	0.047363	0.094196	0.034506	0.11453	-0.059668	0.069089	0.14991	-0.20196	0.18662	0.21909	0.1666	-0.51673	-0.12797	0.036787	0.12775	-0.24592	-0.0072642	-0.088124	-0.12698	-0.12265	0.0048278	0.075412
-0.24837	0.19445	-0.2713	0.082654	0.071147	0.10904	0.036627	0.14924	-0.058656	0.074893	0.15219	-0.21497	0.17972	0.22832	0.15902	-0.53091	-0.15715	0.053165	0.11974	-0.25208	-0.0069392	-0.068436	-0.16049	-0.11702	0.014888	0.076006
-0.22367	0.19493	-0.27545	0.10507	0.069194	0.13762	0.035619	0.16784	-0.08113	0.11748	0.14434	-0.22904	0.15946	0.24956	0.15418	-0.52351	-0.17376	0.071927	0.11577	-0.28576	-0.007198	-0.036953	-0.19274	-0.11443	0.0043216	0.069754
-0.18818	0.16754	-0.28407	0.11943	0.048801	0.15554	0.0409	0.15678	-0.080445	0.16234	0.10461	-0.23614	0.15864	0.28066	0.14204	-0.49736	-0.17798	0.078879	0.12076	-0.32788	-0.019892	-0.032106	-0.17879	-0.10656	-0.0043663	0.062636
-0.17153	0.13735	-0.30577	0.13845	0.034298	0.17323	0.055164	0.14666	-0.06073	0.17699	0.067934	-0.23697	0.17786	0.3192	0.13282	-0.49682	-0.18315	0.065592	0.11901	-0.36013	-0.040027	-0.054531	-0.14339	-0.094371	-0.0015152	0.062589
-0.17186	0.14313	-0.31555	0.13259	0.04537	0.18615	0.052285	0.13195	-0.046314	0.17573	0.068056	-0.23037	0.19431	0.34958	0.15443	-0.52292	-0.18316	0.043414	0.10798	-0.37523	-0.038987	-0.076766	-0.11839	-0.090114	0.00018288	0.078236
-0.17904	0.16498	-0.31426	0.12129	0.063014	0.17587	0.025947	0.13697	-0.046462	0.1649	0.063471	-0.2209	0.19375	0.34943	0.18076	-0.53791	-0.18911	0.020664	0.12623	-0.4103	-0.022236	-0.081355	-0.11983	-0.091763	-0.010742	0.1154
-0.18736	0.15268	-0.31749	0.11254	0.083838	0.17461	0.00013879	0.17099	-0.054958	0.13689	0.046116	-0.20768	0.18564	0.34187	0.19303	-0.53735	-0.19675	-0.0010788	0.15813	-0.44376	-0.016907	-0.067965	-0.15876	-0.065307	-0.02468	0.15116
-0.1779	0.15201	-0.31652	0.11351	0.088431	0.20179	-0.0053291	0.16373	-0.058995	0.10486	0.039593	-0.16827	0.18068	0.33288	0.20786	-0.53169	-0.19242	-0.0030932	0.20537	-0.44119	0.0065165	-0.072208	-0.18208	-0.039799	-0.026728	0.16808
-0.2007	0.16082	-0.34091	0.13952	0.089947	0.23503	0.01456	0.10601	-0.065776	0.092951	0.015309	-0.14336	0.18461	0.33057	0.2155	-0.52003	-0.19589	0.011419	0.25384	-0.43675	-0.017977	-0.083277	-0.1802	-0.05908	0.0018113	0.17324
-0.24227	0.14272	-0.37571	0.17298	0.12401	0.25361	0.044683	0.039035	-0.078339	0.096338	-0.01605	-0.15322	0.18599	0.34074	0.21681	-0.50051	-0.20963	0.019909	0.26374	-0.42433	-0.016636	-0.083394	-0.15542	-0.076445	0.031097	0.17267
-0.21905	0.14582	-0.4186	0.1858	0.14673	0.24645	0.081409	-0.011718	-0.086585	0.11501	-0.0471	-0.17466	0.16958	0.34115	0.20498	-0.4873	-0.21069	0.023414	0.24821	-0.42448	0.017143	-0.05215	-0.13077	-0.075131	0.019743	0.1769
-0.16829	0.16036	-0.46973	0.20939	0.12385	0.22389	0.093613	-0.043113	-0.092193	0.1319	-0.064815	-0.19128	0.13669	0.31672	0.1881	-0.46901	-0.18428	0.020259	0.21118	-0.42063	0.037971	-0.013627	-0.11012	-0.083317	-0.0074894	0.17258
-0.13968	0.14765	-0.46149	0.24028	0.08825	0.21095	0.073136	-0.053868	-0.10023	0.13266	-0.079399	-0.19399	0.10801	0.25012	0.1741	-0.45264	-0.14433	0.034042	0.18411	-0.40929	0.0080306	0.0038264	-0.10472	-0.08735	-0.024973	0.15473
-0.12482	0.1141	-0.42263	0.23972	0.059376	0.21763	0.071264	-0.080607	-0.10486	0.12834	-0.10083	-0.17917	0.097348	0.16035	0.18	-0.45791	-0.13943	0.073094	0.18931	-0.39613	-0.017236	0.0016936	-0.10897	-0.067295	-0.041156	0.15523
-0.12667	0.10803	-0.42097	0.24093	0.056818	0.2265	0.10032	-0.096331	-0.094526	0.12649	-0.12318	-0.15384	0.097017	0.10118	0.19396	-0.47349	-0.17035	0.10657	0.19453	-0.36577	0.039325	-0.012267	-0.10455	-0.048319	-0.063006	0.17032
-0.12945	0.11557	-0.41928	0.256	0.086742	0.23009	0.12219	-0.10285	-0.087498	0.12147	-0.14316	-0.14735	0.098207	0.079938	0.19405	-0.48633	-0.20062	0.088322	0.19136	-0.32883	0.095019	-0.016342	-0.12437	-0.032989	-0.066506	0.18601
-0.12443	0.090872	-0.41105	0.25072	0.12572	0.2493	0.10685	-0.09472	-0.081441	0.10301	-0.14063	-0.17225	0.086288	0.081328	0.18083	-0.48464	-0.20005	0.093536	0.17874	-0.32794	0.07481	-0.023115	-0.13765	-0.026091	-0.040703	0.19193
-0.091687	0.056891	-0.41216	0.22861	0.1597	0.27271	0.069584	-0.093117	-0.078021	0.081903	-0.11189	-0.19572	0.071384	0.073913	0.17329	-0.48138	-0.17303	0.11409	0.16246	-0.33589	0.042278	0.0015053	-0.15531	-0.043151	-0.014908	0.18199
-0.03606	0.043531	-0.42396	0.21896	0.15886	0.27485	0.060985	-0.084666	-0.085478	0.063519	-0.11297	-0.22866	0.083282	0.074709	0.17277	-0.49317	-0.16265	0.12898	0.15945	-0.3436	0.048856	0.0023715	-0.17827	-0.052515	0.0020774	0.15254
0.0076218	0.041417	-0.45243	0.24299	0.12383	0.26533	0.080168	-0.054639	-0.096166	0.054838	-0.13731	-0.26931	0.083028	0.088696	0.17166	-0.52579	-0.18733	0.12994	0.19155	-0.38156	0.055339	-0.017118	-0.16665	-0.032675	0.022521	0.12752
0.029194	0.04661	-0.4715	0.28173	0.10209	0.25852	0.087746	-0.057972	-0.11171	0.059374	-0.15636	-0.27475	0.079867	0.093202	0.17113	-0.57302	-0.20276	0.11937	0.23333	-0.4279	0.051409	-0.026944	-0.14651	-0.0073919	0.032322	0.12917
0.033424	0.03957	-0.47594	0.3156	0.098086	0.26471	0.085304	-0.094175	-0.12142	0.049219	-0.17142	-0.26241	0.089324	0.096096	0.17126	-0.59626	-0.19279	0.12041	0.25224	-0.44279	0.050132	-0.049203	-0.13364	-0.022466	0.021531	0.14194
0.049166	0.013427	-0.45669	0.32235	0.081721	0.27045	0.096474	-0.113	-0.12295	0.025372	-0.17977	-0.25901	0.093964	0.11311	0.14399	-0.61333	-0.19366	0.12789	0.25843	-0.42683	0.04247	-0.069382	-0.10649	-0.066334	0.019972	0.13106
0.074339	-0.032686	-0.41263	0.31121	0.070323	0.25333	0.10881	-0.11803	-0.13611	0.021033	-0.19548	-0.2545	0.10307	0.12902	0.14351	-0.60753	-0.18884	0.13689	0.26731	-0.41006	0.035671	-0.060941	-0.069464	-0.087049	0.030066	0.1269
0.068873	-0.062437	-0.38242	0.2934	0.082192	0.25175	0.10179	-0.12098	-0.14207	0.041133	-0.23908	-0.23145	0.12907	0.11559	0.17801	-0.58125	-0.17932	0.12207	0.27713	-0.4151	0.037493	-0.032117	-0.062625	-0.098205	0.038045	0.13401
0.070288	-0.063216	-0.39262	0.26845	0.10024	0.27951	0.11177	-0.12758	-0.1344	0.065264	-0.25959	-0.19611	0.1544	0.076666	0.18466	-0.56211	-0.17903	0.10292	0.28385	-0.42159	0.047666	-0.021354	-0.08623	-0.08165	0.061372	0.14111
