# Supplementary material for: Timing variability of sensorimotor integration during vocalization in individuals who stutter
Source: Sci Rep. 2018 Nov 5;8:16340. doi: 10.1038/s41598-018-34517-1 (PMC6218511; doi:10.1038/s41598-018-34517-1)
Supplement: Supplementary file 2 — Dataset 1 [file 41598_2018_34517_MOESM2_ESM.zip › compens-stutt-behav-scireports-supplementary-material/AS2016_down.txt]

0.4957	0.73006	0.56406	0.22223	0.61331	-0.288	0.37036	0.026743	-0.17677	NaN	0.47549	0.017875	-0.16838	-0.039738	-0.050777	-0.045468	0.092534	0.48174	0.09179	0.31459	0.32894	0.1154	-0.1872	-0.20677
0.3807	0.64876	0.6066	0.24855	0.66944	-0.27262	0.31887	0.011024	-0.12767	0.029919	0.43716	0.029602	-0.13664	-0.058055	-0.025713	-0.073881	0.078178	0.4736	0.062754	0.30964	0.33955	0.13288	-0.18546	-0.17148
0.25128	0.63464	0.62196	0.29757	0.72417	-0.25514	0.2704	0.045981	-0.072115	0.078111	0.40218	0.041704	-0.13006	-0.055329	-0.030245	-0.11622	0.068636	0.46874	0.048033	0.2879	0.3061	0.12615	-0.16384	-0.17162
0.16489	0.66705	0.58052	0.30808	0.72827	-0.25304	0.25766	0.1052	-0.040514	0.10512	0.35673	0.036352	-0.12192	-0.037254	-0.062411	-0.15319	0.068234	0.44731	0.079725	0.2497	0.26232	0.10574	-0.14705	-0.15738
0.14154	0.673	0.51262	0.26336	0.67935	-0.27506	0.27149	0.14833	-0.061312	0.10605	0.29883	0.037116	-0.13417	-0.047787	-0.077456	-0.17248	0.041104	0.41031	0.10543	0.209	0.22221	0.092533	-0.15317	-0.10387
0.1359	0.65519	0.47367	0.24366	0.61998	-0.29203	0.28544	0.16713	-0.10659	0.10249	0.23994	0.047015	-0.15384	-0.088872	-0.082379	-0.16436	0.00054293	0.3854	0.091645	0.18331	0.18906	0.074093	-0.16052	-0.048338
0.098952	0.61776	0.49699	0.24582	0.61318	-0.27766	0.29025	0.18043	-0.12837	0.088701	0.18582	0.049228	-0.13353	-0.1031	-0.08124	-0.10107	-0.0094912	0.38751	0.0775	0.16863	0.17219	0.052668	-0.15804	0.006506
0.025232	0.57362	0.50994	0.23751	0.62224	-0.26582	0.27841	0.18281	-0.12163	0.078653	0.15095	0.06736	-0.10397	-0.089511	-0.077197	-0.036964	-0.0019951	0.39019	0.080531	0.15209	0.17415	0.030491	-0.13671	0.047291
-0.054009	0.50262	0.48004	0.25495	0.65305	-0.2524	0.27303	0.17184	-0.1187	0.10393	0.14704	0.11101	-0.10323	-0.087739	-0.096028	-0.0027593	0.0073786	0.36219	0.09494	0.13444	0.18725	0.019963	-0.1	0.036171
-0.097421	0.38653	0.45931	0.26389	0.62121	-0.20903	0.27818	0.13716	-0.10988	0.14177	0.15727	0.13407	-0.089636	-0.097892	-0.074285	0.047389	0.030623	0.31865	0.1191	0.11372	0.19987	0.0056021	-0.10791	0.033934
-0.11859	0.32535	0.40668	0.25889	0.56328	-0.16929	0.28971	0.084326	-0.09115	0.15395	0.15495	0.11429	-0.073098	-0.11918	-0.049567	0.055857	0.055225	0.28337	0.13263	0.10325	0.1955	-0.015604	-0.14087	0.040559
-0.1192	0.292	0.33635	0.23312	0.52012	-0.17008	0.27978	0.057467	-0.10407	0.16586	0.13598	0.070908	-0.064334	-0.1397	-0.056983	0.040274	0.069983	0.25185	0.14149	0.11746	0.16675	-0.044238	-0.15927	0.097971
-0.078804	0.28551	0.30115	0.20538	0.48591	-0.18336	0.26843	0.069594	-0.13769	0.19332	0.1046	0.029003	-0.049862	-0.14497	-0.066525	0.054857	0.063728	0.21341	0.12627	0.12882	0.12468	-0.067759	-0.1707	0.13777
-0.010526	0.28181	0.29731	0.17345	0.47998	-0.18372	0.24874	0.087367	-0.15297	0.19532	0.073997	-0.0011885	-0.051964	-0.114	-0.076153	0.097742	0.039922	0.18155	0.092441	0.12167	0.081992	-0.067114	-0.1461	0.14424
0.045262	0.26502	0.3014	0.14197	0.47836	-0.16841	0.21149	0.090557	-0.14315	0.17519	0.055972	0.010849	-0.055766	-0.099021	-0.070682	0.12144	0.012861	0.17765	0.066868	0.092557	0.052414	-0.04945	-0.07445	0.1303
0.061511	0.25502	0.30224	0.15435	0.43358	-0.14853	0.16885	0.099578	-0.098661	0.1757	0.0362	0.04355	-0.035961	-0.084552	-0.064508	0.11217	-0.0079947	0.17676	0.052199	0.04138	0.04948	-0.033817	-0.0051657	0.086983
0.068458	0.24066	0.26576	0.20068	0.36856	-0.13715	0.13517	0.13301	-0.053654	0.1813	-0.0028605	0.054031	-0.013817	-0.054898	-0.076978	0.093603	-0.018959	0.18158	0.037863	-0.0027956	0.061544	-0.034935	0.020979	0.046523
0.08011	0.21372	0.19829	0.20453	0.32453	-0.10718	0.096661	0.15667	-0.049207	0.16505	-0.048145	0.042718	8.8531e-05	-0.015687	-0.079896	0.086714	-0.022878	0.15427	0.019849	-0.0094661	0.054243	-0.027642	0.009939	0.054158
0.039791	0.17047	0.12685	0.15701	0.29114	-0.069997	0.051929	0.14373	-0.067801	0.14195	-0.055737	0.043582	-0.0013076	0.022865	-0.064625	0.081582	-0.025916	0.11882	0.011807	0.02565	0.040173	-0.011805	-0.02091	0.099858
-0.0080682	0.11878	0.041578	0.10362	0.24319	-0.057409	0.037701	0.12786	-0.094428	0.12282	-0.010876	0.05512	-0.0013952	0.025367	-0.046039	0.058979	-0.027006	0.10749	0.029796	0.057862	0.047176	-0.045205	-0.046914	0.14296
-0.023979	0.087843	-0.0054934	0.071708	0.197	-0.053496	0.052323	0.12391	-0.11153	0.11503	0.040708	0.054556	-0.030563	0.01255	-0.02245	0.042604	-0.028033	0.094981	0.048948	0.055836	0.037807	-0.082789	-0.039089	0.17108
-0.043515	0.077343	0.00047736	0.072489	0.15133	-0.042563	0.072921	0.15448	-0.1061	0.10807	0.070098	0.038666	-0.050135	0.014079	-0.0038486	0.057284	-0.04003	0.093994	0.03393	0.034724	0.016746	-0.1071	-0.011622	0.22255
-0.088105	0.06587	0.039088	0.080468	0.10787	-0.026838	0.094256	0.18141	-0.089193	0.06444	0.070917	0.025839	-0.04797	0.009654	-0.016004	0.081456	-0.056172	0.093048	0.0089899	0.011679	0.016369	-0.13994	0.013584	0.25487
-0.11573	0.045633	0.075158	0.10291	0.082627	0.0081175	0.092121	0.17706	-0.059353	0.00071094	0.066904	0.029481	-0.026118	0.026754	-0.059967	0.086361	-0.072783	0.076231	5.5195e-05	0.0034911	0.027752	-0.13293	0.026122	0.21791
-0.085602	0.021745	0.064157	0.11105	0.058221	0.044904	0.051157	0.11839	-0.016472	-0.026894	0.084081	0.039067	-0.015408	0.043864	-0.072132	0.066612	-0.091359	0.076284	0.0089623	0.015059	0.020828	-0.091567	0.0084009	0.15977
-0.045924	-0.0090264	0.030438	0.097455	0.043771	0.048909	0.0034799	0.048772	0.016282	-0.014538	0.093843	0.077771	-0.011976	0.064926	-0.050145	0.040608	-0.098986	0.086712	0.012143	0.033944	-0.0014334	-0.031671	-0.015191	0.12158
-0.038262	-0.030189	0.015642	0.089796	0.03916	0.030569	-0.0063244	0.017517	0.0011456	0.0023337	0.067973	0.091462	-0.0022869	0.064428	-0.013157	0.021332	-0.077787	0.064861	0.020677	0.049823	-0.0067235	-0.020595	-0.012666	0.092291
-0.025874	-0.012097	0.012444	0.05897	0.027974	0.013432	-0.0014241	0.027459	-0.035048	0.019691	0.025515	0.075246	-0.0072404	0.041808	0.016923	0.0038471	-0.031084	0.032147	0.036643	0.044993	0.0076735	-0.040993	-0.012193	0.067536
0.0030907	0.0077149	0.0046281	0.011402	0.0055479	0.0016906	0.0026188	0.01957	-0.028398	0.028589	-0.00023786	0.013705	-0.014565	0.002465	0.017537	-0.020808	0.0037134	0.0078303	0.022614	0.016989	0.0099694	-0.034593	-0.022911	0.037391
0	0	0	0	0	0	0	0	0	0	0	0	0	0	0	0	0	0	0	0	0	0	0	0
-0.023615	0.0060117	-0.0032137	0.033343	-0.0027981	0.012099	-0.017656	0.0097241	0.002627	-0.035175	0.0086058	0.022655	0.015011	0.0256	-0.026686	0.022591	-0.027902	-0.0043419	0.00045547	0.014847	-0.0020544	0.045148	0.045158	-0.0063079
-0.074859	0.0080576	-0.016755	0.086177	0.018491	0.024137	-0.045764	0.019785	0.00011896	-0.045153	0.0021385	0.039707	0.024713	0.037762	-0.035446	0.035483	-0.05745	-0.0063712	0.018375	0.053318	0.0013182	0.061199	0.054392	0.0055983
-0.12149	-0.017181	-0.021809	0.11725	0.04613	0.022814	-0.068853	0.023854	0.0003424	-0.039767	-0.0082972	0.073662	0.037103	0.01262	0.010586	0.060672	-0.069297	0.033262	0.049247	0.091004	0.0025883	0.043136	0.024572	0.0090125
-0.13748	-0.027528	-0.0023796	0.086458	0.032531	0.014891	-0.089215	0.021558	-0.014067	-0.017787	-0.0068183	0.11015	0.032394	-0.0084122	0.044771	0.062229	-0.046736	0.046471	0.048337	0.10466	0.0017387	0.021104	-0.009612	0.015244
-0.14122	-0.028703	0.018389	0.028428	-0.035331	0.020429	-0.10364	0.0091906	-0.041613	-0.0018577	-0.014491	0.12429	0.023685	0.0035653	0.040768	0.055654	-0.017672	-0.0064827	0.025386	0.091041	-0.0094003	-0.013201	-0.024484	0.0045201
-0.11428	-0.042778	0.037521	0.010871	-0.10034	0.039311	-0.1058	0.0079872	-0.077264	-0.0043312	-0.012774	0.14388	0.027766	0.015978	0.03427	0.04755	-0.019924	-0.02659	0.012063	0.058516	-0.018332	-0.033182	-0.032064	0.034608
-0.029985	-0.046799	0.051019	0.029847	-0.1103	0.027468	-0.11222	0.0098811	-0.10546	-0.021199	0.013625	0.17581	0.046624	0.059506	0.046557	0.025608	-0.033922	0.0064712	0.023625	0.036384	-0.015275	-0.047018	-0.031573	0.076624
0.052491	-0.038034	0.036924	0.048547	-0.1022	-0.012482	-0.11262	-0.0015116	-0.11718	-0.062685	0.02729	0.18388	0.092898	0.076498	0.045087	0.021848	-0.036361	0.065839	0.058583	0.04723	-0.013315	-0.046526	-0.034661	0.099543
0.093506	-0.048044	0.0025165	0.055175	-0.093851	-0.056444	-0.10733	-2.7774e-05	-0.12441	-0.11173	0.029868	0.1769	0.11014	0.052934	0.06807	0.013923	-0.034098	0.12313	0.081836	0.066286	-0.014191	-0.013841	-0.025323	0.09705
0.10486	-0.062989	-0.040206	0.053581	-0.07026	-0.09823	-0.11999	0.000762	-0.12932	-0.13934	0.037617	0.14398	0.06707	0.021803	0.11459	-0.0070569	-0.032576	0.16362	0.09184	0.050691	-0.018604	0.034807	-0.017075	0.071624
0.083713	-0.080904	-0.069657	0.066503	-0.059046	-0.13608	-0.13594	0.010787	-0.12043	-0.14069	0.023638	0.091159	0.04377	0.03914	0.12112	-0.0024972	-0.025921	0.18415	0.10571	-5.5276e-05	-0.011724	0.058877	-0.030085	0.041167
0.063068	-0.11246	-0.052317	0.093786	-0.062887	-0.15527	-0.1315	0.016341	-0.10666	-0.14379	-0.010282	0.0902	0.050868	0.082398	0.090658	-0.0027351	-0.016431	0.18286	0.095996	-0.04681	0.0039442	0.039134	-0.040317	-0.0058462
0.045783	-0.13541	-0.00087876	0.14654	-0.069038	-0.14741	-0.10223	0.0011115	-0.10307	-0.1754	-0.02231	0.1114	0.057017	0.11061	0.056376	-0.00019176	-0.026495	0.17852	0.078601	-0.060324	0.0013902	0.0068277	-0.03012	-0.046632
0.023854	-0.15161	0.042339	0.16488	-0.075558	-0.14011	-0.081711	-0.014444	-0.10168	-0.24602	-0.011623	0.13043	0.060532	0.11055	0.030117	0.023927	-0.04462	0.15794	0.11348	-0.055224	0.0057642	-0.013429	-0.024578	-0.057612
0.023722	-0.13779	0.064194	0.16155	-0.056881	-0.15658	-0.087018	-0.014732	-0.10131	-0.30651	-0.0064274	0.16471	0.065928	0.11637	0.032786	0.043711	-0.055654	0.10136	0.14631	-0.058576	0.0054142	-0.025913	-0.041702	-0.060155
0.028506	-0.091225	0.063597	0.18343	-0.030883	-0.18646	-0.097384	0.0014169	-0.090244	-0.31103	-0.0048159	0.19772	0.10071	0.13256	0.069361	0.07276	-0.057403	0.065983	0.14026	-0.056419	-0.020446	-0.0084243	-0.051321	-0.051074
0.0093138	-0.08417	0.05	0.22137	0.0060526	-0.19395	-0.10047	0.024674	-0.055431	-0.27721	0.023987	0.20468	0.14455	0.13881	0.10017	0.097959	-0.035757	0.068258	0.13581	-0.03093	-0.04132	0.036836	-0.036505	-0.037034
-0.0052925	-0.1046	0.050511	0.25595	0.01937	-0.15022	-0.086087	0.070797	-0.01175	-0.21617	0.071402	0.20734	0.14867	0.14642	0.11541	0.12801	-0.0015183	0.07151	0.13259	-0.014994	-0.028287	0.052091	-0.023367	-0.041131
0.0069999	-0.082922	0.063461	0.27778	-0.015369	-0.084755	-0.054363	0.14513	0.0092078	-0.16379	0.12353	0.22925	0.13444	0.16009	0.11919	0.14115	0.026695	0.046256	0.10859	-0.034235	-0.0033261	0.067269	-0.0097763	-0.040236
0.055997	-0.034997	0.090864	0.28072	-0.071303	-0.045706	-0.024021	0.17712	-0.0028952	-0.14813	0.1675	0.24973	0.10577	0.17584	0.12785	0.12639	0.040903	0.015018	0.076889	-0.047692	0.01638	0.079401	-0.0013148	-0.021539
0.077252	0.0044789	0.16844	0.26001	-0.10979	-0.034606	0.014287	0.18868	-0.019879	-0.1582	0.19396	0.249	0.085016	0.19238	0.15676	0.12347	0.046676	0.00068172	0.049609	-0.024426	0.05047	0.096441	-0.002002	-0.013673
0.07875	0.039614	0.24628	0.25377	-0.12026	-0.018983	0.036442	0.20562	-0.012998	-0.15956	0.22364	0.23962	0.086433	0.21255	0.2019	0.11962	0.051111	-0.017924	0.035105	0.013668	0.092854	0.12273	0.00503	-0.030235
0.097828	0.08503	0.26498	0.27818	-0.13851	-0.00078558	0.011674	0.21138	0.020515	-0.12956	0.25078	0.23815	0.11823	0.23049	0.23793	0.125	0.057825	-0.042759	0.054205	0.051408	0.10982	0.17032	0.02289	-0.041401
0.11044	0.15472	0.25304	0.30327	-0.12274	0.014689	0.0032014	0.22323	0.058005	-0.08573	0.2503	0.24589	0.1412	0.22521	0.25241	0.16534	0.078367	-0.053331	0.091185	0.087168	0.11092	0.17698	0.054952	-0.043312
0.10457	0.1765	0.25234	0.33771	-0.068529	0.037993	0.049108	0.21269	0.071332	-0.061133	0.21654	0.25468	0.13889	0.20502	0.25121	0.20129	0.10551	-0.047429	0.099283	0.11215	0.12914	0.12997	0.099568	-0.044023
0.099787	0.16425	0.27071	0.40959	-0.033158	0.058157	0.11437	0.21305	0.060129	-0.054706	0.16735	0.27484	0.13934	0.20111	0.24728	0.2216	0.12057	-0.022186	0.081582	0.11871	0.1703	0.095009	0.13403	-0.050056
0.091349	0.17873	0.28509	0.47453	0.017501	0.062852	0.14725	0.21526	0.06916	-0.05213	0.12102	0.29867	0.12598	0.21962	0.26571	0.22426	0.12384	0.0022612	0.074015	0.090567	0.21886	0.10088	0.14603	-0.072604
0.065103	0.19744	0.28354	0.44339	0.033331	0.043333	0.13436	0.19206	0.10829	-0.050925	0.095006	0.32228	0.10085	0.23323	0.28483	0.20695	0.12394	0.015716	0.076988	0.037413	0.25311	0.13961	0.12966	-0.10812
0.037812	0.20618	0.2658	0.39293	0.010089	0.016056	0.10014	0.17024	0.12764	-0.039161	0.096021	0.35806	0.10131	0.23478	0.26672	0.14551	0.13803	0.024926	0.072534	0.021491	0.27669	0.19514	0.12381	-0.12878
0.030662	0.2205	0.21249	0.36796	0.060831	0.011051	0.098272	0.15892	0.11418	-0.038736	0.095087	0.35279	0.12991	0.24088	0.24881	0.12087	0.16828	0.013961	0.072015	0.061389	0.28623	0.2327	0.10813	-0.11497
0.02274	0.23274	0.16542	0.36039	0.14554	0.033259	0.13855	0.14623	0.088327	-0.063586	0.065434	0.35703	0.14013	0.25385	0.2133	0.14291	0.187	-0.0038139	0.094496	0.1053	0.27395	0.22781	0.10484	-0.074806
0.01876	0.2452	0.17479	0.37479	0.19301	0.074838	0.17042	0.14486	0.056938	-0.067463	0.044609	0.38246	0.128	0.2553	0.17687	0.17788	0.19038	-0.024245	0.11495	0.12643	0.27404	0.21557	0.12473	-0.074197
0.05312	0.27511	0.22991	0.40814	0.21941	0.12543	0.16923	0.1625	0.031323	-0.04602	0.059975	0.39019	0.137	0.24996	0.14025	0.18068	0.19581	-0.050148	0.11176	0.13934	0.288	0.21378	0.14867	-0.1101
0.097346	0.3022	0.29055	0.43935	0.26207	0.16673	0.14952	0.17872	0.03992	-0.025826	0.087239	0.38953	0.16618	0.2559	0.097375	0.17307	0.20291	-0.045644	0.10947	0.14497	0.27347	0.22924	0.1524	-0.13483
0.12707	0.29525	0.33265	0.44849	0.34146	0.17058	0.13262	0.1778	0.071402	-0.013755	0.11678	0.36514	0.17376	0.25734	0.081326	0.18711	0.20195	-0.012389	0.11552	0.12005	0.23825	0.25711	0.12872	-0.13017
0.15173	0.27651	0.33655	0.47012	0.37125	0.13412	0.1383	0.14398	0.078725	-0.017188	0.14199	0.33261	0.14852	0.2478	0.093517	0.22348	0.19702	0.019322	0.13664	0.083903	0.21637	0.27447	0.1062	-0.098012
0.16545	0.27886	0.31297	0.50679	0.31866	0.10358	0.15768	0.10818	0.065231	-0.024649	0.14837	0.32825	0.12044	0.24192	0.11383	0.23343	0.21084	0.031481	0.15478	0.074966	0.2302	0.28396	0.11275	-0.079089
0.19152	0.27978	0.3112	0.51809	0.24794	0.094935	0.16563	0.11027	0.055073	-0.00011975	0.13697	0.33978	0.11679	0.25885	0.1284	0.19232	0.24347	0.044445	0.16338	0.082943	0.26638	0.29893	0.1431	-0.09297
0.22756	0.25944	0.32847	0.5348	0.23276	0.10838	0.16876	0.1293	0.04382	0.034069	0.12223	0.36186	0.13206	0.27204	0.1331	0.17521	0.26118	0.063534	0.18285	0.095319	0.28555	0.32068	0.16858	-0.084429
0.26075	0.24819	0.33167	0.57227	0.22391	0.13153	0.17131	0.14769	0.03621	0.039337	0.12547	0.36794	0.12252	0.25019	0.13802	0.21248	0.25247	0.063946	0.16355	0.098354	0.26638	0.33774	0.19785	-0.048684
0.2877	0.2618	0.32189	0.6089	0.20769	0.1283	0.1655	0.1623	0.037852	0.041417	0.1414	0.34397	0.11101	0.22967	0.15408	0.24157	0.24162	0.041025	0.127	0.080293	0.21377	0.35313	0.23476	-0.034177
0.32669	0.2979	0.31101	0.64196	0.20339	0.11405	0.16378	0.17913	0.038679	0.040281	0.15575	0.32382	0.10874	0.24127	0.17772	0.23555	0.24726	0.010598	0.11579	0.068164	0.1649	0.36326	0.25566	-0.012264
0.32964	0.33143	0.32288	0.67989	0.19767	0.1062	0.1572	0.17919	0.020938	0.035152	0.17706	0.34596	0.10008	0.27442	0.1901	0.23682	0.24547	0.0058298	0.13236	0.073426	0.13892	0.35517	0.25276	0.010528
0.31716	0.33805	0.34634	0.68575	0.19518	0.097988	0.14638	0.16237	-0.020929	0.05378	0.19663	0.36692	0.077265	0.27969	0.17322	0.23127	0.21852	0.016953	0.15415	0.072764	0.13581	0.34357	0.23163	0.0085436
0.342	0.31492	0.36196	0.6701	0.20022	0.097306	0.1296	0.14139	-0.05403	0.08721	0.19931	0.35524	0.052264	0.27225	0.12763	0.23406	0.19406	-0.0076203	0.16546	0.048456	0.16535	0.33164	0.21453	-0.022652
0.41924	0.28978	0.38181	0.63446	0.21891	0.09605	0.11322	0.12869	-0.061135	0.10968	0.19473	0.35756	0.038623	0.28526	0.096753	0.26312	0.19861	-0.02985	0.16262	0.0062117	0.19783	0.32849	0.20165	-0.050006
0.49155	0.29009	0.42228	0.62011	0.25982	0.10611	0.10254	0.1407	-0.041665	0.091129	0.2003	0.3604	0.034092	0.30753	0.099742	0.2851	0.22923	-0.028196	0.15303	-0.025934	0.2136	0.36681	0.19398	-0.062919
0.50451	0.31019	0.477	0.62764	0.31069	0.1402	0.079758	0.16873	-0.011541	0.048019	0.21657	0.36438	0.050728	0.32982	0.11305	0.27748	0.25125	-0.026443	0.15106	-0.042048	0.19631	0.40732	0.17035	-0.042623
0.5052	0.33663	0.51236	0.66194	0.35007	0.16979	0.056356	0.18538	0.0013289	0.034874	0.22807	0.38088	0.077278	0.34117	0.1073	0.26276	0.24235	-0.037452	0.15003	-0.059575	0.18624	0.42676	0.14054	-0.038433
0.49958	0.36943	0.51004	0.7094	0.36681	0.17112	0.055584	0.18367	-0.0024486	0.040526	0.23261	0.39377	0.092846	0.33072	0.10308	0.26862	0.2186	-0.041419	0.13456	-0.072241	0.21194	0.43443	0.11737	-0.065445
0.46871	0.38862	0.49109	0.7298	0.37896	0.14892	0.073142	0.18275	-0.019931	0.056058	0.23458	0.39489	0.10216	0.32445	0.10769	0.25576	0.19607	-0.030687	0.11802	-0.053239	0.23985	0.40926	0.086887	-0.066028
0.43311	0.38155	0.49527	0.72584	0.39951	0.13461	0.096214	0.18783	-0.034507	0.07302	0.22377	0.38229	0.10407	0.32957	0.10386	0.22537	0.18554	-0.036218	0.11705	-0.026416	0.24601	0.38344	0.087389	-0.059171
0.40195	0.38294	0.52556	0.75129	0.39563	0.14998	0.10951	0.1955	-0.032777	0.054161	0.19284	0.37186	0.1124	0.33241	0.10202	0.24535	0.19235	-0.053968	0.11239	-0.019717	0.23396	0.39016	0.092933	-0.072522
0.36216	0.40404	0.52932	0.76224	0.36723	0.189	0.11782	0.19594	-0.030741	0.035724	0.1727	0.3694	0.11768	0.3197	0.12051	0.28094	0.21593	-0.05234	0.10981	-0.010064	0.20551	0.39391	0.064167	-0.077828
0.31761	0.42662	0.50649	0.74556	0.34015	0.20991	0.12698	0.18041	-0.020238	0.03347	0.17702	0.36313	0.10891	0.27314	0.12251	0.28777	0.24407	-0.052409	0.12831	-0.0071557	0.17082	0.40507	0.034195	-0.0797
0.29127	0.44689	0.48861	0.74153	0.32484	0.19221	0.12897	0.18442	0.0015554	0.028305	0.18692	0.36779	0.09376	0.20752	0.080149	0.27809	0.23139	-0.064529	0.15619	-0.033129	0.15087	0.43062	0.032812	-0.085724
0.25732	0.44993	0.48223	0.75638	0.34834	0.1535	0.11913	0.20553	0.017465	0.026124	0.19422	0.37726	0.077406	0.18482	0.054697	0.24716	0.19315	-0.068602	0.16064	-0.061369	0.15097	0.45363	0.049534	-0.064393
0.21418	0.43903	0.49348	0.76098	0.3652	0.12839	0.10724	0.23488	0.032388	0.020632	0.18756	0.371	0.071599	0.20706	0.050371	0.21028	0.17203	-0.055259	0.14285	-0.070494	0.1699	0.45179	0.052059	-0.05618
0.20627	0.43525	0.51042	0.75331	0.35799	0.14884	0.10554	0.24246	0.043344	0.011511	0.17137	0.35748	0.072368	0.21644	0.040614	0.19106	0.13841	-0.049218	0.13464	-0.073617	0.21314	0.4433	0.034454	-0.07685
0.19976	0.43758	0.51035	0.76399	0.35917	0.19335	0.12137	0.24148	0.042848	0.0081312	0.17608	0.37826	0.062188	0.21684	0.028663	0.1966	0.10508	-0.058721	0.14052	-0.07775	0.25428	0.45639	0.01219	-0.094919
0.17237	0.45991	0.49416	0.79237	0.36255	0.2091	0.13057	0.23768	0.037445	0.0143	0.20419	0.40546	0.04632	0.21582	0.012783	0.22304	0.087961	-0.064807	0.16674	-0.073003	0.25622	0.47675	-0.0060232	-0.10841
0.1665	0.4721	0.48724	0.81001	0.36878	0.19951	0.12493	0.2273	0.045425	0.021109	0.22429	0.44148	0.032881	0.22896	-0.011054	0.24236	0.050062	-0.056398	0.20573	-0.055975	0.24608	0.48011	-0.012566	-0.11797
0.14311	0.46012	0.50505	0.80934	0.35953	0.19391	0.10938	0.22817	0.038727	0.0091271	0.21871	0.4678	0.026367	0.25075	-0.029746	0.24337	0.0029699	-0.039724	0.19765	-0.03147	0.26368	0.45659	-0.011996	-0.13148
0.14374	0.45951	0.51812	0.79402	0.37504	0.20046	0.076931	0.20993	0.012348	-0.0022982	0.19071	0.47445	0.020002	0.27101	-0.028643	0.2086	-0.029078	-0.024714	0.14988	-0.012262	0.25618	0.42742	0.0086242	-0.15234
0.17212	0.46786	0.48562	0.76611	0.38267	0.21702	0.04484	0.17487	0.0051057	0.016943	0.14969	0.47699	0.020974	0.2923	-0.016609	0.14845	-0.05316	-0.017497	0.11562	-0.016752	0.23439	0.42208	0.027506	-0.16689
0.1914	0.46242	0.42218	0.74859	0.35854	0.2172	0.039027	0.16505	0.019717	0.047592	0.11641	0.48257	0.041816	0.28889	-0.023175	0.10714	-0.092097	-0.027147	0.093207	-0.045988	0.22805	0.42485	0.043667	-0.1927
0.16271	0.45504	0.39025	0.73715	0.3402	0.19467	0.050146	0.15343	0.025913	0.05924	0.095721	0.46086	0.054933	0.27292	-0.057413	0.11473	-0.14715	-0.061279	0.085196	-0.082419	0.2118	0.40003	0.052276	-0.204
0.14556	0.4453	0.40074	0.7153	0.31843	0.17958	0.067217	0.12933	0.015333	0.043229	0.081915	0.43524	0.045168	0.2584	-0.094506	0.1338	-0.18189	-0.090784	0.09151	-0.10188	0.17975	0.34559	0.029668	-0.20643
0.17599	0.41123	0.41727	0.70013	0.29813	0.17068	0.098263	0.097713	0.0070663	0.018396	0.083098	0.44753	0.040515	0.24191	-0.11732	0.1251	-0.18887	-0.092364	0.070966	-0.09009	0.15247	0.30388	-0.0091908	-0.21121
0.19351	0.35261	0.41248	0.67572	0.27416	0.15764	0.11268	0.071807	-0.010004	0.015329	0.087741	0.46412	0.041292	0.20124	-0.12838	0.08874	-0.18381	-0.074954	0.038061	-0.070069	0.1484	0.27359	-0.031286	-0.21267
0.17657	0.29583	0.38675	0.64368	0.23449	0.14415	0.093779	0.065106	-0.029093	0.032395	0.090564	0.45434	0.026443	0.16679	-0.1418	0.031483	-0.17924	-0.065112	0.022289	-0.073271	0.14404	0.24486	-0.043156	-0.22491
0.14347	0.25868	0.37008	0.63295	0.182	0.12269	0.061109	0.081155	-0.029938	0.061662	0.095667	0.40175	0.013909	0.14826	-0.16727	-0.013233	-0.19171	-0.05506	0.0019515	-0.10251	0.12686	0.23634	-0.043554	-0.22586
0.11773	0.26306	0.36785	0.62207	0.14137	0.10337	0.036401	0.08833	-0.037553	0.092335	0.099513	0.33307	0.02945	0.13675	-0.19045	-0.026861	-0.22079	-0.043007	0.0055352	-0.12759	0.11077	0.23909	-0.033061	-0.20827
0.12441	0.2715	0.35441	0.60438	0.13106	0.10123	0.041093	0.066676	-0.066658	0.09609	0.10587	0.3023	0.045759	0.14935	-0.18532	-0.022347	-0.25366	-0.061995	0.01229	-0.12633	0.10475	0.21593	-0.051588	-0.2168
0.15753	0.24652	0.32578	0.56733	0.11554	0.11299	0.06142	0.046244	-0.079533	0.066391	0.09688	0.28133	0.08218	0.17164	-0.17393	-0.0055319	-0.28544	-0.09081	-0.0064388	-0.12069	0.1204	0.20844	-0.097514	-0.23178
0.17889	0.22181	0.29047	0.51892	0.12837	0.11267	0.052015	0.063037	-0.084298	0.034677	0.063523	0.26379	0.074609	0.1829	-0.17819	-0.0093817	-0.30301	-0.10371	-0.037713	-0.12786	0.13139	0.19939	-0.13689	-0.22491
0.15711	0.21005	0.26912	0.48063	0.1457	0.10353	0.013258	0.087811	-0.089288	0.032747	0.042694	0.24522	0.059863	0.16001	-0.1974	-0.031935	-0.31785	-0.11191	-0.06047	-0.1359	0.11776	0.1769	-0.16581	-0.20467
0.14201	0.19832	0.26306	0.46778	0.17058	0.089658	-0.018037	0.11026	-0.10102	0.035928	0.056901	0.25016	0.065467	0.12606	-0.21624	-0.058602	-0.34029	-0.1197	-0.079051	-0.13858	0.095594	0.16866	-0.17095	-0.1846
0.16401	0.20115	0.25713	0.46218	0.15913	0.07513	-0.03131	0.13622	-0.10862	0.020491	0.062685	0.2631	0.060943	0.12475	-0.21433	-0.092793	-0.34619	-0.12315	-0.10321	-0.13237	0.065025	0.17514	-0.15083	-0.18212
0.19123	0.21024	0.25726	0.44453	0.13137	0.07278	-0.034762	0.1604	-0.088988	0.0098237	0.059137	0.2452	0.039517	0.1342	-0.21305	-0.12239	-0.34726	-0.11542	-0.10997	-0.099783	0.021933	0.17951	-0.13777	-0.18536
