# Supplementary material for: Timing variability of sensorimotor integration during vocalization in individuals who stutter
Source: Sci Rep. 2018 Nov 5;8:16340. doi: 10.1038/s41598-018-34517-1 (PMC6218511; doi:10.1038/s41598-018-34517-1)
Supplement: Supplementary file 2 — Dataset 1 [file 41598_2018_34517_MOESM2_ESM.zip › compens-stutt-behav-scireports-supplementary-material/AS2016_up.txt]

0.31336	0.49548	0.77863	0.091849	-0.2078	-0.051177	-0.052778	0.0060419	-0.17375	0.20341	0.49004	0.26621	-0.1837	0.012007	0.75824	-0.015747	0.3324	0.27388	0.39061	0.76414	0.38233	0.41877	0.14273	-0.016317
0.28858	0.53159	0.7537	0.056445	-0.19976	-0.024499	-0.052127	0.013435	-0.15438	0.20003	0.4715	0.19613	-0.16155	-0.018852	0.74859	-0.050692	0.26428	0.26154	0.35325	0.66825	0.27503	0.34499	0.1337	0.0042057
0.24432	0.55164	0.74258	0.039699	-0.18827	0.016238	-0.029214	0.086614	-0.14882	0.17972	0.41973	0.1624	-0.13377	-0.039727	0.7033	-0.069443	0.21791	0.21193	0.29641	0.58716	0.19023	0.32038	0.11228	0.037049
0.1798	0.56121	0.68948	0.038729	-0.18847	0.019486	0.050939	0.13826	-0.15603	0.15125	0.35913	0.1665	-0.077252	-0.049006	0.63615	-0.044791	0.19266	0.15272	0.24592	0.54659	0.18228	0.34147	0.10316	0.074325
0.12504	0.56696	0.59803	0.039337	-0.19256	-0.034112	0.13004	0.14617	-0.15788	0.1424	0.30402	0.18602	-0.030941	-0.062351	0.59365	0.00040045	0.23828	0.10313	0.2105	0.51471	0.19228	0.35557	0.07359	0.048147
0.11759	0.57985	0.51118	0.043599	-0.17296	-0.080928	0.18326	0.13669	-0.15626	0.15085	0.29581	0.19072	-0.039522	-0.065897	0.56191	0.0068953	0.26485	0.076507	0.19203	0.47416	0.17595	0.33296	0.068719	-0.0087224
0.14147	0.57588	0.45433	0.046705	-0.15619	-0.088118	0.23299	0.098396	-0.14717	0.15942	0.33819	0.14659	-0.045584	-0.049437	0.53173	-0.022036	0.25854	0.079783	0.20928	0.43234	0.15075	0.29132	0.12733	-0.057126
0.13981	0.56406	0.44023	0.049721	-0.18373	-0.053379	0.27497	0.061118	-0.13791	0.14351	0.38211	0.073791	-0.041595	-0.029556	0.49543	-0.032468	0.23963	0.081294	0.22222	0.40256	0.12046	0.24829	0.15563	-0.085828
0.1001	0.56449	0.43377	0.055183	-0.22728	0.011072	0.30514	0.078131	-0.14119	0.10919	0.38834	0.02071	-0.062709	-0.026866	0.44984	-0.019302	0.21499	0.075458	0.18492	0.40617	0.10302	0.20349	0.11963	-0.10079
0.02272	0.56151	0.39039	0.075863	-0.23259	0.060549	0.31871	0.091061	-0.14708	0.089071	0.35919	-0.01333	-0.085487	-0.04336	0.40659	-0.0038649	0.22248	0.054239	0.14838	0.4259	0.11752	0.17819	0.084936	-0.073832
-0.054992	0.51524	0.31515	0.10417	-0.20934	0.0618	0.31472	0.054174	-0.14698	0.080155	0.33979	-0.038014	-0.10225	-0.058373	0.36088	-0.0025378	0.23608	0.022996	0.15033	0.44181	0.12237	0.19547	0.050605	-0.03052
-0.10159	0.4275	0.24195	0.099937	-0.16898	0.041518	0.29587	0.023581	-0.13522	0.067463	0.35216	-0.052299	-0.10388	-0.079612	0.2892	-0.0086622	0.21451	-0.0070118	0.15837	0.44611	0.10891	0.21019	0.0289	-0.0097524
-0.12937	0.3435	0.1943	0.086722	-0.14026	0.034139	0.27007	0.017636	-0.10927	0.058243	0.37614	-0.057012	-0.094604	-0.094117	0.20188	-0.010334	0.17905	-0.010498	0.1404	0.44375	0.089445	0.21008	0.014425	-0.005985
-0.12947	0.3145	0.15631	0.090404	-0.13342	0.026866	0.22361	0.016474	-0.074884	0.075208	0.37664	-0.060493	-0.080865	-0.068192	0.12206	-0.0098516	0.13201	0.016702	0.09035	0.44286	0.061818	0.18789	0.005325	-0.0082476
-0.11076	0.34541	0.13664	0.067106	-0.13619	0.0063906	0.17374	0.0038474	-0.053443	0.12493	0.34748	-0.067216	-0.04178	-0.03468	0.066554	-0.012762	0.072784	0.035969	0.042903	0.39306	0.026947	0.15514	0.0028006	0.01275
-0.12304	0.37939	0.11413	0.027004	-0.12268	-0.01629	0.12852	-0.0043008	-0.054414	0.19012	0.29691	-0.071234	-0.0069605	-0.04017	0.065282	-0.016022	0.04611	0.055532	0.028095	0.32394	-0.010876	0.13198	0.001245	0.021089
-0.16632	0.37673	0.064172	0.0018792	-0.10946	-0.039865	0.090539	-0.0056329	-0.069722	0.24851	0.25254	-0.072644	-0.0031692	-0.06269	0.090896	-0.016918	0.046362	0.056353	0.043941	0.28118	-0.028251	0.13999	-0.010192	-0.0055876
-0.19989	0.35548	0.030347	-0.022945	-0.1108	-0.057319	0.086168	-0.014403	-0.091603	0.26299	0.23164	-0.064849	-0.012757	-0.06429	0.09817	-0.020669	0.05374	0.016032	0.075067	0.26045	-0.035597	0.15177	-0.028806	-0.033905
-0.19821	0.31859	0.0083004	-0.025324	-0.10439	-0.04633	0.10764	-0.029935	-0.099355	0.23471	0.22001	-0.05048	-0.028796	-0.05584	0.096372	-0.020538	0.070508	-0.029794	0.08669	0.2372	-0.045748	0.13619	-0.043343	-0.021113
-0.1767	0.282	-0.023609	-0.042632	-0.092968	-0.030092	0.11385	0.0032803	-0.093184	0.2113	0.20403	-0.047062	-0.058764	-0.05454	0.087061	-0.011307	0.10243	-0.039963	0.072098	0.20986	-0.053421	0.1111	-0.065158	0.027898
-0.15004	0.28979	-0.045376	-0.050151	-0.094744	-0.030731	0.089038	0.027974	-0.086136	0.20931	0.18302	-0.054372	-0.072335	-0.061264	0.08513	-0.025716	0.1331	-0.013213	0.058138	0.17939	-0.053207	0.10417	-0.079453	0.052877
-0.1138	0.28897	-0.028464	-0.016812	-0.10705	-0.028145	0.062696	0.059862	-0.071572	0.19902	0.1622	-0.060358	-0.052414	-0.067125	0.087317	-0.045423	0.14278	0.0028315	0.056464	0.13257	-0.030011	0.11512	-0.055377	0.044099
-0.099037	0.24627	-0.014263	0.012902	-0.10829	-0.015703	0.062598	0.073772	-0.051786	0.18203	0.13071	-0.064628	-0.031121	-0.067811	0.079841	-0.040056	0.14541	-0.017538	0.060577	0.13066	0.0048544	0.099262	-0.017562	0.039902
-0.11288	0.19444	-0.040478	0.0025822	-0.081884	-0.012641	0.085766	0.05426	-0.037699	0.17784	0.09943	-0.062663	-0.020666	-0.056351	0.075779	-0.019729	0.11725	-0.020246	0.068881	0.1741	0.0073469	0.066367	0.0099274	0.029096
-0.1124	0.13282	-0.085979	-0.018236	-0.05222	-0.021957	0.10275	0.040948	-0.037996	0.16398	0.087061	-0.039463	-0.015675	-0.01617	0.078347	-0.0050957	0.078101	-0.030903	0.082017	0.20944	-0.021397	0.046753	-0.011333	0.026828
-0.096029	0.089993	-0.10882	-0.01299	-0.029442	-0.028492	0.087118	0.010173	-0.041057	0.12519	0.080107	-0.0022282	-0.01381	0.026357	0.062194	-0.0097604	0.068867	-0.04494	0.086084	0.17065	-0.046221	0.042568	-0.015927	0.033461
-0.079828	0.044608	-0.079642	-0.00015286	-0.024794	-0.026735	0.058945	-0.028386	-0.029223	0.078399	0.05402	0.022562	-0.013041	0.035753	0.021391	-0.020987	0.053076	-0.034355	0.067274	0.10528	-0.054005	0.023765	0.016238	0.038483
-0.057171	0.0069876	-0.033233	-0.00042928	-0.031493	-0.017022	0.034274	-0.029554	-0.013974	0.03774	0.010931	0.024242	-0.021595	0.034075	-0.016729	-0.024103	0.041058	-0.022582	0.047231	0.064475	-0.038362	-0.0024504	0.039562	0.045664
-0.020948	0.004198	-0.0097367	0.0088835	-0.030888	-0.0066093	0.0068989	-0.016354	-0.0055458	0.0070317	-0.0082126	0.0097767	-0.013251	0.020597	-0.026529	-0.011183	0.043549	-0.015563	0.024892	0.027117	-0.0087583	-0.0083759	0.036385	0.035165
0	0	0	0	0	0	0	0	0	0	0	0	0	0	0	0	0	0	0	0	0	0	0	0
0.0033194	-0.027791	0.0049845	-0.021756	0.050233	-0.0070983	-0.0062984	0.028465	-0.0018678	0.027223	0.01501	-0.0095119	0.0092921	-0.00096237	0.02666	-0.011877	-0.046524	0.032445	0.0024032	0.008977	-0.031588	-0.004378	-0.066604	-0.032664
0.015357	-0.050343	-0.0049861	-0.022783	0.07587	-0.025675	-0.024695	0.030262	0.00096347	0.055455	0.029908	-0.018043	0.0027542	-0.0017286	0.028122	-0.027341	-0.037721	0.065082	0.005083	0.020348	-0.077422	-0.017763	-0.12684	-0.05128
0.02556	-0.041574	-0.0045853	-0.018969	0.058417	-0.021318	-0.027226	0.0074884	0.010347	0.064631	0.020769	-0.015801	0.014201	0.0044822	0.026768	-0.037174	-0.050772	0.070542	-0.01745	0.011794	-0.10086	-0.045422	-0.15783	-0.053282
0.0049889	-0.039509	0.0082754	-0.041806	0.017557	0.0073903	0.0089839	-0.00048385	0.0081513	0.069021	-0.018641	-0.010958	0.033477	0.044074	0.023532	-0.051001	-0.064587	0.070954	-0.035459	-0.00043605	-0.09141	-0.080174	-0.17683	-0.06526
-0.038312	-0.067609	0.012699	-0.079967	-0.013471	0.02441	0.054755	0.015739	-0.010718	0.064915	-0.048369	-0.0047267	0.034731	0.089765	0.018568	-0.057508	-0.042397	0.063609	-0.034098	-0.015763	-0.074303	-0.10109	-0.16231	-0.058342
-0.068289	-0.095153	0.013594	-0.11549	-0.012313	-0.00035057	0.077946	0.016449	-0.01834	0.060651	-0.051399	-0.00798	0.024121	0.092639	0.01724	-0.026187	7.7921e-05	0.061283	-0.028844	-0.045618	-0.080543	-0.095493	-0.13941	-0.016367
-0.078799	-0.11342	0.015133	-0.1339	-0.0032816	-0.041507	0.092149	-0.0027616	-0.0048147	0.074445	-0.040928	-0.019309	0.024211	0.069554	0.0067329	0.014645	0.013022	0.067712	-0.03924	-0.088368	-0.10504	-0.092409	-0.12065	0.026741
-0.074964	-0.13544	0.019175	-0.12439	0.014079	-0.065717	0.10625	-0.022928	0.0021156	0.093586	-0.033086	-0.020947	0.022121	0.068974	-0.0023033	0.031485	-0.01291	0.090745	-0.067791	-0.12038	-0.13283	-0.087337	-0.11619	0.041951
-0.062072	-0.14513	0.026578	-0.10761	0.036114	-0.056873	0.11752	-0.057948	0.00719	0.095119	-0.052478	-0.0045923	-0.0011425	0.087352	0.0037097	0.025779	-0.043037	0.097468	-0.097273	-0.14016	-0.16262	-0.073446	-0.13067	0.025961
-0.057114	-0.12823	0.036871	-0.078649	0.035993	-0.03246	0.13225	-0.058977	0.023269	0.086447	-0.094686	0.023874	-0.019766	0.12256	0.010212	0.01296	-0.07536	0.080124	-0.11658	-0.15148	-0.1888	-0.086686	-0.12428	-0.0045124
-0.054287	-0.12507	0.027527	-0.043718	0.021847	-0.020329	0.15323	-0.031348	0.041168	0.086941	-0.12725	0.055343	-0.014596	0.16952	0.0036758	0.0058988	-0.065109	0.089301	-0.11832	-0.13002	-0.20691	-0.11384	-0.090798	-0.029658
-0.042402	-0.14416	-0.012573	-0.022863	0.0088139	-0.029154	0.1543	-0.020267	0.037645	0.10407	-0.13377	0.077412	-0.00069438	0.18593	-0.027225	0.020285	-0.037906	0.10556	-0.09938	-0.089656	-0.20557	-0.13865	-0.078722	-0.026574
-0.025337	-0.14943	-0.05226	-0.02227	0.018323	-0.046908	0.1189	-0.00361	-0.0012097	0.12539	-0.10651	0.081228	-0.0012042	0.1568	-0.059099	0.037021	0.0086765	0.098258	-0.07746	-0.087631	-0.1857	-0.13793	-0.08407	0.0061371
-0.016563	-0.1289	-0.059466	-0.065738	0.030964	-0.07456	0.078564	0.014856	-0.044086	0.13227	-0.078057	0.080309	-0.017177	0.11231	-0.079032	0.012025	-0.02917	0.089056	-0.070449	-0.10714	-0.16448	-0.14434	-0.086145	0.028343
-0.026941	-0.081966	-0.046953	-0.12669	0.053923	-0.10217	0.046558	0.019856	-0.059603	0.13908	-0.086719	0.080366	-0.03151	0.077327	-0.086966	-0.026073	-0.046224	0.081275	-0.076035	-0.13466	-0.1495	-0.14361	-0.083752	0.014467
-0.034424	-0.057471	-0.057278	-0.15769	0.070178	-0.11334	0.017213	0.038833	-0.055085	0.12306	-0.1178	0.068108	-0.041835	0.045421	-0.085717	-0.037807	-0.032883	0.1058	-0.10179	-0.17897	-0.14254	-0.13752	-0.10233	-0.035347
-0.034348	-0.091704	-0.090168	-0.16591	0.066293	-0.13745	-0.0077966	0.065163	-0.031505	0.098008	-0.14957	0.039371	-0.045507	0.016531	-0.1012	-0.054458	-0.07301	0.13527	-0.12573	-0.22499	-0.15189	-0.15821	-0.15026	-0.078989
-0.044846	-0.13777	-0.099781	-0.17506	0.038908	-0.17127	-0.043374	0.073986	-0.0069549	0.090585	-0.18021	0.020083	-0.078705	0.015696	-0.13338	-0.082386	-0.13053	0.16904	-0.12792	-0.25239	-0.16638	-0.18542	-0.20522	-0.086572
-0.076257	-0.16023	-0.091224	-0.1951	0.0089013	-0.17633	-0.083954	0.053456	-0.005969	0.10032	-0.19483	0.030619	-0.13304	0.034267	-0.14971	-0.10371	-0.13947	0.18417	-0.13803	-0.24766	-0.18402	-0.19194	-0.22733	-0.072946
-0.12211	-0.1595	-0.10781	-0.2299	-0.014474	-0.17406	-0.1194	0.014651	-0.022419	0.11962	-0.19115	0.044879	-0.17757	0.032448	-0.15834	-0.10275	-0.10559	0.17202	-0.14181	-0.21888	-0.21863	-0.20086	-0.20839	-0.053742
-0.16174	-0.14267	-0.14462	-0.28292	-0.018533	-0.15867	-0.15276	-0.025887	-0.041865	0.13795	-0.18684	0.03479	-0.19234	-0.0041982	-0.17496	-0.085366	-0.076309	0.16323	-0.11879	-0.21364	-0.25371	-0.18753	-0.20433	-0.060359
-0.17286	-0.12903	-0.17622	-0.34407	-0.015469	-0.12413	-0.16711	-0.070309	-0.053363	0.14228	-0.19207	0.01348	-0.18963	-0.039783	-0.19726	-0.084111	-0.036808	0.18085	-0.12034	-0.24082	-0.27621	-0.17369	-0.23105	-0.068304
-0.17992	-0.1531	-0.20537	-0.37731	-0.024053	-0.10879	-0.16536	-0.11274	-0.058682	0.14117	-0.20756	0.0011662	-0.19532	-0.033127	-0.21595	-0.11216	-0.014353	0.1983	-0.1416	-0.25693	-0.27831	-0.19927	-0.24537	-0.084526
-0.20367	-0.20584	-0.21574	-0.37039	-0.068189	-0.094761	-0.16842	-0.15775	-0.052664	0.14283	-0.23661	-0.0068609	-0.21677	-0.0063522	-0.21534	-0.14171	-0.018952	0.20659	-0.14709	-0.28066	-0.25562	-0.23355	-0.25639	-0.10828
-0.22137	-0.25972	-0.19721	-0.35709	-0.14654	-0.091844	-0.18002	-0.16771	-0.039743	0.12236	-0.2889	-0.018006	-0.25197	0.035336	-0.22034	-0.15571	-0.018906	0.21562	-0.15019	-0.31753	-0.21823	-0.24909	-0.26375	-0.098345
-0.23934	-0.29503	-0.19817	-0.37446	-0.22688	-0.12345	-0.19254	-0.14009	-0.038973	0.11515	-0.34	-0.045503	-0.26669	0.071952	-0.22735	-0.15831	-0.038659	0.18166	-0.14933	-0.33941	-0.19411	-0.26027	-0.2444	-0.074348
-0.24774	-0.32645	-0.22212	-0.41111	-0.253	-0.15051	-0.18592	-0.094958	-0.045666	0.12859	-0.37914	-0.087681	-0.2425	0.063537	-0.21946	-0.14344	-0.073222	0.096883	-0.14837	-0.3348	-0.19576	-0.27486	-0.2421	-0.084314
-0.21299	-0.37599	-0.22712	-0.43652	-0.22972	-0.14632	-0.16735	-0.082647	-0.062226	0.11494	-0.39823	-0.11477	-0.24297	0.026735	-0.21563	-0.12688	-0.091836	0.036193	-0.15461	-0.3242	-0.21248	-0.29587	-0.28471	-0.09198
-0.15134	-0.43283	-0.20311	-0.45632	-0.20958	-0.13287	-0.15819	-0.10218	-0.07495	0.080094	-0.41379	-0.12746	-0.27167	0.0058892	-0.22853	-0.14469	-0.096058	0.0034522	-0.15662	-0.31771	-0.22316	-0.27714	-0.30582	-0.089629
-0.11388	-0.46041	-0.16988	-0.47621	-0.21188	-0.13342	-0.15312	-0.13422	-0.071782	0.053747	-0.44133	-0.14	-0.29445	0.031874	-0.22573	-0.20192	-0.09192	-0.012815	-0.15051	-0.30023	-0.2102	-0.25489	-0.28981	-0.10554
-0.11412	-0.45894	-0.17709	-0.49217	-0.24854	-0.15278	-0.1663	-0.16164	-0.074146	0.053966	-0.47435	-0.15763	-0.29859	0.58266	-0.19881	-0.25801	-0.083625	-0.0022708	-0.14958	-0.27234	-0.20344	-0.24543	-0.29614	-0.1088
-0.11908	-0.43289	-0.23485	-0.49472	-0.27698	-0.17236	-0.17099	-0.18777	-0.098509	0.064105	-0.49694	-0.17548	-0.29593	0.20705	-0.20011	-0.29672	-0.083	-0.018128	-0.15931	-0.25165	-0.22584	-0.24893	-0.2889	-0.1207
-0.12256	-0.40204	-0.29363	-0.48442	-0.29195	-0.18137	-0.16439	-0.22274	-0.12637	0.068427	-0.50297	-0.17512	-0.28917	-0.19445	-0.22324	-0.31368	-0.067276	-0.05174	-0.17901	-0.24296	-0.26069	-0.24466	-0.29198	-0.17649
-0.14083	-0.40411	-0.3206	-0.47203	-0.29622	-0.19452	-0.16963	-0.24568	-0.11632	0.071364	-0.51342	-0.16769	-0.28243	-0.2327	-0.22939	-0.31982	-0.082063	-0.072902	-0.18986	-0.24583	-0.28061	-0.24269	-0.31955	-0.2353
-0.15016	-0.42554	-0.32826	-0.47978	-0.30239	-0.21777	-0.18772	-0.26725	-0.079135	0.080804	-0.51936	-0.17443	-0.27764	-0.26367	-0.22847	-0.33554	-0.1229	-0.073352	-0.17099	-0.26241	-0.28124	-0.26992	-0.34057	-0.24991
-0.14577	-0.44183	-0.33462	-0.50061	-0.30479	-0.23355	-0.20946	-0.3065	-0.052066	0.086783	-0.51216	-0.18309	-0.2985	-0.27037	-0.22002	-0.37109	-0.13765	-0.06615	-0.14102	-0.29511	-0.28517	-0.28787	-0.33327	-0.22796
-0.13976	-0.46447	-0.32448	-0.5068	-0.29324	-0.22435	-0.22448	-0.33924	-0.042001	0.095659	-0.49827	-0.18502	-0.35386	-0.27811	-0.20209	-0.40974	-0.1426	-0.07149	-0.13195	-0.32514	-0.29557	-0.28217	-0.31632	-0.21439
-0.143	-0.48114	-0.30742	-0.51703	-0.30975	-0.19442	-0.23419	-0.34894	-0.046559	0.11617	-0.48697	-0.19802	-0.40493	-0.30148	-0.19204	-0.41688	-0.14115	-0.071859	-0.14597	-0.33091	-0.30957	-0.26916	-0.3183	-0.21548
-0.15685	-0.49691	-0.32679	-0.54142	-0.33554	-0.16013	-0.24705	-0.36557	-0.055441	0.10477	-0.48042	-0.22819	-0.4449	-0.33224	-0.18965	-0.41565	-0.1229	-0.053322	-0.15721	-0.31496	-0.34319	-0.28096	-0.35559	-0.21871
-0.15922	-0.51149	-0.36223	-0.56062	-0.38176	-0.15021	-0.26019	-0.3731	-0.048668	0.066207	-0.47611	-0.25725	-0.49093	-0.35933	-0.1906	-0.42399	-0.12528	-0.04702	-0.16122	-0.30072	-0.37692	-0.30602	-0.41835	-0.24442
-0.1491	-0.50054	-0.35459	-0.52303	-0.44947	-0.17495	-0.26698	-0.36317	-0.046017	0.040338	-0.48747	-0.26811	-0.51867	-0.36442	-0.20543	-0.41123	-0.13242	-0.067517	-0.16669	-0.33425	-0.38366	-0.32057	-0.42251	-0.27765
-0.14602	-0.47058	-0.32353	-0.47805	-0.46626	-0.20997	-0.27406	-0.33636	-0.070922	0.041081	-0.51965	-0.26924	-0.52486	-0.35963	-0.22529	-0.39089	-0.093303	-0.1073	-0.1905	-0.38639	-0.36914	-0.2907	-0.42843	-0.26904
-0.14072	-0.44224	-0.32713	-0.48973	-0.42777	-0.21385	-0.27514	-0.33182	-0.099305	0.036647	-0.54846	-0.27171	-0.53138	-0.36983	-0.24174	-0.40297	-0.060256	-0.15109	-0.23006	-0.39947	-0.36279	-0.23811	-0.44423	-0.24859
-0.12113	-0.42332	-0.36422	-0.51472	-0.38826	-0.21151	-0.28483	-0.34287	-0.12029	0.028521	-0.55141	-0.26832	-0.519	-0.38627	-0.24852	-0.42202	-0.059781	-0.17826	-0.24495	-0.39673	-0.37216	-0.23702	-0.44388	-0.25601
-0.10005	-0.42494	-0.41394	-0.52682	-0.35691	-0.2284	-0.32629	-0.33981	-0.13651	0.028682	-0.52895	-0.25991	-0.52763	-0.37681	-0.24386	-0.44688	-0.079714	-0.20349	-0.23932	-0.4155	-0.36752	-0.2557	-0.43407	-0.2482
-0.087002	-0.43885	-0.4402	-0.52547	-0.34165	-0.2524	-0.39048	-0.33307	-0.15143	0.025804	-0.48524	-0.24699	-0.54111	-0.34162	-0.22843	-0.47618	-0.074055	-0.25429	-0.23587	-0.44172	-0.33743	-0.29839	-0.41554	-0.21889
-0.08575	-0.43214	-0.41788	-0.51706	-0.37532	-0.29022	-0.45399	-0.34417	-0.16596	0.010393	-0.43963	-0.23003	-0.5187	-0.35087	-0.226	-0.47359	-0.05094	-0.29397	-0.22764	-0.45058	-0.31939	-0.3343	-0.39249	-0.19514
-0.1073	-0.41697	-0.40179	-0.52166	-0.40392	-0.32981	-0.47014	-0.36365	-0.16277	-0.031277	-0.42343	-0.23005	-0.48996	-0.395	-0.24825	-0.46774	-0.06321	-0.27423	-0.231	-0.42572	-0.34414	-0.35621	-0.38518	-0.20522
-0.12582	-0.38417	-0.42904	-0.5433	-0.39062	-0.33612	-0.45697	-0.36732	-0.15493	-0.082676	-0.42726	-0.2427	-0.47897	-0.4062	-0.27443	-0.45499	-0.061702	-0.22054	-0.23245	-0.40077	-0.3901	-0.34708	-0.40183	-0.24729
-0.12384	-0.3586	-0.43629	-0.56199	-0.38261	-0.32651	-0.4642	-0.3587	-0.16317	-0.10686	-0.41826	-0.23536	-0.48463	-0.40266	-0.29701	-0.42728	-0.025448	-0.1705	-0.21044	-0.41227	-0.40822	-0.31655	-0.43906	-0.28769
-0.13692	-0.34926	-0.40373	-0.56432	-0.34711	-0.34489	-0.47543	-0.35104	-0.17117	-0.10274	-0.41289	-0.22234	-0.49774	-0.42199	-0.29869	-0.42137	-0.0063128	-0.15606	-0.20283	-0.42084	-0.39068	-0.30791	-0.46308	-0.33757
-0.16687	-0.34988	-0.38648	-0.56114	-0.30976	-0.37556	-0.477	-0.38714	-0.16345	-0.076908	-0.42098	-0.22846	-0.49109	-0.44867	-0.28472	-0.41992	-0.015599	-0.18121	-0.22123	-0.38853	-0.37506	-0.3347	-0.4917	-0.40205
-0.18462	-0.36435	-0.41317	-0.56052	-0.28331	-0.39177	-0.48574	-0.38836	-0.15208	-0.055014	-0.4273	-0.23177	-0.4947	-0.46699	-0.28313	-0.40365	-0.045857	-0.19231	-0.2365	-0.37772	-0.37895	-0.37558	-0.48346	-0.41756
-0.17712	-0.39005	-0.46713	-0.5503	-0.23489	-0.36982	-0.51223	-0.35924	-0.17272	-0.056963	-0.4496	-0.22795	-0.49884	-0.48969	-0.2756	-0.38291	-0.087804	-0.18093	-0.24304	-0.41798	-0.39322	-0.41753	-0.42381	-0.39011
-0.15974	-0.40985	-0.49709	-0.54065	-0.20711	-0.30582	-0.56048	-0.31718	-0.20078	-0.054415	-0.48324	-0.22795	-0.50889	-0.52617	-0.26724	-0.36182	-0.15396	-0.18865	-0.24531	-0.43495	-0.40403	-0.48711	-0.41699	-0.36573
-0.15607	-0.41131	-0.48629	-0.55131	-0.24171	-0.24407	-0.60567	-0.29415	-0.19209	-0.039161	-0.49332	-0.23245	-0.52122	-0.5578	-0.27063	-0.35189	-0.19193	-0.22185	-0.23248	-0.42708	-0.40545	-0.56174	-0.42927	-0.37133
-0.15656	-0.41149	-0.45396	-0.5366	-0.29867	-0.21309	-0.63591	-0.30072	-0.16249	-0.034422	-0.47207	-0.23971	-0.52414	-0.58279	-0.27072	-0.35321	-0.20055	-0.2691	-0.22616	-0.41756	-0.41752	-0.59329	-0.41403	-0.39592
-0.1611	-0.4193	-0.41166	-0.51545	-0.32562	-0.21351	-0.63948	-0.32646	-0.15253	-0.028463	-0.46422	-0.25212	-0.50818	-0.59253	-0.2618	-0.34686	-0.18725	-0.3046	-0.25127	-0.38635	-0.45754	-0.59021	-0.40674	-0.41519
-0.18023	-0.41006	-0.39107	-0.5228	-0.3397	-0.22533	-0.6285	-0.34908	-0.167	-0.025911	-0.48081	-0.27358	-0.51243	-0.59052	-0.25134	-0.34095	-0.16861	-0.29903	-0.31533	-0.3974	-0.51295	-0.58128	-0.40096	-0.41249
-0.17951	-0.384	-0.39922	-0.52438	-0.36506	-0.23511	-0.61945	-0.34774	-0.16916	-0.032698	-0.50253	-0.28642	-0.52845	-0.5987	-0.24359	-0.32573	-0.18574	-0.27933	-0.36458	-0.44671	-0.55324	-0.54864	-0.3912	-0.3883
-0.1551	-0.3677	-0.396	-0.51453	-0.38204	-0.24202	-0.58727	-0.35124	-0.16283	-0.047435	-0.50376	-0.284	-0.49487	-0.60484	-0.22274	-0.31666	-0.24056	-0.27574	-0.35842	-0.48726	-0.57202	-0.50004	-0.37911	-0.37643
-0.13708	-0.38728	-0.40016	-0.52338	-0.41225	-0.24002	-0.54791	-0.36478	-0.16363	-0.052809	-0.47074	-0.28022	-0.49069	-0.60123	-0.18608	-0.31291	-0.29013	-0.31404	-0.34771	-0.50004	-0.59147	-0.47162	-0.36495	-0.41028
-0.11927	-0.42325	-0.40953	-0.55149	-0.44749	-0.24588	-0.5589	-0.3443	-0.16951	-0.021491	-0.44853	-0.27569	-0.46807	-0.59271	-0.19639	-0.304	-0.31008	-0.35273	-0.34147	-0.49255	-0.62482	-0.48042	-0.36701	-0.46236
-0.089145	-0.4467	-0.3929	-0.60009	-0.44829	-0.27769	-0.60362	-0.31718	-0.19565	-0.0039705	-0.46104	-0.28247	-0.45124	-0.58267	-0.23945	-0.29054	-0.30219	-0.36645	-0.32248	-0.50105	-0.65553	-0.51397	-0.3813	-0.48711
-0.06183	-0.46534	-0.4061	-0.61341	-0.44029	-0.32313	-0.616	-0.28245	-0.23084	-0.013809	-0.48367	-0.32512	-0.45094	-0.57974	-0.26046	-0.27938	-0.28865	-0.35369	-0.30789	-0.50977	-0.65676	-0.56779	-0.38402	-0.50235
-0.045847	-0.49	-0.48536	-0.60568	-0.43578	-0.34209	-0.62137	-0.24555	-0.24538	-0.035578	-0.52525	-0.37936	-0.45403	-0.59224	-0.26008	-0.27691	-0.27412	-0.31821	-0.32964	-0.49541	-0.63155	-0.6123	-0.40027	-0.51458
-0.020467	-0.52269	-0.53364	-0.6284	-0.44355	-0.32238	-0.6142	-0.2038	-0.24869	-0.061689	-0.54835	-0.4099	-0.46178	-0.61185	-0.26726	-0.28493	-0.25653	-0.29	-0.34412	-0.47422	-0.61747	-0.62267	-0.41124	-0.48754
0.030869	-0.52166	-0.48489	-0.64706	-0.44687	-0.27948	-0.58596	-0.16853	-0.23788	-0.071615	-0.52334	-0.43003	-0.47319	-0.60903	-0.28905	-0.30702	-0.23546	-0.29708	-0.33749	-0.47387	-0.62602	-0.64071	-0.39587	-0.43792
0.0786	-0.46026	-0.41158	-0.64813	-0.43804	-0.22176	-0.56811	-0.15059	-0.21208	-0.058692	-0.49892	-0.45883	-0.49358	-0.58224	-0.31438	-0.32471	-0.2252	-0.32439	-0.35729	-0.4691	-0.62815	-0.62459	-0.37334	-0.38655
0.088105	-0.3993	-0.39163	-0.66573	-0.43098	-0.18143	-0.57499	-0.17185	-0.19886	-0.039787	-0.50429	-0.47277	-0.5056	-0.573	-0.3429	-0.32131	-0.23158	-0.33656	-0.38913	-0.45179	-0.62286	-0.59893	-0.36917	-0.35314
0.076299	-0.38041	-0.42769	-0.6406	-0.42187	-0.18498	-0.58711	-0.1846	-0.20114	-0.026266	-0.51467	-0.46047	-0.50421	-0.587	-0.36001	-0.3058	-0.23067	-0.34883	-0.41238	-0.45894	-0.63156	-0.57901	-0.39256	-0.37596
0.084355	-0.39511	-0.45738	-0.57362	-0.4051	-0.21215	-0.56723	-0.15754	-0.19956	-0.023725	-0.50242	-0.45849	-0.50767	-0.59813	-0.35301	-0.287	-0.22074	-0.35673	-0.40635	-0.46537	-0.65269	-0.57394	-0.42956	-0.41497
0.11483	-0.423	-0.44465	-0.51511	-0.36977	-0.22561	-0.51053	-0.13438	-0.19257	-0.026215	-0.49034	-0.46756	-0.4922	-0.60366	-0.33563	-0.26409	-0.21784	-0.37605	-0.36933	-0.44065	-0.65277	-0.59584	-0.44041	-0.42422
0.13877	-0.4377	-0.40611	-0.51342	-0.32903	-0.2187	-0.44598	-0.12875	-0.19978	-0.020096	-0.51062	-0.44866	-0.49729	-0.60077	-0.34119	-0.2336	-0.20327	-0.39468	-0.32496	-0.42593	-0.62647	-0.61315	-0.4176	-0.45429
0.14134	-0.42353	-0.36445	-0.54342	-0.27518	-0.19864	-0.40564	-0.11968	-0.21718	-0.014662	-0.52327	-0.41294	-0.52732	-0.58627	-0.35163	-0.20877	-0.21453	-0.39117	-0.30106	-0.44677	-0.62988	-0.57981	-0.40147	-0.47394
0.13521	-0.39853	-0.32582	-0.56306	-0.2298	-0.18809	-0.39193	-0.12531	-0.2191	-0.0091284	-0.5058	-0.4053	-0.53587	-0.56377	-0.33251	-0.20211	-0.22265	-0.37587	-0.30971	-0.47762	-0.66483	-0.53321	-0.39361	-0.48075
0.14693	-0.38107	-0.29294	-0.54758	-0.21638	-0.19896	-0.36246	-0.15471	-0.20867	-0.0014875	-0.47827	-0.42177	-0.53518	-0.55623	-0.31558	-0.19454	-0.17699	-0.35504	-0.32091	-0.48029	-0.68934	-0.50042	-0.39543	-0.51249
0.16824	-0.33567	-0.28507	-0.52246	-0.2185	-0.19778	-0.3302	-0.17106	-0.19477	-0.013061	-0.42273	-0.43289	-0.52192	-0.56692	-0.31397	-0.16536	-0.16637	-0.33682	-0.33312	-0.45994	-0.69119	-0.48109	-0.38473	-0.53508
0.1637	-0.28777	-0.30322	-0.53921	-0.22577	-0.18527	-0.31613	-0.16287	-0.17291	-0.033785	-0.38609	-0.43875	-0.52939	-0.56421	-0.3042	-0.12628	-0.19935	-0.35275	-0.35606	-0.44818	-0.68502	-0.50714	-0.35018	-0.56916
0.13195	-0.25915	-0.31884	-0.55869	-0.25741	-0.18192	-0.30929	-0.14974	-0.19201	-0.048343	-0.39021	-0.44785	-0.55164	-0.56066	-0.31101	-0.10338	-0.2257	-0.37644	-0.33419	-0.43791	-0.68528	-0.55928	-0.33284	-0.62909
