# Supplementary material for: Timing variability of sensorimotor integration during vocalization in individuals who stutter
Source: Sci Rep. 2018 Nov 5;8:16340. doi: 10.1038/s41598-018-34517-1 (PMC6218511; doi:10.1038/s41598-018-34517-1)
Supplement: Supplementary file 2 — Dataset 1 [file 41598_2018_34517_MOESM2_ESM.zip › compens-stutt-behav-scireports-supplementary-material/AS2017_control.txt]

0.26013	0.0032931	-0.30667	0.22023	0.17716	0.28596	-0.016365	0.77213	-0.44444	-0.27719	-0.10381	0.010735	-0.21514	-0.13625	-0.11675	-0.071488	0.39865	0.12968	-0.038661	-0.20504	0.1447	-0.0028703	-0.1427	-0.57554	0.14437	-0.11055
0.20394	-0.019511	-0.33532	0.25987	0.24039	0.28795	-0.11119	0.50923	-0.41443	-0.27273	-0.19161	-0.033242	-0.28631	-0.094944	-0.065158	0.0055703	0.42241	-0.040055	-0.16568	-0.45321	0.11127	-0.011495	-0.13871	-0.40684	0.18674	-0.05679
0.13016	-0.025004	-0.37322	0.36557	0.1791	0.26789	-0.2921	0.46437	-0.27282	-0.32196	-0.32805	-0.080561	-0.3428	-0.1478	-0.045632	0.079825	0.31035	0.076157	-0.28238	-0.49751	0.0046289	-0.070574	-0.15972	-0.32941	0.093047	-0.1541
0.16442	-0.0089925	-0.27147	0.43798	0.14443	0.20182	-0.41742	0.36794	-0.21839	-0.3725	-0.2798	-0.18436	-0.36279	-0.18857	-0.017347	0.15946	0.34674	0.058298	-0.26649	-0.32777	-0.062056	-0.13047	-0.14484	-0.29344	-0.035435	-0.17045
0.18459	0.01551	-0.30688	0.4916	0.17263	0.16636	-0.35092	0.4907	-0.18021	-0.34461	-0.1805	-0.16174	-0.35456	-0.081826	-0.004325	0.19305	0.24884	0.012691	-0.15515	-0.43476	0.029522	-0.18386	-0.097807	-0.20194	-0.14103	-0.11222
0.22916	-0.015737	-0.34386	0.36314	0.19174	0.072421	-0.25203	0.52244	-0.068816	-0.37968	-0.24788	-0.14001	-0.37419	-0.15448	0.040091	0.084314	0.39748	0.037826	-0.084888	-0.45521	0.11737	-0.2116	-0.017258	-0.22228	-0.28514	-0.086895
0.2971	-0.077398	-0.25532	0.226	0.24103	0.039783	-0.14383	0.49103	-0.073436	-0.41179	-0.29836	-0.13522	-0.33797	-0.14749	-0.036316	-0.073748	0.4404	-0.060433	-0.083899	-0.28704	0.1832	-0.17479	-0.027584	-0.30016	-0.14	-0.10276
0.26326	-0.058873	-0.36448	0.1112	0.15565	0.047158	-0.14672	0.42862	-0.077275	-0.39608	-0.24469	-0.085518	-0.21974	-0.18317	-0.048542	-0.12346	0.069082	-0.061867	-0.10866	-0.36712	0.13274	-0.16869	-0.023735	-0.27405	-0.0088507	-0.11619
0.30112	0.0015028	-0.32499	-0.033046	0.15531	-0.14935	-0.10896	0.41688	-0.030827	-0.46305	-0.34366	-0.090756	-0.16515	-0.11949	-0.055871	-0.14647	0.13418	0.14925	0.017665	-0.48125	0.12697	-0.19655	0.013331	-0.37768	-0.034249	-0.073291
0.26312	0.050322	-0.19543	-0.018951	0.16472	-0.26614	-0.03592	0.37277	-0.030712	-0.47778	-0.29654	-0.078677	-0.24943	-0.020332	-0.046902	-0.02206	0.38994	0.17637	0.18666	-0.52747	0.098867	-0.24631	0.075756	-0.29109	0.028776	-0.065171
0.22918	0.07608	-0.21864	0.115	0.14015	-0.2173	-0.043466	0.31253	0.055031	-0.52651	-0.25274	-0.056411	-0.3509	0.15634	-0.042405	0.010995	0.35118	0.11564	0.06322	-0.50073	0.22073	-0.24045	0.15073	-0.33241	0.13338	-0.12103
0.33504	0.085779	-0.24399	0.2826	0.13579	-0.22852	-0.047635	0.21266	0.094723	-0.58347	-0.25208	-0.088626	-0.35116	0.2567	-0.062589	-0.012606	0.21035	0.079192	-0.13638	-0.29066	0.23478	-0.2835	0.23612	-0.40453	0.21453	-0.074455
0.32865	0.042104	-0.31995	0.27169	0.18978	-0.23743	-0.056838	0.19786	0.07756	-0.5258	-0.24817	-0.094682	-0.28808	0.32972	-0.06205	0.16667	0.16506	-0.083418	-0.014466	-0.18138	0.23085	-0.23935	0.26833	-0.43735	0.2066	-0.03353
0.21688	0.067669	-0.20791	0.15448	0.27114	-0.33292	-0.020656	0.19089	0.063628	-0.49364	-0.24292	-0.073313	-0.2608	0.28867	0.01948	0.13138	-0.071398	-0.24446	0.044301	-0.35114	0.33927	-0.20864	0.24764	-0.54476	0.18893	-0.12076
0.23855	0.10318	-0.21316	0.041049	0.27241	-0.28639	0.09993	0.24538	0.13766	-0.54397	-0.21105	0.047198	-0.26287	0.36084	0.051285	-0.13442	-0.25866	-0.10825	0.070533	-0.46453	0.19037	-0.29551	0.23078	-0.59448	0.20165	-0.15948
0.23783	0.034519	-0.27371	-0.019314	0.25852	-0.34383	0.182	0.15273	0.088116	-0.49274	-0.1489	0.22738	-0.2003	0.42986	0.10193	-0.18362	-0.28654	0.096437	0.26253	-0.55134	0.13633	-0.31677	0.21714	-0.55192	0.16429	-0.15178
0.26986	0.036076	-0.16203	0.076201	0.26431	-0.23681	0.15673	0.12699	0.024279	-0.49086	-0.18652	0.30005	-0.086226	0.37289	0.085051	-0.063669	-0.32615	0.027503	0.26634	-0.57414	0.22639	-0.26081	0.16873	-0.45821	0.1585	-0.053692
0.28568	0.074628	0.024309	0.036372	0.18147	-0.1736	0.16744	0.018785	-0.014651	-0.523	-0.14585	0.19788	-0.059222	0.33086	0.0069641	-0.016953	-0.14762	-0.086547	0.10331	-0.49736	0.22882	-0.19329	0.14404	-0.42766	0.2116	-0.12353
0.26405	0.082408	0.11994	0.05131	0.11924	-0.10129	0.15415	-0.03374	0.027114	-0.44415	-0.16499	0.04185	-0.059333	0.41958	0.0059331	-0.066218	-0.035312	-0.0020645	0.16932	-0.49397	0.34257	-0.09984	0.14398	-0.45316	0.19953	-0.12179
0.21029	0.1036	0.20639	-0.072811	0.098498	-0.028367	0.098081	-0.13495	0.083502	-0.38826	-0.11814	-0.087902	-0.1045	0.22841	-0.046522	-0.031415	0.14044	0.12433	0.13175	-0.38168	0.34518	-0.037429	0.17936	-0.48147	0.12074	-0.057359
0.065118	0.17241	0.22752	-0.097157	0.11993	0.024954	0.068528	-0.059984	-0.01247	-0.36858	-0.19383	-0.19054	-0.12767	0.11379	-0.076782	-0.036313	0.21452	0.07387	0.19095	-0.38286	0.25888	-0.02949	0.19288	-0.4374	0.081947	-0.04016
0.02105	0.21876	0.17558	-0.13511	0.11001	-0.010985	0.07398	0.057048	-0.036191	-0.28419	-0.23193	-0.15747	-0.078263	0.11721	0.0074193	-0.13591	0.21571	0.084029	0.24508	-0.27302	0.1333	-0.024829	0.1898	-0.39244	0.10595	-0.045579
-0.022477	0.1708	0.11243	0.10956	0.088806	-0.043324	0.059192	0.098338	0.009916	-0.23402	-0.087977	-0.12493	-0.055386	0.13357	0.011906	-0.15454	0.2164	0.035204	0.24659	-0.23367	0.084162	-0.051401	0.14691	-0.36348	0.043158	0.071825
-0.0096171	0.1246	0.030094	0.24691	0.090593	-0.099124	0.037106	0.1224	0.14406	-0.16017	-0.13117	-0.13227	-0.013784	0.16905	0.0027987	-0.15255	0.22457	-0.0011511	0.19838	-0.18007	0.026692	-0.065564	0.11523	-0.2836	-0.086533	0.071892
0.019654	0.13825	-0.021728	0.18366	0.10044	-0.07254	0.034334	0.16109	0.27543	-0.13105	-0.30431	-0.086004	0.04093	0.20778	-0.047644	0.0021639	0.21756	0.033093	0.063315	-0.16371	0.073485	-0.038302	0.10834	-0.26161	-0.086302	0.085209
0.01183	0.15537	-0.052517	0.15341	0.15729	-0.0072194	-0.01601	0.062072	0.261	-0.19694	-0.28468	-0.097949	0.10014	0.18969	0.053506	0.088086	0.25723	0.043553	-0.078642	-0.15999	0.15717	-0.020114	0.13634	-0.18442	0.0044824	0.1062
0.074147	0.10138	0.0083111	0.20939	0.15085	0.062425	-0.050741	-0.049799	0.2321	-0.19321	-0.33221	-0.12504	0.083831	0.22649	0.13737	0.018661	0.21767	0.010746	-0.15244	-0.18024	0.07619	0.01103	0.14178	-0.19695	0.11284	0.19426
-0.002808	0.1303	0.16932	0.23415	0.10516	0.084513	-0.046875	-0.12682	0.1203	-0.097438	-0.28978	-0.084449	0.080736	0.25332	0.17108	0.039847	0.16016	-0.032194	0.030803	-0.16833	0.022784	-0.018029	0.077957	-0.1176	0.19255	0.14308
-0.0019089	0.099	0.18199	0.082157	0.07341	0.044443	-0.058845	-0.089425	0.069738	-0.00035451	-0.12869	-0.0093774	0.090021	0.049457	0.065903	0.0094438	0.096191	-0.03422	0.04135	-0.12663	-0.064679	0.0018694	0.044953	-0.054624	0.097364	0.042112
0	0	0	0	0	0	0	0	0	0	0	0	0	0	0	0	0	0	0	0	0	0	0	0	0	0
-0.0027648	0.002896	-0.045108	0.13173	0.050516	-0.0028918	0.0061845	0.058349	-0.022952	-0.095102	0.011342	-0.0053654	-0.065058	0.071493	0.0052422	-0.0067887	0.045952	0.12761	0.064946	-0.035109	0.10288	-0.057492	-0.039549	0.057929	0.061631	0.082236
-0.02767	0.047934	-0.018573	0.14688	0.18347	0.093795	-0.065634	0.12936	-0.068059	-0.13218	0.084433	0.0131	-0.053406	0.084037	0.033463	0.15098	-0.041278	0.015828	0.054077	-0.20357	0.12859	-0.070837	-0.075751	0.019311	0.15515	0.099187
-0.016757	0.0781	0.020761	0.21574	0.2261	0.079908	-0.12113	0.082904	-0.022069	-0.12269	0.076549	-0.012125	0.0020405	0.10412	0.098175	0.27454	-0.070527	-0.10842	0.099932	-0.29043	0.1787	-0.04748	-0.07686	-0.0034041	0.20402	0.12892
-0.041245	0.057053	-0.0409	0.25182	0.2774	-0.014821	-0.16296	0.060074	0.018613	-0.15009	0.092966	-0.036238	-0.031852	0.14873	0.068101	0.17578	-0.050822	-0.008808	0.15939	-0.28907	0.22758	0.013385	-0.043574	-0.073328	0.21524	0.23492
-0.0039426	0.027504	0.026115	0.29487	0.22916	-0.039351	-0.14799	0.073748	-0.0021592	-0.17637	0.040966	-0.13239	-0.10275	0.054606	0.0079289	0.096156	0.14226	-0.10928	0.078536	-0.32507	0.24191	0.027765	-0.04981	-0.03577	0.23882	0.20297
0.13955	0.035239	0.027258	0.30353	0.15804	-0.058264	-0.078948	0.19878	-0.070224	-0.11066	0.036839	-0.31057	-0.092627	-0.016214	-0.078412	0.020292	0.077843	-0.081937	-0.093852	-0.48589	0.25156	-0.0063137	-0.091145	0.043587	0.34047	0.08354
0.20306	0.0014158	-0.087205	0.27488	0.14358	-0.04078	-0.097285	0.28366	-0.075999	-0.029517	0.10075	-0.53519	-0.10372	0.11729	-0.10019	0.025131	0.21405	0.14099	-0.085853	-0.60509	0.33186	-0.059234	-0.11829	-0.012857	0.35212	0.00072332
0.23893	-0.024045	-0.088985	0.1954	0.13662	-0.07939	-0.11201	0.28979	-0.15917	-0.013443	0.10465	-0.6677	-0.13092	0.058315	-0.092697	0.12803	0.10667	0.24715	-0.14324	-0.5356	0.40488	-0.043364	-0.12739	-0.14277	0.35248	-0.012605
0.24667	-0.067739	-0.11183	0.26624	0.13111	-0.061726	-0.16046	0.30363	-0.091588	-0.022253	0.22124	-0.55727	-0.12558	-0.020667	-0.0099543	0.29035	0.20656	0.23898	-0.11159	-0.40823	0.38563	0.088543	-0.14317	-0.26097	0.4464	0.14824
0.22263	-0.12866	-0.098209	0.36454	0.17578	-0.0086091	-0.16631	0.25912	-0.15278	0.0045805	0.15082	-0.38226	-0.17654	0.016514	-0.019717	0.28975	0.23832	0.23793	-0.080542	-0.332	0.34572	0.19171	-0.18571	-0.33747	0.47052	0.13557
0.22911	-0.15015	-0.11053	0.59545	0.20404	0.05204	-0.10017	0.25536	-0.14879	-0.091981	0.098233	-0.29434	-0.24663	-0.036792	-0.08349	0.13146	0.28121	0.37225	0.0099269	-0.31449	0.36551	0.22461	-0.17432	-0.35665	0.34778	0.060322
0.27995	-0.15644	-0.1537	0.58073	0.265	0.085999	-0.060454	0.33334	-0.038619	-0.087114	0.098546	-0.22789	-0.21376	0.059175	-0.11368	0.077832	0.32227	0.39868	0.012335	-0.32827	0.41223	0.23079	-0.073883	-0.41747	0.19715	0.024933
0.34514	-0.14304	-0.14009	0.59895	0.31957	0.056408	-0.033839	0.40757	-0.10203	-0.023922	0.021114	-0.15231	-0.1522	0.18143	-0.064469	0.098594	0.41328	0.19746	-0.11523	-0.38054	0.48116	0.20918	-0.0015015	-0.35043	0.15762	-0.089435
0.2868	-0.097061	-0.22137	0.64271	0.30054	0.081989	-0.052015	0.33507	-0.13679	0.022271	0.073075	-0.16897	-0.14228	0.20751	-0.092154	0.11114	0.4486	0.23798	-0.052598	-0.30341	0.36618	0.2115	0.0080302	-0.37416	0.19155	-0.16407
0.36597	-0.062289	-0.1998	0.6441	0.27761	0.030198	-0.042335	0.32804	-0.196	0.12898	0.11582	-0.22988	-0.13576	0.16777	-0.087398	0.19756	0.27105	0.31481	0.090067	-0.28855	0.34298	0.1754	0.0030332	-0.3818	0.30948	-0.12507
0.43517	-0.11626	-0.1027	0.60696	0.24938	0.035609	-0.060487	0.32545	-0.2136	0.19591	0.080048	-0.2465	-0.17353	0.10964	-0.083249	0.24751	0.067481	0.26005	0.1329	-0.35717	0.29472	0.1935	-0.042274	-0.41504	0.39432	-0.031329
0.48813	-0.13314	-0.10203	0.57083	0.23448	-0.048221	-0.09681	0.35249	-0.1196	0.16586	0.092837	-0.23254	-0.26348	0.11517	-0.028455	0.2216	-0.0021674	0.23857	0.038374	-0.47369	0.33844	0.26036	-0.0092554	-0.40271	0.41513	0.17971
0.45452	-0.1151	-0.071551	0.6479	0.17769	-0.067242	-0.072657	0.33358	-0.11079	0.11382	-0.036503	-0.24298	-0.30411	0.1295	-0.0027495	0.13085	0.042195	0.25275	0.088856	-0.50276	0.39585	0.2475	-0.024141	-0.36004	0.3876	0.17324
0.49908	-0.17586	-0.030142	0.63641	0.19414	-0.086286	-0.056875	0.32588	-0.11665	0.10435	0.010439	-0.20888	-0.27576	-0.044631	-0.059895	-0.0074315	0.15291	0.25251	0.17003	-0.41236	0.43282	0.23729	0.0035932	-0.34996	0.36835	0.10351
0.48897	-0.25332	0.037649	0.54731	0.2927	-0.10953	-0.053132	0.28348	-0.136	0.085749	0.025158	-0.076892	-0.17575	-0.11115	-0.13182	0.034787	0.14411	0.13357	0.032952	-0.27596	0.46992	0.24311	-0.020587	-0.35925	0.37589	0.1166
0.48448	-0.23501	0.066578	0.52003	0.32628	-0.19486	-0.062392	0.30226	-0.12274	0.063828	0.010509	0.0036732	-0.15983	-0.10908	-0.15816	0.096623	0.15065	0.025383	-0.03733	-0.2543	0.48356	0.24913	-0.026632	-0.38527	0.41235	0.35417
0.43466	-0.15248	0.14125	0.47039	0.33524	-0.2851	-0.12598	0.20938	-0.14633	-0.064668	-0.0092491	0.10151	-0.24493	-0.078016	-0.21874	0.11681	0.22797	0.013044	-0.044644	-0.22779	0.42852	0.21344	-0.1139	-0.40671	0.43562	0.45099
0.39006	-0.030903	0.15423	0.36588	0.2791	-0.24752	-0.12123	0.16284	-0.13153	-0.14886	0.031911	0.16044	-0.27184	-0.037857	-0.1996	0.12125	0.26065	-0.022164	0.0095751	-0.4752	0.40297	0.17322	-0.19765	-0.43303	0.51028	0.3018
0.4031	0.048609	0.13911	0.4044	0.29573	-0.15997	-0.16543	0.15277	-0.12845	-0.14674	0.065499	0.080833	-0.14652	0.081098	-0.17206	0.055633	0.24605	0.036498	0.075926	-0.81828	0.41815	0.16631	-0.28331	-0.3938	0.64175	0.16539
0.39796	0.0012982	0.05516	0.45432	0.31127	-0.10425	-0.11937	0.20355	-0.20597	-0.11016	0.034963	0.039756	-0.13018	0.21317	-0.1315	0.11799	0.34749	0.13745	-0.0018655	-1.2618	0.44959	0.21426	-0.28834	-0.26977	0.62663	0.061627
0.37283	-0.014795	0.10651	0.49775	0.31901	0.019755	-0.070799	0.21703	-0.22586	-0.11948	0.020786	0.066157	-0.15077	0.22983	-0.13038	0.079497	0.43417	0.045058	-0.0445	-1.3469	0.42224	0.24352	-0.24756	-0.22157	0.55635	-0.040964
0.39607	0.054905	0.14863	0.4886	0.32258	0.075533	-0.026983	0.11326	-0.19956	-0.24713	0.035895	0.089683	-0.25937	0.14306	-0.16858	0.054514	0.24221	-0.014929	-0.11063	-0.81777	0.49189	0.21489	-0.16483	-0.25633	0.45467	-0.0024851
0.45358	0.073066	0.16731	0.50912	0.32128	0.011876	-0.022574	0.14435	-0.16595	-0.25783	-0.011682	0.05979	-0.47488	0.10862	-0.11146	0.028251	0.20946	-0.18867	-0.047617	-0.45236	0.57427	0.20093	-0.15657	-0.26209	0.33683	0.036481
0.4447	0.049141	0.10897	0.47129	0.36154	-0.039413	-0.075437	0.17628	-0.163	-0.13179	-0.094798	0.10002	-0.36184	0.083233	-0.14911	0.017669	0.13995	-0.25195	-0.0011668	-0.24624	0.56204	0.1746	-0.20833	-0.29899	0.27286	0.060601
0.42889	0.078782	0.0419	0.4758	0.34618	-0.10399	-0.090309	0.23706	-0.16447	-0.16061	-0.048085	0.16257	-0.17322	0.067085	-0.11416	0.011693	0.19517	-0.054252	-0.036641	-0.15613	0.52792	0.094983	-0.22343	-0.34362	0.32641	0.17775
0.37531	0.13928	-0.094421	0.40607	0.28406	-0.10573	-0.079085	0.20641	-0.11458	-0.16458	-0.070264	0.17956	-0.090912	0.068295	-0.10505	0.026169	0.27642	-0.010388	-0.0096526	-0.1563	0.52782	0.026376	-0.26861	-0.36105	0.40372	0.23835
0.32178	0.15516	-0.17377	0.34914	0.16321	0.0068599	-0.093797	0.24327	-0.12483	-0.16279	-0.11749	0.22768	-0.060104	0.13565	-0.15092	0.061843	0.22651	0.095508	0.054671	-0.10261	0.56591	0.026438	-0.26655	-0.37759	0.36151	0.26981
0.37366	0.15465	-0.13107	0.34909	0.099271	0.14596	-0.074903	0.1674	-0.15571	-0.15752	-0.17462	0.30695	-0.010811	0.15621	-0.082053	0.052047	0.21533	0.027141	0.089779	0.024799	0.54464	-0.0067768	-0.23423	-0.3988	0.27073	0.15479
0.31187	0.23791	-0.16583	0.381	0.091021	0.23647	-0.031964	0.12235	-0.073983	-0.15938	-0.18431	0.41916	0.026357	0.17163	-0.16291	-0.032803	0.17421	-0.17428	0.041303	0.010269	0.44878	0.0031964	-0.21678	-0.44544	0.14828	-0.024979
0.27683	0.35332	-0.10766	0.33295	0.18938	0.18432	-0.025336	0.14951	-0.067211	-0.19599	-0.197	0.49252	-0.0089153	0.1221	-0.23632	-0.10651	0.32542	-0.18795	-0.0001699	0.14171	0.49886	-0.0027814	-0.24541	-0.51696	0.048532	-0.16182
0.22689	0.33817	-0.16731	0.30406	0.17166	0.16787	-0.044116	0.22481	-0.10108	-0.22291	-0.26825	0.44229	-0.040078	0.11936	-0.32431	-0.067002	0.34029	-0.046178	-0.033955	0.16312	0.55329	-0.1028	-0.28915	-0.55765	0.030339	-0.30442
0.17471	0.25987	-0.25253	0.25972	0.15006	0.15584	-0.052766	0.21207	-0.15505	-0.25697	-0.23436	0.32906	-0.10648	0.13481	-0.44645	0.055487	0.35425	0.05319	-0.05421	0.041155	0.55892	-0.17755	-0.31069	-0.51245	0.057626	-0.34972
0.2216	0.32645	-0.3517	0.24885	0.12422	0.032115	-0.016241	0.30181	-0.18277	-0.2341	-0.21403	0.24253	-0.16374	0.1424	-0.45629	0.058975	0.29372	0.069957	-0.039049	0.071573	0.46944	-0.12861	-0.26754	-0.39898	0.080078	-0.18104
0.25581	0.33353	-0.33977	0.25451	0.14466	-0.0073772	-0.012276	0.35204	-0.1682	-0.22574	-0.14852	0.16837	-0.13515	0.15667	-0.40452	0.0078749	0.23761	0.023897	-0.027757	0.1803	0.36941	-0.14135	-0.22762	-0.38492	0.11348	-0.17744
0.25161	0.23394	-0.29144	0.29703	0.17669	-0.003491	-0.041146	0.26762	-0.18001	-0.25975	-0.096665	0.10125	-0.070086	0.13941	-0.42703	-0.010962	0.20559	0.0047331	-0.096262	0.34245	0.31173	-0.2056	-0.20487	-0.34722	0.1786	-0.19003
0.26743	0.2397	-0.2728	0.32912	0.20622	0.097786	-0.045251	0.16751	-0.14203	-0.28612	-0.087296	0.044431	-0.033196	0.049482	-0.45042	0.014267	0.17223	-0.03262	-0.072572	0.44528	0.33251	-0.27969	-0.17061	-0.36224	0.25218	-0.13548
0.20921	0.31007	-0.33213	0.35967	0.19768	0.19422	-0.026132	0.12889	-0.09127	-0.30633	-0.17672	-0.023572	-0.14949	-0.077532	-0.45617	-0.0078406	0.187	-0.012692	-0.089648	0.49156	0.35904	-0.32354	-0.12709	-0.43899	0.27694	-0.1167
0.21234	0.26594	-0.41902	0.44316	0.16661	0.14376	-0.061906	0.081959	-0.083108	-0.29655	-0.25599	-0.081766	-0.17805	-0.16769	-0.49315	-0.065232	0.40695	-0.092694	-0.030529	0.58147	0.39428	-0.36779	-0.14844	-0.41932	0.26081	-0.18801
0.21639	0.20888	-0.45308	0.42801	0.21149	0.15101	-0.099722	0.21501	-0.088694	-0.2977	-0.20248	0.019066	-0.12156	-0.11946	-0.55138	-0.062123	0.55511	-0.11924	0.045565	0.54224	0.42339	-0.44592	-0.16844	-0.3917	0.23742	-0.2795
0.23577	0.18468	-0.54189	0.41941	0.18423	0.060447	-0.13185	0.25171	-0.19983	-0.31534	-0.21114	0.20173	-0.20033	0.098161	-0.52406	-0.027835	0.54739	0.06942	0.061872	0.38673	0.36958	-0.58364	-0.14148	-0.44187	0.22548	-0.16327
0.20478	0.11401	-0.3708	0.32577	0.16044	-0.002099	-0.14143	0.18004	-0.26218	-0.33967	-0.022068	0.27007	-0.24711	0.18966	-0.41106	-0.0074594	0.46377	0.13747	0.16579	0.17498	0.36165	-0.61462	-0.13432	-0.46934	0.30633	-0.16708
0.11519	0.083828	-0.23269	0.38975	0.17724	0.068247	-0.12119	0.07749	-0.25948	-0.41517	0.10498	0.18046	-0.12984	0.20054	-0.3432	0.017801	0.43642	0.15567	0.21766	0.0026361	0.31738	-0.65051	-0.11204	-0.45995	0.39731	-0.095784
0.12652	0.13203	-0.17352	0.31265	0.21486	0.11097	-0.084041	-0.045995	-0.33485	-0.51347	-0.037458	0.081889	-0.17613	0.13767	-0.3003	0.1102	0.36209	0.1452	0.13561	-0.088304	0.35637	-0.67638	-0.082244	-0.52307	0.47497	-0.13735
0.13833	0.21173	-0.072173	0.22926	0.21406	0.12615	-0.079838	-0.12198	-0.27223	-0.4429	-0.14729	0.039511	-0.279	0.074463	-0.30146	0.12825	0.29176	0.13068	0.053708	-0.095478	0.32192	-0.71897	-0.1498	-0.56524	0.56772	-0.21481
0.14616	0.23739	-0.032844	0.070813	0.18311	0.040985	-0.065231	-0.048355	-0.14649	-0.3704	-0.074328	0.092891	-0.23761	0.11746	-0.2763	0.050187	0.33195	0.088953	-0.039164	-0.18886	0.35116	-0.86009	-0.19522	-0.57989	0.62128	-0.10845
0.15059	0.11494	-0.064761	-0.0022671	0.079801	-0.0058301	-0.052497	-0.023747	-0.14018	-0.33607	-0.27901	0.22995	-0.29738	0.11591	-0.29676	-0.026277	0.37219	0.062007	-0.079414	-0.1597	0.3267	-0.88846	-0.19105	-0.59868	0.64778	0.011086
0.1999	-0.021652	-0.057531	0.046047	0.083889	-0.011419	-0.021356	0.00084208	-0.08268	-0.28809	-0.2358	0.26841	-0.23301	0.093703	-0.3277	-0.031537	0.45175	0.19493	-0.032816	-0.12122	0.23519	-0.84535	-0.13275	-0.52881	0.67911	0.019129
0.18053	-0.078184	-0.043103	0.13204	0.14744	0.0097579	-0.0253	0.067757	-0.053154	-0.2777	-0.081364	0.2212	-0.05301	0.0090992	-0.2851	0.017767	0.4454	0.26022	0.040441	-0.05006	0.1698	-0.72092	-0.15231	-0.451	0.76707	-0.054471
0.15805	-0.15379	-0.041345	0.1194	0.15054	-0.0041011	0.030597	0.070328	-0.14572	-0.27528	-0.023749	0.097191	-0.11431	0.069179	-0.36711	-0.053885	0.46065	0.20941	0.042114	-0.037928	0.18027	-0.53095	-0.19876	-0.50108	0.83492	-0.17124
0.1271	-0.14953	0.023783	0.060977	0.13322	0.045962	0.049797	0.081529	-0.24316	-0.23985	-0.084958	0.011601	-0.27057	0.059292	-0.31264	-0.10813	0.45749	0.12181	0.022684	-0.011647	0.17849	-0.44914	-0.22376	-0.56382	0.86681	-0.17945
0.14162	-0.028829	-0.0047616	0.076328	0.13808	-0.050735	-0.052012	-0.020347	-0.15977	-0.22498	-0.073705	0.067423	-0.26152	0.034114	-0.27829	-0.14921	0.39954	0.043411	0.062184	-0.080273	0.1804	-0.44045	-0.25578	-0.51999	0.90012	-0.17425
0.19119	0.019989	0.033406	0.059387	0.095588	-0.12957	-0.10137	-0.05595	0.021457	-0.22182	-0.066865	0.16396	-0.21361	0.10792	-0.24194	-0.11574	0.34539	0.063982	0.076734	-0.0076473	0.21655	-0.4349	-0.22912	-0.5641	0.93268	-0.29373
0.15211	-0.073569	0.0020079	0.033323	0.17925	-0.35571	-0.14058	-0.023961	0.038953	-0.18317	-0.069236	0.2173	-0.1645	0.19072	-0.21098	-0.13935	0.29978	0.017537	0.083103	0.062039	0.25406	-0.44932	-0.18734	-0.57108	0.94791	-0.35713
0.2357	-0.18406	0.061037	0.11544	0.17612	-0.33299	-0.099022	-0.029678	0.051173	-0.12823	-0.044416	0.21477	-0.14456	0.27988	-0.20035	-0.27583	0.25476	-0.16063	0.095822	-0.014994	0.19507	-0.39568	-0.26687	-0.60504	0.93054	-0.23269
0.314	-0.20447	0.081383	0.1232	0.17577	-0.22232	-0.082678	-0.019104	-0.00044376	-0.062689	-0.15931	0.24415	-0.10671	0.2453	-0.1959	-0.36383	0.29713	-0.014481	0.12217	-0.049181	0.16406	-0.35998	-0.35418	-0.60078	0.89607	-0.18029
0.32729	-0.19064	0.015833	0.13653	0.17459	-0.13079	-0.12354	-0.017192	0.020743	-0.080203	-0.15741	0.18836	-0.041532	0.091445	-0.20413	-0.39248	0.4168	0.060687	0.16837	-0.022288	0.14567	-0.32794	-0.43079	-0.52435	0.83364	-0.21688
0.37036	-0.14461	0.033478	0.16802	0.13427	-0.056145	-0.074063	-0.075161	-0.10863	-0.05361	-0.20049	0.037639	-0.03538	0.0018306	-0.21573	-0.28405	0.4139	0.052011	0.074598	-0.0077054	0.10284	-0.28861	-0.49881	-0.4009	0.72713	-0.13614
0.38195	-0.21103	0.12382	0.19934	0.092348	-0.020293	-0.10632	0.058529	-0.14564	-0.049034	-0.26706	-0.09641	-0.10231	0.027802	-0.18894	-0.2464	0.27669	0.24155	0.053362	0.052247	0.15911	-0.2627	-0.5116	-0.42327	0.62047	-0.16759
0.40161	-0.30049	0.042777	0.20893	0.058141	0.029636	-0.094008	0.090779	-0.1155	-0.08819	-0.26998	-0.17831	-0.12756	0.078291	-0.20935	-0.29554	0.085683	0.22684	0.086978	0.060412	-0.0071248	-0.20126	-0.46458	-0.37794	0.56305	-0.24044
0.36294	-0.28746	0.027116	0.1706	0.065622	0.10388	-0.087359	0.054723	-0.091182	-0.081571	-0.25044	-0.13674	-0.086212	0.038598	-0.21108	-0.22452	0.1563	0.057241	0.11756	0.088025	-0.13112	-0.16363	-0.38993	-0.35392	0.53782	-0.27539
0.38661	-0.26123	0.056266	0.17433	0.10536	0.10753	-0.087608	0.043764	-0.082025	0.0096599	-0.25627	-0.0091144	-0.024921	0.067728	-0.15954	-0.16291	0.17506	-0.061014	0.13985	-0.095405	-0.1578	-0.08483	-0.43869	-0.30227	0.6269	-0.41724
0.42461	-0.18852	0.06312	0.16038	0.10143	0.043743	-0.068413	-0.014864	0.083732	-0.014513	-0.21012	-0.009928	-0.04951	0.17998	-0.10516	-0.1394	0.19508	-0.11887	0.24992	-0.2539	-0.017949	0.060933	-0.53989	-0.31262	0.658	-0.33991
0.39	-0.12709	0.093558	0.13049	0.12562	0.034083	-0.050474	-0.062588	-0.00143	-0.10445	-0.19805	0.036301	-0.18167	0.28274	-0.059366	-0.16146	0.26853	0.019195	0.28302	-0.2453	0.23889	0.080752	-0.60485	-0.37238	0.55759	-0.30376
0.41235	-0.07917	0.078536	0.15593	0.18372	-0.013019	-0.088416	-0.14921	-0.044342	-0.099678	-0.28364	0.013982	-0.26814	0.22835	-0.070647	-0.15632	0.23622	0.046162	0.30293	-0.21795	0.41416	0.046042	-0.65387	-0.34171	0.45552	-0.3913
0.39791	-0.017488	-0.0073246	0.16798	0.23123	0.045102	-0.15798	-0.16357	-0.017879	-0.095007	-0.29477	-0.12399	-0.2988	0.20723	-0.12934	-0.037544	0.13468	-0.017544	0.31469	-0.17225	0.40388	0.014807	-0.72156	-0.30408	0.41398	-0.42237
0.43031	0.0058405	-0.07295	0.13181	0.15096	0.0063429	-0.17683	-0.198	-0.027126	-0.11128	-0.23727	-0.17025	-0.31146	0.23174	-0.036992	-0.03679	-0.048485	-0.020885	0.26988	-0.075309	0.42046	0.025193	-0.70949	-0.248	0.47042	-0.43179
0.37665	0.033816	-0.036108	0.10505	0.12579	0.0070809	-0.19636	-0.090816	-0.12998	-0.17559	-0.20998	-0.25423	-0.26907	0.26579	-0.29491	-0.056992	0.10537	-0.12023	0.17812	-0.074371	0.3727	0.058308	-0.63407	-0.18883	0.58246	-0.40403
0.28089	0.024854	-0.053712	0.20099	0.092327	-0.010688	-0.24035	0.002988	-0.15946	-0.1978	-0.30263	-0.28427	-0.22583	0.31391	-0.52753	-0.025483	0.22693	-0.25431	0.10521	-0.092858	0.34364	0.13337	-0.64562	-0.16714	0.66312	-0.48135
0.25799	0.007701	-0.013111	0.13869	0.077612	-0.001119	-0.22566	-0.042546	-0.1227	-0.20579	-0.35293	-0.21777	-0.14533	0.33327	-0.51877	-0.01838	0.36191	-0.22407	0.14202	-0.17445	0.28072	0.18371	-0.72671	-0.15985	0.67508	-0.44437
0.307	0.021872	0.0085995	0.078955	0.072071	0.0043346	-0.16908	-0.11924	-0.0816	-0.11239	-0.27036	-0.039439	-0.052959	0.20687	-0.52509	-0.010369	0.30665	-0.056329	0.21887	-0.049934	0.28354	0.1756	-0.73312	-0.20922	0.6914	-0.38252
0.31495	0.039985	0.068153	0.1765	0.13149	0.023484	-0.14145	-0.17342	-0.078027	-0.1085	-0.26559	0.074997	-0.079616	0.080527	-0.33784	-0.064231	0.28149	-0.04358	0.26824	-0.099278	0.39564	0.12716	-0.70241	-0.19527	0.71609	-0.39315
0.29239	0.047052	0.041788	0.26546	0.22402	0.065805	-0.15087	-0.17202	-0.014223	-0.16488	-0.26382	0.062585	-0.14055	0.054914	-0.25009	-0.13207	0.38287	-0.050214	0.27639	-0.15472	0.41405	0.12142	-0.66624	-0.12458	0.8213	-0.4552
0.25661	0.096506	0.0071966	0.24971	0.21849	0.065777	-0.13513	-0.16474	-0.065856	-0.13419	-0.18194	0.075914	-0.14239	0.057988	-0.17244	-0.20913	0.30443	-0.095433	0.27421	-0.17054	0.43873	0.179	-0.63584	-0.090148	0.8847	-0.49829
0.22759	0.080709	-0.031215	0.22424	0.12509	0.14109	-0.14571	-0.10294	-0.12118	-0.11003	-0.17684	0.098448	-0.10077	0.13444	-0.12386	-0.3301	0.36124	-0.092792	0.21333	-0.10504	0.42918	0.17604	-0.5818	-0.080259	0.7753	-0.46028
0.22455	0.029124	-0.08837	0.22394	0.10355	0.18647	-0.13408	-0.12629	-0.12455	-0.19999	-0.22697	0.045768	-0.20198	0.21962	-0.070946	-0.25753	0.28167	-0.047715	0.14332	-0.026816	0.43087	0.12968	-0.58626	-0.13809	0.59494	-0.47692
