# Supplementary material for: Timing variability of sensorimotor integration during vocalization in individuals who stutter
Source: Sci Rep. 2018 Nov 5;8:16340. doi: 10.1038/s41598-018-34517-1 (PMC6218511; doi:10.1038/s41598-018-34517-1)
Supplement: Supplementary file 2 — Dataset 1 [file 41598_2018_34517_MOESM2_ESM.zip › compens-stutt-behav-scireports-supplementary-material/AS2017_down.txt]

-0.092154	0.14719	-0.33182	0.26778	-0.040559	0.006586	-0.29874	-0.33195	-0.0049603	-0.1354	0.093754	0.65757	0.073551	0.23336	-0.47995	-0.46291	-0.16666	0.031678	0.2686	-0.050284	0.7897	-0.14701	0.1636	0.022113
0.035492	0.098947	-0.17321	0.21384	-0.026479	0.1238	-0.38998	-0.29152	-0.011766	-0.16148	0.072429	0.72797	0.1041	0.31799	-0.50176	-0.47983	-0.15874	-0.1173	0.44958	-0.0075565	0.86604	-0.19813	0.17512	-0.013825
0.039778	-0.052197	-0.22841	0.25083	-0.052167	0.17558	-0.44725	-0.19093	0.0039913	-0.16926	0.14543	0.73347	0.036059	0.42458	-0.42522	-0.45876	-0.31363	-0.15746	0.38546	-0.058249	0.87805	-0.067883	0.19961	-0.11774
0.034928	0.066037	-0.090266	0.27715	0.026584	0.029556	-0.39758	-0.24079	0.013401	-0.067675	0.19613	0.54169	-0.0029704	0.53672	-0.39652	-0.41525	-0.19766	-0.12406	0.45022	-0.084311	0.83445	-0.11523	0.20412	-0.28137
0.10556	0.11745	-0.051292	0.31355	-0.0096958	0.10125	-0.39102	-0.27117	0.050112	0.0057414	0.26511	0.52276	0.053301	0.53585	-0.43481	-0.37163	-0.19125	-0.071719	0.26713	-0.10033	0.78084	-0.086081	0.17829	-0.36832
0.13169	0.12769	-0.15603	0.3076	-0.11049	0.22326	-0.45458	-0.28274	-0.0050975	-0.011755	0.17556	0.4831	0.043107	0.5949	-0.47937	-0.3777	-0.1204	0.026427	0.53983	-0.14434	0.75002	-0.094185	0.20652	-0.32333
0.090546	0.163	-0.10808	0.2922	-0.25276	0.14191	-0.48898	-0.22915	0.026215	0.026687	-0.012316	0.23988	0.012086	0.60963	-0.52779	-0.37684	-0.21693	0.041079	0.23182	-0.10932	0.76434	-0.071873	0.22858	-0.41313
0.021863	0.14234	-0.10164	0.23142	-0.41423	0.21485	-0.44267	-0.19431	0.10095	0.014036	-0.021201	0.26644	-0.057536	0.56888	-0.56772	-0.41038	-0.25924	0.044703	0.17033	-0.032614	0.78646	-0.073586	0.19971	-0.39392
0.096662	0.075104	-0.15977	0.10591	-0.62252	0.31755	-0.41514	-0.27272	0.071558	-0.083873	-0.030868	0.21473	-0.083825	0.57914	-0.53944	-0.43598	-0.21146	0.14542	0.28018	0.0068918	0.70322	-0.081713	0.21947	-0.27392
0.1695	0.12215	-0.17334	0.17332	-0.67099	0.19556	-0.43007	-0.22298	-0.0044225	-0.064829	-0.092761	0.19312	-0.071661	0.56821	-0.47894	-0.45565	-0.23381	0.13742	0.30752	-0.0095334	0.59229	-0.086515	0.27607	-0.15819
0.28629	0.055666	-0.23431	0.20949	-0.39515	0.12716	-0.44729	-0.21075	0.020507	-0.045156	-0.13223	0.10773	-0.099323	0.54628	-0.35961	-0.46242	-0.31283	0.098142	0.35335	0.05954	0.53583	-0.02257	0.23013	-0.029095
0.34113	-0.044654	-0.14881	0.25476	-0.07884	0.11695	-0.47622	-0.29133	0.014934	0.018798	-0.17365	-0.067486	0.013341	0.47906	-0.45006	-0.37653	-0.23116	0.093016	0.29396	-0.011923	0.47203	-0.051026	0.24265	0.053524
0.28642	-0.016967	-0.16518	0.30963	0.082484	0.10437	-0.5179	-0.22176	-0.0064499	-0.0069922	-0.02812	-0.14424	0.084207	0.42995	-0.57199	-0.26985	-0.23433	0.10255	0.32729	-0.08905	0.40509	0.015389	0.22737	0.048259
0.1993	0.06157	-0.082618	0.30736	0.13257	0.13262	-0.45405	-0.1681	-0.029336	-0.0062282	-0.097668	-0.045542	0.026855	0.47884	-0.54634	-0.13694	-0.33186	0.15547	0.047245	-0.14514	0.34365	0.00429	0.12872	-0.058871
0.13685	0.023866	0.008872	0.28893	-0.025623	0.14394	-0.3679	-0.10954	-0.041387	-0.10845	0.15729	-0.06017	-0.048021	0.47481	-0.57731	0.011858	-0.37044	0.18135	0.093337	-0.16414	0.32255	0.0855	0.13539	-0.029054
0.15817	0.0572	0.00082169	0.27237	-0.2144	0.24261	-0.3489	-0.18035	0.054632	-0.030328	0.085223	-0.026651	-0.040897	0.48988	-0.60494	0.066139	-0.38268	0.17273	0.057611	-0.19869	0.28435	0.050784	0.25562	-0.050652
0.23368	0.17109	-0.027204	0.26734	-0.10325	0.26009	-0.30684	-0.22803	-0.068315	-0.21288	0.037765	0.053639	-0.055465	0.49437	-0.65802	0.044529	-0.36094	0.15987	0.081457	-0.18148	0.25536	-0.072156	0.16433	0.0094239
0.28159	0.12234	0.011439	0.20502	0.052975	0.034815	-0.35545	-0.1671	-0.12644	0.17804	0.10699	0.056389	-0.068506	0.51399	-0.69109	-0.0054811	-0.36053	0.15285	0.24402	-0.13613	0.24172	-0.032323	0.095359	0.12899
0.23676	0.037013	-0.0084185	0.10598	0.065869	-0.068028	-0.39222	-0.30272	-0.12283	0.1313	0.15154	0.038017	-0.090034	0.58385	-0.68777	-0.090903	-0.32982	0.15332	0.1331	-0.039523	0.18924	-0.019387	0.21173	0.074374
0.19951	-0.022091	0.076552	0.12781	0.13103	-0.070869	-0.25398	-0.19978	-0.19753	0.18279	0.1393	-0.019761	0.048832	0.59619	-0.63198	-0.12754	-0.38383	0.17704	0.31056	0.023894	0.10527	-0.062087	0.18285	0.13752
0.19246	-0.036656	0.018986	0.13708	0.1364	-0.12457	-0.15699	-0.1503	-0.13544	0.20787	0.11549	-0.038038	-0.069877	0.56458	-0.53116	-0.073292	-0.41751	0.15836	0.36753	0.041902	0.041685	-0.088964	0.0201	0.17357
0.22955	-0.052704	-0.11332	0.1956	0.091569	-0.10439	-0.24459	-0.13541	-0.10157	0.067509	0.051668	-0.057301	-0.33008	0.52034	-0.42005	-0.012809	-0.35228	0.11284	0.21913	0.015819	-0.019114	-0.060569	0.048646	0.17574
0.21492	0.020424	-0.063993	0.20485	0.11551	-0.088507	-0.33772	-0.15764	-0.071225	0.0027467	0.10978	0.0022958	-0.56284	0.46875	-0.4363	0.036844	-0.34761	0.071116	0.039278	0.008178	-0.045533	-0.039515	0.0061219	0.20532
0.17459	0.11451	0.042482	0.22659	0.19112	-0.035281	-0.32305	-0.19824	-0.058062	0.10646	0.12133	0.043121	-0.60443	0.41709	-0.47194	0.038371	-0.2479	0.041401	-0.093449	0.0068487	0.033184	0.025021	-0.030483	0.15635
0.19478	0.050623	-0.017633	0.17305	0.17472	0.059621	-0.22313	-0.19944	-0.077861	0.038486	0.078127	-0.030919	-0.52645	0.30662	-0.39594	0.0042893	-0.10369	-0.034356	-0.031271	0.04398	0.15306	0.055096	-0.028585	0.088993
0.20038	0.0041174	-0.076932	0.075165	0.09681	0.13923	-0.10493	-0.091478	-0.061139	0.03432	0.15786	-0.087774	-0.31516	0.11533	-0.27488	0.011277	0.0085905	-0.03022	0.082378	0.089657	0.15738	0.024718	0.064738	0.24595
0.14942	0.035259	-0.13405	0.043396	0.074706	0.17556	0.026011	-0.055618	-0.047422	0.011009	0.07569	-0.014153	-0.26634	-0.0031565	-0.21719	0.023293	0.10875	-0.0015634	0.043216	0.026598	0.081877	-0.007358	0.099795	0.1186
0.064478	0.076734	-0.091426	0.0086628	-0.032895	0.10736	0.084458	-0.10142	-0.019203	0.034005	0.035698	-0.04932	-0.0691	-0.039213	-0.17641	0.032888	0.035821	0.064785	0.025723	0.038125	0.0026385	-0.075596	0.16211	0.19186
-0.038729	0.064081	-0.082852	-0.019933	-0.044896	0.050918	0.044746	-0.017122	0.037984	0.068946	-0.027079	-0.014542	0.028683	-0.021906	-0.1127	0.014606	0.0096257	0.092712	-0.045305	0.011869	-0.0084887	-0.044925	0.12296	0.062094
0	0	0	0	0	0	0	0	0	0	0	0	0	0	0	0	0	0	0	0	0	0	0	0
0.061332	-0.023681	0.10878	0.01089	-0.14718	-0.025094	-0.040804	-0.038729	-0.12618	0.020635	0.022758	-0.0050062	-0.12109	-0.089842	0.092905	0.048596	0.059195	-0.072231	-0.074943	0.048864	-0.028037	0.007966	0.053116	0.027797
-0.016072	0.0068422	0.13298	0.0064446	-0.1531	-0.021155	-0.042258	-0.059495	-0.21204	0.10409	0.0034086	0.03015	-0.13899	-0.20659	0.099366	0.13226	0.15131	-0.10313	-0.079687	0.13392	-0.081438	0.022945	-0.041189	0.10824
-0.085946	-0.027604	0.062652	-0.010069	-0.29711	0.014967	-0.03617	-0.070568	-0.22388	-0.0069105	-0.019506	0.073085	-0.15055	-0.31016	0.013314	0.19648	0.17839	-0.16357	-0.045149	0.15486	-0.11306	0.073761	-0.02257	0.024075
-0.086115	-0.009699	0.046352	0.10228	-0.32725	0.13283	0.053718	-0.079743	-0.22587	-0.12066	-0.0012815	0.12255	-0.18021	-0.34585	-0.056121	0.23294	0.27001	-0.17943	-0.10406	0.15403	-0.13883	0.020115	0.055759	0.058834
-0.044453	0.01758	0.081423	0.13226	-0.19327	0.18723	0.077385	-0.10758	-0.22938	0.044763	0.011841	0.049139	-0.11953	-0.29694	-0.095776	0.2144	0.2503	-0.21108	-0.12252	0.1306	-0.18134	0.035866	0.17632	0.0048855
-0.019943	0.075198	0.11526	0.15581	-0.16655	0.14557	-0.047986	-0.10376	-0.20948	0.0060024	0.016642	0.02127	-0.11226	-0.23491	-0.101	0.15287	0.16278	-0.31099	-0.20434	0.1122	-0.20659	0.022967	0.257	-0.11276
-0.062588	0.05367	0.11382	0.082429	-0.21042	0.17439	-0.071518	-0.1111	-0.18872	0.08121	-0.092605	-0.035884	-0.11184	-0.089299	-0.066104	0.12974	0.16291	-0.31448	-0.28516	0.089933	-0.25964	0.08136	0.29875	-0.15977
-0.0996	0.053219	0.080105	0.070939	-0.30952	0.17819	-0.10573	-0.064784	-0.089231	0.094919	-0.06288	0.015402	0.099719	-0.070466	-0.04661	0.1495	0.17445	-0.2379	-0.42241	0.126	-0.31043	0.035086	0.28056	-0.17414
-0.015547	0.072508	-0.041175	0.029478	-0.33636	0.18264	-0.14743	-0.049545	-0.057796	-0.023745	0.0020401	0.058203	0.067543	-0.17743	-0.064704	0.2	0.18551	-0.2114	-0.42451	0.077254	-0.27379	0.077201	0.19845	-0.13953
0.030457	0.043322	-0.0052277	0.033444	-0.2573	0.24119	-0.20032	-0.066296	-0.18999	0.22017	-0.014414	0.11751	-0.059341	-0.27188	-0.0032874	0.23702	0.18594	-0.18229	-0.41729	0.024901	-0.2154	0.17101	0.11618	-0.080233
-0.0062839	0.00040217	0.090528	0.0086589	-0.25206	0.28646	-0.24281	-0.036639	-0.25414	0.082688	-0.14191	0.27707	0.01076	-0.21612	0.04268	0.27198	0.16631	-0.1825	-0.30211	-0.042167	-0.19156	0.078739	0.065756	-0.095133
-0.020233	0.071855	0.087228	0.11151	-0.25488	0.27811	-0.22196	-0.080987	-0.22682	0.13742	-0.26904	0.30299	0.035491	-0.17196	-0.047766	0.31419	0.13933	-0.2227	-0.16596	-0.076996	-0.19123	-0.012174	0.057704	-0.20444
0.0034032	0.14301	0.051387	0.14697	-0.2543	0.26734	-0.18756	-0.0080009	-0.14524	0.077127	-0.19188	0.24585	-0.093315	-0.18743	-0.081147	0.34316	0.078043	-0.27118	-0.072373	-0.072989	-0.21828	0.012814	0.055447	-0.22662
-0.013354	0.16839	0.091817	0.25508	-0.21417	0.27832	-0.17656	0.1169	-0.057991	0.14821	-0.023824	0.23246	-0.1688	-0.039588	-0.054481	0.34595	-0.016448	-0.30164	-0.1112	-0.083105	-0.19194	0.089939	0.033492	-0.17943
-0.020943	0.24016	0.13383	0.21656	-0.17272	0.31326	-0.19019	0.18164	0.033767	0.29458	0.077918	0.22669	-0.13645	0.045944	-0.062404	0.38338	-0.017324	-0.23613	-0.12009	-0.077085	-0.11697	0.1958	-0.018263	-0.1945
0.042671	0.24517	0.033642	0.15698	-0.1154	0.3287	-0.22296	0.15248	0.099358	0.38366	-0.1031	0.24846	-0.054862	-0.065742	-0.023901	0.36054	-0.025843	-0.1481	0.016598	-0.068491	-0.021948	0.1567	-0.046124	-0.18773
0.17217	0.24628	0.14084	0.16402	-0.065489	0.32708	-0.237	0.11161	0.015512	0.25349	-0.11418	0.22278	-0.12508	-0.14639	0.10199	0.28411	0.032676	-0.19006	0.17598	-0.095939	0.038261	0.19803	-0.066933	-0.12549
0.35218	0.21844	0.047711	0.21212	0.01735	0.35631	-0.2842	0.045642	-0.01903	0.18093	0.001751	0.18046	-0.24533	-0.13347	0.13346	0.23794	0.11858	-0.2209	0.26808	-0.054069	-0.0084512	0.16852	-0.097444	-0.13024
0.35496	0.23891	-0.024484	0.24325	-0.0066967	0.37389	-0.31546	0.093224	0.068214	0.15074	0.010481	0.12312	-0.25754	-0.018512	0.080076	0.22053	0.15652	-0.19747	0.28691	-0.060999	-0.045229	0.10254	-0.19177	0.014684
0.37331	0.31521	0.083309	0.23675	-0.047695	0.39531	-0.25573	0.062176	0.15636	0.15088	0.026177	0.22831	-0.21689	-0.023617	0.1118	0.24151	0.16087	-0.20863	0.24583	-0.056854	-0.023197	0.03701	-0.27282	0.080252
0.44672	0.26558	0.10626	0.32462	0.011805	0.3879	-0.27696	0.066886	0.14322	0.12364	-0.032975	0.30921	-0.17052	-0.057732	0.14609	0.29681	0.10404	-0.23897	0.23905	-0.013602	0.037272	0.0035215	-0.32027	-0.006525
0.53005	0.16883	0.14791	0.35286	0.037396	0.36957	-0.27972	0.096621	0.10389	0.16225	-0.00713	0.2803	-0.1085	-0.064754	0.16944	0.33225	0.055557	-0.18868	0.33624	-0.01362	0.061554	-0.0017198	-0.2849	-0.088334
0.55215	0.21284	0.20586	0.39359	0.018988	0.39472	-0.21883	0.078951	0.12396	0.10135	-0.014717	0.18944	0.012931	-0.022725	0.182	0.34049	0.025789	-0.10241	0.43786	-0.070417	0.031942	0.035473	-0.2203	-0.10464
0.57464	0.33274	0.1792	0.41429	-0.068787	0.45322	-0.21768	0.047693	0.13095	0.061809	-0.068085	0.27475	0.057944	0.026605	0.14934	0.39759	-0.011028	-0.033591	0.44237	-0.13617	0.043518	0.010528	-0.20383	-0.091719
0.698	0.37144	0.20582	0.58779	-0.049744	0.56721	-0.21285	0.005747	0.089921	0.27985	0.17547	0.31748	-0.066853	0.019382	0.10662	0.44621	-0.072883	0.028721	0.39356	-0.10349	0.063536	0.019681	-0.18778	-0.044437
0.76257	0.28558	0.25741	0.64186	-0.25349	0.58096	-0.199	-0.027443	0.060487	0.45769	0.21	0.30562	0.0080615	-0.017926	0.10405	0.42076	-0.043842	0.011434	0.41383	-0.023395	0.09065	-0.0032292	-0.15953	-0.01865
0.74759	0.19877	0.38168	0.59196	-0.25156	0.54041	-0.14733	-0.02042	0.15199	0.44048	0.091218	0.17449	0.15232	-0.093259	0.2227	0.39091	-0.03706	-0.032071	0.44095	-0.011395	0.076868	-0.1356	-0.11923	0.034281
0.72704	0.26648	0.44758	0.57482	-0.10688	0.60565	-0.082386	-0.0071926	0.22198	0.23368	-0.023888	0.026228	0.13678	-0.09277	0.30506	0.39427	-0.0067129	-0.054507	0.49638	0.028892	0.011082	-0.2938	-0.084803	-0.018301
0.73337	0.32247	0.30477	0.52598	-0.12463	0.58922	-0.022349	0.016284	0.22731	0.33699	0.084054	0.10533	0.18061	-0.096041	0.3069	0.39093	0.02726	-0.056445	0.53315	0.017165	-0.0036385	-0.34414	-0.084809	0.038653
0.69673	0.37945	0.26343	0.50005	-0.13313	0.4981	0.029249	0.044832	0.21894	0.17287	0.23518	0.20133	0.28729	-0.046477	0.25468	0.35593	0.060166	-0.04324	0.48407	0.017944	0.049109	-0.36461	-0.012191	0.076987
0.73484	0.3985	0.29482	0.56695	-0.092713	0.53506	0.037648	0.11082	0.19051	0.041715	0.28821	0.17958	0.27417	0.01083	0.2098	0.37465	0.072649	-0.0056919	0.47176	0.024599	0.056352	-0.3173	0.092271	0.066308
0.82323	0.37264	0.28348	0.57341	-0.080655	0.56817	0.027329	0.08051	0.16103	0.11101	0.23493	0.20436	0.26127	0.050929	0.20076	0.39341	0.050251	-0.0043399	0.4693	-0.00079664	0.040286	-0.23845	0.19171	0.08751
0.83956	0.34485	0.35098	0.51872	-0.23683	0.54795	0.028585	0.068599	0.15854	0.10816	0.13241	0.24421	0.13829	0.049661	0.26083	0.33701	0.05437	-0.026817	0.46274	-0.059518	0.038488	-0.19303	0.23206	0.089972
0.7884	0.3961	0.42916	0.51339	-0.28131	0.46719	-0.011098	0.043049	0.1136	0.10854	0.13755	0.31244	0.18977	0.011861	0.34121	0.1935	0.0336	-0.15627	0.43169	-0.13162	0.012435	-0.15625	0.2996	-0.0041018
0.79684	0.35429	0.47186	0.43702	-0.29335	0.37707	-0.011521	0.042588	0.084155	0.033405	0.24849	0.33126	0.10398	0.0037454	0.32734	0.12905	-0.034935	-0.17671	0.46663	-0.1336	-0.024579	-0.11558	0.26146	0.02309
0.78362	0.28317	0.48	0.36899	-0.15697	0.47906	0.048968	0.11258	0.17612	-0.03652	0.27791	0.15478	-0.0068529	0.028931	0.27193	0.12525	-0.055623	-0.16967	0.35306	-0.056036	0.066944	-0.070385	0.17368	0.06858
0.90065	0.25583	0.46348	0.38494	-0.15276	0.50182	0.074068	0.14457	0.26659	0.024314	0.17429	0.24583	0.24945	0.048153	0.2232	0.15732	-0.10242	-0.18336	0.56076	-0.077105	0.15137	-0.092805	0.20504	-0.035797
0.91799	0.33524	0.38851	0.29971	-0.31574	0.46368	0.062277	0.16431	0.30062	-0.15005	0.046119	0.17768	0.38356	0.078567	0.25363	0.17073	-0.10928	-0.21106	0.59057	-0.0041953	0.16312	-0.10869	0.14321	-0.059711
0.9372	0.43135	0.40167	0.33733	-0.36776	0.57031	0.14212	0.12459	0.26723	-0.20697	0.2569	0.10844	0.33631	0.077955	0.37063	0.21387	-0.066883	-0.15035	0.56987	-0.025174	0.21446	-0.10802	0.0089257	-0.098077
0.9138	0.43756	0.44179	0.33392	-0.35203	0.56076	0.17754	0.080752	0.21539	-0.23401	0.20037	0.25472	0.28326	0.094072	0.4444	0.23452	-0.048009	-0.017322	0.59749	-0.01685	0.22482	-0.13751	0.020631	-0.10806
0.98147	0.36116	0.40288	0.39008	-0.40558	0.46308	0.10099	0.057935	0.25268	-0.10917	0.22963	0.30007	0.26826	0.11888	0.48955	0.26335	-0.074116	0.10696	0.58343	-0.071816	0.17647	-0.10549	0.064988	-0.12158
1.0295	0.32283	0.32315	0.32103	-0.44356	0.47882	0.15471	0.076266	0.21846	-0.10509	0.123	0.35288	0.2862	0.1431	0.40143	0.24959	-0.070812	-0.022866	0.4642	-0.068461	0.16804	-0.13306	0.091107	0.014343
1.0056	0.28503	0.4635	0.21764	-0.40411	0.46733	0.14354	0.12688	0.14697	-0.1328	0.11285	0.44061	0.2728	0.14877	0.26588	0.27931	-0.061197	-0.1333	0.31611	-0.048116	0.13011	-0.20982	0.073317	-0.012279
0.94488	0.34523	0.49915	0.13695	-0.36925	0.45264	0.092177	0.15058	0.17008	-0.14554	0.12278	0.38503	0.18887	0.14236	0.19364	0.32219	-0.016404	-0.1619	0.46618	0.020661	0.12287	-0.34524	0.1815	-0.012097
0.81418	0.37955	0.49762	0.046214	-0.41352	0.46832	0.095748	0.05706	0.29345	-0.18973	0.23789	0.30451	0.27298	0.18326	0.15844	0.28746	0.11403	-0.12333	0.43155	0.05397	0.17437	-0.3929	0.18915	-0.048679
0.7967	0.30785	0.48699	0.0026767	-0.41837	0.42703	0.075115	0.0027548	0.28165	-0.18774	0.22373	0.21818	0.21893	0.22592	0.19168	0.24055	0.099992	-0.04644	0.4205	0.062771	0.15984	-0.26076	0.066878	-0.07996
0.8411	0.24264	0.42842	0.05601	-0.43442	0.37838	0.10008	0.010943	0.28071	-0.25626	0.11818	0.22244	0.16859	0.26511	0.28095	0.16505	0.15894	0.064618	0.32008	-0.048103	0.193	-0.12171	-0.06649	-0.073263
0.87454	0.1951	0.40999	0.0025232	-0.45467	0.34758	0.16819	0.098221	0.25342	-0.18113	0.28137	0.22041	0.21831	0.23639	0.33139	0.17427	0.15654	0.097348	0.27466	-0.086886	0.24242	-0.07352	-0.055003	-0.067492
0.89402	0.16615	0.41665	-0.032911	-0.37	0.36337	0.2065	0.060603	0.12447	-0.021432	0.35551	0.37395	0.21922	0.082769	0.35348	0.20054	0.18585	0.062347	0.23057	-0.090428	0.30434	-0.079777	0.04001	-0.026622
0.8525	0.16185	0.46546	-0.00049873	-0.34365	0.39682	0.20779	0.10563	0.046687	0.10452	0.37214	0.346	0.27576	0.031784	0.35998	0.22927	0.16454	0.089374	0.18112	-0.15223	0.36074	-0.034102	0.10921	-0.0094431
0.80408	0.049879	0.51005	0.10437	-0.30785	0.48791	0.1909	0.31273	0.15192	-0.020075	0.29452	0.30702	0.26841	-0.008789	0.32865	0.30184	0.21297	0.095937	0.19148	-0.1349	0.40388	-0.0094439	0.1933	0.071731
0.7773	-0.0069979	0.53435	0.16464	-0.30112	0.44693	0.21475	0.15977	0.2296	0.07272	0.26755	0.30675	0.21203	0.085588	0.28816	0.23781	0.24787	-0.013595	0.173	-0.039277	0.43768	-0.025474	0.21277	-0.050377
0.75559	0.033336	0.49552	0.09238	-0.28267	0.40675	0.20297	0.096123	0.30414	0.011254	0.31108	0.24483	0.20887	0.22217	0.30775	0.22994	0.22288	-0.13829	0.26741	-0.038035	0.46638	-0.079268	0.19676	-0.02258
0.74442	0.090113	0.49127	0.097957	-0.23802	0.43443	0.17816	0.14549	0.24612	0.14629	0.2807	0.3087	0.23979	0.29569	0.39554	0.25623	0.16258	-0.19652	0.23894	-0.089546	0.47447	-0.10399	0.17318	-0.051257
0.74309	0.090949	0.49473	0.12585	-0.26448	0.35902	0.17804	0.21032	0.1929	0.16123	0.22069	0.38117	0.19679	0.28855	0.47988	0.24886	0.11837	-0.25025	0.23374	-0.069609	0.4491	-0.10051	0.16796	-0.043885
0.75247	0.17809	0.44719	0.11519	-0.22942	0.36153	0.11944	0.32044	0.2367	0.10262	0.19971	0.47609	0.21759	0.32681	0.50204	0.25474	0.1245	-0.37668	0.12552	-0.10894	0.41311	-0.098243	0.14446	0.068839
0.72135	0.24234	0.43671	0.22391	-0.21359	0.40427	0.091182	0.28978	0.24385	-0.035167	0.30217	0.43251	0.18754	0.24654	0.46303	0.27653	0.26769	-0.43856	0.13399	-0.14088	0.33299	-0.13844	0.15817	0.011265
0.75545	0.24561	0.40949	0.26465	-0.20214	0.44562	0.13293	0.23974	0.21125	-0.056595	0.33044	0.49746	0.20048	0.24076	0.3973	0.25412	0.27264	-0.39197	0.19153	-0.183	0.27192	-0.11473	0.14906	0.049491
0.8139	0.23927	0.41584	0.19978	-0.21211	0.44975	0.18518	0.24838	0.3328	0.13967	0.3453	0.47828	0.14357	0.29437	0.36166	0.26959	0.21656	-0.27064	0.1965	-0.15034	0.3035	-0.12933	0.094301	0.075306
0.79515	0.21451	0.46023	0.25052	-0.1787	0.41897	0.20885	0.17976	0.42372	0.1747	0.36331	0.38862	0.15319	0.35515	0.28867	0.20919	0.20512	-0.16311	0.15533	-0.13581	0.35836	-0.17752	0.066677	-0.11637
0.83213	0.18203	0.44529	0.3344	-0.1684	0.39141	0.1472	0.18561	0.40069	0.0074682	0.29182	0.35846	0.1096	0.35117	0.25573	0.081955	0.10882	-0.097889	0.15055	-0.16869	0.30551	-0.16203	0.047727	-0.1393
0.85835	0.18836	0.35079	0.38513	-0.19884	0.38723	0.12005	0.23391	0.31897	0.11396	0.32157	0.31573	0.12	0.31649	0.25985	0.092478	0.075458	-0.11564	0.14296	-0.18954	0.27422	-0.16418	0.053188	-0.056566
0.82553	0.17311	0.25122	0.3735	-0.20016	0.42532	0.128	0.22428	0.27971	0.01504	0.33664	0.22113	0.15866	0.28272	0.25173	0.15798	0.098258	-0.14348	0.068192	-0.20773	0.36713	-0.21613	-0.011589	-0.15164
0.80312	0.20267	0.2752	0.37568	-0.22034	0.47651	0.11011	0.1472	0.30603	0.13917	0.34239	0.31769	0.23977	0.24927	0.26655	0.091797	0.095621	-0.1353	0.13267	-0.14948	0.40177	-0.29032	-0.034443	-0.12678
0.7762	0.23159	0.32046	0.27087	-0.25154	0.50139	0.057212	0.15315	0.32368	0.079695	0.31852	0.42638	0.32295	0.2263	0.27583	0.11951	0.10192	-0.12645	0.12882	-0.17251	0.42147	-0.31167	-0.0056597	-0.029217
0.77479	0.23946	0.31244	0.21924	-0.3208	0.50155	0.062503	0.16512	0.34047	-0.0071362	0.34069	0.43797	0.21714	0.22713	0.29296	0.061146	0.072393	-0.12939	0.098604	-0.14467	0.39632	-0.34323	-0.0035926	-0.10686
0.85781	0.26715	0.30215	0.17747	-0.29407	0.47048	0.05901	0.14859	0.28679	0.024676	0.32072	0.25731	0.07505	0.23654	0.32165	-0.032192	0.054843	-0.12706	0.054068	-0.19928	0.36325	-0.34814	-0.026625	-0.11323
0.93365	0.23436	0.23949	0.22527	-0.25046	0.42751	0.1042	0.051476	0.20281	-0.0030466	0.23166	0.13439	0.15176	0.31038	0.32212	-0.21101	0.022912	-0.083272	0.004741	-0.29755	0.28659	-0.3596	-0.11072	-0.012686
0.9863	0.16541	0.22775	0.25185	-0.19002	0.42991	0.16019	-0.014777	0.13718	0.033308	0.17163	0.13845	0.27304	0.3301	0.3372	-0.42755	-0.065989	-0.011715	0.048093	-0.29119	0.19463	-0.3994	-0.13307	-0.12582
0.96914	0.13143	0.21461	0.31657	-0.15381	0.39125	0.13876	-0.05685	0.17513	0.098421	0.21282	0.12804	0.33438	0.29506	0.36417	-0.44101	-0.03638	-0.020791	0.060229	-0.22965	0.19641	-0.44822	-0.088842	-0.28481
0.96286	0.08615	0.20832	0.33823	-0.25531	0.33651	0.034581	-0.096979	0.2229	0.081384	0.19846	0.042032	0.24584	0.18393	0.36149	-0.43533	0.040405	-0.10924	0.031743	-0.24577	0.20641	-0.49809	-0.012578	-0.26126
0.8818	0.070065	0.16153	0.29418	-0.29013	0.35254	-0.07984	0.097075	0.28305	0.19019	0.046086	0.010237	0.27621	0.089392	0.33945	-0.46317	0.022244	-0.14231	0.018537	-0.25684	0.18795	-0.50074	0.0059737	-0.28248
0.75243	0.076122	0.084079	0.31569	-0.18069	0.35932	-0.14942	0.17894	0.28125	0.27159	0.0071205	0.05585	0.21706	0.058065	0.31572	-0.42962	-0.027824	-0.13003	-0.034551	-0.24785	0.12724	-0.5341	0.010045	-0.34456
0.69251	0.08793	0.022814	0.346	-0.24652	0.33968	-0.16822	0.20172	0.19892	0.23014	-0.057803	0.040614	0.15333	0.031049	0.21762	-0.41605	-0.12553	-0.046043	0.039912	-0.24673	0.043837	-0.56733	-0.047314	-0.39865
0.68911	0.037106	0.11296	0.33946	-0.39377	0.3079	-0.16201	0.078951	0.2228	0.16132	-0.078599	0.060482	0.21968	0.010511	0.10077	-0.37703	0.10538	4.4192e-05	0.18698	-0.17985	-0.0090139	-0.62702	-0.11276	-0.40155
0.62772	0.064822	0.040548	0.35849	-0.37556	0.2419	-0.14378	0.12352	0.24948	0.083411	-0.034472	0.049527	0.24262	-0.019153	0.073008	-0.46268	0.10289	0.0034568	0.084346	-0.15201	0.0053576	-0.62229	-0.098958	-0.34841
0.59144	0.049687	-0.0096425	0.31241	-0.41314	0.22519	-0.15937	0.11057	0.2471	0.047542	-0.026697	0.00093931	0.2191	-0.056636	0.084509	-0.58826	0.092875	0.023053	-0.030859	-0.17512	-0.040675	-0.73448	-0.028033	-0.28737
0.49443	0.023607	0.097824	0.26631	-0.37006	0.25289	-0.16801	0.126	0.27112	0.17567	-0.07613	0.0070221	0.12596	-0.016911	0.099367	-0.65344	0.052286	-0.076915	-0.060819	-0.24507	-0.16525	-0.82487	0.01921	-0.32817
0.39924	-0.0067778	0.1083	0.18195	-0.29711	0.23404	-0.16373	0.099741	0.30951	0.096699	-0.060404	-0.1612	0.043834	0.039205	0.14889	-0.62345	0.0066918	-0.19124	0.001654	-0.30637	-0.20352	-0.86142	-0.013217	-0.33285
0.37973	-0.056531	0.083198	0.14528	-0.29829	0.23145	-0.20396	0.16003	0.20564	0.25036	-0.0004207	-0.2832	0.039916	0.041143	0.19214	-0.5842	0.032651	-0.28436	-0.041795	-0.30343	-0.15054	-0.79175	-0.035166	-0.46181
