# Supplementary material for: Timing variability of sensorimotor integration during vocalization in individuals who stutter
Source: Sci Rep. 2018 Nov 5;8:16340. doi: 10.1038/s41598-018-34517-1 (PMC6218511; doi:10.1038/s41598-018-34517-1)
Supplement: Supplementary file 2 — Dataset 1 [file 41598_2018_34517_MOESM2_ESM.zip › compens-stutt-behav-scireports-supplementary-material/AS2017_up.txt]

-0.099521	-0.062036	-0.069321	-0.63219	-0.6523	-0.1811	-0.45528	-0.00014669	0.31371	-0.1879	-0.7559	-0.33563	-0.45897	0.22764	0.031125	0.1162	-0.29514	-0.019337	-0.55219	0.091531	0.084409	-0.50967	0.25713
-0.15507	-0.028262	0.0021314	-0.39401	-0.59814	-0.52935	-0.49973	0.017301	0.23937	-0.19494	-0.77104	-0.32308	-0.58824	0.16894	-0.11128	-0.071388	-0.12911	0.034444	-0.4506	0.11691	0.20654	-0.41259	0.22264
-0.12671	-0.11031	0.070987	-0.39237	-0.6418	-0.73654	-0.48507	0.11505	0.21859	-0.19739	-0.54651	-0.31722	-0.42773	0.25061	-0.1368	-0.073161	-0.071384	0.021415	-0.32834	-0.050414	0.12125	-0.41434	0.24399
-0.096724	-0.10049	0.050294	-0.47884	-0.57771	-0.43185	-0.50427	0.15481	0.17648	-0.27094	-0.20828	-0.30053	-0.1916	0.35258	-0.15434	0.060073	-0.034065	-0.045561	-0.2038	-0.13902	0.11249	-0.38277	0.16481
-0.070538	-0.00048096	0.12102	-0.30292	-0.59579	-0.67139	-0.52848	0.013737	0.17054	-0.28202	-0.12796	-0.24419	-0.40057	0.23428	-0.16393	0.085104	-0.073076	-0.013012	-0.19749	-0.046931	0.16018	-0.33778	0.43629
-0.13689	0.014158	0.14335	-0.22794	-0.58319	-0.57792	-0.43456	-0.10941	0.11446	-0.33174	-0.16383	-0.15548	-0.42464	0.238	-0.12	-0.084836	-0.084031	0.073661	-0.10378	-0.072605	0.11881	-0.36304	0.37768
-0.086382	-0.011551	0.13287	-0.053851	-0.53869	-0.45438	-0.38078	-0.11756	0.12627	-0.39978	-0.14544	-0.057448	-0.43719	0.26026	-0.069502	-0.27569	-0.098459	0.18225	-0.068265	-0.13733	0.15437	-0.42317	0.38906
-0.068531	-0.0091087	0.090042	0.065618	-0.49934	-0.3684	-0.29297	-0.16295	0.22484	-0.39259	0.11366	-0.057757	-0.39899	0.19123	-0.15997	-0.3658	-0.16967	0.25828	-0.1056	-0.18226	0.1454	-0.43151	0.2597
-0.12777	0.0046442	0.044163	-0.029836	-0.42994	-0.36623	-0.243	-0.26215	0.14419	-0.41506	0.24496	-0.022358	-0.16242	0.22723	-0.28286	-0.44757	0.016248	0.35368	-0.21531	-0.081752	-0.0031816	-0.39992	0.34862
-0.17299	-0.065137	0.0080168	-0.080027	-0.33887	-0.28528	-0.16924	-0.44528	0.19765	-0.35185	0.18919	-0.014024	-0.20689	0.24768	-0.25989	-0.6807	-0.046734	0.34991	-0.25173	-0.10119	-0.04546	-0.30572	0.26998
-0.11004	-0.036255	0.0084914	-0.04208	-0.1521	-0.41057	-0.0729	-0.29798	0.075433	-0.32959	0.36904	-0.11351	-0.2333	0.24418	-0.21928	-0.66949	-0.13292	0.38694	-0.22869	-0.12552	-0.067944	-0.34331	0.20844
-0.20136	0.050866	0.097285	0.066697	-0.21894	-0.60022	-0.021914	-0.18515	0.064941	-0.38332	0.11372	-0.29471	-0.38413	0.33496	-0.32545	-0.64116	-0.12736	0.43511	-0.17327	-0.13337	-0.023701	-0.33836	0.12259
-0.024471	0.11326	0.16736	0.063309	-0.28818	-0.49726	0.007443	-0.41544	0.18831	-0.36775	0.028575	0.013797	-0.45393	0.3774	-0.23005	-0.72066	-0.00094829	0.38702	-0.092293	0.05864	0.091097	-0.34254	0.20792
0.074678	-0.012868	0.10318	0.12536	-0.17932	-0.57539	0.046272	-0.6448	0.28466	-0.35939	0.16655	0.18152	-0.35203	0.39919	-0.37476	-0.91142	-0.056179	0.40024	-0.043224	0.068016	0.059563	-0.30513	0.15443
0.1635	-0.16658	-0.012937	0.14474	-0.18773	-0.31873	0.081934	-0.71565	0.16252	-0.34041	0.072248	0.15726	-0.2691	0.30151	-0.51165	-1.1188	-0.11281	0.39538	0.066248	-0.10014	0.075306	-0.31113	0.12677
0.11722	-0.21172	-0.020683	0.17089	-0.016861	-0.44234	0.032113	-0.65304	0.25031	-0.35703	0.19631	0.11602	-0.19349	0.16767	-0.30016	-1.1373	0.09179	0.33673	0.086833	-0.097844	0.036991	-0.26764	0.24532
0.031728	-0.24305	0.022711	0.25722	-0.34477	-0.33082	-0.013622	-0.37411	0.045831	-0.39671	0.15654	-0.027816	-0.20881	0.14323	-0.23122	-1.0648	0.0014346	0.19372	0.01764	-0.078457	0.038652	-0.38853	0.093139
0.063804	-0.21809	-0.017644	0.28194	-0.23633	-0.21025	0.032567	-0.09944	0.12817	-0.37179	0.20015	-0.057051	-0.30769	-0.016162	-0.10262	-0.88979	-0.01703	0.22053	0.044451	0.055965	-0.008377	-0.38434	0.14906
0.1496	-0.13354	-0.12576	0.24931	-0.078058	-0.19382	0.023905	-0.025207	0.13268	-0.371	0.16092	-0.042331	-0.19125	0.038891	-0.071256	-0.68295	-0.13053	0.14476	-0.0054294	-0.0069192	-0.038137	-0.39962	0.16281
0.11448	-0.054168	-0.17414	0.17958	-0.17295	-0.31305	-0.012181	0.0087339	0.16534	-0.42891	0.10504	-0.0014499	-0.18197	0.20147	-0.16098	-0.63303	-0.033565	0.077799	0.0048341	-0.066304	-0.16143	-0.37144	0.29506
0.21802	-0.079796	-0.057031	0.24279	-0.10384	-0.26137	0.033225	-0.078457	0.12569	-0.38455	0.083493	-0.010473	-0.18544	0.21531	-0.3256	-0.61521	-0.1353	-0.0014577	-0.066663	-0.053432	-0.15027	-0.33915	0.18405
0.17307	-0.039282	0.023903	0.24563	-0.12791	-0.26982	0.05694	-0.042821	0.13595	-0.40719	-0.078784	-0.074153	-0.26485	0.228	-0.36834	-0.47038	-0.26644	0.013936	-0.0088165	-0.10101	-0.13823	-0.20695	0.15062
0.060465	-0.059462	0.041571	0.20456	-0.20948	-0.23226	0.062965	0.045986	0.096998	-0.45994	-0.13151	-0.19614	-0.19842	0.072754	-0.20411	-0.19339	-0.15471	0.00773	0.062505	-0.15477	-0.12647	-0.1614	0.10802
-0.021608	-0.084243	0.012785	0.22962	-0.12358	-0.17336	0.12841	-0.0024692	0.10914	-0.29957	0.050475	-0.1654	-0.14444	0.093245	-0.11344	-0.041866	-0.12259	0.028384	0.071958	-0.092506	-0.17937	-0.13364	0.1011
0.014488	-0.066801	0.041383	0.10334	-0.17223	-0.16585	0.12916	0.0029514	0.073756	-0.1424	0.091603	-0.28418	-0.16028	-0.008792	-0.13506	-0.027309	-0.11054	0.055339	0.11796	-0.047583	-0.15472	-0.23971	0.057988
0.051483	0.061599	0.081347	0.069912	-0.31393	-0.162	0.046964	-0.05455	0.16029	-0.093	0.078317	-0.30507	-0.11611	-0.14518	-0.09494	-0.041966	-0.1983	0.119	0.17498	-0.025753	0.07807	-0.23207	0.15311
-0.039824	0.11474	0.038527	-0.050916	-0.11585	-0.15771	-0.017622	-0.091523	0.13207	-0.16362	0.018395	-0.090664	-0.093432	-0.12692	-0.055015	0.075372	0.03934	0.17701	0.076657	-0.082508	0.21527	-0.2942	0.0045704
-0.074869	0.0649	0.054086	-0.0073338	-0.041771	-0.076994	-0.089576	-0.10151	0.070787	-0.17107	0.060472	0.044824	-0.077279	-0.030649	-0.065305	0.10132	0.074425	0.10649	-0.03375	-0.1415	0.10943	-0.19216	0.075029
-0.048227	-0.00075486	0.054666	-0.066331	-0.0079322	-0.075315	-0.054586	-0.044843	-0.0097734	-0.096751	0.10261	0.14354	0.051662	0.026644	-0.073552	0.0034631	-0.014689	0.089892	-0.044478	-0.027287	-0.028329	-0.034722	-0.034189
0	0	0	0	0	0	0	0	0	0	0	0	0	0	0	0	0	0	0	0	0	0	0
0.0081659	0.048949	-0.030908	-0.057874	0.002926	-0.0080695	-0.026186	-0.040264	-0.061596	0.048353	-0.063361	-0.087332	-0.039412	-0.0031997	0.019965	0.035639	0.14987	0.010001	-0.0091291	-0.076436	0.0048697	-0.16596	0.17931
-0.042456	0.076639	0.014344	-0.091062	-0.019593	0.054521	-0.074463	-0.034651	0.011889	0.055053	-0.12362	-0.08501	-0.007212	-0.046449	-0.064067	0.15248	0.11397	-0.011093	-0.10643	-0.12129	0.024262	-0.1431	0.079408
-0.046551	0.10562	0.032214	-0.085092	0.025646	0.018196	-0.053142	0.077512	-0.01008	0.035862	-0.048983	-0.052686	0.023662	-0.062673	-0.13092	0.20526	0.17369	0.070516	-0.0026788	-0.057633	0.053719	-0.3063	0.083069
-0.069383	0.085136	0.037011	-0.13517	0.044625	-0.095144	-0.017235	-0.044845	-0.049935	0.014422	-0.034214	-0.099814	0.082491	-0.078023	-0.036659	0.051006	0.12609	0.13001	-0.17627	-0.015516	0.052321	-0.22852	0.22887
-0.10002	0.042856	0.011856	-0.21915	0.0099842	-0.0047345	-0.027246	-0.19673	-0.094126	-0.018951	-0.0030545	-0.090763	0.13484	-0.14059	-0.073444	-0.012056	0.058586	0.089653	-0.25107	0.084427	0.10521	-0.22753	0.35319
0.0076271	0.092871	0.028176	-0.18067	0.16378	-0.029674	-0.016961	-0.14269	-0.11163	-0.026152	-0.063308	-0.11141	0.10686	-0.15756	-0.047618	0.13256	-0.092218	0.07555	-0.22953	0.07417	0.073782	-0.19924	0.20763
0.044193	0.15524	0.045597	-0.25639	0.070572	-0.11344	-0.010843	-0.17692	-0.076596	-0.034947	-0.13709	-0.057175	0.10808	-0.057465	-0.17687	0.34097	-0.14534	0.14406	-0.26405	0.018262	0.060411	-0.16683	0.40142
-0.04308	0.1554	-0.045417	-0.21023	0.17716	-0.18536	0.10573	-0.24267	0.020349	-0.059861	-0.099724	0.083552	0.14907	0.11914	-0.2655	0.3106	-0.096191	0.11378	-0.30296	0.015732	0.074129	-0.27823	0.53745
-0.031285	0.090715	-0.15834	-0.13122	0.21162	-0.1615	0.19375	-0.22715	0.1297	-0.084997	-0.12764	0.093359	0.13957	0.11395	-0.40929	0.22849	0.17682	0.076867	-0.37757	0.030171	0.021408	-0.26738	0.45651
-0.062247	-0.012518	-0.19935	-0.08699	0.22915	-0.13473	0.11158	-0.1825	0.060129	-0.074136	-0.1851	-0.023922	0.1104	0.082095	-0.40452	0.22423	0.23467	-0.012913	-0.30545	0.036051	-0.010972	-0.16149	0.36508
0.044318	-0.099257	-0.17686	-0.080335	0.28993	-0.15172	0.0054509	-0.13009	-0.057421	-0.00058072	-0.19122	-0.042354	0.07194	0.034805	-0.34582	0.14501	0.19208	-0.0039171	-0.37647	0.12435	-0.021227	-0.13516	0.40527
0.053935	-0.046005	-0.083902	-0.39956	0.20892	-0.25634	-0.04017	-0.15731	-0.054539	-0.011963	-0.04119	-0.23279	-0.051446	0.012446	-0.31558	0.16345	0.23508	-0.0068346	-0.31702	0.2335	-0.028207	-0.24641	0.23178
0.17298	-0.076962	0.026751	-0.38381	0.28828	-0.29157	-0.045209	-0.18419	-0.020052	-0.0099774	0.10752	-0.36826	-0.081442	-0.059866	-0.20171	0.27399	0.20332	-0.049351	-0.23778	0.30059	-0.02877	-0.30454	0.39287
0.21065	-0.061885	0.0051335	-0.34035	0.2643	-0.46498	-0.028296	-0.26622	0.0096261	-0.0066409	0.065979	-0.6316	-0.090019	-0.15237	-0.23078	0.37885	0.061209	-0.032208	-0.35344	0.20406	-0.0338	-0.30936	0.43027
0.10904	-0.061361	-0.022521	-0.3647	0.12803	-0.50888	0.04034	-0.39822	0.081083	-0.028278	-0.050536	-0.77791	-0.1257	-0.18571	-0.24976	0.39569	0.11418	-0.074111	-0.36461	0.2317	-0.053915	-0.32059	0.35218
-0.012145	-0.072213	0.025008	-0.21587	-0.097804	-0.55343	0.067676	-0.45955	0.031499	-0.02665	-0.047412	-0.7487	-0.11901	-0.16848	-0.25662	0.40078	0.21296	-0.095554	-0.42122	0.21396	-0.12853	-0.22843	0.38347
-0.013943	-0.15527	0.04202	-0.058157	-0.075145	-0.62594	0.048781	-0.50029	-0.029127	-0.084345	-0.194	-0.61278	-0.11257	-0.12738	-0.24444	0.31669	-0.096656	-0.13431	-0.45007	0.14354	-0.15762	-0.28038	0.30048
0.057047	-0.16724	-0.032419	-0.1744	0.027678	-0.64219	0.069273	-0.50974	-0.12039	-0.082658	-0.20659	-0.40117	-0.21685	-0.064163	-0.2842	0.20616	0.021499	-0.16917	-0.50279	0.22999	-0.10834	-0.39335	0.090021
0.12712	-0.13578	-0.0067508	-0.20095	-0.14111	-0.73965	0.055983	-0.4854	-0.10266	-0.0041372	-0.04383	-0.40299	-0.32121	-0.093444	-0.17321	0.22036	0.0059171	-0.23777	-0.33089	0.27874	-0.030307	-0.39664	0.23236
0.091441	-0.15296	0.090498	-0.29149	-0.28295	-0.7719	-0.011189	-0.44679	-0.10054	0.022619	0.021502	-0.53335	-0.45481	-0.12469	-0.18618	0.29176	0.013362	-0.25216	-0.44089	0.2294	0.025472	-0.40121	0.17622
0.13265	-0.15917	-0.01466	-0.19454	-0.12125	-0.80137	0.013887	-0.43848	-0.095649	-0.066632	-0.025555	-0.40027	-0.57205	-0.19437	-0.25543	0.41907	0.07836	-0.34595	-0.47008	0.16501	-0.033726	-0.41975	0.10817
0.15417	-0.13844	-0.19522	-0.29657	-0.29638	-0.80893	0.040306	-0.53633	-0.018912	-0.11469	-0.067765	-0.28865	-0.46861	-0.23465	-0.24264	0.45183	-0.057102	-0.37137	-0.45313	0.067193	-0.032861	-0.44161	0.1338
0.13292	-0.092033	-0.22048	-0.28852	-0.18852	-0.88189	-0.068389	-0.6026	0.020403	-0.14032	-0.33651	-0.022744	-0.32418	-0.21138	-0.21837	0.33747	-0.0068013	-0.31256	-0.42579	0.082423	0.031693	-0.45227	0.034872
0.10386	-0.038276	-0.21067	-0.41169	-0.14083	-0.80953	-0.11324	-0.63176	-0.00092624	-0.14406	-0.29001	0.16669	-0.23439	-0.077788	-0.19551	0.25509	0.1421	-0.27839	-0.4252	0.11641	0.091921	-0.43082	0.08126
-0.0028581	-0.012286	-0.13829	-0.36997	-0.25978	-0.7422	-0.046806	-0.63791	-0.068915	-0.037932	-0.2188	0.21557	-0.19903	-0.0082735	-0.1562	0.31409	0.15356	-0.19083	-0.47896	0.14539	0.066954	-0.41118	0.0027967
-0.10997	-0.028532	-0.11605	-0.14669	-0.27386	-0.87772	-0.022123	-0.67036	-0.086614	-0.048123	-0.3763	0.16457	-0.30339	-0.040885	-0.13231	0.35967	0.278	-0.22248	-0.59374	0.22866	-0.018635	-0.37689	-0.014489
-0.17813	-0.090898	-0.16185	-0.23902	-0.32357	-0.97917	-0.13215	-0.69729	-0.095027	-0.1231	-0.4767	0.1101	-0.40282	-0.14239	-0.15401	0.31273	0.20237	-0.20286	-0.50813	0.18677	-0.041827	-0.49205	-0.079572
-0.18431	-0.030562	-0.1999	-0.32532	-0.32494	-0.94453	-0.22702	-0.70955	-0.01879	-0.15736	-0.44898	0.014519	-0.43497	-0.16104	-0.1814	0.29377	0.16826	-0.24422	-0.51717	0.31579	0.0069634	-0.55782	-0.0061456
-0.15504	-0.033884	-0.2206	-0.43278	-0.37827	-0.95295	-0.27018	-0.70799	-0.046435	-0.20554	-0.28525	-0.027303	-0.42587	-0.096541	-0.19117	0.29371	0.1252	-0.29475	-0.52384	0.42656	-0.036486	-0.48168	-0.0037062
-0.13572	-0.0074261	-0.21831	-0.40141	-0.50672	-0.94394	-0.2285	-0.68134	-0.087265	-0.21622	-0.27743	-0.10105	-0.4089	-0.11796	-0.17598	0.26432	0.074937	-0.29122	-0.54713	0.33647	-0.028845	-0.45265	0.016222
-0.13671	-0.080412	-0.1701	-0.3862	-0.3929	-0.95965	-0.1872	-0.65669	-0.080164	-0.12073	-0.36532	-0.16997	-0.39222	-0.30058	-0.11968	0.28381	0.05197	-0.21894	-0.53549	0.31575	-0.034965	-0.4981	-0.080137
-0.15588	-0.13792	-0.20325	-0.46678	-0.55624	-0.9953	-0.21548	-0.63445	-0.1185	-0.08015	-0.49068	-0.16385	-0.47023	-0.35462	-0.064574	0.40242	0.079576	-0.21219	-0.50437	0.40121	-0.046964	-0.55823	-0.10907
-0.15837	-0.17776	-0.2958	-0.4208	-0.41934	-0.99807	-0.20624	-0.68096	-0.14801	-0.066254	-0.49058	-0.17453	-0.53685	-0.24521	-0.04926	0.46724	0.019503	-0.22116	-0.4852	0.42417	-0.028331	-0.51142	-0.1499
-0.18368	-0.27053	-0.21451	-0.44337	-0.49745	-1.0693	-0.22601	-0.68383	-0.19587	-0.038812	-0.37677	-0.16961	-0.52063	-0.20856	-0.047756	0.4261	0.11757	-0.20188	-0.42528	0.40142	-0.0664	-0.55242	-0.0209
-0.090428	-0.30346	-0.13638	-0.50023	-0.58372	-1.1112	-0.34669	-0.68999	-0.21129	-0.052597	-0.24323	-0.21141	-0.45987	-0.14129	-0.016474	0.21362	0.084869	-0.21931	-0.47192	0.37471	-0.059422	-0.64417	-0.20324
-0.077066	-0.28481	-0.2295	-0.47007	-0.45793	-1.0568	-0.45313	-0.68392	-0.19113	-0.049886	-0.34932	-0.54782	-0.46256	-0.21535	-0.14962	0.10624	0.0062113	-0.24976	-0.54072	0.27762	-0.13423	-0.7187	-0.30934
-0.16639	-0.28326	-0.37174	-0.51404	-0.63856	-0.97352	-0.51657	-0.73125	-0.2341	-0.17714	-0.36655	-0.71191	-0.50361	-0.36286	-0.10412	0.10701	0.011144	-0.27846	-0.56202	0.15523	-0.081624	-0.70965	-0.27585
-0.24939	-0.31291	-0.44233	-0.81489	-0.63361	-0.9558	-0.52814	-0.77808	-0.27489	-0.30754	-0.23974	-0.48873	-0.55814	-0.37282	-0.039008	0.16299	-0.037367	-0.31981	-0.7437	0.11116	-0.043738	-0.79281	-0.24001
-0.19356	-0.27896	-0.45513	-0.67889	-0.65883	-0.99334	-0.44329	-0.73761	-0.22592	-0.35915	-0.12113	-0.2866	-0.55744	-0.26442	-0.06556	0.27072	-0.014285	-0.24928	-0.77725	0.067922	-0.19296	-0.92306	-0.055731
-0.17475	-0.35757	-0.43346	-0.73066	-0.61752	-1.0659	-0.40298	-0.69337	-0.212	-0.34514	-0.060273	-0.19609	-0.56753	-0.2487	-0.075618	0.34288	0.0048026	-0.2493	-0.73832	0.062223	-0.20881	-0.99825	-0.031755
-0.14241	-0.35914	-0.40746	-0.75287	-0.61982	-1.1002	-0.48276	-0.70947	-0.21012	-0.30255	-0.11207	-0.18284	-0.5782	-0.32343	-0.015767	0.27543	-0.0048982	-0.17012	-0.70487	0.059692	-0.16821	-1.0438	-0.14273
-0.1692	-0.32382	-0.43566	-0.73701	-0.59788	-1.1321	-0.50325	-0.81304	-0.27621	-0.22193	-0.20477	-0.24143	-0.44055	-0.26527	-0.0045942	0.2171	-0.042184	-0.13067	-0.72051	0.047303	-0.18119	-1.0883	-0.058467
-0.17571	-0.27353	-0.50561	-0.55616	-0.67946	-1.0805	-0.52109	-0.87346	-0.32135	-0.2177	-0.25917	-0.40256	-0.58514	-0.21515	0.056318	0.30515	-0.079116	-0.19909	-0.69742	0.059876	-0.22093	-1.0868	-0.18682
-0.10744	-0.27847	-0.60021	-0.56484	-0.67478	-1.0517	-0.49467	-0.84734	-0.35671	-0.24894	-0.095697	-0.54249	-0.69831	-0.29126	0.1184	0.43211	-0.092019	-0.12746	-0.61283	-0.012958	-0.18684	-1.1602	-0.2453
-0.11421	-0.30374	-0.67477	-0.58276	-0.60912	-1.0694	-0.49168	-0.81084	-0.3723	-0.22095	0.0032062	-0.58883	-0.69721	-0.3941	0.18266	0.41306	-0.19053	-0.12365	-0.61545	-0.10283	-0.28058	-1.0747	-0.23172
-0.12613	-0.36222	-0.73877	-0.6842	-0.63319	-1.1174	-0.50989	-0.84818	-0.35378	-0.22991	-0.064301	-0.615	-0.73074	-0.40886	0.10162	0.27241	-0.053155	-0.12404	-0.58301	-0.090233	-0.20119	-1.0344	-0.12781
-0.17721	-0.43748	-0.72942	-0.70904	-0.63371	-1.1269	-0.48317	-0.86628	-0.32504	-0.19215	-0.094879	-0.91037	-0.74719	-0.39083	0.014339	0.10677	-0.043042	-0.12707	-0.58616	-0.081825	-0.1837	-0.9423	-0.23455
-0.23065	-0.38762	-0.69107	-0.55763	-0.66869	-1.0997	-0.46681	-0.83186	-0.16806	-0.15445	0.023381	-1.2384	-0.58159	-0.32204	-0.016372	0.0048027	-0.05076	-0.1257	-0.67141	0.010219	-0.17975	-0.86805	-0.26383
-0.3082	-0.33822	-0.68822	-0.5544	-0.65831	-0.97903	-0.45548	-0.73151	-0.12841	-0.15562	0.069317	-1.1819	-0.62291	-0.28577	0.0036078	0.11526	0.012539	-0.096817	-0.67761	-0.079456	-0.15609	-0.84087	-0.1338
-0.47817	-0.35173	-0.7084	-0.64	-0.71158	-0.92631	-0.37559	-0.73053	-0.14543	-0.10827	0.13495	-0.84072	-0.61011	-0.3399	-0.077287	0.29744	-0.12181	-0.10274	-0.60989	-0.071215	-0.18527	-0.83154	-0.22889
-0.55997	-0.34127	-0.71867	-0.64334	-0.7519	-1.0168	-0.37888	-0.86534	-0.14851	-0.2045	-0.09573	-0.63004	-0.70178	-0.33536	0.088265	0.27813	-0.10208	-0.053022	-0.47356	-0.076704	-0.24432	-0.80659	-0.15665
-0.46205	-0.34097	-0.7844	-0.69798	-0.718	-0.98531	-0.50675	-0.88874	-0.24705	-0.33659	-0.091813	-0.46934	-0.6593	-0.35924	0.069195	0.25696	-0.1281	-0.018348	-0.4973	-0.12705	-0.30139	-0.83662	-0.1426
-0.36334	-0.38684	-0.86639	-0.7247	-0.6295	-0.97546	-0.52743	-0.85715	-0.32452	-0.4064	-0.074785	-0.35056	-0.49804	-0.37635	-0.083167	0.21037	-0.11015	-0.10821	-0.56837	-0.065583	-0.29185	-0.88948	-0.13606
-0.36099	-0.54884	-0.77643	-0.68592	-0.68501	-1.0394	-0.5445	-0.87268	-0.36413	-0.43695	-0.11543	-0.25519	-0.52366	-0.32075	-0.22739	0.18972	-0.14952	-0.03206	-0.51252	-0.13286	-0.28938	-1.0148	-0.049228
-0.34371	-0.57212	-0.71107	-0.61005	-0.72231	-1.1542	-0.57233	-0.8631	-0.39345	-0.3856	-0.051489	-0.25492	-0.59422	-0.2458	-0.34113	0.2324	-0.25315	-0.038754	-0.50982	-0.1715	-0.19674	-1.0349	-0.021414
-0.34578	-0.55911	-0.66191	-0.57615	-0.72025	-1.1708	-0.58973	-0.88383	-0.38786	-0.36504	-0.2064	-0.28056	-0.80788	-0.23264	-0.34986	0.32057	-0.17817	0.11574	-0.43686	-0.2871	-0.18937	-0.88756	-0.16265
-0.44846	-0.61661	-0.65451	-0.65217	-0.7997	-1.1698	-0.61908	-0.92945	-0.39976	-0.30016	-0.17517	-0.38032	-0.82746	-0.16384	-0.28929	0.45329	-0.10801	0.043235	-0.40109	-0.26747	-0.30134	-0.87235	-0.1398
-0.41515	-0.78296	-0.66568	-0.67117	-0.76162	-1.2383	-0.64071	-0.97505	-0.37277	-0.27872	-0.021108	-0.36051	-0.96851	-0.1009	-0.33429	0.51825	-0.16474	-0.078618	-0.52288	-0.26181	-0.37723	-0.87829	-0.31132
-0.33385	-0.89276	-0.60815	-0.71727	-0.87384	-1.2215	-0.60405	-1.0417	-0.26952	-0.27485	0.047192	-0.35922	-0.86547	-0.17086	-0.47366	0.50202	-0.023735	-0.066341	-0.50183	-0.23303	-0.33761	-0.81654	-0.4414
-0.2921	-0.77326	-0.52772	-0.69807	-0.89299	-1.06	-0.53374	-1.0813	-0.17939	-0.24462	-0.037822	-0.39977	-0.69388	-0.26073	-0.41053	0.4843	-0.15241	-0.049126	-0.47769	-0.20728	-0.32099	-0.86295	-0.41967
-0.3222	-0.65917	-0.50876	-0.73086	-0.93635	-1.0403	-0.49772	-1.0842	-0.24559	-0.2653	-0.089445	-0.36734	-0.56482	-0.25136	-0.33807	0.46637	-0.24933	-0.14089	-0.54742	-0.24443	-0.32768	-0.82791	-0.43542
-0.3479	-0.55434	-0.51518	-0.75186	-0.92914	-1.1109	-0.50953	-1.1115	-0.31273	-0.33077	-0.15284	-0.30962	-0.68977	-0.29784	-0.35438	0.40657	-0.30813	-0.19269	-0.51753	-0.20478	-0.25117	-0.87235	-0.32016
-0.22027	-0.57182	-0.45946	-0.96106	-1.0662	-1.1171	-0.53777	-1.0619	-0.34285	-0.3461	-0.13394	-0.1827	-0.65505	-0.33313	-0.25242	0.30017	-0.19941	-0.22698	-0.458	-0.19394	-0.31752	-0.79783	-0.27878
-0.16716	-0.60655	-0.38713	-1.0354	-0.99656	-1.1892	-0.57936	-0.9697	-0.2951	-0.28022	-0.16172	-0.12638	-0.5598	-0.23036	-0.21363	0.33628	-0.04676	-0.33332	-0.41487	0.0061614	-0.29735	-0.76353	-0.2504
-0.1227	-0.54159	-0.40274	-0.991	-1.0217	-1.2193	-0.59672	-0.97318	-0.22854	-0.29429	0.049012	-0.19067	-0.43584	-0.16085	-0.20736	0.35573	0.0098799	-0.38045	-0.40918	-0.092593	-0.26631	-0.78523	-0.15953
-0.11916	-0.46176	-0.45085	-0.81623	-0.99908	-1.1937	-0.57187	-1.0318	-0.25333	-0.36822	0.17862	-0.33538	-0.41512	-0.17838	-0.30166	0.30282	0.019533	-0.43302	-0.43217	-0.20099	-0.26634	-0.76814	-0.2462
-0.17214	-0.50385	-0.44243	-0.65527	-1.0202	-1.0546	-0.58071	-1.012	-0.34216	-0.33858	0.24565	-0.41691	-0.39669	-0.22147	-0.28936	0.28816	-0.025397	-0.4322	-0.37911	-0.19581	-0.29269	-0.74176	-0.40322
-0.33542	-0.62233	-0.40969	-0.68928	-1.0177	-0.96958	-0.57034	-0.97049	-0.34641	-0.34355	0.2197	-0.45726	-0.38348	-0.18657	-0.30208	0.37668	-0.070021	-0.49511	-0.63419	-0.16719	-0.095265	-0.6716	-0.34692
-0.29316	-0.70978	-0.3643	-0.7928	-0.99851	-0.93788	-0.51206	-1.0135	-0.34695	-0.34062	0.28551	-0.42199	-0.437	-0.13787	-0.2816	0.45076	-0.16038	-0.38206	-0.87401	-0.19239	-0.10789	-0.7081	-0.3526
-0.23685	-0.70483	-0.39886	-0.89256	-1.008	-0.95446	-0.49434	-1.0579	-0.38533	-0.31159	0.22782	-0.36972	-0.45736	-0.14997	-0.29549	0.5237	-0.21745	-0.353	-0.93524	-0.16842	-0.23391	-0.70388	-0.43255
-0.13441	-0.75767	-0.38066	-0.9265	-0.99755	-1.0111	-0.53689	-1.1149	-0.39679	-0.30601	0.11969	-0.35994	-0.57306	-0.185	-0.26862	0.52491	-0.13089	-0.26738	-0.84808	-0.11821	-0.21652	-0.66735	-0.33658
-0.10026	-0.727	-0.40536	-0.91462	-0.97008	-1.0598	-0.60718	-1.1247	-0.43432	-0.32102	0.088582	-0.39151	-0.50971	-0.21641	-0.3054	0.38715	-0.11541	-0.29246	-0.84035	-0.17464	-0.26066	-0.60759	-0.51123
-0.12995	-0.65852	-0.58064	-1.0692	-0.8955	-1.0875	-0.65133	-1.1143	-0.44412	-0.27947	-0.1575	-0.23211	-0.42561	-0.21007	-0.3284	0.34175	-0.11884	-0.32146	-0.74182	-0.22171	-0.37206	-0.52294	-0.53662
-0.16975	-0.63731	-0.66029	-1.0067	-0.85752	-1.1431	-0.67256	-1.073	-0.38602	-0.25433	-0.31508	-0.080298	-0.44208	-0.16656	-0.34393	0.34437	-0.1872	-0.42382	-0.56652	-0.25769	-0.39914	-0.55993	-0.56509
-0.29382	-0.67058	-0.6804	-0.86103	-0.82536	-1.1499	-0.65167	-1.035	-0.40596	-0.27865	-0.36072	-0.1204	-0.53985	-0.14482	-0.34616	0.24089	-0.25421	-0.36934	-0.51296	-0.23839	-0.38609	-0.47682	-0.50784
-0.38563	-0.74871	-0.62272	-0.71036	-0.83098	-1.1032	-0.65362	-1.067	-0.38616	-0.27064	-0.26109	-0.20408	-0.50668	-0.16216	-0.30881	0.15649	-0.30174	-0.26722	-0.44389	-0.29736	-0.43227	-0.49964	-0.52187
-0.39008	-0.73054	-0.54253	-0.69037	-0.78778	-1.062	-0.67781	-1.0533	-0.41261	-0.32815	-0.18596	-0.19523	-0.4121	-0.15103	-0.27555	0.1435	-0.35803	-0.21246	-0.30042	-0.46989	-0.56503	-0.54947	-0.53421
-0.31457	-0.72146	-0.53934	-0.87413	-0.82887	-1.1854	-0.74555	-1.0726	-0.38283	-0.36599	-0.015436	-0.051932	-0.38283	-0.15694	-0.25175	0.18525	-0.31822	-0.17959	-0.15256	-0.43444	-0.66653	-0.55794	-0.53168
-0.2972	-0.712	-0.61761	-1.0322	-0.86584	-1.1692	-0.76397	-1.0866	-0.47341	-0.37861	0.02347	0.068215	-0.48256	-0.11793	-0.30908	0.18198	-0.36419	-0.16971	-0.096552	-0.49537	-0.6776	-0.60134	-0.49082
-0.33639	-0.71266	-0.66936	-1.1284	-0.9095	-1.1241	-0.68501	-1.0723	-0.4947	-0.42506	0.010882	0.05559	-0.45353	-0.029803	-0.40229	0.18626	-0.30931	-0.11586	-0.081165	-0.50679	-0.61965	-0.62823	-0.51693
