# Supplementary material for: Timing variability of sensorimotor integration during vocalization in individuals who stutter
Source: Sci Rep. 2018 Nov 5;8:16340. doi: 10.1038/s41598-018-34517-1 (PMC6218511; doi:10.1038/s41598-018-34517-1)
Supplement: Supplementary file 2 — Dataset 1 [file 41598_2018_34517_MOESM2_ESM.zip › compens-stutt-behav-scireports-supplementary-material/AS2026_control.txt]

-0.35695	0.014251	0.85692	0.74844	-0.46268	0.12463	0.29238	-0.12773	-0.1811	-0.43968	0.20728	0.32184	0.066507	0.025413	-0.043829	-0.36211	0.047103	-0.14554	0.2902	-0.24199	-0.73438	0.45217	-0.18417	-0.17661	-0.81066	-0.3127
-0.30822	-0.026021	0.87858	0.76174	-0.51144	0.098846	0.24472	-0.069318	-0.12351	-0.32179	0.19772	0.26234	0.19977	-0.046721	-0.098988	-0.25245	0.060528	-0.14098	0.33223	-0.187	-0.71204	0.51735	-0.22024	-0.083409	-0.77906	-0.31015
-0.23477	-0.013378	0.93876	0.72808	-0.57104	0.16372	0.17566	-0.042098	-0.10435	-0.22921	0.16643	0.22727	0.27574	-0.12627	-0.095846	-0.21554	0.037583	-0.15146	0.30694	-0.15583	-0.72116	0.45219	-0.30111	-0.071052	-0.80706	-0.29132
-0.2143	0.07336	0.88047	0.67641	-0.6248	0.18391	0.11822	-0.030215	-0.11165	-0.15484	0.16961	0.28153	0.20244	-0.17412	-0.043392	-0.24604	0.04795	-0.15106	0.31404	-0.12232	-0.74316	0.45454	-0.38446	-0.10686	-0.84153	-0.30586
-0.26869	0.0084783	0.76261	0.6491	-0.69862	0.18772	0.052717	-0.071877	-0.1124	-0.1403	0.2162	0.3029	0.057147	-0.19615	-0.013013	-0.25223	0.037446	-0.17184	0.34452	-0.09698	-0.68375	0.46568	-0.43013	-0.099922	-0.87507	-0.30527
-0.24281	-0.14094	0.65201	0.646	-0.66777	0.17223	-0.026756	-0.12184	-0.10284	-0.18941	0.23893	0.27922	-0.066316	-0.19567	-0.033793	-0.17234	0.02081	-0.18749	0.32696	-0.12121	-0.60875	0.43262	-0.46835	-0.10812	-0.87108	-0.26017
-0.34354	-0.19241	0.62823	0.66975	-0.55639	0.18396	-0.067245	-0.11914	-0.048247	-0.28173	0.18112	0.22562	-0.053201	-0.21235	-0.10435	-0.016173	0.054865	-0.23688	0.31565	-0.15899	-0.57917	0.41791	-0.53023	-0.0962	-0.81292	-0.26939
-0.23739	-0.13795	0.66792	0.58643	-0.4648	0.13234	-0.059575	-0.13675	-0.0082907	-0.32582	0.1086	0.16931	-0.0052471	-0.23231	-0.13987	0.12154	0.10653	-0.23191	0.28966	-0.1913	-0.56605	0.44312	-0.59478	-0.12391	-0.72721	-0.26932
-0.22425	-0.15594	0.68182	0.51777	-0.51348	0.023783	-0.065431	-0.15318	0.0010977	-0.29639	0.088746	0.19385	-0.013771	-0.23347	-0.16622	0.099708	0.13944	-0.25215	0.22487	-0.2088	-0.55776	0.42588	-0.65036	-0.17284	-0.68341	-0.27681
-0.31295	-0.17657	0.61629	0.52594	-0.46763	0.0033426	-0.066524	-0.16048	0.025467	-0.22847	0.15001	0.23555	-0.040084	-0.21989	-0.22292	-0.021046	0.16562	-0.24364	0.1922	-0.22115	-0.52863	0.40661	-0.6796	-0.20512	-0.66366	-0.29964
-0.28852	-0.14906	0.46362	0.49586	-0.3471	-0.050745	-0.060403	-0.17625	-0.034759	-0.15295	0.19451	0.21831	-0.054651	-0.1691	-0.26078	-0.092488	0.17864	-0.20089	0.1652	-0.17426	-0.47251	0.39569	-0.64118	-0.19814	-0.62844	-0.32314
-0.25576	-0.15368	0.43911	0.45255	-0.27498	-0.15614	-0.04806	-0.15614	-0.043804	-0.0798	0.19001	0.2062	-0.091302	-0.097255	-0.27025	-0.16234	0.18702	-0.28938	0.14241	-0.15722	-0.42397	0.36261	-0.58192	-0.14326	-0.62089	-0.32747
-0.23884	-0.17492	0.57717	0.40902	-0.3184	-0.15011	-0.040983	-0.11776	-0.007371	-0.015024	0.152	0.20213	-0.08888	-0.050926	-0.2626	-0.1951	0.19114	-0.25335	0.13702	-0.19209	-0.38246	0.35526	-0.55201	-0.10192	-0.58147	-0.28482
-0.19369	-0.18295	0.71507	0.37926	-0.37345	-0.12192	-0.030969	-0.054021	-0.032201	0.030718	0.080929	0.18509	-0.045794	-0.030675	-0.24003	-0.19392	0.15371	-0.23121	0.13577	-0.12162	-0.35798	0.31213	-0.53346	-0.038248	-0.51552	-0.28198
-0.14512	-0.19217	0.66222	0.38032	-0.32489	-0.16315	-0.036807	-0.039316	-0.02956	0.075356	0.025061	0.19905	-0.050482	-0.031888	-0.20725	-0.082087	0.090451	-0.13486	0.11875	-0.053664	-0.33686	0.29201	-0.4827	-0.056347	-0.40767	-0.27184
-0.16299	-0.23099	0.51049	0.30649	-0.30192	-0.10299	-0.048035	-0.088637	0.015889	0.1098	-0.01971	0.27112	-0.016232	-0.035095	-0.30767	-0.06103	0.082796	-0.13494	0.088376	-0.00037664	-0.3061	0.26322	-0.4526	-0.066483	-0.39787	-0.25591
-0.17237	-0.23603	0.55442	0.22743	-0.3492	-0.11114	-0.031521	-0.10528	0.066494	0.11586	-0.047957	0.31882	-0.034951	-0.021514	-0.46935	-0.076287	0.14504	-0.16664	0.065836	0.01749	-0.30978	0.26587	-0.49491	-0.029899	-0.38842	-0.23255
-0.087954	-0.18103	0.61881	0.22911	-0.3939	-0.10053	0.00055797	-0.10283	0.18568	0.081943	-0.057412	0.29286	-0.051946	-0.0097093	-0.59798	-0.06353	0.17222	-0.15384	0.076134	0.076112	-0.28328	0.26238	-0.52482	-0.0085407	-0.36013	-0.16245
-0.020853	-0.21025	0.60052	0.29184	-0.36796	-0.098195	0.030352	-0.097535	0.36647	0.12283	-0.012647	0.23515	-0.057092	-0.024298	-0.64168	-0.077455	0.11637	-0.11523	0.10658	0.11784	-0.28096	0.20907	-0.48602	-0.084379	-0.29918	-0.15931
-0.070005	-0.27483	0.44625	0.30396	-0.35823	-0.11078	0.041624	-0.014293	0.41113	0.25403	0.059165	0.21604	-0.075358	0.0031772	-0.60361	-0.1062	0.039505	-0.16343	0.1013	0.14048	-0.26363	0.21057	-0.44148	-0.13072	-0.27253	-0.17232
-0.018603	-0.26539	0.24782	0.34311	-0.4004	-0.071012	0.043848	-0.0059768	0.35581	0.33786	0.074671	0.2194	-0.12177	0.039956	-0.55316	-0.10869	-0.031092	-0.1983	0.053258	0.13739	-0.24453	0.23633	-0.41931	-0.041433	-0.21331	-0.15635
0.022742	-0.1717	0.21114	0.42145	-0.4018	-0.0033973	0.068737	-0.065659	0.25881	0.36142	0.10708	0.16501	-0.13291	0.0077592	-0.53149	-0.019484	-0.067083	-0.27535	0.0077959	0.098105	-0.23346	0.19539	-0.41705	-0.010378	-0.082458	-0.06225
-0.032748	-0.1161	0.21623	0.42492	-0.38082	0.0072973	0.10918	-0.12989	0.20477	0.36315	0.19204	0.10805	-0.018166	-0.050219	-0.51864	0.045092	-0.0057192	-0.29302	0.0053748	0.056157	-0.18308	0.12985	-0.40749	-0.037991	-0.0057522	-0.049136
-0.02589	-0.14299	0.27471	0.344	-0.39321	-0.00014621	0.1268	-0.10293	0.086999	0.2973	0.2134	0.10295	0.10195	-0.066051	-0.44713	0.06039	0.092458	-0.28696	0.013218	0.032836	-0.13024	0.095855	-0.37234	-0.0015929	-0.036661	-0.10068
-0.085776	-0.15403	0.28387	0.26733	-0.39461	0.028232	0.049475	-0.0717	0.062625	0.24582	0.15009	0.089039	0.12185	-0.036118	-0.32986	0.12049	0.090561	-0.26422	-0.0069034	0.026957	-0.12687	0.13186	-0.26637	0.0215	-0.026488	-0.090151
-0.096432	-0.11659	0.18807	0.25336	-0.36903	0.10784	-0.032735	-0.061787	0.12009	0.22821	0.079231	0.088337	0.056908	0.011087	-0.24144	0.11087	0.052519	-0.22923	-0.0067658	0.079958	-0.13004	0.081829	-0.15877	0.022488	0.024115	-0.050743
-0.08889	-0.062292	0.16113	0.20066	-0.24721	0.097604	-0.028273	-0.059902	0.17086	0.20543	0.045384	0.11763	-0.026015	0.04079	-0.21874	0.14874	0.041979	-0.14305	0.031402	0.062899	-0.10258	0.053636	-0.14533	0.061082	0.067052	-0.029103
-0.045846	-0.031426	0.12746	0.10762	-0.14032	0.075224	0.013931	-0.029464	0.13911	0.16342	0.0033212	0.10583	-0.065553	0.049777	-0.21061	0.16233	0.0053037	-0.068707	0.047758	0.020707	-0.062811	0.062011	-0.14586	0.11158	0.069681	0.0070237
-0.036248	-0.023345	0.043091	0.014771	-0.027934	0.035646	0.025954	-0.063055	0.075647	0.084862	-0.0041885	0.053477	-0.050841	0.045437	-0.1087	0.082908	-0.0038443	-0.027569	0.027756	-0.0056728	-0.015215	0.020557	-0.084884	0.057281	0.055244	0.017189
0	0	0	0	0	0	0	0	0	0	0	0	0	0	0	0	0	0	0	0	0	0	0	0	0	0
0.083367	0.034834	0.040739	0.052226	-0.086791	0.04715	-0.057482	0.022283	-0.14751	0.010372	-0.00762	-0.027563	0.0060244	-0.042194	-0.015776	-0.11727	-0.038783	-0.04638	0.010026	0.0488	-0.059826	0.0032617	0.040164	-0.044079	-0.095467	-0.041249
0.090585	0.098944	-0.01846	-0.017719	-0.19535	0.12087	-0.058029	-0.025377	-0.27653	0.07123	0.0084032	-0.021629	-0.027652	-0.046934	-0.13451	-0.15376	-0.042285	-0.092011	0.059523	0.11098	-0.085031	-0.017406	0.027964	-0.024698	-0.22623	-0.012634
0.16012	0.13318	-0.045211	-0.084926	-0.1605	0.14621	0.012829	-0.087984	-0.22843	0.068785	0.024726	0.0083311	-0.056974	-0.02209	-0.21889	-0.094636	0.017533	-0.086568	0.098097	0.19429	-0.092334	-0.098607	0.033559	-0.0052926	-0.27897	0.12183
0.19702	0.090517	0.06623	-0.14756	-0.080135	0.18998	0.10266	-0.078377	-0.14262	0.029015	0.068282	-0.017813	-0.057729	0.047989	-0.23075	-0.055484	0.12312	-0.087064	0.10423	0.23325	-0.1106	-0.068247	0.045706	0.00040825	-0.29359	0.17996
0.20806	0.04464	-0.092111	-0.22152	-0.041438	0.198	0.14354	-0.027899	-0.095354	0.0040415	0.1333	-0.09768	0.019766	0.13726	-0.26921	-0.066193	0.20891	-0.10264	0.065403	0.28924	-0.13762	0.022152	0.01119	-0.018428	-0.22736	0.16497
0.12634	0.068426	-0.36636	-0.10854	-0.13552	0.18697	0.11715	-0.030129	-0.056017	-0.019409	0.24368	-0.1552	0.1013	0.18192	-0.28934	-0.058259	0.26853	-0.15071	0.00035737	0.32503	-0.17267	0.035455	-0.0088149	-0.050922	-0.11737	0.13533
0.18554	0.14016	-0.34034	0.042664	-0.27576	0.22089	0.089478	-0.14548	0.053907	-0.0033634	0.31355	-0.17645	0.12678	0.18754	-0.27586	-0.018835	0.30982	-0.19252	-0.0071632	0.34707	-0.20449	0.015211	0.02916	-0.027116	-0.0023105	0.13159
0.22255	0.21197	-0.28979	0.14668	-0.32724	0.26523	0.089326	-0.18575	0.10049	-0.0020423	0.35401	-0.16789	0.099574	0.17568	-0.2835	0.0094833	0.28246	-0.16712	0.03393	0.39494	-0.23041	0.061463	0.067702	-0.056938	0.13672	0.19742
0.20104	0.22692	-0.24246	0.2161	-0.29132	0.24362	0.070323	-0.14371	0.079215	-0.055395	0.40908	-0.14254	0.048372	0.15949	-0.24728	0.044067	0.23418	-0.19531	0.059767	0.38829	-0.22392	0.060465	0.043893	-0.026639	0.23261	0.19967
0.14294	0.17927	-0.1825	0.21796	-0.30054	0.28046	0.090946	-0.11368	0.052706	-0.083975	0.42541	-0.086348	0.052532	0.14903	-0.16634	0.023457	0.21965	-0.22858	0.069116	0.37807	-0.18804	0.073965	-0.0067525	-0.050145	0.23453	0.17587
0.16935	0.18862	-0.24491	0.209	-0.36805	0.28866	0.18356	-0.079103	-0.00065894	-0.019779	0.36887	0.023027	0.052626	0.13878	-0.16152	-0.015866	0.25656	-0.24798	0.045784	0.33274	-0.15418	0.098238	-0.047318	-0.013235	0.24513	0.16982
0.18222	0.28411	-0.35553	0.24724	-0.42106	0.30539	0.2629	-0.076614	-0.0072672	0.12493	0.32577	0.11843	0.0393	0.12407	-0.17821	-0.027135	0.309	-0.17776	0.048271	0.30298	-0.13844	0.15093	-0.082796	0.014003	0.22823	0.14655
0.21934	0.32975	-0.39488	0.3192	-0.49291	0.24453	0.23394	-0.077859	-0.057044	0.25367	0.33117	0.14098	0.05383	0.13967	-0.19282	-0.028837	0.31261	-0.17161	0.05161	0.29574	-0.14873	0.16766	-0.071888	0.021549	0.2295	0.11528
0.22646	0.34656	-0.42325	0.30942	-0.54529	0.1077	0.1766	-0.063955	-0.045606	0.29033	0.29431	0.073133	0.058633	0.12251	-0.1965	0.014397	0.27777	-0.15413	0.034936	0.2466	-0.14706	0.10505	-0.054261	0.041408	0.13999	0.15675
0.241	0.23198	-0.44015	0.2511	-0.52434	0.046507	0.16725	-0.029202	0.00041311	0.22557	0.24096	-0.016636	0.040627	0.085787	-0.21401	0.066307	0.24052	-0.15688	0.025917	0.23223	-0.12401	0.22382	-0.066206	0.088257	0.092476	0.15169
0.20307	0.16476	-0.45542	0.23385	-0.56729	0.074346	0.1723	-0.049002	0.083023	0.13656	0.19217	-0.069151	0.035229	0.10625	-0.25295	0.12732	0.22651	-0.17859	0.015111	0.20109	-0.12505	0.29245	-0.058962	0.10931	0.059709	0.12852
0.20623	0.14382	-0.51653	0.20468	-0.57724	0.084204	0.17342	-0.075674	0.12261	0.075805	0.16495	-0.077159	0.037592	0.1187	-0.28231	0.16585	0.25328	-0.15976	0.057684	0.20577	-0.10501	0.31507	-0.069243	0.13954	0.011004	0.16552
0.12021	0.12278	-0.57039	0.14648	-0.55739	0.11024	0.16376	-0.016342	0.063403	0.018129	0.19004	-0.031025	-0.014912	0.086039	-0.34984	0.13344	0.27455	-0.16551	0.15442	0.26163	-0.10925	0.35737	-0.049807	0.15346	0.021136	0.18818
0.11996	0.048691	-0.59717	0.085703	-0.51052	0.091199	0.13171	0.076177	0.0065508	-0.023009	0.19799	0.041375	-0.064299	0.055249	-0.43132	0.07869	0.28696	-0.11194	0.24563	0.27602	-0.14716	0.35928	0.0011403	0.21237	-0.013585	0.19136
0.10069	0.0091156	-0.65671	0.085305	-0.47702	0.12443	0.13163	0.047365	0.035613	-0.036697	0.15526	0.13252	-0.026358	0.031779	-0.45321	0.022835	0.2836	-0.12085	0.27961	0.26045	-0.14862	0.3865	0.044693	0.21899	-0.037919	0.18878
-0.01603	0.014397	-0.7515	0.0057945	-0.3952	0.15913	0.1386	0.040944	0.10035	0.011438	0.14379	0.21127	0.0055733	0.020589	-0.42974	0.0078608	0.27282	-0.12842	0.27807	0.29029	-0.13648	0.40322	0.061268	0.13328	-0.025092	0.18272
0.034936	0.053408	-0.73229	0.05928	-0.30504	0.19287	0.13541	0.053215	0.10163	0.089346	0.2341	0.22751	-0.026376	0.01464	-0.38268	0.012498	0.29108	-0.068782	0.25833	0.32151	-0.13836	0.44916	0.075071	0.081301	-0.0001219	0.18905
0.19978	0.031988	-0.72819	0.13366	-0.21918	0.21854	0.1742	0.13971	0.07584	0.15677	0.31437	0.16621	-0.065205	-0.011702	-0.30846	0.030213	0.30529	-0.076867	0.24067	0.39274	-0.20763	0.41529	0.08128	0.097257	-0.029252	0.19853
0.26458	0.028158	-0.99311	0.16566	-0.21568	0.22164	0.22754	0.13659	0.090646	0.15859	0.3484	0.060035	-0.064781	-0.060931	-0.24382	0.044069	0.26943	-0.070156	0.22049	0.45457	-0.21898	0.36722	0.059459	0.1016	-0.052841	0.23453
0.36693	0.06873	-1.2322	0.1885	-0.19935	0.18708	0.21937	0.071713	0.091707	0.032896	0.303	-0.040947	-0.0072844	-0.097352	-0.19236	-0.012061	0.19082	-0.1305	0.20878	0.43644	-0.17311	0.43465	0.0043817	0.13522	-0.022965	0.23491
0.44698	0.10176	-1.1094	0.14854	-0.24175	0.21483	0.1931	0.016086	0.13955	-0.077358	0.19449	-0.090801	0.023594	-0.12322	-0.22023	-0.034688	0.15549	-0.19032	0.2329	0.39292	-0.11403	0.47829	-0.05626	0.18627	0.02987	0.17383
0.47591	0.15551	-0.86804	0.078938	-0.31256	0.22924	0.20507	0.00034989	0.24254	-0.078546	0.088311	-0.020292	0.086689	-0.15363	-0.25882	-0.012533	0.18001	-0.20787	0.24636	0.32347	-0.043476	0.50619	-0.098693	0.16842	0.0081403	0.16206
0.33838	0.16948	-0.80738	0.066059	-0.37938	0.2511	0.23355	-0.03152	0.24505	-0.03039	0.003507	0.083972	0.1131	-0.18283	-0.31852	0.01225	0.23531	-0.13832	0.21591	0.22045	0.0047536	0.51357	-0.10668	0.17383	-0.026559	0.17153
0.37914	0.13528	-0.85602	0.115	-0.40366	0.29982	0.2324	-0.040428	0.18802	0.0089204	-0.012095	0.12874	0.094114	-0.22303	-0.36528	0.049606	0.23275	-0.12268	0.24634	0.20998	0.034424	0.48957	-0.1024	0.18646	-0.079347	0.16432
0.41205	0.13705	-0.83154	0.092375	-0.34775	0.24362	0.19789	-0.066194	0.14673	0.045342	-0.010795	0.13751	0.06646	-0.27423	-0.41011	0.085899	0.16179	-0.06322	0.29105	0.21085	0.073831	0.53471	-0.12963	0.25641	-0.075366	0.15675
0.39277	0.16543	-0.74704	0.026268	-0.33905	0.15095	0.17637	-0.089957	0.14132	0.10838	-0.0040061	0.14495	0.051987	-0.29908	-0.46332	0.11292	0.080332	-0.0039505	0.33638	0.21757	0.083233	0.59924	-0.18661	0.24922	-0.040566	0.14331
0.35645	0.14376	-0.77911	-0.054017	-0.3558	0.1126	0.16973	-0.082955	0.17552	0.14342	-0.013339	0.14088	-0.035535	-0.28867	-0.523	0.1313	0.03758	0.033457	0.38046	0.23402	0.079576	0.68279	-0.21977	0.18647	-0.046097	0.16894
0.31925	0.06227	-0.88176	-0.10762	-0.38522	0.1682	0.17992	-0.092818	0.10703	0.13094	0.0044896	0.095609	-0.067433	-0.27493	-0.58077	0.084742	0.061592	0.024966	0.42147	0.24042	0.025719	0.65306	-0.22322	0.14571	-0.058482	0.1682
0.31161	0.084122	-0.82488	-0.19374	-0.4234	0.20334	0.20434	-0.054554	0.087953	0.10745	-0.018078	0.066388	-0.11966	-0.31055	-0.60183	0.031076	0.088975	0.0024244	0.4736	0.24329	-0.052173	0.56959	-0.24832	0.14639	-0.02641	0.2001
0.22901	0.10959	-0.58772	-0.20502	-0.50016	0.25263	0.24595	-0.10389	0.03185	0.068856	-0.032582	0.0654	-0.17554	-0.35821	-0.62608	-0.018668	0.079078	0.0068881	0.47917	0.26215	-0.118	0.59282	-0.25627	0.07935	0.011877	0.24885
0.10966	0.097289	-0.35717	-0.16029	-0.5166	0.27771	0.31044	-0.19356	0.050574	0.069189	-0.032745	0.051895	-0.19264	-0.35939	-0.67068	0.0327	0.077421	0.031954	0.43551	0.25828	-0.13229	0.59373	-0.2568	0.08003	-0.0073038	0.23168
0.090547	0.088353	-0.28183	-0.09483	-0.426	0.27724	0.34596	-0.21687	0.11028	0.085971	0.011165	0.057006	-0.11666	-0.3284	-0.69233	0.047559	0.096071	0.067717	0.38073	0.23371	-0.14509	0.55145	-0.25589	0.10083	-0.073601	0.17669
0.26079	0.0071351	-0.32046	-0.11555	-0.36947	0.2597	0.38364	-0.22639	0.13451	0.13051	0.084898	0.1155	-0.031338	-0.29419	-0.63612	0.071338	0.09061	0.11499	0.34498	0.24802	-0.18666	0.5428	-0.25126	0.16249	-0.083908	0.12011
0.36072	-0.024251	-0.41356	-0.085979	-0.35734	0.27009	0.38521	-0.19337	0.15246	0.18795	0.14759	0.15146	-0.010635	-0.25871	-0.51955	0.10929	0.071066	0.16132	0.33172	0.22756	-0.20718	0.49445	-0.25511	0.14305	-0.066654	0.11498
0.39644	0.038264	-0.45682	-0.11738	-0.369	0.25829	0.36765	-0.15139	0.19639	0.1786	0.18004	0.12732	-0.053398	-0.24898	-0.45191	0.1174	0.06502	0.17902	0.33534	0.20223	-0.20887	0.48357	-0.2197	0.12254	-0.073102	0.1479
0.32722	0.16252	-0.51902	-0.079231	-0.38011	0.29206	0.33141	-0.14203	0.22532	0.17635	0.18703	0.089954	-0.076079	-0.24811	-0.43152	0.12807	0.075607	0.17259	0.29104	0.19713	-0.19322	0.4544	-0.17659	0.15109	-0.060357	0.10869
0.23116	0.22138	-0.68899	0.0019879	-0.35294	0.33437	0.30963	-0.059674	0.29878	0.19037	0.23588	0.090958	-0.10631	-0.2579	-0.39015	0.12898	0.10019	0.16541	0.17605	0.1977	-0.15172	0.45061	-0.13473	0.2074	-0.05671	0.020085
0.16249	0.1621	-0.82304	0.012042	-0.30869	0.36474	0.31341	-0.0080314	0.26819	0.16598	0.2601	0.10484	-0.14769	-0.28576	-0.34466	0.16029	0.13274	0.14264	0.084991	0.1942	-0.11416	0.42616	-0.096934	0.24355	-0.0022344	-0.054564
0.10023	0.1036	-0.71372	0.011264	-0.2938	0.3893	0.32206	-0.0084506	0.2065	0.1679	0.26466	0.066335	-0.1508	-0.35243	-0.34313	0.18237	0.13691	0.15275	0.065605	0.21008	-0.093258	0.3744	-0.093038	0.24919	0.025266	-0.11513
0.11363	0.1159	-0.54025	-0.0017752	-0.32368	0.40349	0.30133	-0.0059951	0.23704	0.16858	0.20933	0.021886	-0.12354	-0.38724	-0.31404	0.1942	0.14293	0.14613	0.15733	0.22893	-0.037714	0.32634	-0.072039	0.30025	0.01635	-0.086026
0.16429	0.12356	-0.37997	-0.023487	-0.33615	0.39604	0.27198	-0.023869	0.20217	0.1601	0.13052	0.0044465	-0.092613	-0.35851	-0.30175	0.15779	0.17443	0.10045	0.18709	0.27623	-0.00043136	0.30717	-0.022145	0.30526	0.019517	-0.0068209
0.29384	0.11967	-0.24987	-0.0163	-0.33506	0.32538	0.23226	-0.028567	0.13863	0.19005	0.096101	0.010077	-0.08509	-0.3244	-0.29864	0.11202	0.20385	0.048192	0.12648	0.29786	-0.021002	0.3125	-0.03297	0.25127	0.050287	0.023305
0.34005	0.096955	-0.17787	0.046775	-0.23394	0.2535	0.1492	0.067332	0.12646	0.24974	0.099739	0.060875	-0.0544	-0.312	-0.24768	0.1256	0.21585	0.035442	0.11605	0.29804	-0.023995	0.27643	-0.063823	0.20596	0.066615	0.020513
0.30526	-0.072901	-0.14561	0.041521	-0.21553	0.25121	0.10517	0.10376	0.17517	0.30147	0.13499	0.14004	-0.0014366	-0.28528	-0.19741	0.15005	0.20473	-0.0074976	0.17117	0.28349	-0.016226	0.21708	-0.019577	0.2264	0.042354	0.057395
0.24185	-0.1075	-0.10673	0.017358	-0.25094	0.29226	0.08675	0.076137	0.20824	0.29531	0.1494	0.1254	0.0063012	-0.26918	-0.19209	0.17921	0.17041	-0.036755	0.19426	0.30353	-0.020359	0.28273	0.014491	0.18596	0.033486	0.081433
0.18876	-0.024908	-0.15545	0.056014	-0.23609	0.31636	0.038753	0.057195	0.1821	0.2689	0.15805	0.0081254	-0.011246	-0.27772	-0.22028	0.21336	0.13427	-0.0042423	0.21992	0.2699	-0.069943	0.27394	0.0063877	0.10102	0.075543	0.097633
0.080695	-0.051571	-0.16245	0.045752	-0.19661	0.27015	-0.013991	0.075881	0.16629	0.25179	0.1693	-0.096523	-0.032794	-0.30308	-0.2509	0.20625	0.14197	0.022157	0.24439	0.26245	-0.087531	0.32665	0.0084796	0.14277	0.11139	0.072754
0.059024	-0.14108	-0.12752	0.1148	-0.23741	0.13537	-0.050054	0.036843	0.13759	0.24726	0.18856	-0.10756	-0.041812	-0.33752	-0.2396	0.19911	0.17765	0.034454	0.22251	0.27039	-0.078188	0.36416	0.03237	0.1764	0.14082	0.060931
0.16992	-0.22441	-0.066186	0.12225	-0.2698	0.028704	0.0036466	-0.020505	0.11036	0.26061	0.17359	-0.058498	-0.047132	-0.35108	-0.17653	0.21466	0.17042	0.022537	0.21502	0.31251	-0.062301	0.33199	0.069285	0.19279	0.16596	0.064117
0.26488	-0.25873	-0.15084	0.14862	-0.30669	0.0026212	0.090201	-0.077051	0.12319	0.25878	0.13292	-0.042049	-0.082375	-0.3463	-0.11155	0.23465	0.15297	-0.046094	0.26304	0.33402	-0.021071	0.36791	0.086313	0.21237	0.16026	0.061737
0.28059	-0.24955	-0.20288	0.18659	-0.29051	0.023346	0.12586	-0.040483	0.16713	0.224	0.1379	-0.072	-0.12106	-0.39398	-0.1341	0.1899	0.106	-0.045101	0.3038	0.30548	-0.016403	0.39338	0.087611	0.22921	0.18287	0.081771
0.33247	-0.20473	-0.25275	0.21542	-0.21539	0.016709	0.14864	-0.049508	0.20965	0.16815	0.20505	-0.13277	-0.1186	-0.46389	-0.2063	0.18874	0.061226	-0.017191	0.30485	0.27836	-0.009825	0.42703	0.11778	0.17301	0.19819	0.10335
0.35206	-0.096068	-0.34989	0.21343	-0.15101	0.021281	0.14053	-0.066935	0.22233	0.093231	0.27746	-0.20371	-0.03274	-0.48403	-0.23288	0.2192	0.049129	0.065032	0.31542	0.23626	-0.046119	0.42595	0.14358	0.1933	0.21769	0.08367
0.36679	-0.24682	-0.35599	0.26191	-0.23275	0.034872	0.097242	-0.12314	0.2459	0.050809	0.30132	-0.2436	0.079355	-0.46509	-0.21039	0.19506	0.047045	0.067809	0.30832	0.26287	-0.048589	0.41904	0.15671	0.2255	0.19169	0.060193
0.26685	-0.2666	-0.30405	0.23478	-0.30966	0.106	0.13245	-0.15309	0.23738	0.031534	0.27662	-0.23577	0.092764	-0.44851	-0.15453	0.21023	0.0529	0.030346	0.28308	0.26879	-0.058389	0.2752	0.16776	0.18218	0.20809	0.057354
0.21253	-0.19367	-0.34379	0.2213	-0.27669	0.12593	0.17285	-0.16974	0.23489	0.027677	0.191	-0.19643	0.048867	-0.46002	-0.10496	0.20866	0.068349	-0.0040403	0.29007	0.29523	-0.074668	0.21917	0.13681	0.1137	0.24418	0.069158
0.2456	-0.083759	-0.41608	0.28001	-0.23017	0.1081	0.20641	-0.20084	0.21177	0.068083	0.1076	-0.15091	0.0074282	-0.51042	-0.050532	0.28087	0.065545	0.030981	0.3217	0.30823	-0.081376	0.27347	0.11434	0.075131	0.24902	0.055156
0.30438	-0.037843	-0.44546	0.29469	-0.30158	0.10268	0.21669	-0.25205	0.18769	0.12444	0.051252	-0.14242	-0.01064	-0.57929	-0.011745	0.32396	0.07119	0.058228	0.34277	0.29187	-0.096215	0.26849	0.13262	0.027706	0.27683	0.078601
0.35635	-0.084449	-0.52358	0.26889	-0.30834	0.13226	0.24536	-0.2202	0.23915	0.14204	0.016671	-0.13093	-0.042911	-0.59413	0.012623	0.31272	0.11831	0.053583	0.33075	0.26696	-0.15564	0.25959	0.15233	0.025748	0.27204	0.048302
0.46041	-0.056449	-0.56402	0.16384	-0.2069	0.154	0.28401	-0.25822	0.33228	0.11893	0.039753	-0.094018	-0.10355	-0.59361	0.038466	0.32309	0.12845	0.003881	0.33717	0.24205	-0.19077	0.23488	0.18349	0.071153	0.31231	0.0011518
0.46193	0.022013	-0.44496	0.10377	-0.11881	0.16074	0.2764	-0.18043	0.41748	0.1287	0.040565	-0.04847	-0.13651	-0.60817	0.035848	0.3327	0.093917	0.0045737	0.36054	0.24974	-0.19513	0.2427	0.20249	0.037989	0.35761	0.017275
0.27988	0.029539	-0.2585	0.11699	-0.10728	0.14582	0.26332	-0.087935	0.46977	0.17846	0.0083648	0.019141	-0.10333	-0.6587	0.0025247	0.39308	0.080034	0.027667	0.36168	0.24736	-0.23318	0.26997	0.17794	-0.021694	0.38251	0.11084
0.14917	-0.010711	-0.28756	0.16137	-0.050862	0.15894	0.27781	-0.24163	0.44704	0.20532	0.00025467	0.03974	-0.038636	-0.71803	-0.011312	0.42929	0.075648	0.077124	0.30498	0.19327	-0.28387	0.3191	0.15438	-0.035213	0.41234	0.16842
0.19173	-0.16914	-0.3586	0.17409	0.020457	0.17948	0.30796	-0.34634	0.38063	0.1903	0.00018274	0.01273	-0.00036127	-0.75258	-0.007934	0.42148	0.069039	0.14548	0.23884	0.15154	-0.27668	0.34505	0.18232	-0.049154	0.43874	0.16414
0.20543	-0.12372	-0.35933	0.20664	0.025361	0.22581	0.33888	-0.33716	0.37148	0.20379	-0.010609	-0.010068	-0.00067081	-0.7698	-0.022194	0.42847	0.088689	0.13971	0.21119	0.15157	-0.24375	0.28395	0.21684	-0.061226	0.45367	0.13011
0.15662	-0.014382	-0.36002	0.26629	-0.0046224	0.27951	0.38334	-0.22475	0.42585	0.2238	-0.013833	-0.06618	-0.012917	-0.77899	-0.0096323	0.39789	0.11246	0.13365	0.20827	0.21787	-0.21796	0.27221	0.24237	-0.035725	0.46208	0.094788
0.10181	0.016714	-0.33463	0.22	-0.067652	0.35481	0.42145	-0.062813	0.42448	0.24495	0.037717	-0.12268	0.0014964	-0.74764	-0.016447	0.47199	0.13788	0.12967	0.20604	0.24285	-0.2068	0.27081	0.28405	-0.011032	0.47747	0.089984
0.17215	-0.030766	-0.36541	0.12081	-0.14429	0.38204	0.39847	-0.018623	0.39239	0.24683	0.061291	-0.13209	0.0026283	-0.71656	-0.049195	0.51939	0.17416	0.05916	0.18619	0.25209	-0.18922	0.26333	0.32331	-0.041665	0.44718	0.14417
0.21792	-0.13024	-0.31029	0.098329	-0.17462	0.37955	0.30126	-0.052989	0.36781	0.24802	0.01889	-0.11562	-0.042569	-0.7322	-0.086556	0.52987	0.20858	0.051049	0.16666	0.21305	-0.17132	0.22425	0.32754	-0.018156	0.40775	0.14244
0.11005	-0.1512	-0.10466	0.09816	-0.24372	0.37988	0.19576	-0.13073	0.33168	0.27527	0.026827	-0.042146	-0.054117	-0.748	-0.062152	0.53449	0.2398	0.029979	0.14173	0.22025	-0.16158	0.24767	0.34056	-0.09039	0.39823	0.098165
-0.097389	-0.11045	0.027195	0.15082	-0.33004	0.42095	0.16963	-0.13457	0.3417	0.28266	0.07578	0.014481	-0.048118	-0.75983	0.027226	0.46821	0.23559	-0.0017645	0.11702	0.2459	-0.12839	0.28695	0.34988	-0.11035	0.38034	0.094717
-0.019769	-0.047864	-0.17233	0.20192	-0.3232	0.49894	0.18446	-0.20872	0.37618	0.29096	0.11037	-0.014066	-0.0022076	-0.77221	0.031308	0.44404	0.20137	-0.0095801	0.13132	0.23817	-0.085701	0.24927	0.34158	-0.12669	0.3626	0.13281
0.14654	-0.082878	-0.56859	0.21458	-0.27019	0.54384	0.12871	-0.18752	0.34506	0.33738	0.12387	-0.064259	0.0075607	-0.76519	0.0062235	0.42122	0.17054	0.010667	0.12961	0.17834	-0.091262	0.24065	0.30984	-0.13048	0.38371	0.16312
0.20628	-0.19056	-0.74015	0.16287	-0.29567	0.57319	0.042914	-0.082355	0.28469	0.38963	0.084007	-0.093166	-0.0065274	-0.7472	0.03937	0.36801	0.1486	0.010164	0.080832	0.16206	-0.11271	0.27457	0.23903	-0.11045	0.35059	0.17892
0.32898	-0.15149	-0.54634	0.2228	-0.33329	0.59415	0.01448	-0.1214	0.24546	0.43741	0.062121	-0.079753	-0.0086801	-0.73011	0.091495	0.36491	0.13917	-0.019884	0.049829	0.15131	-0.14028	0.31423	0.18615	-0.037239	0.28512	0.14304
