# Supplementary material for: Timing variability of sensorimotor integration during vocalization in individuals who stutter
Source: Sci Rep. 2018 Nov 5;8:16340. doi: 10.1038/s41598-018-34517-1 (PMC6218511; doi:10.1038/s41598-018-34517-1)
Supplement: Supplementary file 2 — Dataset 1 [file 41598_2018_34517_MOESM2_ESM.zip › compens-stutt-behav-scireports-supplementary-material/AS2026_down.txt]

-0.39377	0.41288	0.91902	-0.21897	0.22561	0.39291	-0.37592	-0.084729	0.063457	0.028893	-0.13957	-0.31074	-0.45611	0.095834	-1.1033	0.0065398	-0.10175	0.50718	0.3433	-0.76674	0.40132	-0.16396	-0.18669	-0.46793
-0.4736	0.46816	0.90032	-0.3587	0.016326	0.28235	-0.36006	-0.06773	0.039834	0.0052971	-0.14722	-0.29128	-0.46782	0.15231	-0.99716	0.0056324	-0.11726	0.50289	0.36858	-0.6736	0.38237	-0.15833	-0.17003	-0.48597
-0.50559	0.48838	0.82162	-0.45199	-0.015617	0.19989	-0.32235	-0.058664	0.026931	-0.04497	-0.079408	-0.23094	-0.48746	0.23122	-0.87648	-0.027098	-0.16043	0.48563	0.38482	-0.62262	0.34621	-0.12113	-0.18845	-0.46993
-0.48127	0.46995	0.71159	-0.49309	0.00084663	0.21793	-0.25072	-0.085923	-0.027923	-0.051778	-0.04471	-0.17642	-0.49413	0.27217	-0.897	-0.046017	-0.21444	0.43473	0.34879	-0.60675	0.33418	-0.10754	-0.15188	-0.43453
-0.46271	0.39727	0.65017	-0.44629	-0.049433	0.26116	-0.14608	-0.12615	-0.02401	-0.014158	-0.092784	-0.11693	-0.43476	0.27545	-0.9451	-0.044175	-0.24785	0.37888	0.3211	-0.58617	0.30979	-0.086665	-0.043165	-0.38707
-0.44194	0.30104	0.58492	-0.40963	-0.10454	0.24002	-0.14685	-0.11279	0.0357	0.031888	-0.15593	-0.1115	-0.41619	0.29115	-1.0103	-0.089417	-0.21703	0.32536	0.31541	-0.55333	0.25752	-0.053745	-0.0024804	-0.35651
-0.39781	0.24142	0.51784	-0.40163	-0.14651	0.18243	-0.18615	-0.077582	0.081944	0.11986	-0.19815	-0.1147	-0.42584	0.2829	-0.98592	-0.19838	-0.22004	0.27581	0.30313	-0.46624	0.23166	-0.094956	-0.027714	-0.36017
-0.35342	0.29926	0.42884	-0.46217	-0.2444	0.12992	-0.22724	-0.050649	0.088269	0.14956	-0.2058	-0.14962	-0.3913	0.17758	-0.89328	-0.32584	-0.17204	0.23973	0.33183	-0.48052	0.21899	-0.1538	-0.037285	-0.35925
-0.29403	0.33736	0.274	-0.43521	-0.25941	0.059244	-0.28891	0.055531	0.1259	0.16396	-0.21232	-0.19491	-0.35531	0.14313	-0.73752	-0.40791	-0.053324	0.19419	0.33493	-0.46859	0.16052	-0.26071	-0.11338	-0.34097
-0.25486	0.32744	0.25374	-0.41736	-0.22387	-0.039069	-0.29879	0.17244	0.22105	0.21982	-0.22731	-0.18479	-0.37572	0.07093	-0.64003	-0.39213	0.023067	0.12849	0.2916	-0.44397	0.10033	-0.27912	-0.19374	-0.30035
-0.22689	0.33493	0.30217	-0.4269	-0.1712	0.0050439	-0.29277	0.19387	0.23103	0.22253	-0.24608	-0.12195	-0.39361	0.072392	-0.61721	-0.34558	0.017731	0.092147	0.26734	-0.44835	0.022711	-0.25642	-0.16222	-0.26722
-0.18734	0.29165	0.22095	-0.45225	-0.10238	0.049941	-0.32308	0.15833	0.095785	0.22871	-0.26381	-0.083558	-0.36681	0.073459	-0.58924	-0.36111	-0.0062019	0.025034	0.27921	-0.4521	0.018459	-0.21797	-0.13669	-0.25831
-0.045205	0.27917	0.14537	-0.49094	-0.14497	0.034999	-0.36847	0.11815	-0.061776	0.17381	-0.21142	-0.076024	-0.3104	0.030804	-0.59948	-0.42643	-0.053598	0.12617	0.33995	-0.39494	0.0094256	-0.2421	-0.11798	-0.20775
0.029904	0.31179	0.077346	-0.49125	-0.2167	0.072101	-0.42947	0.080488	-0.15322	0.091843	-0.12687	-0.06874	-0.28423	0.082635	-0.61967	-0.4271	-0.10383	0.14923	0.37971	-0.28434	-0.041212	-0.30079	-0.095006	-0.14896
-0.050093	0.27465	0.035876	-0.3913	-0.23942	0.19619	-0.50007	0.056742	-0.13972	0.038535	-0.12743	-0.067752	-0.27469	0.099692	-0.62972	-0.39922	-0.14962	0.14275	0.36227	-0.19687	-0.074353	-0.31957	-0.05974	-0.13615
-0.11616	0.10562	0.024587	-0.2657	-0.24576	0.21533	-0.54419	0.030759	-0.071874	0.047946	-0.11266	-0.10297	-0.21761	0.081475	-0.60897	-0.34597	-0.069224	0.083075	0.34378	-0.089156	-0.10056	-0.26532	0.0037512	-0.16352
-0.075037	0.039846	0.037255	-0.22085	-0.13868	0.1701	-0.53527	-0.020644	-0.041539	0.056614	-0.053491	-0.12386	-0.16099	0.099691	-0.54804	-0.23721	0.012066	0.028303	0.29503	0.0091852	-0.075741	-0.20312	0.041958	-0.20391
-0.040429	0.0018908	-0.016606	-0.19627	-0.0049576	0.19907	-0.50702	-0.022312	-0.066943	-0.01111	0.033096	-0.067496	-0.12646	0.17696	-0.50283	-0.20874	0.061776	0.0055224	0.24034	0.13061	-0.081336	-0.18752	0.080677	-0.18612
-0.079955	0.016794	-0.00266	-0.14396	0.061474	0.19416	-0.48201	0.0061489	-0.11994	-0.035074	0.081501	-0.043648	-0.075207	0.1685	-0.41864	-0.2902	0.11849	0.026466	0.21024	0.22044	-0.027403	-0.089101	0.029804	-0.12552
-0.14495	0.035182	0.033436	-0.073858	0.11764	0.20902	-0.43316	0.023301	-0.12648	-0.017344	0.12542	-0.094081	-0.054428	0.14269	-0.31464	-0.28116	0.19621	0.0066807	0.20134	0.15645	0.016948	-0.089306	-0.057996	-0.11894
-0.19507	-0.05079	0.010189	-0.048094	0.1767	0.234	-0.39825	0.072198	-0.13284	-0.016897	0.096986	-0.14329	-0.030201	0.11301	-0.23855	-0.24229	0.28671	-0.021559	0.15967	0.11826	0.073819	-0.12812	-0.082977	-0.13618
-0.21548	-0.040936	-0.03965	-0.038617	0.15288	0.24391	-0.35512	0.089042	-0.097901	-0.041426	0.025424	-0.19493	-0.0098035	0.11774	-0.13548	-0.26918	0.38845	-0.054748	0.098771	0.10686	0.12704	-0.068079	-0.08053	-0.11685
-0.17969	-0.024695	-0.053008	0.033621	0.075844	0.15794	-0.32346	0.10605	-0.046996	-0.026603	-0.0097206	-0.25337	-0.0020074	0.1062	-0.060498	-0.26108	0.39526	-0.06551	0.066205	0.078855	0.11305	0.0025851	-0.032473	-0.12001
-0.17318	-0.077344	-0.023668	0.03968	0.021269	0.049382	-0.30786	0.079901	-0.02318	0.0056492	-0.011279	-0.27651	0.010759	0.12759	0.0077127	-0.17195	0.34944	0.0066193	0.066235	0.022468	0.11565	0.060375	0.017368	-0.11961
-0.17007	-0.11524	-0.045883	-0.008812	0.089262	0.19934	-0.25546	0.056023	-0.0016537	0.042691	-0.042773	-0.24035	0.013649	0.14768	0.052134	-0.075399	0.30291	0.035351	0.066443	0.056541	0.068983	0.11475	0.051196	-0.11113
-0.15725	-0.094729	-0.054453	0.030649	0.098345	0.33814	-0.10425	0.07662	-0.0040023	0.031668	-0.059223	-0.1507	0.016739	0.10294	0.14674	-0.024775	0.26003	0.029158	0.01553	0.06292	0.031637	0.1243	-0.048931	-0.11822
-0.10542	-0.014248	-0.047363	0.056584	0.065019	0.28201	0.07607	0.12346	-0.020734	-0.013964	-0.10315	-0.075231	0.028869	0.042513	0.16425	-0.010556	0.19372	-0.03753	-0.028664	0.040453	-0.026093	0.083885	-0.097161	-0.11385
-0.012748	-0.026586	-0.032669	0.061254	0.00025851	0.184	0.13818	0.11674	0.018745	-0.0078342	-0.12002	-0.050283	0.019035	0.021253	0.11327	0.025974	0.099432	-0.088317	-0.055224	-0.045291	-0.084002	0.076233	-0.11375	-0.098055
-0.013409	-0.0013092	-0.0049311	0.022717	-0.014714	0.087785	0.080379	0.05417	0.022719	0.0094092	-0.04144	-0.029098	-0.00099943	-0.0097478	0.074222	0.017883	0.034102	-0.031635	-0.041083	-0.088479	-0.069147	0.052486	-0.044755	-0.051213
0	0	0	0	0	0	0	0	0	0	0	0	0	0	0	0	0	0	0	0	0	0	0	0
-0.0086076	0.011827	-0.045599	-0.0079157	0.035172	-0.095184	-0.088589	-0.070794	-0.081123	-0.014869	-0.029996	-0.0048434	0.0056693	0.037246	-0.036483	-0.018184	-0.040289	0.016706	0.010565	0.042648	0.0047251	-0.0049296	-0.018661	-0.03527
-0.089329	0.050247	-0.04717	-0.005006	0.052867	-0.11176	-0.16378	-0.086954	-0.13016	0.0047551	-0.031347	-0.057892	-0.0039956	0.10222	-0.086488	-0.065002	-0.055106	0.011376	0.003222	0.022534	-0.056243	0.019141	-0.089333	-0.077441
-0.14321	0.037967	-0.032084	0.081222	0.027898	-0.022235	-0.21991	-0.04946	-0.12967	0.025632	-0.023657	-0.098681	-0.025796	0.13124	-0.1182	-0.093561	-0.13164	5.3304e-05	0.012744	0.0089672	-0.049238	-0.006522	-0.15689	-0.097553
-0.13181	-0.020543	-0.083646	0.12376	-0.0041141	-0.0105	-0.28099	-0.0032446	-0.11956	0.043873	0.01326	-0.12056	-0.054052	0.1787	-0.1527	-0.11075	-0.19501	-0.026939	0.033411	0.093186	-0.028624	-0.029128	-0.11625	-0.15711
-0.0057261	0.027093	-0.092434	0.17155	-0.047696	-0.018931	-0.28869	0.016427	-0.037391	0.040064	0.00052678	-0.16906	-0.04453	0.23242	-0.22458	-0.080958	-0.21915	-0.047679	0.045165	0.12396	-0.051075	-0.0038866	-0.14059	-0.20211
0.11758	0.074175	-0.080687	0.17107	0.044526	0.0050465	-0.26777	-0.0071846	-0.0048138	0.010251	-0.065484	-0.16429	0.0062947	0.19635	-0.27429	0.019053	-0.22724	0.0027865	-0.006288	0.13705	-0.0029426	0.02486	-0.13131	-0.22402
0.14209	0.059871	-0.04347	0.15875	0.107	0.02457	-0.27621	0.025137	-0.031125	-0.033019	-0.072308	-0.11351	-0.015467	0.13254	-0.33622	0.088217	-0.24868	0.005935	-0.0042435	0.12847	0.023752	0.049118	-0.10019	-0.25151
0.18803	0.1387	0.026914	0.062283	0.10699	0.061032	-0.35909	0.08618	-0.01007	-0.020026	-0.085395	-0.090129	-0.079595	0.1272	-0.36919	0.1224	-0.28119	-0.039118	0.070072	0.12168	0.021722	0.066085	-0.046288	-0.27127
0.20207	0.23249	0.038565	0.0051422	0.17268	0.07839	-0.45477	0.087692	0.0064497	0.037432	-0.13174	-0.086326	-0.10419	0.1395	-0.38541	0.12311	-0.31335	-0.078758	0.14393	0.13197	-0.017627	0.029035	-0.039533	-0.24801
0.17323	0.27361	0.025752	0.047993	0.21061	0.057017	-0.52917	0.03076	0.0069218	0.040226	-0.17736	-0.079209	-0.088429	0.20455	-0.36456	0.11608	-0.32273	-0.16301	0.17613	0.14504	-0.029096	-0.033086	0.071679	-0.24394
0.21831	0.2912	-0.014098	0.13191	0.22735	-0.016846	-0.56916	-0.028546	-0.0038926	0.019736	-0.19626	-0.045573	-0.034848	0.25503	-0.39536	0.11052	-0.30547	-0.1245	0.16584	0.14654	0.011002	-0.027782	0.14496	-0.25367
0.17584	0.41544	-0.063084	0.20275	0.26887	-0.0020587	-0.56127	-0.055765	-0.083341	0.085479	-0.23327	0.012435	0.0073448	0.28895	-0.38892	0.060872	-0.29062	-0.031393	0.1368	0.1109	0.0014708	0.051738	0.10905	-0.24219
0.104	0.44112	-0.020947	0.25523	0.23299	-0.015539	-0.55985	-0.08844	-0.18615	0.1541	-0.23854	-0.0079517	0.036534	0.31528	-0.38383	0.0055816	-0.27597	0.038519	0.11041	0.12547	-0.0078872	0.11049	0.087454	-0.26887
0.20532	0.32317	0.013921	0.29443	0.21525	-0.060769	-0.55681	-0.10687	-0.25536	0.25796	-0.22029	-0.086218	0.052573	0.29857	-0.44216	-0.034747	-0.2565	0.067352	0.11065	0.13241	-0.023863	0.11639	0.07321	-0.28923
0.23798	0.30642	-0.031755	0.28207	0.26689	-0.044573	-0.51564	-0.09338	-0.28386	0.3561	-0.20438	-0.09978	0.0093089	0.30519	-0.47972	-0.05767	-0.23965	0.11316	0.12804	0.18303	0.0014652	0.1447	0.040167	-0.27351
0.20871	0.29988	0.0078785	0.28378	0.2711	0.088603	-0.44683	-0.12452	-0.25387	0.3487	-0.19715	-0.070174	-0.069189	0.40207	-0.53778	-0.054315	-0.19491	0.13371	0.14067	0.19287	0.065193	0.15837	0.073809	-0.26525
0.19159	0.28934	0.091935	0.30452	0.30483	0.16488	-0.40862	-0.12661	-0.20859	0.33097	-0.17769	-0.037735	-0.09703	0.52934	-0.50353	-0.063511	-0.17075	0.18715	0.15266	0.21738	0.12742	0.22827	0.06468	-0.23225
0.21513	0.27211	0.14437	0.34113	0.32556	0.17775	-0.42271	-0.089523	-0.13752	0.3499	-0.10106	-0.0032803	-0.084988	0.57391	-0.46365	-0.067646	-0.12522	0.31647	0.1618	0.20035	0.18457	0.27266	0.10137	-0.17946
0.26698	0.29577	0.18528	0.33788	0.34978	0.12905	-0.41425	-0.029455	-0.043131	0.33853	-0.074015	0.043725	-0.038048	0.64411	-0.43067	-0.052443	-0.072571	0.3898	0.19648	0.25732	0.20315	0.26777	0.16484	-0.12327
0.26703	0.32932	0.15768	0.37777	0.39723	0.1047	-0.41466	0.029353	0.08347	0.34289	-0.032122	0.092597	0.037805	0.69695	-0.40593	-0.045253	-0.0073582	0.33017	0.23359	0.33996	0.19059	0.31331	0.17621	-0.098043
0.32281	0.26704	0.058949	0.48564	0.39682	0.12192	-0.43743	0.046184	0.19051	0.42015	0.0043423	0.13615	0.10254	0.78679	-0.39584	-0.0184	0.047295	0.27067	0.24555	0.39289	0.2204	0.42468	0.16729	-0.12351
0.34301	0.23648	0.051704	0.61066	0.4388	0.15573	-0.47172	0.037943	0.21051	0.53302	0.096598	0.16283	0.15423	0.82911	-0.35445	0.014073	0.10706	0.27666	0.23177	0.47749	0.19951	0.4484	0.18417	-0.14627
0.37007	0.20908	0.16804	0.68487	0.4543	0.21719	-0.47986	0.024403	0.18498	0.59497	0.18655	0.20034	0.19837	0.77019	-0.3016	0.01437	0.12864	0.33753	0.19989	0.49748	0.19992	0.48989	0.17926	-0.14266
0.36883	0.22185	0.29997	0.66706	0.44602	0.22222	-0.40466	0.081997	0.1826	0.61738	0.25117	0.22451	0.2419	0.72158	-0.24952	-0.012583	0.076964	0.45057	0.15928	0.46523	0.18986	0.56779	0.14702	-0.13983
0.36531	0.2427	0.33575	0.61796	0.45041	0.26906	-0.24466	0.14618	0.20779	0.64129	0.33284	0.24508	0.3006	0.72965	-0.22365	-0.0076914	0.062753	0.5078	0.1309	0.45823	0.22733	0.65103	0.17422	-0.12461
0.43478	0.32043	0.25405	0.58751	0.46445	0.35525	-0.10285	0.14922	0.25518	0.70464	0.38081	0.28341	0.32278	0.77947	-0.14148	0.0069951	0.1103	0.57639	0.15684	0.53942	0.28264	0.6935	0.20728	-0.10604
0.57813	0.47652	0.21736	0.57024	0.43941	0.4528	-0.0097686	0.10797	0.37333	0.75876	0.39393	0.30243	0.32255	0.86578	-0.083312	0.038308	0.17638	0.58153	0.18212	0.64177	0.26318	0.72595	0.20519	-0.0974
0.59206	0.55663	0.2486	0.57143	0.46004	0.52207	0.035157	0.083175	0.45116	0.76579	0.38729	0.38627	0.28869	0.86445	-0.070089	0.099591	0.20904	0.62389	0.17877	0.6266	0.24458	0.77336	0.23689	-0.056453
0.5527	0.59021	0.27658	0.62689	0.53158	0.62363	-0.0040459	0.10637	0.4875	0.78888	0.34676	0.5192	0.20966	0.87674	0.030138	0.14492	0.19117	0.66321	0.17999	0.67877	0.27512	0.78262	0.25012	0.021124
0.57748	0.63242	0.35001	0.66913	0.6077	0.67277	-0.099522	0.17465	0.51711	0.85815	0.34198	0.58981	0.17106	0.90367	0.10722	0.1327	0.16508	0.72991	0.19108	0.80777	0.31646	0.70327	0.27669	0.077268
0.62519	0.63319	0.41564	0.68933	0.6672	0.58518	-0.14295	0.2146	0.51227	0.88581	0.36578	0.59094	0.20171	0.89693	0.13382	0.11974	0.16543	0.83322	0.2199	0.88841	0.34165	0.66498	0.25784	0.051902
0.61697	0.69123	0.45316	0.6861	0.67733	0.60594	-0.11379	0.20793	0.55888	0.81283	0.36402	0.56512	0.20668	0.82576	0.13344	0.1053	0.17627	0.89586	0.26418	1.066	0.35298	0.6594	0.25877	-0.0023786
0.63923	0.70363	0.501	0.6439	0.65274	0.60417	-0.071221	0.22017	0.66012	0.7752	0.31825	0.54357	0.17629	0.78838	0.092785	0.096907	0.17065	0.93476	0.28873	1.2031	0.30842	0.69721	0.2701	0.0042602
0.76742	0.69775	0.57209	0.63584	0.60722	0.53379	-0.040485	0.27794	0.69189	0.81916	0.2894	0.53773	0.16987	0.86149	0.087064	0.12314	0.16183	0.97354	0.29493	1.2536	0.34522	0.67206	0.26186	0.024901
0.88913	0.74956	0.64274	0.60449	0.61108	0.54507	-0.05987	0.34967	0.63169	0.93622	0.3057	0.56776	0.20073	0.85696	0.10798	0.11678	0.18556	0.95826	0.31016	1.2948	0.41868	0.62339	0.31358	0.023531
0.84464	0.80214	0.70855	0.5813	0.68378	0.61117	-0.065994	0.36489	0.57024	0.97977	0.34673	0.61717	0.23825	0.79082	0.14529	0.061648	0.26151	0.81864	0.32339	1.2255	0.42344	0.51011	0.34517	0.0064565
0.74896	0.82517	0.76543	0.62458	0.77058	0.65502	0.0077039	0.34523	0.50834	0.98861	0.35149	0.62752	0.25428	0.74453	0.16703	0.014993	0.2861	0.71358	0.34149	1.1248	0.40216	0.50167	0.39665	-0.020251
0.70758	0.7756	0.77696	0.63193	0.77037	0.63314	0.074753	0.29945	0.44086	0.98634	0.37209	0.62347	0.25913	0.6796	0.16319	0.021028	0.31775	0.70021	0.34061	1.0636	0.36756	0.56478	0.35498	-0.019562
0.68575	0.72485	0.78231	0.59626	0.76164	0.52829	0.058245	0.28519	0.42074	0.97084	0.38368	0.64622	0.29319	0.60761	0.15932	0.035244	0.38168	0.71254	0.38957	1.0509	0.37413	0.58001	0.30416	0.057672
0.65774	0.70259	0.80559	0.55303	0.71658	0.50178	0.0080691	0.31205	0.42875	0.97168	0.37987	0.68083	0.34143	0.56469	0.19893	0.037802	0.41897	0.69512	0.42809	1.0357	0.35644	0.64223	0.2843	0.1296
0.66721	0.75083	0.92451	0.56733	0.61665	0.55241	-0.028817	0.35602	0.44541	0.95917	0.40176	0.69515	0.35703	0.55063	0.2307	0.054085	0.45882	0.66127	0.4473	0.96986	0.41054	0.70889	0.32141	0.16407
0.69923	0.79671	1.0214	0.59393	0.67008	0.62978	-0.06655	0.3581	0.47037	0.91686	0.46538	0.67509	0.38632	0.51519	0.29398	0.085784	0.49932	0.64084	0.49354	0.90129	0.45085	0.81074	0.35148	0.18922
0.71748	0.85808	1.0277	0.59418	0.72594	0.67527	-0.061118	0.32394	0.48743	0.9001	0.58212	0.63733	0.43527	0.47954	0.32476	0.11056	0.48771	0.65302	0.57186	0.88772	0.45144	0.86926	0.40254	0.21108
0.73575	0.91551	1.027	0.5823	0.60145	0.6848	0.038324	0.3303	0.50306	0.91914	0.64954	0.61826	0.45398	0.48706	0.35578	0.1377	0.44955	0.68864	0.64859	0.88848	0.44292	0.86429	0.46755	0.22155
0.75762	1.0226	1.0052	0.58861	0.57761	0.69821	0.14934	0.33393	0.49079	0.90205	0.6911	0.61779	0.46502	0.44726	0.36051	0.20498	0.38829	0.6794	0.69242	0.85065	0.49866	0.80515	0.5111	0.19855
0.73447	1.0562	0.9513	0.63801	0.6854	0.70594	0.18644	0.33258	0.49337	0.83098	0.72812	0.66135	0.44628	0.41229	0.35234	0.26082	0.36672	0.64	0.6748	0.80886	0.53141	0.74263	0.54146	0.17068
0.74913	0.98259	0.88909	0.65404	0.76759	0.70165	0.17891	0.3618	0.56818	0.77435	0.75533	0.72712	0.4146	0.41054	0.32494	0.27749	0.42344	0.5805	0.65652	0.82998	0.52468	0.7145	0.55127	0.18081
0.8148	0.88303	0.89154	0.63639	0.80853	0.76822	0.16133	0.41444	0.64651	0.76424	0.74564	0.78046	0.4377	0.39292	0.34304	0.2836	0.50375	0.54378	0.66671	0.81785	0.52379	0.7096	0.5416	0.19073
0.74782	0.8527	0.92563	0.63895	0.82809	0.81861	0.16576	0.42333	0.68675	0.74211	0.7109	0.80523	0.49338	0.33687	0.36115	0.31119	0.52758	0.48189	0.69666	0.80724	0.54127	0.76009	0.53426	0.15215
0.65942	0.86992	0.96131	0.66018	0.89771	0.77889	0.19633	0.43642	0.66567	0.67807	0.68192	0.80094	0.50869	0.34339	0.36496	0.33685	0.49434	0.45795	0.69976	0.74844	0.54096	0.73832	0.5409	0.09618
0.67111	0.92564	1.0023	0.69124	0.84649	0.76601	0.23416	0.43658	0.6008	0.6607	0.64567	0.77742	0.507	0.38972	0.38562	0.33849	0.45607	0.46123	0.70575	0.65498	0.53771	0.69395	0.55248	0.11429
0.5962	0.84229	0.99106	0.69315	0.82259	0.79752	0.22848	0.4333	0.52025	0.65929	0.63719	0.73743	0.48289	0.36996	0.36694	0.36994	0.43618	0.41241	0.71116	0.55288	0.57438	0.69598	0.54001	0.16406
0.5565	0.80505	0.93074	0.72035	0.81993	0.85466	0.20331	0.46212	0.46922	0.68711	0.65436	0.67114	0.45381	0.34587	0.31117	0.3982	0.46279	0.3601	0.73277	0.50886	0.58007	0.723	0.51486	0.19774
0.56649	0.87232	0.88491	0.68876	0.89128	0.90931	0.17041	0.48874	0.46354	0.70017	0.64399	0.65091	0.44495	0.33066	0.26846	0.38423	0.50624	0.42938	0.7433	0.4427	0.62155	0.77576	0.46614	0.22915
0.56723	0.9258	0.86798	0.71026	0.97469	0.88823	0.1783	0.50364	0.46322	0.72757	0.61977	0.68145	0.48502	0.36575	0.22626	0.40533	0.52544	0.48378	0.7634	0.41635	0.71667	0.77336	0.47629	0.28209
0.54725	0.98301	0.89371	0.71683	1.0043	0.85212	0.18522	0.51248	0.46279	0.73737	0.57843	0.70632	0.54291	0.39839	0.1998	0.4474	0.52112	0.51229	0.78426	0.39722	0.81625	0.73866	0.52376	0.30863
0.56193	0.9782	0.89912	0.71053	0.94226	0.81017	0.15641	0.52969	0.47529	0.69522	0.55108	0.74402	0.58845	0.42356	0.20485	0.436	0.53584	0.48682	0.81062	0.41318	0.82717	0.7383	0.51689	0.28903
0.55827	0.99133	0.85653	0.80232	0.93472	0.73543	0.15479	0.52749	0.51537	0.69122	0.56962	0.79663	0.64088	0.42392	0.17652	0.41332	0.5913	0.49509	0.80522	0.425	0.82605	0.84331	0.497	0.26954
0.4763	1.0297	0.84558	0.89511	0.96677	0.73391	0.18001	0.51368	0.56471	0.71598	0.57168	0.84345	0.67407	0.37908	0.18629	0.42248	0.61946	0.50331	0.76788	0.42771	0.8247	0.97421	0.48909	0.26927
0.43232	1.0482	0.91223	0.94469	0.9634	0.73847	0.19023	0.52008	0.57054	0.70817	0.5204	0.8472	0.66291	0.36419	0.19089	0.45997	0.60205	0.5134	0.78114	0.36853	0.84905	1.0008	0.49335	0.29409
0.4372	0.99199	0.99634	0.91785	0.93998	0.74438	0.15601	0.54232	0.58742	0.66315	0.45757	0.84012	0.64231	0.40226	0.248	0.50351	0.58756	0.51837	0.8367	0.31868	0.87776	0.98779	0.50975	0.31455
0.3894	0.99731	1.0149	0.92429	0.93864	0.7702	0.13853	0.57044	0.65952	0.59923	0.46477	0.85377	0.61975	0.43841	0.30901	0.49993	0.57849	0.56554	0.85813	0.24753	0.87132	0.91884	0.51917	0.32997
0.34262	0.9778	1.0033	0.96038	0.9869	0.80353	0.16322	0.58487	0.71934	0.56247	0.45454	0.86976	0.57957	0.48165	0.33632	0.45209	0.58139	0.60061	0.83614	0.18607	0.88194	0.8586	0.50231	0.34186
0.33903	0.96275	1.0123	0.95826	1.0844	0.80588	0.19199	0.57515	0.71034	0.58215	0.4672	0.9085	0.56053	0.48013	0.32225	0.41078	0.57297	0.6629	0.79513	0.099173	0.8351	0.85075	0.53057	0.34086
0.27518	1.0185	1.0071	0.98534	1.1527	0.79125	0.18135	0.57677	0.68872	0.61136	0.45237	0.97911	0.56213	0.47287	0.32873	0.42082	0.57851	0.70648	0.74529	0.077021	0.82449	0.80842	0.55924	0.31724
0.29473	0.95587	0.97565	1.0197	1.1859	0.80637	0.15894	0.5472	0.61772	0.59023	0.44246	0.97381	0.5799	0.51308	0.33793	0.43363	0.60104	0.69603	0.74251	0.085932	0.7694	0.79418	0.52998	0.29997
0.36666	0.86783	0.93912	1.04	1.1726	0.80441	0.16695	0.5544	0.51003	0.56307	0.39647	0.90221	0.56527	0.57719	0.34085	0.42749	0.60108	0.67676	0.74945	0.084307	0.70173	0.74807	0.4807	0.24294
0.31802	0.86037	0.85269	1.061	1.1508	0.80215	0.11299	0.58741	0.49569	0.57627	0.35113	0.8284	0.50765	0.58956	0.30901	0.36067	0.55759	0.67653	0.74582	0.079016	0.6317	0.72216	0.483	0.17951
0.24069	0.86415	0.71866	1.0222	1.0551	0.8375	0.062057	0.56647	0.46769	0.5622	0.35799	0.74259	0.47887	0.54308	0.17974	0.30384	0.51833	0.69589	0.74217	0.044372	0.56416	0.70195	0.48453	0.1562
0.20389	0.8996	0.58019	1.0048	0.97635	0.90525	0.091324	0.53448	0.44248	0.56677	0.33508	0.68979	0.47483	0.52668	0.080965	0.28585	0.49913	0.68305	0.70538	0.048558	0.52475	0.6482	0.4302	0.16144
0.2127	0.83583	0.51049	0.94802	0.91408	0.9178	0.099911	0.53841	0.47428	0.57769	0.27407	0.66924	0.45095	0.49651	-0.0005918	0.26845	0.47286	0.65883	0.67111	0.072796	0.52631	0.60596	0.38478	0.14093
0.26163	0.72774	0.56404	0.87751	0.8184	0.91301	0.045566	0.53302	0.47961	0.50373	0.21209	0.64515	0.41454	0.47565	-0.020357	0.21326	0.44756	0.62896	0.63563	0.089667	0.57317	0.60689	0.35349	0.10175
0.24708	0.64977	0.66207	0.8451	0.78327	0.81996	-0.0066784	0.53101	0.43597	0.40715	0.22385	0.6131	0.35834	0.42258	0.0051691	0.16779	0.4148	0.59963	0.60239	0.078876	0.59184	0.61389	0.36601	0.10241
0.16191	0.63977	0.70596	0.84573	0.79903	0.77003	-0.025188	0.5037	0.39813	0.35333	0.26208	0.6129	0.29924	0.37969	0.0027192	0.11728	0.37105	0.60102	0.56964	0.083749	0.52392	0.59709	0.41074	0.12305
0.1632	0.70092	0.70068	0.88333	0.85137	0.79401	-0.059078	0.43943	0.37252	0.3304	0.26485	0.6291	0.26835	0.38823	0.05112	0.054052	0.36269	0.58254	0.54373	0.14087	0.47121	0.58658	0.40778	0.11884
0.16748	0.71816	0.62447	0.85434	0.83134	0.76107	-0.053389	0.36765	0.32822	0.28551	0.22247	0.58047	0.25039	0.34565	0.12917	0.031125	0.37566	0.55892	0.5407	0.21739	0.46313	0.57809	0.36604	0.095322
0.16971	0.6373	0.55681	0.8012	0.78227	0.72875	-0.057764	0.26841	0.30506	0.24879	0.16573	0.52539	0.23337	0.29225	0.18162	0.042614	0.35146	0.51118	0.55025	0.26691	0.49759	0.56279	0.36376	0.043067
0.17169	0.61812	0.58163	0.79703	0.72186	0.74165	-0.10521	0.16272	0.35134	0.27151	0.13654	0.46984	0.21461	0.27171	0.19737	0.018982	0.31502	0.43157	0.55796	0.2938	0.45194	0.54487	0.40291	-0.024203
0.21304	0.66179	0.62003	0.71463	0.65014	0.74235	-0.1567	0.092005	0.41107	0.28079	0.11633	0.42561	0.17745	0.29014	0.18398	-0.017118	0.28963	0.36051	0.54619	0.26269	0.40113	0.50348	0.3897	-0.062678
0.30083	0.67644	0.56298	0.61587	0.58542	0.6937	-0.23919	0.060573	0.42706	0.28581	0.079883	0.42742	0.14889	0.2929	0.147	-0.050236	0.24754	0.35004	0.48178	0.2683	0.38875	0.48306	0.3052	-0.076828
