# Supplementary material for: Timing variability of sensorimotor integration during vocalization in individuals who stutter
Source: Sci Rep. 2018 Nov 5;8:16340. doi: 10.1038/s41598-018-34517-1 (PMC6218511; doi:10.1038/s41598-018-34517-1)
Supplement: Supplementary file 2 — Dataset 1 [file 41598_2018_34517_MOESM2_ESM.zip › compens-stutt-behav-scireports-supplementary-material/AS2026_up.txt]

0.35022	0.11374	-0.058576	-0.069909	0.30554	-0.13568	-0.011538	0.16061	0.055551	-0.32758	-0.34177	0.28043	-0.015446	0.07244	-0.21938	-0.24065	0.033575	-0.35956	-0.033591	0.057867	0.39459	0.093748	-0.21075	-0.21932
0.3349	0.065521	-0.064041	-0.076638	0.30109	-0.092882	0.06242	0.091065	0.056571	-0.32843	-0.22289	0.19565	-0.051191	0.013902	-0.27625	-0.19553	0.053979	-0.38606	-0.086502	0.037567	0.36746	0.054573	-0.18244	-0.24344
0.31356	0.025219	-0.094363	-0.1017	0.25611	-0.10176	0.072854	0.1138	-0.16456	-0.26298	-0.1578	0.11438	-0.043246	0.0030178	-0.33589	-0.15523	0.12224	-0.41918	-0.053377	0.0084967	0.30191	0.0083273	-0.1871	-0.23377
0.34689	0.050211	-0.11654	-0.1121	0.25903	-0.12161	0.092082	0.18694	-0.14509	-0.23442	-0.21605	0.098311	-0.02982	0.018898	-0.31631	-0.075318	0.20202	-0.45294	-0.023765	0.010153	0.21404	-0.037771	-0.2009	-0.2128
0.38028	0.063495	-0.14658	-0.11019	0.29378	-0.089468	0.045234	0.21328	0.028958	-0.23323	-0.21394	0.16928	-0.0060006	0.064419	-0.32114	-0.082239	0.28325	-0.38372	0.01953	0.10808	0.21931	-0.044915	-0.17296	-0.22351
0.43091	0.059077	-0.10935	-0.13662	0.30345	-0.021965	-0.038557	0.16956	0.064431	-0.20478	-0.12376	0.21848	-0.0034316	0.1484	-0.38748	-0.076841	0.27052	-0.24215	0.090435	0.19215	0.27401	-0.0067697	-0.080032	-0.23591
0.42588	0.060482	-0.14847	-0.18965	0.29802	0.081599	-0.11682	0.21009	0.097829	-0.17299	-0.070959	0.19223	-0.069538	0.2092	-0.40534	-0.058428	0.16047	-0.10548	0.16306	0.25991	0.2948	-0.019691	-0.044266	-0.24035
0.32366	0.016674	-0.1804	-0.20203	0.24456	0.083698	-0.17115	0.25079	0.16849	-0.17219	-0.20244	0.16489	-0.12705	0.22564	-0.38399	-0.074867	0.051674	-0.0078457	0.19454	0.2521	0.2261	-0.082777	-0.033479	-0.24946
0.28994	-0.017208	-0.2084	-0.20856	0.17965	0.056683	-0.20645	0.30924	0.2634	-0.19105	-0.36988	0.19671	-0.10495	0.21236	-0.34309	-0.090158	-0.076404	0.10447	0.24482	0.22405	0.14429	-0.11628	-0.052747	-0.24416
0.3135	0.0057952	-0.19637	-0.21728	0.11243	-0.020314	-0.18389	0.30598	0.34795	-0.18697	-0.54299	0.2313	-0.085469	0.1799	-0.21654	-0.015848	-0.19518	0.23902	0.22982	0.18987	0.0879	-0.061966	-0.054015	-0.27713
0.29016	0.050611	-0.13683	-0.17405	0.098257	-0.090849	-0.16124	0.23652	0.35665	-0.15686	-0.5521	0.20331	-0.063085	0.14339	-0.068795	0.028971	-0.25616	0.29909	0.26111	0.19545	0.092452	-0.060511	-0.023566	-0.3169
0.18797	0.09685	-0.080031	-0.1118	0.12523	-0.087692	-0.17877	0.15404	0.21098	-0.14829	-0.50012	0.18933	-0.033978	0.12103	0.013586	-0.012211	-0.29513	0.22912	0.25263	0.20744	0.11123	-0.019341	-0.041928	-0.31973
0.039833	0.10617	-0.060769	-0.0772	0.089928	-0.040284	-0.1656	0.14263	0.048525	-0.17783	-0.47774	0.20832	0.026326	0.11471	0.041782	-0.035682	-0.30821	0.17419	0.19033	0.21894	0.15486	-0.034193	-0.053518	-0.31306
0.005882	0.083461	-0.049027	-0.11106	-0.0073507	-0.055561	-0.1243	0.18669	-0.060361	-0.20124	-0.42906	0.24518	0.13894	0.097329	0.010415	-0.060395	-0.32967	0.20591	0.17547	0.22181	0.1771	-0.070157	-0.043071	-0.31699
0.040668	0.096481	-0.010501	-0.12994	-0.12383	-0.10754	-0.063927	0.25447	-0.15615	-0.18413	-0.39063	0.16459	0.19359	0.056973	-0.058858	-0.060009	-0.41153	0.26881	0.18179	0.22817	0.15685	-0.073046	-0.053323	-0.29921
0.073176	0.11479	-0.0013044	-0.07687	-0.21943	-0.1133	-0.011172	0.25085	-0.21607	-0.12233	-0.35871	0.080023	0.22685	0.036508	-0.056682	-0.057216	-0.4444	0.27814	0.12911	0.21249	0.14531	-0.053415	-0.067831	-0.22714
0.051321	0.09217	-0.0023176	0.0039382	-0.19876	-0.12518	-0.03887	0.21254	-0.25701	-0.07879	-0.36334	0.058301	0.25032	0.039539	0.012147	-0.031916	-0.44686	0.28664	0.16214	0.14642	0.11933	-0.062889	-0.18702	-0.15397
0.04605	0.0532	0.026094	0.032993	-0.16477	-0.21227	-0.061854	0.14609	-0.24643	-0.081872	-0.30824	0.029753	0.19785	0.05221	0.071153	0.0014251	-0.42853	0.30522	0.16564	0.090925	0.10676	-0.11015	-0.27443	-0.14094
0.078322	0.037856	0.042056	0.050934	-0.19119	-0.2225	-0.070926	0.097657	-0.18105	-0.063458	-0.25025	0.011702	0.12993	0.048528	0.065008	-0.051588	-0.41605	0.28524	0.12848	0.12476	0.12444	-0.14861	-0.32938	-0.12652
0.10201	0.045154	0.022655	0.019796	-0.22263	-0.19602	-0.097255	0.12399	-0.1471	-0.056926	-0.28527	0.033387	0.13314	-0.0055471	0.021698	-0.044007	-0.40897	0.26677	0.094134	0.14217	0.13548	-0.096052	-0.34312	-0.11928
0.17163	0.059083	0.0047374	-0.069658	-0.19795	-0.16409	-0.062536	0.20569	-0.23402	-0.091897	-0.23779	0.083105	0.1061	-0.073275	-0.015377	-0.017	-0.42535	0.25414	0.042466	0.1833	0.12127	-0.029707	-0.37708	-0.10041
0.18556	0.10106	0.016348	-0.10595	-0.17782	-0.086911	-0.038378	0.24793	-0.25082	-0.1021	-0.1226	0.083433	0.039824	-0.092069	-0.081021	0.027865	-0.39329	0.27484	-0.014266	0.22293	0.10443	0.016393	-0.43503	-0.06369
0.12954	0.12089	0.054018	-0.08094	-0.1393	-0.035484	-0.050145	0.23051	-0.065485	-0.1177	-0.054524	0.052861	0.0071295	-0.062658	-0.14433	0.034394	-0.27286	0.28651	0.020227	0.20928	0.066313	0.021245	-0.40436	-0.040555
0.093989	0.1741	0.11329	-0.021087	-0.13764	-0.095962	-0.12951	0.20932	0.0082256	-0.12554	-0.03494	-0.017943	-0.032057	-0.041025	-0.11643	0.0064797	-0.21488	0.23466	0.034762	0.17475	0.061776	-0.0021278	-0.27519	-0.067045
0.076007	0.26183	0.11801	0.018241	-0.16437	-0.087244	-0.18696	0.20666	-0.032223	-0.079667	-0.027883	-0.10379	-0.012676	-0.041726	0.0059243	0.013578	-0.22296	0.19607	0.056948	0.14165	0.062061	-0.056836	-0.1624	-0.089385
0.094921	0.29567	0.099283	-0.024156	-0.16728	-0.019145	-0.17965	0.17459	-0.089482	-0.0023435	-0.098441	-0.13161	-0.037782	-0.040487	0.064972	-0.033784	-0.2023	0.16805	0.042706	0.13921	0.060234	0.00734	-0.11408	-0.084527
0.13298	0.2716	0.061272	-0.11303	-0.15609	0.022369	-0.11634	0.064983	-0.064581	0.02987	-0.087394	-0.07598	-0.006786	-0.017254	0.041734	-0.030539	-0.13413	0.14107	0.094819	0.13464	0.072303	-0.018499	-0.081158	-0.093637
0.10689	0.18567	0.037373	-0.13542	-0.13638	0.033246	-0.068563	0.0043007	0.0059851	0.011317	0.0028651	0.0030502	0.016893	0.035323	0.038548	-0.021728	-0.069299	0.11437	0.079627	0.076606	0.032237	-0.010161	-0.097531	-0.059122
0.031971	0.08057	0.019066	-0.086496	-0.078732	0.031185	-0.040436	-0.033112	-0.014267	-0.001798	0.017624	0.045313	0.041969	0.047822	0.030997	-0.019296	-0.046124	0.07832	0.062885	0.019294	0.01061	-0.021319	-0.060862	-0.019529
0	0	0	0	0	0	0	0	0	0	0	0	0	0	0	0	0	0	0	0	0	0	0	0
0.045719	-0.065954	0.002373	0.046989	0.043087	0.034028	0.043556	0.031912	0.0045947	0.02293	-0.019665	-0.011534	0.02073	-0.035487	0.0022774	0.044767	0.074686	-0.057992	0.0088219	0.023669	-0.00094979	0.027991	0.061895	0.037417
0.060135	-0.11437	0.023101	0.030234	0.012168	0.023108	0.014413	0.008164	-0.030229	0.07988	0.024943	0.027405	0.053807	-0.036465	0.014016	0.043058	0.14378	-0.092758	-0.073606	0.072363	0.012806	0.041015	0.08514	0.05995
0.052264	-0.12935	0.036479	0.0097274	0.015948	0.023104	-0.017057	-0.020881	-0.095654	0.10893	0.057506	0.167	0.090273	-0.025952	0.02008	-0.032975	0.16881	-0.1003	-0.079172	0.098805	0.030157	0.073128	0.13172	0.050581
0.11389	-0.088535	0.028865	-0.0035842	0.08426	0.04015	-0.023784	-0.035309	-0.11554	0.14983	0.009422	0.31374	0.095832	-0.0095783	0.038529	-0.08121	0.16221	-0.14076	-0.0099275	0.12258	0.043457	0.098221	0.20832	0.037283
0.13149	-0.063827	-0.0040893	0.041302	0.14297	0.064631	0.0096162	-0.026087	-0.10144	0.21658	-0.039557	0.41128	0.12066	-0.0032484	0.070844	-0.026715	0.14131	-0.18453	-0.051352	0.10988	0.0025226	0.16655	0.24855	0.031264
0.15883	-0.1106	0.012662	0.063349	0.195	0.15003	0.015482	-0.027385	-0.064722	0.25459	-0.085234	0.44985	0.12442	0.017977	0.090015	0.010349	0.059967	-0.17664	-0.091489	0.075602	-0.052816	0.24367	0.25929	-0.021904
0.24463	-0.1809	0.057802	0.024729	0.20485	0.18697	-0.032767	-0.086827	-0.089146	0.23498	-0.071921	0.43619	0.11168	0.049618	0.069114	0.056894	0.024427	-0.14468	-0.13604	0.052883	-0.03002	0.2986	0.2201	-0.10445
0.41725	-0.18256	0.0788	0.050593	0.14036	0.21233	-0.1038	-0.15123	-0.15819	0.20339	-0.076946	0.31919	0.06166	0.066728	0.034278	0.081093	0.030658	-0.16814	-0.11478	0.014975	0.017186	0.3486	0.23084	-0.069153
0.4853	-0.14788	0.077954	0.10372	0.064241	0.21414	-0.11666	-0.10094	-0.18615	0.18513	-0.068786	0.25843	-0.036852	0.077073	0.073804	0.081326	0.028514	-0.24166	-0.1202	0.0059299	0.071269	0.31245	0.30985	-0.049854
0.41952	-0.093041	0.060187	0.077395	0.024995	0.20361	-0.10367	-0.053744	-0.11385	0.17203	-0.1327	0.15953	-0.036073	0.06526	0.092946	0.09862	0.038554	-0.3145	-0.062904	-0.00031706	0.043241	0.23744	0.42724	-0.044838
0.30511	-0.065436	0.046115	0.10144	-0.0037034	0.14812	-0.066654	0.0037564	0.029514	0.13122	-0.2621	0.14951	-0.0084823	0.048321	0.05566	0.14024	0.042431	-0.37339	0.04092	0.03316	0.032183	0.16447	0.45899	0.013679
0.17935	-0.094013	0.031378	0.1102	-0.0401	0.081537	-0.055083	0.05377	0.12316	0.085002	-0.38337	0.15093	0.0023923	0.077545	0.039006	0.17115	0.042806	-0.39785	0.045747	0.026987	0.099207	0.16249	0.42362	0.011301
0.16798	-0.12367	0.023902	0.073043	-0.072454	0.067188	-0.04604	0.072305	0.13955	0.041209	-0.46761	0.18004	0.037507	0.11526	0.059142	0.13333	0.042399	-0.38168	0.045454	0.028425	0.12529	0.20187	0.37873	0.0095312
0.21921	-0.11458	0.012883	0.052634	-0.10112	0.066506	0.038592	0.010386	0.065595	-0.015956	-0.47827	0.19154	0.10945	0.092054	0.032994	0.062649	0.024153	-0.32773	0.03903	0.041701	0.093345	0.19205	0.35767	-0.005681
0.24913	-0.0073232	0.0034105	0.021931	-0.12918	-0.022145	0.072658	-0.091564	0.049498	-0.039489	-0.43537	0.18076	0.15535	0.083168	-0.034507	0.040134	0.019259	-0.30668	0.039675	0.046184	0.072249	0.12281	0.29928	0.0098707
0.26774	0.10408	0.011947	-0.021603	-0.13755	-0.026945	0.048552	-0.17075	0.017227	-0.055241	-0.38822	0.12681	0.12216	0.10852	-0.06152	0.068656	0.018643	-0.30616	-0.001012	0.069116	0.039169	0.040759	0.21988	0.024389
0.14319	0.13084	0.064459	-0.056089	-0.083258	0.0020036	0.021324	-0.19504	-0.049487	-0.10148	-0.38657	0.026904	0.047769	0.09803	-0.097187	0.007863	-0.013686	-0.34432	0.0022945	0.082801	0.081379	-0.039592	0.17254	0.044279
0.046167	0.10376	0.12096	-0.016012	0.011509	-0.030937	-0.02053	-0.13056	-0.063365	-0.10427	-0.42485	-0.029082	-0.050093	0.058481	-0.16671	-0.072623	-0.047806	-0.40139	-0.017471	0.062519	0.052878	-0.077329	0.1756	0.054303
0.075452	0.052941	0.13291	0.052458	0.042638	-0.020108	-0.048247	-0.091729	-0.0045102	-0.048108	-0.46794	-0.084264	-0.10422	0.016422	-0.21077	-0.1266	-0.074968	-0.43041	-0.05288	0.030795	0.054758	-0.051849	0.20798	0.024053
0.11242	-0.011365	0.14541	0.054763	0.018307	-0.01743	-0.031714	-0.1207	0.010906	-0.028462	-0.4734	-0.10021	-0.13122	0.0010382	-0.27699	-0.12167	-0.12586	-0.41586	-0.10085	0.022513	0.051786	0.030264	0.17857	0.032471
0.095546	-0.036086	0.21073	0.013283	0.020371	-0.15097	-0.075453	-0.15037	0.014435	-0.039865	-0.50926	-0.13673	-0.098546	-0.016872	-0.28767	-0.10595	-0.17082	-0.39755	-0.11139	0.068286	0.011047	0.077698	0.13991	0.065403
0.10792	-0.052352	0.24767	-0.014234	0.057373	-0.20558	-0.11081	-0.18517	0.023627	-0.024532	-0.527	-0.16236	-0.083423	-0.044002	-0.26907	-0.14561	-0.1981	-0.4194	-0.11716	0.070318	-0.049499	0.031982	0.14594	0.11744
0.15087	-0.064873	0.19913	-0.023381	0.1244	-0.17201	-0.13621	-0.21153	0.019589	0.01823	-0.52788	-0.20472	-0.10074	-0.044865	-0.2518	-0.2274	-0.2112	-0.41487	-0.16602	0.043471	-0.056012	-0.010204	0.10984	0.1654
0.21643	-0.021169	0.090819	0.0086933	0.1585	-0.24375	-0.15699	-0.22082	-0.072921	0.042632	-0.53236	-0.25198	-0.052915	-0.038973	-0.25976	-0.24767	-0.19305	-0.40105	-0.1955	-0.0089757	-0.02656	-0.04226	0.040627	0.11221
0.25971	-0.00072195	-0.028247	0.05026	0.12317	-0.27336	-0.17823	-0.15182	-0.20524	-0.020602	-0.54568	-0.27082	-0.025409	-0.087145	-0.33004	-0.2542	-0.18556	-0.35277	-0.18567	-0.0049424	-0.010386	-0.057253	-0.047135	0.061985
0.28256	-0.038185	-0.045694	0.11827	0.090737	-0.22252	-0.18288	-0.10362	-0.32339	-0.095454	-0.54899	-0.31889	-0.08677	-0.12406	-0.41655	-0.27541	-0.23202	-0.3247	-0.1807	-0.0095889	-0.022278	-0.041292	-0.14177	0.037817
0.3378	-0.060119	0.012599	0.12521	0.13848	-0.19296	-0.18116	-0.10535	-0.31931	-0.096817	-0.60505	-0.30082	-0.11452	-0.12141	-0.48473	-0.28695	-0.25083	-0.41497	-0.23533	-0.054315	-0.07327	-0.084506	-0.17595	0.0024795
0.40748	-0.058039	0.014559	0.052177	0.22145	-0.18109	-0.15411	-0.11572	-0.2343	-0.060975	-0.66893	-0.27114	-0.18416	-0.14726	-0.51333	-0.26508	-0.24092	-0.48519	-0.29045	-0.088166	-0.13055	-0.045032	-0.14995	-0.044851
0.43363	-0.064482	-0.014806	-0.019415	0.26178	-0.13699	-0.15901	-0.12489	-0.11999	-0.058036	-0.62059	-0.33038	-0.32454	-0.19393	-0.46304	-0.23711	-0.277	-0.55845	-0.36872	-0.10461	-0.11227	-0.0053632	-0.099878	-0.077674
0.39331	-0.067223	-0.044812	-0.088856	0.22967	-0.17323	-0.18138	-0.12762	-0.074593	-0.098967	-0.53026	-0.37307	-0.39966	-0.21756	-0.42521	-0.31355	-0.34169	-0.59985	-0.42163	-0.10446	-0.072267	-0.067819	-0.075009	-0.12848
0.39525	-0.023814	-0.045226	-0.1509	0.12215	-0.19164	-0.22313	-0.19027	-0.12045	-0.13793	-0.5187	-0.36981	-0.43896	-0.2256	-0.41583	-0.29016	-0.40531	-0.64081	-0.47305	-0.08364	-0.047186	-0.01775	-0.11941	-0.1721
0.43187	0.017165	-0.023302	-0.21154	0.012736	-0.16363	-0.22221	-0.23473	-0.23875	-0.15536	-0.56293	-0.35205	-0.43604	-0.21142	-0.40652	-0.28559	-0.4433	-0.68154	-0.50182	-0.08901	-0.046203	-0.10028	-0.12136	-0.18897
0.40979	-0.01861	-0.018893	-0.20998	-0.032344	-0.13033	-0.17858	-0.23152	-0.31019	-0.1515	-0.59079	-0.33266	-0.50123	-0.18526	-0.41109	-0.27842	-0.48123	-0.68532	-0.52492	-0.10162	-0.047422	-0.091084	-0.1234	-0.19374
0.39482	-0.069068	-0.04329	-0.14969	-0.043199	-0.1117	-0.16205	-0.22098	-0.31903	-0.15336	-0.62059	-0.32215	-0.55934	-0.21098	-0.42813	-0.2578	-0.5565	-0.70178	-0.53981	-0.14838	-0.058845	-0.13641	-0.17549	-0.24335
0.50545	-0.071188	-0.061481	-0.16741	-0.054188	-0.14523	-0.18027	-0.21173	-0.35904	-0.16376	-0.7204	-0.33403	-0.58006	-0.25103	-0.41154	-0.29362	-0.54857	-0.72358	-0.57755	-0.21254	-0.10555	-0.21989	-0.25649	-0.24901
0.48975	-0.035599	-0.071437	-0.2073	-0.04926	-0.14525	-0.19985	-0.22671	-0.39579	-0.15372	-0.75712	-0.39727	-0.59738	-0.23552	-0.42186	-0.28301	-0.50267	-0.74557	-0.602	-0.22729	-0.12928	-0.17759	-0.2752	-0.22316
0.42134	-0.0090465	-0.1211	-0.24433	-0.024193	-0.12966	-0.24814	-0.23217	-0.35891	-0.12966	-0.72582	-0.46655	-0.61446	-0.21854	-0.4613	-0.27821	-0.44291	-0.75475	-0.58769	-0.20717	-0.15088	-0.17055	-0.25385	-0.17251
0.46142	-0.012938	-0.16725	-0.21932	0.0062763	-0.10436	-0.22226	-0.26179	-0.32982	-0.1253	-0.71278	-0.4951	-0.60226	-0.24819	-0.48326	-0.25349	-0.37795	-0.73691	-0.53651	-0.23541	-0.24744	-0.17358	-0.2283	-0.1605
0.52643	-0.046446	-0.20038	-0.16424	-0.004259	-0.10631	-0.17827	-0.31519	-0.31396	-0.16594	-0.7284	-0.49003	-0.61436	-0.26062	-0.47166	-0.29082	-0.32797	-0.73434	-0.51303	-0.26401	-0.32242	-0.11668	-0.24447	-0.14239
0.53686	-0.10763	-0.19807	-0.17332	-0.031553	-0.11411	-0.1903	-0.34244	-0.34006	-0.21865	-0.80393	-0.49874	-0.64268	-0.27845	-0.45279	-0.32524	-0.28864	-0.7438	-0.51803	-0.28009	-0.41525	-0.1862	-0.27431	-0.18219
0.4168	-0.15741	-0.17395	-0.21766	-0.04919	-0.10158	-0.21973	-0.31472	-0.34458	-0.21397	-0.87533	-0.48941	-0.70989	-0.31859	-0.4132	-0.29582	-0.25624	-0.74515	-0.58678	-0.27772	-0.48843	-0.23546	-0.29345	-0.19087
0.29285	-0.13602	-0.18801	-0.23347	-0.052802	-0.11821	-0.25616	-0.22349	-0.35792	-0.16658	-0.85655	-0.57356	-0.79097	-0.32633	-0.40994	-0.32547	-0.25521	-0.73591	-0.55134	-0.27861	-0.46861	-0.19223	-0.3184	-0.179
0.26361	-0.084804	-0.23277	-0.23645	-0.084386	-0.083372	-0.21404	-0.074191	-0.34572	-0.15301	-0.75593	-0.58826	-0.838	-0.30431	-0.4296	-0.35083	-0.23687	-0.73671	-0.51578	-0.24269	-0.47648	-0.23857	-0.33679	-0.18539
0.41678	-0.12164	-0.24563	-0.211	-0.07662	-0.0074955	-0.20725	0.0019971	-0.30397	-0.17073	-0.64961	-0.64114	-0.80615	-0.29372	-0.37487	-0.37669	-0.20469	-0.68342	-0.53439	-0.26456	-0.51032	-0.22004	-0.3321	-0.15045
0.48022	-0.21863	-0.25004	-0.2021	-0.062319	-0.0020578	-0.22235	-0.037078	-0.32081	-0.15404	-0.59802	-0.62857	-0.80732	-0.30576	-0.32147	-0.4034	-0.18263	-0.59343	-0.54769	-0.28573	-0.54905	-0.23733	-0.32553	-0.12424
0.52327	-0.2803	-0.23192	-0.17201	-0.10413	-0.056194	-0.18936	-0.10585	-0.38062	-0.11129	-0.62063	-0.62821	-0.81774	-0.29743	-0.32258	-0.37043	-0.15066	-0.53342	-0.54617	-0.27036	-0.5949	-0.27009	-0.29958	-0.12728
0.55174	-0.26904	-0.2	-0.16214	-0.14898	-0.12734	-0.20468	-0.17145	-0.40259	-0.10408	-0.71274	-0.58952	-0.79013	-0.28175	-0.3549	-0.33768	-0.15844	-0.53676	-0.49827	-0.25662	-0.60382	-0.26168	-0.2895	-0.1682
0.50702	-0.22565	-0.16078	-0.19694	-0.17649	-0.13622	-0.27087	-0.17402	-0.35207	-0.15303	-0.8169	-0.62477	-0.78832	-0.30482	-0.36709	-0.33655	-0.19223	-0.58505	-0.46726	-0.24686	-0.5338	-0.25884	-0.30544	-0.17241
0.43855	-0.20554	-0.14241	-0.24146	-0.18087	-0.14111	-0.32868	-0.083718	-0.32554	-0.2221	-0.86589	-0.60694	-0.78882	-0.33285	-0.36306	-0.35124	-0.25701	-0.59832	-0.44315	-0.23682	-0.46364	-0.23752	-0.35315	-0.16689
0.46469	-0.19879	-0.12797	-0.24847	-0.13175	-0.15587	-0.37997	0.020691	-0.32939	-0.23327	-0.86092	-0.64724	-0.8154	-0.35391	-0.35557	-0.38394	-0.27776	-0.58792	-0.42446	-0.21895	-0.40327	-0.26153	-0.41767	-0.16684
0.61422	-0.1909	-0.11956	-0.23123	-0.08128	-0.15097	-0.40342	0.049994	-0.38378	-0.18672	-0.82974	-0.65134	-0.78252	-0.33173	-0.37151	-0.37536	-0.24789	-0.64414	-0.45663	-0.22185	-0.38518	-0.26706	-0.41647	-0.10027
0.62763	-0.16553	-0.15367	-0.14363	-0.10196	-0.15081	-0.42284	0.021501	-0.45532	-0.13099	-0.81992	-0.67705	-0.76984	-0.27435	-0.40075	-0.39557	-0.22211	-0.69919	-0.49041	-0.2386	-0.40964	-0.19788	-0.39526	-0.056501
0.61466	-0.13587	-0.2182	-0.081716	-0.16147	-0.17133	-0.46539	-0.033213	-0.4915	-0.10547	-0.8252	-0.63082	-0.77978	-0.2778	-0.42667	-0.42763	-0.20798	-0.70591	-0.4942	-0.21727	-0.37842	-0.16108	-0.39045	-0.048779
0.59326	-0.12226	-0.27093	-0.079409	-0.17286	-0.16881	-0.49562	-0.063006	-0.44343	-0.13967	-0.84034	-0.57765	-0.78905	-0.33148	-0.40351	-0.41439	-0.18787	-0.70089	-0.43666	-0.19054	-0.37445	-0.16634	-0.38868	-0.059937
0.58563	-0.11341	-0.34048	-0.069478	-0.16471	-0.16273	-0.49267	-0.10356	-0.46234	-0.17478	-0.85141	-0.51593	-0.7883	-0.35736	-0.29871	-0.35459	-0.18589	-0.70319	-0.4342	-0.18354	-0.39523	-0.10718	-0.401	-0.032247
0.52601	-0.10487	-0.3712	-0.054565	-0.15247	-0.20244	-0.46049	-0.16807	-0.50507	-0.18069	-0.84168	-0.52469	-0.68766	-0.35045	-0.20597	-0.33161	-0.17831	-0.70782	-0.43192	-0.15507	-0.42909	-0.038883	-0.40058	0.017146
0.48502	-0.057807	-0.34019	-0.036375	-0.19272	-0.21815	-0.40571	-0.24168	-0.4895	-0.16283	-0.83834	-0.57016	-0.63655	-0.35392	-0.19766	-0.30461	-0.17218	-0.71915	-0.37219	-0.18162	-0.42295	-0.018812	-0.36653	7.3234e-08
0.66773	0.014609	-0.3492	-0.03259	-0.28147	-0.17752	-0.36042	-0.27262	-0.41498	-0.13602	-0.86694	-0.55933	-0.61124	-0.3677	-0.25248	-0.30248	-0.16124	-0.71846	-0.32785	-0.20115	-0.43504	0.043771	-0.35396	-0.042893
0.65357	0.057533	-0.44855	-0.046055	-0.34841	-0.18178	-0.36148	-0.27686	-0.34956	-0.12617	-0.8615	-0.5707	-0.57047	-0.3735	-0.25414	-0.3105	-0.1238	-0.72733	-0.34923	-0.19008	-0.41615	0.057431	-0.36607	-0.059779
0.60186	0.099078	-0.53463	-0.045019	-0.32136	-0.2012	-0.36583	-0.32424	-0.35032	-0.1733	-0.82011	-0.52207	-0.5345	-0.35213	-0.22743	-0.34251	-0.11418	-0.75322	-0.35543	-0.19376	-0.41359	0.042538	-0.38491	-0.090196
0.5591	0.11597	-0.57674	-0.090406	-0.2732	-0.25607	-0.34882	-0.37251	-0.39574	-0.21873	-0.74673	-0.45688	-0.48591	-0.32846	-0.28159	-0.41483	-0.12096	-0.76902	-0.38873	-0.21439	-0.38337	0.013063	-0.40123	-0.065557
0.56208	0.094964	-0.5709	-0.14343	-0.24534	-0.29686	-0.28227	-0.35759	-0.4158	-0.09206	-0.70494	-0.43132	-0.4819	-0.32196	-0.31306	-0.5068	-0.097305	-0.71792	-0.40812	-0.21799	-0.35484	0.032927	-0.39709	-0.074148
0.5379	0.037839	-0.55828	-0.2145	-0.23301	-0.26617	-0.23948	-0.31614	-0.4028	-0.0038841	-0.71291	-0.42388	-0.50994	-0.35131	-0.34279	-0.52088	-0.033297	-0.66268	-0.36374	-0.20005	-0.33609	0.029488	-0.38489	-0.10998
0.54196	-0.019237	-0.52198	-0.26665	-0.22375	-0.27327	-0.30367	-0.2955	-0.41968	-0.0009853	-0.77894	-0.44691	-0.4959	-0.3787	-0.38201	-0.52827	0.0095288	-0.67405	-0.32309	-0.15297	-0.307	-0.0034387	-0.39683	-0.099605
0.58988	-0.038506	-0.49349	-0.33843	-0.21551	-0.29118	-0.3687	-0.30283	-0.4147	-0.013528	-0.9019	-0.43904	-0.44624	-0.39143	-0.40438	-0.46634	0.012605	-0.69074	-0.30443	-0.098597	-0.32362	-0.0075924	-0.43572	-0.076471
0.65352	-0.061514	-0.49749	-0.34968	-0.22648	-0.29807	-0.32325	-0.30493	-0.42908	-0.11019	-0.9633	-0.40007	-0.38691	-0.42393	-0.42595	-0.3967	-0.025983	-0.63473	-0.30041	-0.094727	-0.3934	0.0095063	-0.42354	-0.085705
0.6019	-0.12401	-0.48779	-0.37751	-0.22552	-0.34838	-0.25992	-0.2897	-0.457	-0.17174	-0.94505	-0.4158	-0.32657	-0.43914	-0.43424	-0.36443	-0.071862	-0.58835	-0.30661	-0.12517	-0.41099	0.010571	-0.38388	-0.1101
0.4851	-0.25522	-0.48273	-0.40149	-0.15787	-0.37013	-0.2429	-0.27281	-0.45171	-0.18961	-0.91653	-0.40724	-0.24217	-0.4342	-0.41779	-0.33306	-0.12569	-0.60013	-0.31164	-0.14838	-0.40426	-0.040506	-0.37013	-0.12469
0.44605	-0.39088	-0.50542	-0.4232	-0.082706	-0.30572	-0.25689	-0.25814	-0.45201	-0.26123	-0.91701	-0.42462	-0.18727	-0.39646	-0.4194	-0.34508	-0.14255	-0.62674	-0.29927	-0.1885	-0.40605	-0.069132	-0.39822	-0.1478
0.36489	-0.44839	-0.54186	-0.42002	-0.079558	-0.33058	-0.27543	-0.22435	-0.418	-0.26099	-0.91472	-0.37132	-0.18747	-0.35046	-0.45192	-0.345	-0.15481	-0.63273	-0.249	-0.22815	-0.37087	-0.037249	-0.40959	-0.13246
0.33186	-0.45696	-0.53234	-0.37478	-0.15212	-0.33481	-0.24612	-0.20391	-0.35761	-0.14019	-0.89256	-0.43496	-0.19942	-0.35242	-0.52247	-0.3795	-0.18759	-0.60394	-0.21364	-0.23587	-0.34369	-0.024748	-0.38943	-0.075973
0.42852	-0.47126	-0.45406	-0.34939	-0.14238	-0.37976	-0.19046	-0.18746	-0.29967	-0.059755	-0.8351	-0.40195	-0.21597	-0.36896	-0.54192	-0.35833	-0.20644	-0.59896	-0.22442	-0.24391	-0.32144	-0.042391	-0.34868	-0.063162
0.54057	-0.50311	-0.32808	-0.31932	-0.038591	-0.21024	-0.16036	-0.19481	-0.24836	-0.069901	-0.7756	-0.40693	-0.18844	-0.34178	-0.5212	-0.32164	-0.18306	-0.60363	-0.2201	-0.21574	-0.31985	-0.0077451	-0.29515	-0.079046
0.52942	-0.48221	-0.26988	-0.29828	-0.0025296	-0.10271	-0.16281	-0.15942	-0.2423	-0.0719	-0.70342	-0.36727	-0.22233	-0.2586	-0.43158	-0.32668	-0.14902	-0.61141	-0.19618	-0.19933	-0.37167	-0.028685	-0.31259	-0.094671
0.54451	-0.38713	-0.27019	-0.31456	-0.057073	-0.081393	-0.10862	-0.096597	-0.26371	-0.051224	-0.64312	-0.34257	-0.23647	-0.21133	-0.35939	-0.2982	-0.14498	-0.61623	-0.1818	-0.19512	-0.37655	0.0016956	-0.37246	-0.10651
0.50066	-0.26384	-0.28067	-0.30527	-0.12071	-0.11143	-0.040462	-0.050335	-0.26702	-0.033524	-0.65139	-0.30137	-0.21362	-0.20504	-0.31037	-0.32599	-0.14518	-0.61385	-0.16769	-0.19429	-0.37479	0.0063684	-0.42962	-0.1282
0.42585	-0.16876	-0.27003	-0.26479	-0.19485	-0.14369	-0.046846	-0.027868	-0.29309	-0.015533	-0.62649	-0.23066	-0.14198	-0.17536	-0.24368	-0.33176	-0.16084	-0.595	-0.21367	-0.17383	-0.40572	0.007113	-0.44679	-0.12588
0.38927	-0.14591	-0.27079	-0.22936	-0.26454	-0.18374	-0.11965	-0.022903	-0.34739	-0.0030086	-0.57048	-0.16098	-0.17135	-0.16545	-0.2027	-0.36712	-0.14601	-0.5303	-0.20458	-0.1439	-0.43598	0.032519	-0.43461	-0.11369
0.30931	-0.16861	-0.29447	-0.21356	-0.26939	-0.14019	-0.13624	0.0010157	-0.35832	0.021775	-0.53843	-0.14776	-0.19357	-0.20431	-0.19008	-0.38059	-0.11869	-0.45971	-0.12961	-0.15526	-0.47189	0.060267	-0.45393	-0.094446
0.21435	-0.15469	-0.28281	-0.19361	-0.23788	-0.11084	-0.10555	0.072722	-0.35269	0.073098	-0.51537	-0.13127	-0.17902	-0.23999	-0.21463	-0.40569	-0.08976	-0.45833	-0.13305	-0.17348	-0.4472	0.079307	-0.46029	-0.090469
