# Supplementary material for: Timing variability of sensorimotor integration during vocalization in individuals who stutter
Source: Sci Rep. 2018 Nov 5;8:16340. doi: 10.1038/s41598-018-34517-1 (PMC6218511; doi:10.1038/s41598-018-34517-1)
Supplement: Supplementary file 2 — Dataset 1 [file 41598_2018_34517_MOESM2_ESM.zip › compens-stutt-behav-scireports-supplementary-material/AS2032_control.txt]

-0.15907	0.1501	0.32991	0.40313	0.33234	0.031565	-0.165	0.17845	0.097005	0.087813	-0.13805	0.24226	0.14124	-0.019475	0.073041	0.052053	0.21313	0.15976	0.10454	-0.23714	-0.067295	0.031915	0.12398	0.076202	0.10101	-0.040751
-0.1571	0.057289	0.28537	0.36813	0.34554	0.035257	-0.17638	0.22392	0.096143	0.10982	-0.11483	0.24275	0.1358	0.0039829	0.062489	0.040219	0.23574	0.14046	0.067851	-0.24015	-0.072828	0.036938	0.17522	0.060181	0.064823	-0.043228
-0.13769	0.0041384	0.25165	0.36054	0.33592	0.038066	-0.16541	0.24157	0.10779	0.1454	-0.09466	0.20704	0.11223	0.016646	0.066484	0.034702	0.21766	0.10743	0.054627	-0.22805	-0.030333	0.060837	0.1953	0.060598	0.025461	-0.029268
-0.14109	-0.0089375	0.23917	0.40445	0.3072	0.025487	-0.14355	0.26124	0.12251	0.15748	-0.082426	0.13504	0.089979	0.054821	0.044547	0.041255	0.17645	0.098703	0.088846	-0.23551	-0.020171	0.05753	0.2163	0.048077	0.013633	-0.031845
-0.1694	0.013261	0.22954	0.47024	0.27021	0.023285	-0.11628	0.26502	0.13301	0.15176	-0.053096	0.10091	0.073905	0.075034	0.0079795	0.010842	0.12216	0.10486	0.096068	-0.23891	-0.031297	0.10466	0.21623	0.017846	0.0071178	-0.032549
-0.16777	0.029785	0.23372	0.47255	0.20379	0.029996	-0.091116	0.24751	0.083299	0.14215	-0.035532	0.083627	0.054278	0.067328	0.0085353	0.022748	0.095792	0.11961	0.1143	-0.23461	-0.078015	0.093154	0.22025	-0.027446	0.0096979	-0.016582
-0.19135	0.033329	0.24681	0.45212	0.10528	0.0076424	-0.12282	0.19692	0.0098453	0.10938	-0.066681	0.035015	0.027286	0.016918	0.023465	0.029945	0.091171	0.1626	0.15701	-0.21277	-0.05904	0.094571	0.21549	-0.071806	0.016745	-0.0066092
-0.18787	0.041358	0.26494	0.45016	0.03809	-0.016408	-0.1468	0.16354	-0.032983	0.0897	-0.073514	0.02985	0.010486	0.007667	0.064805	0.020581	0.079776	0.17769	0.17029	-0.20372	-0.11197	0.17091	0.17749	-0.072354	0.018215	0.01683
-0.19586	0.053502	0.26348	0.4608	-0.0074693	-0.037624	-0.14795	0.13549	-0.058833	0.096135	-0.093117	0.0034054	-0.036206	0.026653	0.11123	-0.042971	0.077732	0.1902	0.16984	-0.19065	-0.13337	0.1798	0.19078	-0.077937	0.040146	0.010193
-0.16789	0.038356	0.24816	0.413	-0.073266	-0.079834	-0.16179	0.11684	-0.050961	0.10039	-0.090146	0.036479	-0.056698	0.01789	0.16689	-0.082263	0.075388	0.20947	0.22991	-0.16979	-0.1485	0.23431	0.21182	-0.076185	0.057638	-0.014011
-0.16452	0.032614	0.22018	0.37901	-0.14356	-0.11415	-0.17511	0.077897	-0.036682	0.078376	-0.050979	0.034562	-0.013143	-0.0051994	0.20498	-0.12567	0.0629	0.23101	0.29288	-0.19138	-0.090719	0.20843	0.20931	-0.063169	0.051312	-0.022232
-0.13577	0.0094878	0.16178	0.33862	-0.18019	-0.09817	-0.1718	0.034279	-0.034245	0.053553	-0.0045095	0.010136	0.011561	-0.042283	0.19315	-0.15718	0.042345	0.24909	0.31141	-0.20278	-0.083657	0.2115	0.18348	-0.082042	0.062466	-0.023495
-0.076629	-0.041205	0.11353	0.29143	-0.18069	-0.09265	-0.1463	0.028325	-0.055941	0.042209	0.066983	0.032428	0.039638	-0.054642	0.19308	-0.13138	0.020962	0.26398	0.3042	-0.19169	-0.056817	0.2022	0.11826	-0.12223	0.097676	-0.058762
-0.049659	-0.074987	0.091961	0.25261	-0.22702	-0.12653	-0.1233	0.0081385	-0.070218	0.071151	0.096356	0.030952	0.055216	-0.072506	0.18767	-0.1235	0.017925	0.25202	0.27365	-0.16159	-0.010951	0.16577	0.066336	-0.14776	0.14582	-0.072842
-0.05832	-0.10706	0.073952	0.18781	-0.27787	-0.11878	-0.10869	0.0043037	-0.05156	0.1044	0.10262	0.020682	0.051426	-0.069642	0.17489	-0.1503	0.026419	0.21884	0.22317	-0.1544	0.026249	0.14914	0.052942	-0.12773	0.16617	-0.08797
-0.094074	-0.14793	0.10162	0.15796	-0.29044	-0.087044	-0.080561	-0.009496	-0.036591	0.12075	0.084498	0.045158	0.022642	-0.074164	0.19244	-0.16207	0.044339	0.19514	0.17774	-0.15247	0.071389	0.1252	0.029298	-0.10507	0.15277	-0.082601
-0.12972	-0.15259	0.15122	0.11228	-0.27399	-0.062115	-0.049003	-0.035092	-0.035123	0.11906	0.065974	0.054988	-0.02849	-0.075471	0.19755	-0.16815	0.035424	0.16728	0.13537	-0.10687	0.12638	0.1099	-0.023403	-0.06808	0.1448	-0.064775
-0.098582	-0.1319	0.17234	0.10336	-0.26604	-0.060966	-0.01583	-0.024866	-0.021138	0.13789	0.051633	0.043491	-0.046201	-0.050488	0.16	-0.16875	0.06135	0.12606	0.10119	-0.11275	0.15483	0.07995	-0.027382	-0.013192	0.15251	-0.069845
-0.09772	-0.073361	0.17688	0.090091	-0.23278	-0.091409	0.0059868	-0.016761	-0.0070907	0.14512	0.041485	0.055435	-0.058121	-0.034572	0.1195	-0.16794	0.096049	0.082715	0.10652	-0.136	0.15845	0.069454	-0.039976	0.0056118	0.14447	-0.06521
-0.098866	-0.019398	0.18795	0.067508	-0.19159	-0.12289	-0.00388	-0.0032271	-0.03289	0.13566	0.0042143	0.03876	-0.069092	-0.040332	0.08584	-0.15479	0.13272	0.047346	0.076452	-0.1311	0.15785	0.075119	-0.040847	0.01644	0.1256	-0.057186
-0.084256	0.026765	0.16869	0.063717	-0.16073	-0.11318	0.040795	-0.009893	-0.057463	0.096981	-0.020496	-0.0059628	-0.092884	-0.055605	0.096142	-0.18065	0.1259	0.034941	0.02919	-0.11696	0.15846	0.10655	-0.024209	0.041499	0.10652	-0.047253
-0.050001	0.058442	0.13696	0.065158	-0.10619	-0.10291	0.068578	-0.0035641	-0.070335	0.068499	-0.045738	-0.052091	-0.0798	-0.066714	0.11457	-0.21336	0.10487	0.026015	-0.012259	-0.088937	0.12904	0.090518	-0.043747	0.06558	0.066103	-0.038839
-0.017165	0.040679	0.096708	0.058987	-0.066955	-0.09726	0.058381	-0.010983	-0.075299	0.053406	-0.058785	-0.05685	-0.049214	-0.059396	0.11637	-0.21373	0.13283	0.035861	-0.018913	-0.071133	0.12888	0.041351	-0.047078	0.059292	0.044087	-0.019226
0.01991	0.041224	0.04964	0.032555	-0.049873	-0.1077	0.074233	0.00019794	-0.087727	0.072361	-0.058521	-0.054003	-0.037672	-0.048993	0.097353	-0.20667	0.15008	0.070608	0.0028404	-0.068269	0.11141	0.017416	-0.063105	0.02329	0.030545	0.0082967
0.010633	0.0035477	0.0068982	0.035317	-0.030857	-0.11652	0.056246	0.0065231	-0.10731	0.090847	-0.055116	-0.058791	-0.037142	-0.091839	0.098384	-0.16403	0.1523	0.084589	0.008738	-0.057936	0.10677	0.017127	-0.034603	-0.0010209	0.017472	0.044839
0.026007	-0.049582	-0.01419	-0.0099606	-0.036549	-0.10668	0.045204	-0.00035667	-0.099784	0.10139	-0.042566	-0.040617	-0.024336	-0.073765	0.08127	-0.11557	0.12681	0.087064	0.013523	-0.034022	0.11252	0.038272	-0.04577	-0.016562	0.023197	0.057632
0.034626	-0.059376	-0.0036122	-0.046552	-0.033561	-0.077517	0.060929	-0.00053653	-0.082609	0.086073	0.021515	-0.044398	-0.021273	-0.066962	0.068505	-0.069573	0.09595	0.073464	0.010004	-0.030721	0.072405	0.031327	-0.02706	-0.034617	0.032554	0.038214
0.061827	-0.076614	-0.014173	-0.044864	-0.02394	-0.05246	0.043176	0.0082856	-0.077426	0.068477	0.048389	-0.03951	-0.0033449	-0.056229	0.063481	-0.02733	0.072764	0.041351	0.010511	-0.025965	0.028749	0.035061	-0.047171	-0.038664	0.03083	0.017125
0.030986	-0.049172	-0.0092057	-0.039024	0.031997	-0.023682	-0.00053534	0.002287	-0.047632	0.040333	0.017766	-0.026243	0.022643	-0.037298	0.045144	-0.038308	0.032799	0.025116	0.023191	-0.017922	0.031109	-0.0074202	-0.017887	-0.012379	0.017022	0.0060801
0	0	0	0	0	0	0	0	0	0	0	0	0	0	0	0	0	0	0	0	0	0	0	0	0	0
0.011351	0.054753	0.028495	0.03223	-0.003329	-0.019096	0.0031944	-0.00079225	0.0058749	-0.01809	0.026444	0.038898	-0.01887	0.0068688	-0.040629	0.0073659	-0.010518	-0.013428	-0.026268	0.025817	-0.047913	-0.043196	0.049547	0.0029061	0.0054829	-0.011159
-0.011215	0.12234	0.035007	0.068896	0.02307	-0.027222	-0.011969	-0.0050369	-0.004992	0.0051019	0.025113	0.070909	0.00019244	-0.023839	-0.050085	0.037738	-0.045338	-0.019163	-0.030378	0.033581	-0.084644	-0.038859	0.023499	0.0080684	0.027218	-0.003701
-0.033955	0.15294	0.025504	0.097782	0.01175	-0.018582	-0.0047273	0.015638	-0.016806	0.022441	0.0033258	0.1068	0.022799	-0.020138	-0.064655	0.043006	-0.073003	-0.018138	-0.035054	0.014248	-0.080037	0.011879	0.066917	0.013259	0.029015	0.0055895
-0.03259	0.14667	0.064111	0.11519	0.0048058	-0.016866	0.0010904	0.022732	-0.0299	0.036839	-0.043305	0.10205	0.044767	0.0077983	-0.089865	0.021734	-0.064283	-0.020941	-0.0439	-0.0038196	-0.086853	0.0052467	0.021819	0.0032151	0.045406	0.0090843
-0.055018	0.18338	0.12066	0.094722	-0.04925	-0.013485	-0.025009	0.046238	-0.026257	0.045518	-0.084092	0.11868	0.044531	0.0068448	-0.082021	0.016196	-0.045397	0.0041604	-0.0393	-0.04322	-0.095539	-0.0056896	0.010341	-0.016663	0.044368	-0.0065105
-0.042324	0.208	0.093881	0.063382	-0.10107	0.0076531	-0.06073	0.10475	-0.020286	0.10589	-0.096547	0.13411	-0.0037401	-0.021485	-0.070925	0.040406	-0.061347	0.015571	-0.033995	-0.069937	-0.12771	0.015507	-0.021282	-0.025545	0.0080327	-0.0084627
-0.087623	0.22635	0.052768	0.048578	-0.23018	0.035212	-0.078161	0.10695	-0.014675	0.15321	-0.11411	0.14679	-0.030482	-0.052956	-0.072432	0.029818	-0.06516	0.0056459	-0.05665	-0.087612	-0.12584	-0.0043323	-0.037593	-0.044874	-0.0048807	-0.019221
-0.11204	0.21068	0.02264	0.032992	-0.27635	0.033718	-0.097439	0.12499	-0.026438	0.20565	-0.13795	0.18393	-0.015919	-0.09889	-0.11576	-0.00094579	-0.08453	0.014401	-0.08992	-0.11629	-0.13781	0.01446	-0.028555	-0.041632	-0.0063974	-0.026127
-0.092163	0.12799	0.0058359	0.054114	-0.35212	0.05892	-0.14101	0.12128	-0.017274	0.21285	-0.12237	0.19516	-0.017494	-0.10696	-0.1258	0.024082	-0.090698	0.036988	-0.073979	-0.12935	-0.13724	-0.002233	-0.021093	-0.010887	-0.010766	-0.035463
-0.12081	0.048873	-0.015402	0.074162	-0.34551	0.083714	-0.19434	0.094004	0.013004	0.20421	-0.10971	0.20319	-0.0074054	-0.072684	-0.14638	-0.03754	-0.12092	0.045767	-0.053826	-0.16158	-0.11964	-0.032229	-0.016682	0.021263	0.0022164	-0.032056
-0.13506	-0.011089	-0.025923	0.091365	-0.30372	0.089602	-0.23459	0.10453	0.022507	0.20698	-0.0813	0.22281	0.015806	-0.021941	-0.14019	-0.066437	-0.098071	0.013601	-0.069316	-0.18585	-0.12094	-0.037825	-0.05635	0.027785	0.00059066	-0.0079436
-0.14726	-0.055645	0.002465	0.047307	-0.30361	0.083884	-0.28193	0.09855	0.02623	0.22618	-0.060284	0.24457	0.046274	0.0024852	-0.12961	-0.070838	-0.06962	-0.029946	-0.088844	-0.17534	-0.10718	0.010432	-0.0089416	0.029763	0.007032	0.011619
-0.15406	-0.12244	0.019984	0.012839	-0.25555	0.05454	-0.3016	0.097043	0.050606	0.24565	-0.079829	0.29242	0.072963	-0.00043037	-0.11897	-0.1049	-0.058977	-0.034044	-0.064541	-0.1769	-0.091875	0.050391	0.01293	0.041815	0.036612	0.045691
-0.12361	-0.055673	0.0049187	-0.027607	-0.25031	0.036432	-0.29541	0.1104	0.093105	0.24715	-0.064687	0.34398	0.093913	-0.02352	-0.15292	-0.089831	-0.030538	-0.047225	-0.049886	-0.15056	-0.11232	0.049473	0.047327	0.072396	0.07545	0.073608
-0.11829	0.0098174	-0.012792	-0.044893	-0.25268	0.03928	-0.26205	0.10234	0.12041	0.23481	-0.039167	0.37985	0.12903	0.0071943	-0.14439	-0.089462	0.016271	-0.044354	-0.049103	-0.13289	-0.12584	0.055201	0.060851	0.10403	0.10343	0.053006
-0.1145	0.013571	-0.001025	-0.017246	-0.24889	0.034357	-0.22224	0.10935	0.1272	0.2345	-0.054001	0.38394	0.15459	0.012728	-0.14428	-0.076096	0.032273	-0.048373	-0.044781	-0.15096	-0.16056	0.05912	0.13128	0.13066	0.10292	0.051622
-0.1357	0.029936	0.0043143	-0.010684	-0.21528	0.023139	-0.20067	0.13296	0.13962	0.21293	-0.062717	0.36362	0.14631	0.018509	-0.1643	-0.070453	0.059626	-0.053121	-0.055714	-0.17085	-0.14897	0.10171	0.069643	0.15586	0.10853	0.022756
-0.10545	0.008559	0.019902	-0.028644	-0.19162	0.048533	-0.21725	0.13265	0.11497	0.21367	-0.066809	0.35774	0.13411	-0.018889	-0.20826	-0.082025	0.07122	-0.059557	-0.083487	-0.16197	-0.15083	0.19487	0.087651	0.1697	0.1422	0.042482
-0.11353	-0.028916	0.02383	-0.0045727	-0.19175	0.096856	-0.22892	0.083622	0.080361	0.15914	-0.072509	0.3667	0.08918	-0.040006	-0.22049	-0.10276	0.044455	-0.078004	-0.078852	-0.18009	-0.17953	0.2001	0.054829	0.18965	0.18445	0.066335
-0.08442	-0.03815	-0.0079418	0.0046203	-0.19491	0.11175	-0.24215	0.043746	0.079928	0.17166	-0.059463	0.32744	0.033926	-0.036338	-0.24529	-0.12961	0.028504	-0.082308	-0.058072	-0.21346	-0.23317	0.22934	0.070262	0.21486	0.21302	0.0482
-0.074811	-0.043078	-0.0027255	-0.0010609	-0.18579	0.1226	-0.23143	0.0088069	0.089569	0.19055	-0.044751	0.32651	-0.022168	-0.041986	-0.24481	-0.095233	0.027851	-0.051856	-0.041625	-0.22062	-0.24265	0.21892	0.096626	0.22351	0.22621	0.036251
-0.095107	-0.063111	0.02043	8.2064e-06	-0.21501	0.1639	-0.20016	-0.017772	0.098146	0.14767	-0.034237	0.29036	-0.014959	-0.032157	-0.2239	-0.098838	0.027489	-0.03404	-0.05818	-0.21351	-0.23319	0.15925	0.13247	0.20233	0.20102	0.051113
-0.084672	-0.071979	0.042837	0.00033379	-0.18954	0.19545	-0.17107	0.00099049	0.083401	0.11632	-0.034809	0.2756	0.045762	-0.034755	-0.24129	-0.087352	0.015773	-0.040826	-0.083655	-0.21289	-0.1815	0.10291	0.11488	0.19402	0.20373	0.071008
-0.11577	-0.049286	0.063102	-0.011124	-0.21501	0.23721	-0.19392	-0.019303	0.071062	0.10538	-0.040485	0.28128	0.052568	-0.027628	-0.23043	-0.12002	-0.0231	-0.01811	-0.087207	-0.22045	-0.144	0.084886	0.04887	0.20247	0.20128	0.084422
-0.14111	-0.034391	0.081903	-0.034416	-0.2013	0.27029	-0.1857	-0.035147	0.074752	0.12656	-0.028509	0.26882	0.04758	-0.024993	-0.22377	-0.15153	-0.033244	-0.02599	-0.083082	-0.23659	-0.1306	0.071688	0.039008	0.1892	0.19651	0.10961
-0.11899	-0.0068384	0.10122	-0.046331	-0.1954	0.25871	-0.13522	-0.046101	0.086293	0.14651	-0.023144	0.29929	0.063442	-0.0010824	-0.202	-0.15719	-0.021254	-0.026347	-0.077835	-0.27627	-0.072417	0.096678	0.036833	0.17191	0.19338	0.11663
-0.13238	0.0085861	0.090391	-0.049523	-0.17444	0.23022	-0.10157	-0.024562	0.11038	0.14685	-0.012554	0.30341	0.070407	-0.025443	-0.18299	-0.16391	-0.01765	0.0059568	-0.066497	-0.2901	-0.018934	0.10122	0.074366	0.1638	0.19252	0.14217
-0.13406	0.020264	0.059371	-0.081802	-0.14152	0.20503	-0.050429	-0.021106	0.11525	0.1363	0.0048034	0.28863	0.061667	-0.051575	-0.17679	-0.11582	-0.0036318	0.028297	-0.061786	-0.20763	-0.054205	0.067627	0.12885	0.18933	0.16291	0.1561
-0.1458	0.025931	0.044633	-0.085436	-0.13642	0.20856	-0.037156	-0.037829	0.1056	0.11666	-0.011211	0.31413	0.06038	-0.054288	-0.16473	-0.08277	0.0098458	0.06447	-0.071821	-0.14925	-0.026869	0.059718	0.17634	0.22781	0.14591	0.14638
-0.12307	0.041706	0.0030797	-0.073548	-0.13839	0.19323	-0.01471	-0.019084	0.072933	0.11227	0.00034929	0.31048	0.061741	-0.077877	-0.14333	-0.022273	0.0065213	0.086863	-0.076922	-0.12199	-0.0030597	-0.023634	0.19352	0.22557	0.13438	0.11524
-0.15425	0.074804	-0.011765	-0.058064	-0.11353	0.19329	0.024575	-0.014796	0.047102	0.12192	0.006329	0.29697	0.039378	-0.087637	-0.12946	-0.033196	-0.016993	0.084655	-0.08731	-0.11367	-0.019795	-0.088959	0.17385	0.22617	0.10787	0.12481
-0.15863	0.11012	0.0048717	-0.020773	-0.095249	0.19639	0.034091	-0.032407	0.051936	0.089771	-0.0092975	0.2622	0.030322	-0.097332	-0.11487	-0.054962	-0.034187	0.095641	-0.085073	-0.11154	-0.012526	-0.15366	0.17652	0.23377	0.10213	0.1384
-0.14958	0.11592	0.03106	-0.015475	-0.092523	0.19304	0.047769	-0.029459	0.05984	0.066129	0.00052743	0.23131	0.032556	-0.11106	-0.10376	-0.067666	-0.036872	0.11255	-0.079092	-0.13662	-0.03432	-0.18516	0.093335	0.21575	0.091893	0.1739
-0.16373	0.094195	0.072117	0.03343	-0.12218	0.19752	0.034096	-0.027663	0.075152	0.046408	0.014749	0.22392	0.006212	-0.077502	-0.11282	-0.08683	-0.031749	0.11382	-0.085782	-0.16091	-0.04522	-0.25866	0.13279	0.18849	0.10366	0.20413
-0.21704	0.05666	0.09902	0.04313	-0.18865	0.17077	0.025999	-0.049939	0.082755	0.0015231	0.020865	0.21873	-0.0037722	-0.020463	-0.13062	-0.079189	-0.042443	0.11047	-0.071616	-0.17808	-0.058322	-0.27639	0.026402	0.17515	0.12877	0.17555
-0.22502	0.039977	0.11155	0.026999	-0.19961	0.15332	0.011411	-0.032664	0.062878	-0.04532	0.021803	0.22208	0.0089233	-0.024553	-0.13676	-0.072927	-0.073302	0.10655	-0.044969	-0.17675	-0.0081871	-0.23773	0.085422	0.15798	0.12762	0.16527
-0.2336	0.012579	0.1362	0.03055	-0.17878	0.12787	-0.033778	-0.021878	0.051254	-0.087698	0.02103	0.25132	0.011366	-0.014557	-0.13887	-0.052025	-0.10204	0.11417	-0.018247	-0.12754	0.0038083	-0.18524	0.055046	0.14096	0.11605	0.1715
-0.22102	-0.018071	0.15746	0.026085	-0.15173	0.11118	-0.062947	-0.041448	0.049011	-0.072758	-0.0033157	0.23853	0.0058181	0.0003603	-0.15496	-0.032958	-0.12418	0.099058	-0.0079669	-0.099167	-0.015452	-0.12432	0.12304	0.11564	0.131	0.16661
-0.20678	-0.034951	0.16472	-0.011682	-0.12477	0.12212	-0.046508	-0.031097	0.053444	-0.066871	-0.02627	0.21537	0.0094802	-0.0057933	-0.14807	-0.00448	-0.13696	0.076215	-0.021743	-0.098027	0.026495	-0.10373	0.12955	0.08245	0.14434	0.13863
-0.18925	-0.036529	0.14984	-0.048214	-0.093955	0.12277	-0.02612	-0.044853	0.057528	-0.091629	-0.03348	0.21207	0.019776	-0.025213	-0.11669	0.0019591	-0.12712	0.056574	-0.02615	-0.11009	0.028974	-0.11464	0.17307	0.06155	0.17597	0.12383
-0.16463	-0.024081	0.1234	-0.068288	-0.07992	0.12666	-0.030707	-0.04632	0.075831	-0.097237	-0.021251	0.21185	0.050101	-0.041366	-0.12201	0.070539	-0.14903	0.039811	-0.02125	-0.11412	0.050575	-0.16796	0.15329	0.027773	0.20618	0.1247
-0.10133	-0.0075232	0.11655	-0.085727	-0.05972	0.13426	-0.040862	-0.044439	0.077619	-0.084312	-0.0070307	0.20807	0.091512	-0.051867	-0.14155	0.10312	-0.14459	0.034842	-0.0333	-0.10918	0.024874	-0.18933	0.15557	0.0016656	0.21963	0.12272
-0.059823	-0.0014443	0.069329	-0.10533	-0.036118	0.13862	-0.025209	-0.027621	0.047021	-0.1252	0.0078699	0.20271	0.10805	-0.083143	-0.10722	0.090686	-0.1294	0.035099	-0.04008	-0.12538	0.050747	-0.12687	0.20175	-0.0088911	0.2021	0.10343
-0.049483	0.027387	0.049425	-0.1045	-0.041046	0.13898	-0.0087328	-0.013892	0.032541	-0.10254	0.014354	0.18302	0.10421	-0.089633	-0.074161	0.084915	-0.13568	0.047147	-0.028347	-0.14747	0.037177	-0.15019	0.18281	-0.0099387	0.19828	0.077784
-0.0030187	0.02626	0.057958	-0.11829	-0.057685	0.16136	0.024955	0.012943	0.050441	-0.06784	0.018409	0.16126	0.10493	-0.12349	-0.05923	0.043534	-0.15344	0.055907	-0.017377	-0.1459	-0.004927	-0.11189	0.22159	0.007345	0.16228	0.063035
-0.021345	-0.0098025	0.077335	-0.11573	-0.10684	0.19145	0.037822	0.036818	0.068856	-0.078877	0.015856	0.11765	0.10419	-0.11846	-0.038532	0.069628	-0.15069	0.031482	-0.031315	-0.11351	-0.015225	-0.08213	0.2287	0.040478	0.1337	0.017446
-0.042528	-0.017583	0.10955	-0.092728	-0.12371	0.2296	0.016792	0.040865	0.065687	-0.10363	0.028999	0.11337	0.081499	-0.16084	-0.0061843	0.073194	-0.16281	0.052569	-0.061084	-0.10482	-0.048179	-0.088659	0.24007	0.065101	0.1313	-0.014552
-0.039853	-0.027755	0.14153	-0.08801	-0.11697	0.25279	0.0011545	0.053936	0.075417	-0.13401	0.069353	0.12583	0.065189	-0.14737	0.035438	0.068128	-0.16888	0.086469	-0.072222	-0.11241	-0.041994	-0.088634	0.16958	0.058563	0.15475	-0.032393
-0.09089	-0.042407	0.18075	-0.066179	-0.12434	0.26291	-0.021282	0.038153	0.076504	-0.11191	0.095336	0.15375	0.060548	-0.1324	0.080845	0.046144	-0.18234	0.10951	-0.068248	-0.14046	-0.058619	-0.037645	0.18356	0.055818	0.15212	-0.013916
-0.11265	-0.022101	0.17643	-0.042331	-0.10713	0.28241	-0.074303	0.037072	0.042572	-0.089953	0.10366	0.18764	0.0376	-0.10991	0.087976	0.014379	-0.19165	0.10652	-0.062076	-0.16446	-0.073134	-0.087919	0.22637	0.046048	0.12607	0.0018419
-0.1409	0.017099	0.16812	0.0028395	-0.11496	0.31302	-0.12793	0.020884	0.014123	-0.064764	0.1105	0.20604	0.011694	-0.036039	0.070524	-0.0029156	-0.19028	0.079792	-0.059712	-0.15488	-0.089566	-0.10904	0.16866	0.042614	0.12357	0.020328
-0.132	0.064576	0.14313	0.02792	-0.10581	0.33297	-0.14984	0.02476	0.02507	-0.070903	0.09584	0.22189	-0.001948	0.02564	0.068987	-0.026363	-0.16608	0.019866	-0.05902	-0.13066	-0.08361	-0.137	0.16919	0.051437	0.11094	0.060391
-0.15624	0.10815	0.12375	0.026107	-0.096189	0.32756	-0.17899	0.019413	0.04669	-0.054916	0.097064	0.23924	-0.012287	0.054183	0.06779	-0.047145	-0.13867	-0.0076202	-0.074261	-0.12748	-0.066935	-0.16586	0.16532	0.035433	0.10931	0.070888
-0.17462	0.14574	0.13845	0.025217	-0.07827	0.33793	-0.18924	0.0060462	0.044094	-0.036332	0.08419	0.24248	-0.021113	0.082529	0.060611	-0.065644	-0.12594	-0.0013675	-0.098316	-0.1252	-0.061361	-0.087672	0.22094	0.026734	0.10939	0.1008
-0.12997	0.17913	0.1501	-0.02036	-0.088835	0.34781	-0.16976	-0.011482	0.045076	-0.056988	0.060224	0.25126	-0.0072728	0.11997	0.04165	-0.070616	-0.14286	-0.012666	-0.11358	-0.11841	-0.074441	-0.011689	0.21111	0.046793	0.11182	0.10014
-0.10709	0.14464	0.15812	-0.076796	-0.08342	0.33519	-0.14697	0.017308	0.048433	-0.04876	0.0362	0.26887	0.0055912	0.1319	-0.0064307	-0.06245	-0.16257	-0.02936	-0.13296	-0.093733	-0.093177	-0.0045772	0.21058	0.055583	0.11936	0.08311
-0.079013	0.12362	0.14744	-0.10841	-0.10938	0.30226	-0.11048	0.035795	0.051025	-0.013037	0.045268	0.27931	-0.0030608	0.10647	-0.049894	-0.051144	-0.13096	-0.049154	-0.13874	-0.088896	-0.10087	0.008369	0.1687	0.056631	0.12088	0.053223
-0.041475	0.11891	0.10096	-0.098442	-0.090074	0.25579	-0.08609	0.023566	0.051898	-0.023563	0.052246	0.26564	0.0034538	0.087147	-0.037426	-0.024035	-0.098865	-0.063992	-0.1238	-0.11423	-0.11065	0.048334	0.13877	0.056842	0.10798	0.058139
-0.036087	0.093503	0.056217	-0.081741	-0.082751	0.23621	-0.064012	0.029368	0.053591	-0.030197	0.044494	0.24236	0.018128	0.053576	0.0064778	-0.011871	-0.093979	-0.073525	-0.099727	-0.13186	-0.067681	-0.022988	0.11614	0.053027	0.11906	0.064164
-0.01581	0.086258	0.05643	-0.070049	-0.059458	0.25278	-0.043699	0.021	0.067863	-0.076705	0.0391	0.21389	0.014272	0.043095	0.024196	0.0064652	-0.10165	-0.074714	-0.079453	-0.13286	-0.097365	-0.038707	0.093245	0.073633	0.14799	0.053117
0.021504	0.096391	0.083356	-0.020037	-0.069923	0.27507	-0.05913	0.025972	0.08639	-0.085463	0.061512	0.18443	0.016301	0.018408	0.02158	0.0078475	-0.12066	-0.074821	-0.066744	-0.096124	-0.050999	-0.095685	0.097306	0.10624	0.15808	0.048763
-0.010579	0.091649	0.099256	0.029856	-0.082023	0.26973	-0.054889	0.034647	0.097778	-0.080493	0.078807	0.1602	0.02031	0.010633	0.025487	0.024523	-0.11829	-0.082653	-0.071643	-0.061427	-0.030152	-0.055588	0.098252	0.13044	0.17673	0.050963
-0.039425	0.10175	0.094292	0.049144	-0.088319	0.25785	-0.077194	0.026364	0.099699	-0.040226	0.097303	0.16028	0.042748	0.024385	0.031918	0.0082273	-0.13404	-0.091073	-0.085926	-0.078914	-0.067572	-0.038579	0.14132	0.15779	0.1871	0.053691
-0.071277	0.089665	0.06606	0.066959	-0.071547	0.26254	-0.09899	0.051533	0.093908	-0.022518	0.13244	0.15061	0.060717	0.057205	0.036487	-0.010378	-0.17137	-0.08603	-0.094468	-0.084764	-0.046095	-0.025083	0.19676	0.19672	0.19222	0.066157
-0.09014	0.054115	0.068437	0.072532	-0.071632	0.27236	-0.11641	0.083943	0.060999	0.011934	0.1473	0.17695	0.04205	0.0731	0.02926	-0.030108	-0.19468	-0.063701	-0.1012	-0.089323	-0.034723	-0.036957	0.20743	0.20587	0.19403	0.086452
-0.10852	0.045875	0.071247	0.055584	-0.084246	0.261	-0.13195	0.12792	0.047074	0.020891	0.12699	0.1712	0.015408	0.056307	0.029787	-0.02571	-0.17937	-0.017755	-0.088608	-0.10277	-0.044565	-0.092562	0.20106	0.20187	0.17943	0.09928
-0.11783	0.092293	0.095881	0.063585	-0.11658	0.23746	-0.14064	0.15641	0.059031	0.042703	0.088587	0.1392	-0.0006611	0.064005	0.0056196	-0.033693	-0.15991	0.0013928	-0.079526	-0.10745	-0.050687	-0.088176	0.19709	0.2187	0.16523	0.14372
-0.095604	0.12283	0.12408	0.035376	-0.11766	0.21673	-0.15488	0.18136	0.06215	0.080309	0.061145	0.11921	0.010549	0.045547	-0.023936	-0.076227	-0.15019	0.024247	-0.075648	-0.088782	-0.039261	-0.13744	0.20929	0.18812	0.1637	0.17433
-0.084585	0.13069	0.11669	0.014574	-0.13362	0.20323	-0.15508	0.18477	0.047344	0.088128	0.046448	0.10872	0.033616	0.049437	-0.046818	-0.071306	-0.13205	0.019402	-0.068577	-0.073216	-0.090017	-0.14515	0.25269	0.12231	0.14323	0.21096
-0.089309	0.177	0.075234	-0.017489	-0.12406	0.19437	-0.1345	0.19073	0.050438	0.085581	0.024181	0.1126	0.058359	0.036333	-0.057056	-0.032586	-0.11393	-0.00030358	-0.054397	-0.089679	-0.085752	-0.18912	0.2216	0.093171	0.10415	0.21528
-0.094858	0.17524	0.063527	-0.016474	-0.092557	0.19114	-0.13883	0.16728	0.071556	0.073409	0.020537	0.11945	0.07647	0.022027	-0.10714	-0.02391	-0.10218	0.0011092	-0.042213	-0.12295	-0.07856	-0.18354	0.29986	0.077386	0.064131	0.18951
-0.1371	0.17938	0.077556	0.013254	-0.072551	0.17819	-0.16098	0.13174	0.059714	0.071979	0.01976	0.13265	0.11205	-0.029932	-0.12551	-0.024739	-0.1132	0.021674	-0.029659	-0.1503	-0.082093	-0.17739	0.24757	0.061176	0.060888	0.16974
-0.09819	0.15333	0.10848	0.012985	-0.047454	0.16832	-0.1608	0.12359	0.05203	0.078855	0.0092376	0.14361	0.12085	-0.063438	-0.14149	-0.029488	-0.11009	-0.0025707	-0.028508	-0.1489	-0.080009	-0.19155	0.24522	0.046151	0.071	0.16948
-0.10423	0.15992	0.12625	0.0309	-0.034582	0.15895	-0.18554	0.081491	0.035384	0.062969	0.025288	0.11676	0.10566	-0.078795	-0.15426	-0.014231	-0.096702	-0.04829	-0.032612	-0.15238	-0.096449	-0.17856	0.25826	0.036083	0.081894	0.18666
-0.096937	0.13323	0.12505	0.045686	-0.013504	0.14402	-0.19636	0.07046	0.014277	0.065322	0.035088	0.13845	0.082669	-0.08537	-0.17047	-0.0063762	-0.10356	-0.060642	-0.03886	-0.17335	-0.059617	-0.18778	0.25399	0.037788	0.10732	0.2201
-0.12206	0.16478	0.10517	0.043987	0.00078874	0.11961	-0.23693	0.067587	0.027005	0.072446	0.0042654	0.13441	0.065568	-0.090782	-0.16969	-0.022595	-0.082156	-0.062626	-0.032418	-0.16868	-0.050516	-0.21603	0.27397	0.039883	0.11705	0.2142
-0.10895	0.21725	0.10353	0.034268	-0.033203	0.10653	-0.29181	0.096007	0.04951	0.058064	-0.017146	0.14788	0.057878	-0.084193	-0.1432	-0.0018564	-0.04219	-0.070857	-0.044362	-0.15605	-0.022337	-0.1823	0.25504	0.056989	0.11746	0.20114
-0.086961	0.23585	0.090701	0.01778	-0.086082	0.12999	-0.27558	0.10086	0.062423	0.0471	-0.027801	0.17955	0.03359	-0.067553	-0.14798	-0.0019506	-0.0050236	-0.058741	-0.065247	-0.16178	0.024941	-0.18858	0.21906	0.077409	0.11821	0.17717
-0.11582	0.21809	0.083416	0.01073	-0.094125	0.15557	-0.2716	0.088012	0.058786	0.044841	-0.030893	0.22316	0.026416	-0.088792	-0.16488	-0.046952	0.036048	-0.068135	-0.078009	-0.1658	0.06516	-0.14262	0.20226	0.092024	0.13185	0.1417
-0.12405	0.19475	0.09847	0.014697	-0.11826	0.16932	-0.27537	0.10877	0.042324	0.030514	-0.076574	0.23846	0.050714	-0.10922	-0.1915	-0.06673	0.0638	-0.074682	-0.070672	-0.17492	0.010162	-0.10494	0.1941	0.097878	0.17448	0.12066
