# Supplementary material for: Timing variability of sensorimotor integration during vocalization in individuals who stutter
Source: Sci Rep. 2018 Nov 5;8:16340. doi: 10.1038/s41598-018-34517-1 (PMC6218511; doi:10.1038/s41598-018-34517-1)
Supplement: Supplementary file 2 — Dataset 1 [file 41598_2018_34517_MOESM2_ESM.zip › compens-stutt-behav-scireports-supplementary-material/AS2032_down.txt]

-0.19565	0.15724	0.27528	0.1338	-0.062023	-0.17068	-0.016506	-0.30554	0.070506	-0.1112	0.15808	-0.16182	0.063689	-0.15994	-0.13733	-0.51574	0.0159	-0.026294	-0.13055	0.0059415	-0.20559	0.23107	-0.22008	-0.0019016
-0.24038	0.11637	0.22379	0.11117	-0.0064955	-0.14222	-0.011701	-0.32069	0.043706	-0.068824	0.13166	-0.12826	0.082056	-0.1582	-0.15481	-0.4714	-0.0080712	-0.016988	-0.090299	0.0208	-0.20724	0.26595	-0.20711	-0.010948
-0.24232	0.086377	0.20487	0.10816	0.030994	-0.13528	-0.024233	-0.28714	-1.829e-06	-0.065913	0.13147	-0.08208	0.10074	-0.13293	-0.16729	-0.39696	-0.046722	-0.011029	-0.05732	-0.0085962	-0.25718	0.29074	-0.17978	-0.01006
-0.20266	0.067053	0.18979	0.063686	0.058618	-0.14083	-0.036275	-0.28894	-0.037414	-0.095866	0.12827	-0.047047	0.086349	-0.11468	-0.18227	-0.35322	-0.072172	-0.0086882	-0.046454	-0.012107	-0.25574	0.26894	-0.16693	-0.031361
-0.22412	0.056629	0.1595	0.070571	0.089657	-0.11472	-0.070131	-0.18739	-0.06726	-0.098295	0.10223	-0.0065513	0.090857	-0.12988	-0.20351	-0.34129	-0.064113	0.0052577	-0.070514	-0.013013	-0.24736	0.22483	-0.19353	-0.01514
-0.17401	0.048491	0.11799	0.1145	0.053607	-0.13154	-0.052969	-0.19982	-0.087285	-0.098838	0.092299	0.0075046	0.12556	-0.16214	-0.19127	-0.29582	-0.050187	0.032345	-0.098033	-0.032114	-0.23567	0.17708	-0.23334	-0.0038652
-0.16587	0.012204	0.10202	0.13114	0.070443	-0.15658	-0.054948	-0.22906	-0.10587	-0.12156	0.1031	0.0085448	0.096366	-0.21451	-0.16738	-0.25867	-0.04402	0.056607	-0.10585	-0.059614	-0.28092	0.10924	-0.21416	-0.0068497
-0.14996	-0.016824	0.11917	0.14418	0.042072	-0.17354	-0.041058	-0.18292	-0.062766	-0.075676	0.10374	0.0066116	0.090901	-0.24698	-0.16635	-0.18623	-0.060705	0.072137	-0.097048	-0.12	-0.30279	0.067154	-0.22848	0.0067288
-0.12731	-0.022141	0.13255	0.098738	0.084824	-0.1749	-0.040001	-0.19614	-0.05559	-0.01912	0.073901	0.025347	0.061713	-0.2341	-0.1839	-0.13557	-0.045563	0.084015	-0.10594	-0.19024	-0.23301	0.039295	-0.21564	0.053175
-0.11482	-0.07008	0.16262	0.066202	0.1273	-0.16388	-0.10639	-0.12637	-0.015691	-0.047948	0.10515	0.014913	0.085055	-0.2116	-0.21218	-0.061805	-0.03727	0.073989	-0.13719	-0.2258	-0.17539	0.025786	-0.20088	0.065757
-0.1237	-0.095757	0.15768	0.0010322	0.16491	-0.12923	-0.14478	-0.038311	-0.023125	-0.08393	0.13886	0.037979	0.1097	-0.18537	-0.20227	-0.0014377	-0.053126	0.050012	-0.13704	-0.24153	-0.067231	0.0013985	-0.20359	0.060894
-0.14785	-0.09438	0.12931	-0.074033	0.17532	-0.10576	-0.1724	0.038516	0.0089486	-0.10217	0.13821	0.042214	0.089171	-0.1489	-0.23769	-0.010524	-0.045663	0.027529	-0.13252	-0.24378	-0.02593	-0.02946	-0.1958	0.065786
-0.13089	-0.1114	0.10708	-0.080648	0.19791	-0.056059	-0.15798	0.024287	0.042199	-0.12211	0.13513	0.035035	0.078194	-0.10913	-0.26183	-0.031175	-0.06591	0.025079	-0.107	-0.24303	-0.0030741	-0.0823	-0.20455	0.040458
-0.095488	-0.080195	0.097536	-0.068936	0.21982	-0.055193	-0.10017	0.0072815	0.047825	-0.14163	0.17527	0.038966	0.053649	-0.071869	-0.21239	-0.027184	-0.073699	0.033839	-0.094249	-0.27069	0.02286	-0.16636	-0.22614	0.065695
-0.098093	-0.03089	0.10551	-0.060418	0.24701	-0.039067	-0.061612	0.046575	0.067618	-0.13505	0.13013	0.08105	0.032208	-0.079592	-0.21466	0.004507	-0.07519	0.026523	-0.076037	-0.3041	0.068929	-0.21515	-0.22229	0.050931
-0.10628	-0.0084335	0.091134	-0.037728	0.20225	0.021444	-0.0095841	0.04739	0.031685	-0.11662	0.081857	0.11586	0.055077	-0.062067	-0.19022	-0.036185	-0.050833	-0.017604	-0.045246	-0.31789	0.085165	-0.21303	-0.20134	0.036447
-0.062406	0.00082124	0.058748	-0.039106	0.24098	0.098146	0.012862	0.051246	0.015329	-0.12079	0.021493	0.14587	0.075359	-0.065529	-0.19452	-0.035418	-0.01293	-0.045778	-0.039271	-0.32502	0.11586	-0.16244	-0.18226	0.070111
-0.052834	0.0036524	0.025178	-0.013974	0.21458	0.12423	0.041918	0.052879	0.022576	-0.11369	-0.043769	0.16161	0.059494	-0.075903	-0.19502	-0.076359	-0.00099414	-0.054869	-0.026656	-0.32389	0.15548	-0.076392	-0.17105	0.10333
-0.032539	-0.03267	0.00011863	0.01309	0.20953	0.1111	0.027132	0.0033437	0.027796	-0.098058	-0.040722	0.15678	0.029461	-0.06446	-0.1892	-0.094883	0.0092072	-0.074669	-0.043464	-0.2916	0.14296	-0.054072	-0.16402	0.15453
-0.0094017	-0.049889	-0.024131	0.055601	0.1955	0.091901	0.02837	-0.011758	0.030977	-0.10485	-0.0459	0.18859	0.044387	-0.067497	-0.15247	-0.12518	0.0053269	-0.061273	-0.052738	-0.23561	0.13781	0.014168	-0.15248	0.19142
-0.018404	-0.048664	-0.010175	0.093532	0.21254	0.12452	0.0014982	-0.0024254	0.035344	-0.11587	-0.089221	0.19717	0.070226	-0.09527	-0.10172	-0.11159	-0.020107	-0.039715	-0.069657	-0.17742	0.058054	0.040688	-0.14704	0.22304
-0.0091655	-0.05131	0.012096	0.11215	0.19313	0.15272	0.018501	-0.024792	0.048324	-0.097555	-0.059069	0.17212	0.077857	-0.1201	-0.079449	-0.095086	-0.01652	-0.013759	-0.098083	-0.123	0.05207	0.038488	-0.10751	0.20447
0.00097511	-0.016082	0.018654	0.12616	0.16883	0.12711	0.013699	-0.031426	0.050963	-0.0815	-0.041998	0.10529	0.10636	-0.12529	-0.037874	-0.072514	-0.0050844	-0.015716	-0.11122	-0.061762	0.036055	0.028845	-0.065123	0.19836
0.0025006	-0.00029156	-0.0026831	0.10116	0.069829	0.10765	-0.0061275	-0.043812	0.073432	-0.074223	-0.0088459	0.078318	0.15302	-0.10895	-0.024221	-0.053357	0.00041674	-0.019223	-0.12603	-0.014855	0.041417	-0.009826	-0.048832	0.20554
0.0027775	0.015846	-0.018189	0.080433	0.039645	0.072167	-0.040219	-0.042437	0.06552	-0.06149	-0.010965	0.081952	0.1374	-0.054386	-0.022767	-0.023966	0.00074849	0.013283	-0.13009	0.0030566	0.0039912	-0.024203	-0.030947	0.16666
0.010683	0.039233	-0.04071	0.088658	-0.0095328	0.03223	-0.030567	-0.058053	0.069409	-0.071571	-0.0054673	0.049442	0.11792	0.0059808	-0.017543	-0.0065303	-0.042351	0.015167	-0.088948	7.3639e-05	0.018625	-0.025806	-0.060304	0.1297
0.006918	0.071693	-0.087865	0.088084	0.031073	0.040416	-0.043252	-0.034498	0.053474	-0.095318	-0.00086124	0.050304	0.12022	0.02648	-0.0032283	0.004782	-0.062764	0.022089	-0.049259	0.001421	-0.0029003	-0.0011487	-0.076239	0.12749
0.0068186	0.053487	-0.063349	0.066876	0.066233	0.030743	-0.0083216	0.0014945	0.025957	-0.060983	-0.01431	0.032989	0.046116	0.011201	0.043175	0.021166	-0.036832	0.034329	0.0093794	0.024629	0.0222	0.0038731	-0.063263	0.10108
-0.0063776	0.0037285	-0.031316	0.029167	0.025176	0.0055428	-0.021102	-0.019494	0.024692	-0.018707	-0.0022163	0.015142	-0.00070612	-0.013005	0.033337	0.015371	-0.022255	0.019771	0.024244	0.02215	0.023387	-0.0054768	-0.034281	0.050529
0	0	0	0	0	0	0	0	0	0	0	0	0	0	0	0	0	0	0	0	0	0	0	0
0.04338	0.044954	0.034537	-0.031043	0.013319	0.0029723	0.033228	0.049623	-0.020676	0.023369	-0.018813	-0.025577	-0.010233	0.019793	-0.022144	0.0086281	0.0059217	-0.039074	-0.044454	-0.034512	-0.014145	-0.008401	0.003939	-0.028309
0.047411	0.05785	0.056516	-0.029748	0.070555	0.0054442	0.075563	0.044195	-0.041442	0.035532	-0.050501	-0.033314	-0.068334	0.016666	-0.03355	0.019084	0.013933	-0.073442	-0.078924	-0.072777	0.018162	0.014855	-0.027989	-0.047017
0.046545	0.060284	0.043706	-0.029432	0.068929	-0.0048842	0.079818	0.025814	-0.035373	0.041864	-0.050695	-0.041843	-0.087246	-0.024927	-0.019837	0.064926	0.0030171	-0.084004	-0.08104	-0.081316	0.016381	0.025983	-0.050969	-0.058738
0.0083291	0.024736	0.028471	-0.022938	0.08292	-0.023641	0.12498	-0.015415	-0.046379	0.0393	-0.043818	-0.037544	-0.10066	-0.033793	-0.035584	0.047399	-0.0079921	-0.11132	-0.11658	-0.07214	0.011141	0.043196	-0.1007	-0.028139
-0.0095904	0.029222	0.024379	-0.038367	0.0065713	-0.02565	0.0946	-0.0036438	-0.059838	0.037862	-0.040924	-0.032357	-0.09504	-0.050404	-0.040459	0.091896	0.011689	-0.11858	-0.15794	-0.057066	0.035225	0.058632	-0.10061	-0.029187
-0.005891	0.0017571	0.027323	-0.04491	0.0097404	-0.035805	0.089077	-0.024115	-0.10353	0.040594	-0.059029	-0.035891	-0.066045	-0.026084	-0.052255	0.081306	0.033937	-0.089407	-0.2158	-0.034818	0.014345	0.083161	-0.077818	0.017464
-0.0027587	0.00028553	0.025017	-0.025453	0.03078	0.026941	0.056521	0.016408	-0.13814	0.030765	-0.056546	-0.033973	-0.046608	-0.0001383	-0.078649	0.12213	0.079531	-0.072622	-0.21983	-0.021462	0.04877	0.13269	-0.071461	-0.025069
-0.020325	-0.022057	0.013442	0.0061094	0.050244	0.044408	0.049373	0.017167	-0.14373	0.02865	-0.023972	-0.037402	-0.02749	0.046212	-0.10086	0.096352	0.086465	-0.037713	-0.21047	0.005458	0.010455	0.17173	-0.054646	-0.044447
-0.0054055	-0.03183	0.00060824	0.033063	0.031867	0.041971	0.051314	0.028331	-0.1472	0.018083	0.03606	-0.032399	-0.008019	0.070318	-0.11467	0.10039	0.070632	-0.02026	-0.20806	0.02655	-0.0039842	0.19626	-0.04139	-0.065484
-0.0062914	0.031362	0.016668	0.053913	0.062819	0.0087504	0.060639	0.024303	-0.17597	-0.0046151	0.092674	-0.060641	0.027551	0.062148	-0.11781	0.042121	0.075576	-0.0059257	-0.20986	0.047158	0.041749	0.21191	-0.010516	-0.038852
-0.017753	0.03801	0.042793	0.060617	0.079401	-0.02846	0.066485	0.022142	-0.24198	-0.0028058	0.1163	-0.063566	0.026143	0.06477	-0.12697	0.01676	0.076835	0.014497	-0.21732	0.078355	0.053859	0.24023	-0.0076283	0.00011173
-0.044916	0.068411	0.07115	0.046802	0.07886	-0.063349	0.066701	0.04015	-0.26483	0.013242	0.13805	-0.065297	0.0071535	0.072682	-0.12019	-0.0026072	0.07215	-0.00084647	-0.22435	0.071071	-0.013826	0.24754	0.018569	0.0087227
-0.0067876	0.072181	0.087678	0.035572	0.15117	-0.072498	0.085263	0.11025	-0.22582	0.022779	0.09352	-0.07199	-0.026614	0.064864	-0.10339	0.0039823	0.023307	0.0091573	-0.2138	0.036107	0.020759	0.25747	0.032053	0.014129
-0.033626	0.10558	0.095072	0.044636	0.16541	-0.078437	0.11357	0.14825	-0.19916	0.036876	0.055228	-0.051829	0.00041269	0.095572	-0.1106	0.0056072	-0.0096012	0.044918	-0.22217	0.0077113	0.031361	0.27021	0.025294	0.04555
0.0061514	0.14839	0.10732	0.058402	0.23339	-0.022496	0.12582	0.15719	-0.16311	0.048514	0.074001	-0.04217	0.032328	0.12182	-0.10048	0.00075355	-0.026877	0.070772	-0.21423	0.0076389	0.06278	0.28053	-0.0092272	0.059729
0.031334	0.16575	0.14348	0.056307	0.24031	-0.0077468	0.15323	0.18797	-0.14178	0.047226	0.097047	-0.0016839	0.038701	0.12078	-0.069419	-0.022999	-0.031709	0.080828	-0.20414	0.037407	0.089236	0.29884	-0.024482	0.067064
0.036542	0.1669	0.19648	0.083753	0.26978	0.0022557	0.18068	0.19753	-0.098512	0.052961	0.11622	0.038018	0.050025	0.12184	-0.050133	-0.086263	-0.038464	0.077423	-0.18583	0.08292	0.11989	0.35364	-0.0058458	0.11669
0.12079	0.18542	0.21849	0.077151	0.30749	0.032657	0.18655	0.22351	-0.052515	0.079272	0.15559	0.094347	0.075765	0.11108	-0.022993	-0.04348	-0.038899	0.089837	-0.16318	0.1325	0.20433	0.394	0.04474	0.12986
0.2	0.22852	0.24856	0.11632	0.34507	0.046795	0.21145	0.22737	-0.020557	0.15687	0.18509	0.13943	0.083747	0.11623	0.037634	-0.017979	-0.039791	0.14409	-0.12493	0.19198	0.22436	0.423	0.093348	0.16323
0.28316	0.25245	0.26459	0.14733	0.39726	0.074737	0.24688	0.23095	0.035174	0.22181	0.20998	0.16658	0.080878	0.1432	0.078029	0.010644	-0.0098883	0.19541	-0.080547	0.24262	0.2916	0.43333	0.13067	0.19803
0.31541	0.2508	0.31604	0.15087	0.41455	0.12063	0.30811	0.23484	0.094099	0.24921	0.24711	0.20736	0.11529	0.21724	0.12814	0.073447	-0.0071381	0.21092	-0.026861	0.27145	0.28981	0.44152	0.16366	0.19474
0.37994	0.2687	0.35406	0.16208	0.40142	0.13793	0.33323	0.22044	0.11953	0.2506	0.26836	0.23831	0.1433	0.28734	0.19002	0.1064	-0.0016893	0.22086	-0.0042446	0.30932	0.25504	0.46561	0.17465	0.21566
0.38856	0.28669	0.37081	0.16124	0.42205	0.13968	0.37953	0.23812	0.17736	0.21499	0.25675	0.26061	0.17806	0.29161	0.17432	0.11199	0.005435	0.22731	0.040764	0.32886	0.2832	0.47458	0.19049	0.24223
0.39915	0.33151	0.39921	0.19422	0.42485	0.17377	0.40984	0.2685	0.21469	0.22606	0.26802	0.3149	0.18842	0.3006	0.16612	0.11538	0.034283	0.23223	0.077932	0.33417	0.28769	0.5199	0.20113	0.24584
0.4183	0.34572	0.4165	0.22864	0.4508	0.21646	0.4417	0.29101	0.1959	0.27507	0.26144	0.34102	0.18869	0.30805	0.15399	0.11475	0.085631	0.24085	0.088558	0.35456	0.30941	0.51294	0.19321	0.2254
0.4748	0.3855	0.40769	0.23628	0.466	0.28422	0.44573	0.30429	0.2132	0.33873	0.28321	0.37566	0.15649	0.26811	0.12972	0.087724	0.12707	0.24474	0.098922	0.37073	0.29258	0.50254	0.18054	0.21057
0.51952	0.4005	0.39284	0.25268	0.5122	0.31455	0.46533	0.3222	0.21107	0.33968	0.30012	0.36895	0.20455	0.23928	0.12723	0.10936	0.13556	0.2382	0.12775	0.38826	0.31518	0.48834	0.16615	0.24293
0.56467	0.43425	0.37188	0.28079	0.52242	0.32176	0.49996	0.31401	0.21867	0.32117	0.32483	0.33099	0.25591	0.25248	0.090938	0.12787	0.14	0.23668	0.15707	0.37416	0.38362	0.47534	0.16758	0.27662
0.57828	0.4525	0.33411	0.32473	0.56348	0.33942	0.5183	0.31865	0.21392	0.30285	0.38783	0.316	0.27501	0.3098	0.06577	0.10322	0.13724	0.23977	0.17613	0.35944	0.38178	0.48311	0.15421	0.30278
0.54929	0.43363	0.30877	0.33841	0.54891	0.35623	0.51036	0.32531	0.20721	0.28874	0.42634	0.29507	0.29234	0.34593	0.0083711	0.073269	0.1298	0.24057	0.17194	0.37791	0.37528	0.51585	0.12359	0.31336
0.58098	0.4468	0.33057	0.34293	0.52877	0.37985	0.49793	0.3659	0.22283	0.30318	0.46631	0.28661	0.30993	0.35944	-0.036763	0.11771	0.16105	0.2488	0.15716	0.38816	0.35559	0.52588	0.12228	0.36322
0.57125	0.43216	0.34865	0.36522	0.47009	0.42129	0.4937	0.379	0.24384	0.31528	0.44434	0.30861	0.32861	0.37817	-0.044991	0.11157	0.16237	0.24062	0.13383	0.38911	0.38448	0.55973	0.076439	0.37074
0.59215	0.43828	0.33856	0.37719	0.42342	0.44942	0.47878	0.38532	0.26786	0.33132	0.43508	0.33848	0.33109	0.3634	-0.059345	0.11698	0.16225	0.20665	0.10128	0.36883	0.35764	0.54645	0.066865	0.38486
0.64541	0.42404	0.33068	0.39476	0.40635	0.46203	0.44908	0.41156	0.24997	0.34595	0.42584	0.36732	0.31439	0.37513	-0.014888	0.12329	0.17665	0.19704	0.080896	0.37031	0.35134	0.55417	0.022504	0.37365
0.64505	0.42751	0.29344	0.41008	0.44276	0.47738	0.44168	0.4458	0.24016	0.37161	0.45557	0.36697	0.32906	0.40019	-0.0079037	0.13168	0.19341	0.20171	0.066156	0.38761	0.34721	0.57176	0.03184	0.38787
0.66136	0.41901	0.2412	0.43836	0.50195	0.50283	0.43111	0.49741	0.26994	0.39774	0.45742	0.34089	0.32338	0.42005	0.022436	0.13789	0.19658	0.21177	0.068373	0.39761	0.33551	0.60334	0.074507	0.40004
0.6555	0.43285	0.22434	0.42706	0.53291	0.52003	0.41887	0.49238	0.28667	0.39648	0.45088	0.33056	0.3483	0.43082	0.040358	0.15637	0.18597	0.23699	0.039511	0.41258	0.32007	0.58474	0.11143	0.42147
0.70833	0.46048	0.23264	0.45828	0.55619	0.51726	0.43653	0.53697	0.32046	0.39603	0.47628	0.32736	0.38727	0.40172	0.09144	0.14379	0.186	0.25335	0.0026052	0.41765	0.33254	0.57963	0.13191	0.47198
0.7303	0.47928	0.25571	0.47796	0.59171	0.53391	0.43631	0.53787	0.37708	0.40303	0.44943	0.34279	0.42705	0.34717	0.12177	0.16221	0.2041	0.27089	-0.0018405	0.42031	0.35134	0.548	0.095787	0.50519
0.76597	0.45335	0.29645	0.46729	0.60356	0.53585	0.44114	0.55805	0.39687	0.43546	0.45172	0.37698	0.38788	0.31713	0.11181	0.17622	0.21004	0.28713	0.017005	0.40571	0.35096	0.52292	0.083516	0.5236
0.82386	0.42524	0.30696	0.43432	0.61604	0.52283	0.47104	0.53504	0.39568	0.42023	0.46128	0.35925	0.3683	0.30511	0.13441	0.14595	0.1792	0.29642	0.040802	0.39709	0.33484	0.48501	0.089911	0.53782
0.84692	0.46488	0.3304	0.39946	0.65606	0.52063	0.43353	0.51278	0.39967	0.40843	0.47949	0.36379	0.40624	0.34485	0.11797	0.10275	0.17383	0.31926	0.077044	0.3954	0.34063	0.45253	0.096029	0.48782
0.83179	0.4743	0.33854	0.38472	0.64829	0.49841	0.41477	0.54815	0.38961	0.41863	0.48801	0.34252	0.45171	0.38407	0.10955	0.12383	0.18894	0.34306	0.10321	0.39134	0.3362	0.42737	0.086206	0.48069
0.85589	0.48681	0.33688	0.37936	0.68986	0.48613	0.42199	0.51877	0.35376	0.39274	0.47041	0.35448	0.46292	0.38133	0.083138	0.10545	0.18731	0.33281	0.1211	0.3848	0.32057	0.47274	0.066187	0.47958
0.84658	0.49632	0.33249	0.40626	0.73004	0.46735	0.41893	0.47566	0.37492	0.36743	0.45186	0.35523	0.44421	0.37131	0.063298	0.10834	0.15687	0.29861	0.12043	0.38617	0.30263	0.48426	0.072281	0.44474
0.81229	0.50144	0.32523	0.40544	0.72747	0.45842	0.41382	0.45318	0.38365	0.34624	0.42883	0.34251	0.36639	0.33834	0.11283	0.11305	0.13019	0.27529	0.10865	0.38246	0.31397	0.48672	0.097703	0.40403
0.78751	0.46695	0.32183	0.41877	0.75517	0.41867	0.39038	0.42308	0.41578	0.35297	0.42488	0.34188	0.38328	0.32273	0.12055	0.080966	0.13387	0.26899	0.11609	0.38395	0.29178	0.50223	0.080267	0.39379
0.69073	0.42293	0.32158	0.43529	0.74106	0.38099	0.38484	0.40083	0.40442	0.35105	0.43356	0.37512	0.40366	0.31103	0.12739	0.013351	0.13693	0.26348	0.094299	0.37683	0.28792	0.50647	0.066181	0.37691
0.65212	0.3943	0.34716	0.43352	0.76175	0.38034	0.37225	0.39243	0.38273	0.34427	0.42563	0.38207	0.39998	0.31985	0.11368	0.03309	0.15914	0.24935	0.058871	0.37039	0.30081	0.48294	0.04206	0.38344
0.64264	0.37934	0.38429	0.42226	0.74825	0.41307	0.36654	0.38307	0.37762	0.31516	0.44494	0.34237	0.38404	0.37914	0.10245	0.047535	0.17234	0.24171	0.045346	0.37139	0.32648	0.41876	0.045762	0.39933
0.62851	0.35925	0.39752	0.40681	0.73806	0.45508	0.36086	0.39625	0.37354	0.27574	0.46516	0.31666	0.36956	0.37936	0.089715	0.047386	0.1798	0.26134	0.032488	0.35925	0.37452	0.40915	0.035029	0.35424
0.62927	0.3514	0.39682	0.38874	0.72327	0.47989	0.34086	0.37127	0.3807	0.26982	0.44963	0.29107	0.34739	0.4086	0.10673	0.0051591	0.1843	0.27476	0.030907	0.3738	0.36361	0.38968	0.012633	0.37406
0.62131	0.33158	0.39201	0.3953	0.7344	0.45154	0.34404	0.33903	0.38282	0.29552	0.43295	0.26125	0.34136	0.42576	0.099092	0.036819	0.2126	0.28295	0.02809	0.37838	0.34113	0.38739	0.033656	0.39767
0.59728	0.35634	0.38247	0.41768	0.70651	0.4373	0.35362	0.30425	0.37174	0.30079	0.41172	0.24111	0.33187	0.3823	0.12851	0.04118	0.21905	0.30429	0.026591	0.35592	0.34752	0.38835	0.042595	0.40608
0.59112	0.36107	0.41981	0.4277	0.7453	0.4434	0.3469	0.32161	0.36789	0.26665	0.41704	0.24535	0.33012	0.3414	0.15236	0.095249	0.21525	0.31713	0.007393	0.32132	0.33518	0.39624	0.054458	0.43928
0.59197	0.35964	0.45816	0.44105	0.78631	0.45416	0.3485	0.29906	0.30543	0.24548	0.42068	0.23579	0.36365	0.34057	0.16352	0.095728	0.20744	0.31372	0.01871	0.29664	0.33559	0.38404	0.033185	0.43976
0.58759	0.35936	0.48927	0.45391	0.83144	0.46393	0.40009	0.22922	0.24109	0.23002	0.35804	0.22496	0.38095	0.33942	0.16109	0.050016	0.19982	0.3019	0.040696	0.29746	0.33224	0.38692	-0.00097661	0.38292
0.63235	0.37306	0.49451	0.41356	0.8109	0.45135	0.42566	0.1749	0.21299	0.2571	0.33832	0.19289	0.39338	0.35475	0.13766	-0.01759	0.1964	0.31329	0.062933	0.2929	0.37807	0.40128	0.019666	0.38399
0.67557	0.3911	0.51883	0.37101	0.78138	0.45453	0.45925	0.12808	0.2686	0.2875	0.2789	0.16883	0.38613	0.32561	0.15096	-0.035332	0.18632	0.33694	0.06241	0.30014	0.37773	0.40718	0.058491	0.40847
0.66535	0.41881	0.52543	0.372	0.72075	0.46027	0.44699	0.21173	0.27867	0.30637	0.29222	0.2019	0.38891	0.27781	0.17234	-0.072259	0.16401	0.3414	0.052619	0.32001	0.39298	0.44836	0.090989	0.42797
0.6799	0.40995	0.50983	0.39357	0.68005	0.45494	0.42051	0.24486	0.31818	0.32509	0.33149	0.16624	0.34128	0.21737	0.21072	-0.090313	0.16653	0.34719	0.037114	0.33259	0.37762	0.46902	0.10385	0.4574
0.6366	0.38289	0.51439	0.4191	0.66258	0.45997	0.42876	0.26814	0.35249	0.34844	0.34312	0.16163	0.31962	0.19951	0.17228	-0.069473	0.18363	0.33083	0.014888	0.33134	0.44402	0.45583	0.13009	0.48425
0.64428	0.40156	0.54304	0.42698	0.65166	0.45268	0.43974	0.29891	0.33848	0.3714	0.34647	0.1477	0.33876	0.17045	0.1496	-0.03081	0.1954	0.29962	0.013999	0.3086	0.43981	0.43085	0.14023	0.48792
0.56981	0.40968	0.57896	0.40111	0.67293	0.45228	0.4169	0.33179	0.33452	0.36197	0.35656	0.11567	0.35345	0.14412	0.12698	-0.051881	0.15044	0.29183	-0.0096674	0.27507	0.43276	0.43374	0.16852	0.46679
0.52073	0.41987	0.57793	0.40786	0.62318	0.41831	0.38183	0.32936	0.36712	0.34695	0.35475	0.12029	0.33233	0.15842	0.11439	-0.035644	0.12277	0.2756	-0.036507	0.23337	0.38856	0.41132	0.13819	0.42925
0.56222	0.39201	0.57813	0.41219	0.58379	0.38175	0.35943	0.33145	0.35945	0.31939	0.3346	0.12451	0.29638	0.17574	0.12123	-0.034912	0.10399	0.23956	-0.036987	0.18637	0.33621	0.411	0.10607	0.39583
0.55865	0.35883	0.54998	0.37541	0.54289	0.37722	0.33759	0.28463	0.3965	0.30397	0.32081	0.1007	0.2977	0.17363	0.14279	-0.098888	0.10919	0.21192	-0.056678	0.16281	0.2715	0.43286	0.097957	0.37182
0.55696	0.32741	0.50657	0.37636	0.54277	0.35587	0.28567	0.25769	0.36807	0.26878	0.30668	0.10599	0.28177	0.1763	0.13616	-0.1631	0.097842	0.17619	-0.098055	0.16553	0.24519	0.40781	0.066531	0.31889
0.55264	0.25353	0.46606	0.33312	0.51272	0.3504	0.26259	0.2076	0.33218	0.24988	0.28797	0.087443	0.26766	0.18761	0.12165	-0.13396	0.087699	0.13298	-0.13056	0.16836	0.23001	0.39289	0.057735	0.3057
0.52737	0.22882	0.42401	0.32407	0.51569	0.3419	0.23425	0.20467	0.302	0.26292	0.30844	0.065824	0.22846	0.16344	0.1077	-0.14157	0.074482	0.10899	-0.13147	0.15803	0.24928	0.3596	0.071367	0.29315
0.53834	0.25015	0.41431	0.32441	0.50099	0.31333	0.21685	0.19933	0.27745	0.24158	0.27187	0.038651	0.19242	0.13409	0.10714	-0.16462	0.065893	0.069949	-0.096538	0.13476	0.23651	0.36566	0.072644	0.27933
0.55503	0.19921	0.42332	0.32966	0.57481	0.29783	0.19892	0.15683	0.28341	0.22416	0.22877	0.019286	0.17786	0.085171	0.11674	-0.12107	0.070249	0.013554	-0.065395	0.15435	0.19997	0.37261	0.037326	0.27881
0.56718	0.17333	0.38145	0.31875	0.57268	0.27236	0.17694	0.11964	0.31577	0.2274	0.22866	0.00075072	0.17854	0.059693	0.1048	-0.1854	0.043969	-0.036972	-0.057265	0.1719	0.21836	0.35721	-0.0051524	0.28039
0.5693	0.13397	0.36184	0.31638	0.55175	0.2469	0.19129	0.14735	0.29846	0.23148	0.25156	0.0005388	0.15244	0.028579	0.12906	-0.19462	0.024072	-0.069865	-0.076688	0.17122	0.20406	0.33548	-0.024567	0.26422
0.56367	0.11236	0.33771	0.30659	0.52147	0.252	0.21976	0.18245	0.27519	0.21248	0.23153	0.0093615	0.13007	0.047001	0.12389	-0.23409	0.020076	-0.06697	-0.084277	0.18238	0.20806	0.3584	-0.044764	0.25877
0.50716	0.07467	0.3601	0.30356	0.4939	0.20589	0.23329	0.18711	0.23928	0.20366	0.23968	0.0038902	0.10599	0.075673	0.11268	-0.28535	0.035329	-0.055398	-0.081659	0.16248	0.20455	0.37133	-0.09787	0.26269
0.47991	0.039898	0.35658	0.28143	0.48769	0.18204	0.21281	0.21077	0.21566	0.21344	0.23582	0.0082783	0.091277	0.10471	0.10067	-0.2664	0.049869	-0.049016	-0.077247	0.12806	0.22887	0.36486	-0.10786	0.29364
0.48176	-0.040595	0.3719	0.30533	0.50824	0.17214	0.21063	0.16499	0.20992	0.23407	0.22347	-0.0081087	0.094694	0.1198	0.084264	-0.27901	0.059349	-0.013918	-0.081542	0.14197	0.22067	0.37727	-0.098856	0.27501
0.49108	0.015798	0.36409	0.3088	0.51746	0.16819	0.22982	0.18502	0.24347	0.24499	0.2611	-0.048727	0.075435	0.12846	0.074646	-0.33008	0.077141	0.011853	-0.090722	0.16143	0.2402	0.37094	-0.11784	0.27004
0.49637	-0.0046106	0.36659	0.30975	0.53067	0.16658	0.19779	0.17847	0.21023	0.25276	0.26243	-0.05201	0.043114	0.10798	0.11605	-0.33253	0.10817	0.032292	-0.099121	0.16154	0.2498	0.40375	-0.11298	0.27084
