# Supplementary material for: Timing variability of sensorimotor integration during vocalization in individuals who stutter
Source: Sci Rep. 2018 Nov 5;8:16340. doi: 10.1038/s41598-018-34517-1 (PMC6218511; doi:10.1038/s41598-018-34517-1)
Supplement: Supplementary file 2 — Dataset 1 [file 41598_2018_34517_MOESM2_ESM.zip › compens-stutt-behav-scireports-supplementary-material/AS2032_up.txt]

0.29766	0.23253	0.37402	-0.20385	-0.071403	0.0013184	0.09165	0.053676	-0.071785	0.25824	-0.10741	0.07423	-0.16844	0.1249	0.16066	0.1687	0.19025	-0.063655	-0.060388	-0.038745	-0.13554	0.033244	0.041032	0.074033
0.26167	0.24542	0.42524	-0.1465	-0.047741	0.011434	0.14122	0.028695	-0.041576	0.29461	-0.085957	0.070788	-0.21716	0.13765	0.15874	0.20211	0.22095	-0.037717	-0.093617	-0.039342	-0.1358	0.023167	-0.026497	0.042436
0.26797	0.22794	0.44308	-0.098893	-0.034746	-0.0071261	0.20071	0.046171	-0.031624	0.32152	-0.076697	0.064057	-0.2594	0.1727	0.14645	0.18311	0.22446	-0.047331	-0.091462	-0.070392	-0.12688	0.039603	-0.074395	0.05854
0.25783	0.20575	0.39933	-0.10037	-0.032824	0.010795	0.24786	-0.05988	-0.0423	0.33272	-0.063288	0.043047	-0.31031	0.21739	0.1464	0.12646	0.25501	-0.05224	-0.096559	-0.056793	-0.080273	0.059727	-0.071293	0.087136
0.22729	0.17315	0.39427	-0.09756	-0.022656	-0.0019712	0.25586	-0.071119	-0.035178	0.30093	-0.062608	0.031928	-0.3506	0.23474	0.16531	0.087125	0.28809	-0.058875	-0.095702	-0.099992	-0.068763	0.08661	-0.050297	0.09725
0.20105	0.16017	0.37645	-0.12507	-0.0066808	-0.0099864	0.24933	-0.078559	-0.014023	0.27734	-0.091217	0.035401	-0.36784	0.19912	0.17923	0.055349	0.30166	-0.050313	-0.074499	-0.097387	-0.056454	0.079495	-0.020283	0.12946
0.1946	0.17658	0.36781	-0.1337	0.0041434	0.039818	0.25199	-0.093723	0.0097343	0.24826	-0.10787	0.042863	-0.38445	0.1493	0.17174	0.0093694	0.3102	-0.060421	-0.043511	-0.10942	-0.04191	0.056632	-0.0064152	0.13835
0.17989	0.18695	0.32559	-0.10873	0.020086	0.065779	0.2176	-0.13044	0.051875	0.21086	-0.097994	0.044981	-0.36668	0.11215	0.18622	0.0067908	0.30735	-0.049337	-0.001276	-0.083607	-0.035262	0.042021	-0.011172	0.12137
0.14228	0.20148	0.28169	-0.089711	0.04731	0.06878	0.22497	-0.11852	0.054193	0.16862	-0.10398	0.036393	-0.32664	0.084012	0.21818	-0.009131	0.33514	-0.029822	0.029531	-0.049562	-0.021978	0.036042	-0.01295	0.11287
0.096672	0.19731	0.2512	-0.075487	0.067298	0.089708	0.20801	-0.12584	0.037475	0.12051	-0.09454	0.020709	-0.33609	0.06902	0.21596	-0.012046	0.34469	-0.033749	0.041496	-0.019356	0.022189	0.033883	0.0057088	0.1351
0.043267	0.20056	0.22262	-0.092861	0.074294	0.105	0.16554	-0.10103	0.031464	0.080401	-0.11869	0.0059305	-0.3329	0.052478	0.18483	-0.013134	0.36048	-0.051045	0.041158	-0.020434	0.03299	0.034838	0.018724	0.10955
0.013953	0.20363	0.2111	-0.10748	0.082355	0.085048	0.10861	-0.11115	-0.0037255	0.038406	-0.17176	-0.026569	-0.32663	0.029616	0.17247	-0.0011348	0.40199	-0.047448	0.069503	0.032465	0.0045811	0.023347	0.060042	0.10524
-0.010323	0.18094	0.22669	-0.070294	0.071999	0.11995	0.056092	-0.1507	-0.015425	0.0099488	-0.20224	-0.084946	-0.29549	0.00028044	0.17145	0.0040797	0.4172	-0.069424	0.099114	0.090792	-0.013818	0.0074591	0.074441	0.056744
-0.038723	0.16947	0.23448	0.00049066	0.057616	0.15936	0.068744	-0.18223	0.0085214	0.0090019	-0.22575	-0.15674	-0.32891	-0.047713	0.19138	0.019137	0.40501	-0.053594	0.11921	0.10899	-0.040463	0.0014926	0.070962	0.021834
0.0029153	0.17391	0.22386	0.071722	0.073493	0.16312	0.074803	-0.15408	0.0080647	-0.0053739	-0.20913	-0.18482	-0.33694	-0.035809	0.21604	0.028287	0.37074	-0.013917	0.13614	0.12022	-0.050294	-0.031583	0.068239	-0.0050549
-0.0078639	0.17085	0.21348	0.097297	0.092457	0.13609	0.0659	-0.14477	0.0053759	0.0021071	-0.16102	-0.18221	-0.34799	-0.044483	0.23411	0.033487	0.34465	0.020579	0.14391	0.11004	-0.027076	-0.061785	0.053317	-0.025578
0.038416	0.12594	0.19365	0.12626	0.10234	0.11026	0.06181	-0.14532	-0.0012548	-0.011507	-0.16677	-0.19512	-0.33514	-0.058455	0.22624	0.027865	0.3299	0.040887	0.12163	0.1274	0.036591	-0.061476	0.0093033	-0.035948
0.046189	0.07863	0.16437	0.12726	0.10062	0.12924	0.073758	-0.15224	-0.035451	-0.040437	-0.16102	-0.19123	-0.35856	-0.063486	0.19186	0.023441	0.27527	0.012298	0.13164	0.15472	0.09824	-0.051863	0.0072239	-0.036908
0.095731	0.047582	0.12437	0.087754	0.074971	0.16469	0.070139	-0.12961	-0.049898	-0.069528	-0.14337	-0.1837	-0.34091	-0.033408	0.17555	0.012509	0.20181	-0.020868	0.13521	0.19949	0.11008	-0.047847	-0.018473	-0.027483
0.10405	0.010933	0.12139	0.063878	0.013032	0.14531	0.031495	-0.13622	-0.050748	-0.10426	-0.1485	-0.17985	-0.33539	-0.010705	0.19169	-0.000882	0.14695	-0.03403	0.13422	0.1809	0.10701	-0.035137	-0.033027	-0.018532
0.065656	0.01323	0.10562	0.055306	-0.039379	0.15286	0.013295	-0.086622	-0.056812	-0.099065	-0.14056	-0.16443	-0.26199	-0.020216	0.18686	-0.0084507	0.14111	-0.034556	0.11541	0.1803	0.099239	-0.019638	-0.0056068	-0.032885
0.046084	0.028417	0.07559	0.035685	-0.031302	0.1338	0.041896	-0.10996	-0.069626	-0.077281	-0.11179	-0.14527	-0.20693	-0.011874	0.13317	0.0093868	0.13067	-0.032587	0.088813	0.16104	0.10791	-0.0074273	0.0018543	-0.026767
0.088807	0.049147	0.075743	-0.013726	-0.025831	0.12814	0.015574	-0.048846	-0.10441	-0.066565	-0.048356	-0.13976	-0.19819	-0.0011836	0.10991	0.01379	0.096692	-0.053905	0.086471	0.13114	0.13568	-0.019336	-0.011578	-0.037922
0.088839	0.05377	0.077514	-0.072437	-0.039477	0.11784	-0.030902	-0.08528	-0.11245	-0.063453	-0.053932	-0.13145	-0.16013	0.023472	0.070305	0.044351	0.04789	-0.074191	0.094826	0.077411	0.15562	-0.022025	-0.01007	-0.035072
0.078863	0.034009	0.065413	-0.083335	-0.018524	0.084121	-0.052454	-0.11859	-0.093447	-0.058331	-0.038412	-0.098199	-0.10441	0.041077	0.023938	0.051072	0.018338	-0.067105	0.085703	0.062708	0.12117	-0.03055	-0.046298	-0.047783
0.093181	0.018061	0.089276	-0.088164	0.0095403	0.04386	-0.04	-0.079216	-0.08102	-0.071731	-0.036162	-0.094541	-0.052604	0.052715	0.0030278	0.050571	0.0095258	-0.071175	0.063399	0.014057	0.07451	-0.052236	-0.063432	-0.049046
0.085478	0.019903	0.068408	-0.12707	0.024929	0.04266	-0.037684	-0.088162	-0.038465	-0.080017	-0.0033595	-0.088052	-0.0034057	0.048206	-0.009194	0.032367	0.030342	-0.071445	0.045471	0.0038779	0.037736	-0.042123	-0.036049	-0.070783
0.035213	0.021552	0.036003	-0.1267	0.030349	0.049281	-0.0099882	-0.067969	0.0031185	-0.025859	0.027206	-0.046652	0.0084634	0.02756	-0.020722	0.024837	0.026907	-0.018273	0.012092	0.0057058	0.015008	-0.019436	-0.020762	-0.051432
0.0055273	0.019641	0.022878	-0.078345	0.022823	0.031399	0.0066374	-0.057211	0.015265	0.0030299	0.025105	-0.013779	-0.0065957	0.028658	-0.021793	0.013986	-0.0032769	0.018947	-0.020726	-0.01601	0.0128	-0.015134	-0.013448	-0.044677
0	0	0	0	0	0	0	0	0	0	0	0	0	0	0	0	0	0	0	0	0	0	0	0
0.049587	-0.025292	0.0025303	0.039231	-0.059864	0.0069496	-0.00031378	-0.027177	-0.020576	0.0070854	-0.0023242	0.01097	-0.0032973	-0.027377	0.042872	-0.028762	0.012938	0.0020224	0.014657	0.020852	-0.028099	0.026959	0.055571	0.040656
0.090067	-0.029284	-0.013579	0.065492	-0.13243	0.007314	0.011757	-0.033644	-0.012887	0.0038971	-0.0047789	0.0037154	-0.015483	-0.03889	0.066858	-0.047898	0.056427	-0.012818	0.05167	0.055209	-0.055287	0.067567	0.047541	0.0882
0.10921	-0.023731	-0.020752	0.049538	-0.15825	0.00023845	0.015867	-0.024102	0.013272	0.0046137	0.0082084	-0.033732	0.0032405	-0.043065	0.088531	-0.030417	0.10092	-0.057359	0.074786	0.037401	-0.10409	0.13632	0.00050829	0.10192
0.091501	-0.010964	0.0058301	0.016408	-0.14956	0.0040498	0.0061296	-0.011997	0.025241	-0.0091815	0.0078446	-0.046548	0.010982	-0.056894	0.094249	-0.012858	0.13988	-0.088073	0.055826	0.0046245	-0.15132	0.17885	-0.068527	0.11505
0.15278	-0.0027527	0.0068067	-0.016069	-0.14765	0.020869	-0.050229	0.0023741	0.046269	-0.020912	0.035569	-0.055898	0.036612	-0.059464	0.11147	-0.010055	0.1712	-0.11889	0.040475	0.017093	-0.16589	0.19549	-0.101	0.11985
0.15986	-0.02459	-0.014444	-0.067471	-0.13187	0.053769	-0.065562	0.018492	0.065904	-0.03799	0.078646	-0.072003	0.039364	-0.036449	0.13536	0.0080618	0.12903	-0.14712	0.018152	-0.058236	-0.15948	0.22001	-0.099332	0.11507
0.16202	-0.058018	-0.050422	-0.15469	-0.08916	0.095371	-0.083968	-0.025497	0.089767	-0.058872	0.085957	-0.071969	-0.012003	0.0081591	0.13767	0.012963	0.10341	-0.16933	0.035506	-0.046048	-0.1493	0.24399	-0.036919	0.088098
0.20313	-0.073156	-0.036644	-0.19831	-0.053777	0.1036	-0.079329	-0.035961	0.089153	-0.087735	0.072343	-0.032797	-0.019469	0.043887	0.13013	0.024749	0.10533	-0.17472	0.052825	-0.081195	-0.1221	0.21372	-0.035532	0.085073
0.23223	-0.076924	-0.027346	-0.22231	-0.046578	0.1244	-0.057433	-0.019703	0.064526	-0.053952	0.047329	0.03561	-0.026105	0.067033	0.12772	0.054871	0.1071	-0.18214	0.07214	-0.07165	-0.13891	0.18568	-0.018086	0.092061
0.25763	-0.048788	-0.019172	-0.22312	-0.056319	0.13373	-0.030387	-0.021233	0.06531	0.012629	0.030432	0.070272	-0.011358	0.070308	0.10496	0.038464	0.12571	-0.17694	0.071396	-0.064034	-0.17445	0.1917	-0.034242	0.054469
0.30265	-0.037302	-0.071433	-0.21287	-0.073278	0.12461	-0.07932	-0.031952	0.05912	0.039226	-0.0077795	0.059803	-0.010605	0.084588	0.095019	0.050895	0.1233	-0.15757	0.1012	-0.068083	-0.16088	0.16212	-0.054086	0.040068
0.34223	-0.026782	-0.08454	-0.19015	-0.068077	0.12768	-0.10273	-0.041127	0.046997	0.063395	-0.013219	0.049731	0.0092733	0.093424	0.11568	0.042663	0.10647	-0.15	0.091098	-0.073512	-0.12345	0.11169	-0.022242	0.012892
0.30651	-0.0018393	-0.099811	-0.16348	-0.049227	0.099133	-0.095136	-0.054479	0.037747	0.067154	-0.03632	0.050186	0.025298	0.066596	0.11006	0.040916	0.094313	-0.14218	0.0314	-0.077213	-0.090352	0.068123	-0.042611	0.017613
0.24998	0.041384	-0.10075	-0.17399	-0.044506	0.10745	-0.10575	-0.074018	0.024563	0.058608	-0.041796	0.044459	-0.022388	0.020478	0.088395	0.039724	0.078747	-0.14771	-0.026248	-0.074639	-0.076047	0.01762	-0.076305	0.026657
0.2222	0.078666	-0.10466	-0.14868	-0.041306	0.11446	-0.13351	-0.04428	-0.0011754	0.024765	-0.023104	0.037905	-0.076006	-0.001937	0.064683	0.025252	0.055431	-0.16624	-0.060559	-0.079547	-0.089173	-0.02261	-0.088925	0.025679
0.22555	0.078321	-0.12295	-0.10532	-0.046454	0.10279	-0.13375	-0.041196	-0.033309	-0.0081163	-0.021323	0.0078001	-0.1234	0.017313	0.007763	0.024532	0.034279	-0.17529	-0.084364	-0.10627	-0.10932	-0.030939	-0.12872	0.010959
0.18441	0.063681	-0.12439	-0.061489	-0.099726	0.074147	-0.11915	-0.085538	-0.069637	-0.013116	-0.065254	-0.027312	-0.17145	0.0017016	-0.028517	-0.042976	0.0076676	-0.20408	-0.08538	-0.12914	-0.14076	-0.047618	-0.19709	-0.022409
0.17931	0.041874	-0.12751	-0.052211	-0.15017	0.051753	-0.11285	-0.040646	-0.078107	-0.013435	-0.11589	-0.017299	-0.21663	-0.017195	-0.066873	-0.058693	-0.005571	-0.19932	-0.09557	-0.11758	-0.17293	-0.059275	-0.20671	-0.045969
0.18899	0.047075	-0.10992	-0.067079	-0.17279	0.022319	-0.16029	-0.076288	-0.057492	-0.058013	-0.10611	0.0022558	-0.21883	-0.02147	-0.065508	-0.072013	0.0015221	-0.17664	-0.10923	-0.13057	-0.23188	-0.063635	-0.22969	-0.037354
0.20225	0.019509	-0.11613	-0.051426	-0.19894	-0.021481	-0.19062	-0.10326	-0.056291	-0.072828	-0.084371	0.015735	-0.23782	-0.017979	-0.042332	-0.063168	0.034376	-0.17076	-0.11916	-0.14159	-0.29017	-0.058147	-0.22101	-0.043067
0.16371	-0.033738	-0.12499	-0.0098531	-0.19898	-0.0023745	-0.16479	-0.088929	-0.055864	-0.06508	-0.067999	0.035823	-0.25881	-0.051358	-0.015382	-0.10255	0.076176	-0.1623	-0.10163	-0.12186	-0.28941	-0.057621	-0.20939	-0.088004
0.075504	-0.054867	-0.12608	0.0045449	-0.19324	0.015203	-0.13341	-0.12887	-0.056409	-0.06768	-0.050546	0.053943	-0.2745	-0.089516	0.0053809	-0.14832	0.12007	-0.13983	-0.060004	-0.13399	-0.25117	-0.085145	-0.24694	-0.1025
0.013742	-0.047783	-0.15301	-0.01308	-0.18942	0.025799	-0.12709	-0.15283	-0.081365	-0.04142	-0.066071	0.047747	-0.29703	-0.10273	0.020464	-0.14788	0.13942	-0.11881	-0.047039	-0.11647	-0.21426	-0.11348	-0.26131	-0.1131
0.0036714	-0.070557	-0.15875	-0.0079599	-0.18175	0.030565	-0.09715	-0.16917	-0.090326	-0.012913	-0.071857	0.042224	-0.28242	-0.089974	0.035216	-0.17591	0.12882	-0.10507	-0.057803	-0.082199	-0.18043	-0.14656	-0.25287	-0.041762
0.0032968	-0.11161	-0.18472	-0.0318	-0.18739	0.070468	-0.097023	-0.2	-0.071527	0.0033561	-0.076088	0.014806	-0.25465	-0.081835	0.016673	-0.18638	0.11804	-0.10909	-0.04142	-0.052391	-0.14711	-0.18348	-0.1857	-0.072737
0.020385	-0.13968	-0.1665	-0.01343	-0.20474	0.074695	-0.12158	-0.14854	-0.068169	-0.0026655	-0.061478	-0.027113	-0.24736	-0.076404	-0.010672	-0.19433	0.10182	-0.12511	-0.038526	-0.043419	-0.13056	-0.1794	-0.15641	-0.05876
-0.01316	-0.15627	-0.18801	0.034575	-0.20327	0.07939	-0.12337	-0.13258	-0.069437	-0.00483	-0.064842	-0.063356	-0.22383	-0.092459	-0.026452	-0.22189	0.1119	-0.13945	-0.066765	-0.063167	-0.13903	-0.15116	-0.14453	-0.084377
0.0047221	-0.20203	-0.18138	0.075459	-0.20956	0.060745	-0.089526	-0.086433	-0.079548	-0.029483	-0.076065	-0.10483	-0.21677	-0.1243	0.0026349	-0.2459	0.16878	-0.15694	-0.077057	-0.062099	-0.17569	-0.15033	-0.16953	-0.11249
-0.038229	-0.21697	-0.14077	0.095687	-0.21946	0.06242	-0.066529	-0.046388	-0.11481	-0.048199	-0.092812	-0.1323	-0.19234	-0.10916	0.04884	-0.2617	0.21842	-0.18663	-0.071273	-0.070301	-0.20585	-0.15664	-0.18725	-0.08565
-0.061921	-0.22974	-0.11205	0.070956	-0.22617	0.045744	-0.061213	-0.06019	-0.13197	-0.057583	-0.11853	-0.13419	-0.17323	-0.067353	0.08017	-0.29697	0.20836	-0.1867	-0.068868	-0.075912	-0.20514	-0.17014	-0.2115	-0.13041
-0.053621	-0.23003	-0.10273	0.034688	-0.24912	0.056428	-0.08182	-0.062511	-0.12882	-0.073278	-0.15159	-0.1483	-0.16596	-0.062912	0.090963	-0.30566	0.17379	-0.16972	-0.062402	-0.10185	-0.19241	-0.14383	-0.22913	-0.13846
0.01153	-0.20226	-0.10177	0.0064178	-0.23654	0.045428	-0.077632	-0.071499	-0.13305	-0.062539	-0.15633	-0.15469	-0.14621	-0.04898	0.083112	-0.24541	0.1319	-0.17432	-0.064463	-0.082055	-0.18318	-0.097897	-0.25445	-0.15017
0.04045	-0.17025	-0.10804	0.009606	-0.2043	0.016582	-0.05007	-0.089231	-0.12579	-0.061643	-0.15965	-0.13688	-0.1051	-0.017539	0.046773	-0.2329	0.087307	-0.18556	-0.051854	-0.087359	-0.18114	-0.07271	-0.27632	-0.17339
0.058302	-0.13971	-0.10804	0.038027	-0.1927	0.0033874	-0.059689	-0.089195	-0.12794	-0.042911	-0.15733	-0.12745	-0.086883	0.0084305	0.03778	-0.23247	0.040695	-0.20736	-0.078009	-0.068603	-0.14822	-0.072306	-0.26834	-0.21157
0.046793	-0.13419	-0.12106	0.046901	-0.19858	0.00027033	-0.036923	-0.091123	-0.13772	-0.029915	-0.16977	-0.11939	-0.073675	0.035245	0.044112	-0.25713	-0.004305	-0.21486	-0.088303	-0.038375	-0.11507	-0.092594	-0.2722	-0.20848
0.10293	-0.11158	-0.18602	0.049368	-0.20277	-0.015603	-0.010851	-0.0837	-0.14218	-0.017711	-0.14949	-0.1034	-0.080615	0.06918	0.064408	-0.27843	-0.056185	-0.19132	-0.095553	-0.030385	-0.093626	-0.10115	-0.27751	-0.22644
0.10968	-0.048135	-0.1796	0.03271	-0.18321	0.0061358	-0.027457	-0.11183	-0.14061	-0.016912	-0.12023	-0.086394	-0.068924	0.081068	0.054313	-0.25295	-0.082205	-0.1685	-0.12774	-0.055859	-0.058173	-0.075416	-0.27322	-0.20353
0.11591	-0.023611	-0.1574	0.02615	-0.1659	0.057579	-0.048011	-0.069383	-0.12359	-0.04773	-0.073566	-0.08009	-0.063784	0.091536	0.028588	-0.24386	-0.10619	-0.1638	-0.13977	-0.075441	-0.013248	-0.042325	-0.24674	-0.20815
0.12265	-0.039816	-0.13803	0.0049504	-0.15057	0.083396	-0.08084	-0.11193	-0.13363	-0.10507	-0.049849	-0.080583	-0.077613	0.095964	0.018401	-0.22361	-0.13864	-0.17579	-0.13341	-0.11899	0.01005	0.0019998	-0.23173	-0.19895
0.091708	-0.061472	-0.10203	-0.025734	-0.11127	0.055932	-0.066529	-0.14005	-0.16078	-0.10192	-0.018871	-0.074397	-0.087401	0.10224	0.026055	-0.19415	-0.23465	-0.17755	-0.10401	-0.13171	0.016016	0.012376	-0.19681	-0.21792
0.081003	-0.070914	-0.077774	-0.063465	-0.093997	0.038001	-0.054308	-0.11822	-0.15508	-0.092482	-0.02622	-0.066447	-0.12369	0.12761	0.044425	-0.14397	-0.29374	-0.14009	-0.034989	-0.097308	0.0080687	-0.0095642	-0.14279	-0.20716
0.092243	-0.10918	-0.070937	-0.075632	-0.10773	0.043734	-0.048194	-0.1228	-0.14326	-0.10176	-0.00088886	-0.101	-0.1228	0.14136	0.053328	-0.12224	-0.27379	-0.11748	0.0032324	-0.067663	-0.020284	-0.032911	-0.12412	-0.22223
0.14665	-0.13323	-0.079533	-0.08404	-0.12229	0.038006	-0.070111	-0.10441	-0.12802	-0.16008	0.015778	-0.13175	-0.11156	0.09982	0.073862	-0.11349	-0.2341	-0.10782	-0.0056114	-0.066887	-0.028746	-0.035667	-0.11455	-0.19886
0.20636	-0.12985	-0.05937	-0.11229	-0.15312	0.034796	-0.083176	-0.11171	-0.11121	-0.22329	0.0068341	-0.14046	-0.11199	0.069772	0.082442	-0.12667	-0.1771	-0.13764	0.0031844	-0.11895	-0.030306	-0.027957	-0.11282	-0.21745
0.20858	-0.11523	-0.071864	-0.17647	-0.2029	0.020697	-0.097148	-0.11532	-0.11434	-0.28074	0.0056066	-0.16619	-0.11993	0.042812	0.070376	-0.13946	-0.11305	-0.17439	0.032854	-0.14664	-0.03133	-0.022509	-0.13416	-0.22636
0.18898	-0.085149	-0.062497	-0.19844	-0.2466	0.00038158	-0.10023	-0.12147	-0.12198	-0.36937	0.010474	-0.18216	-0.13216	0.029398	0.060486	-0.15206	-0.056696	-0.20425	0.053746	-0.19873	-0.056636	-0.0283	-0.093782	-0.21892
0.15424	-0.082034	-0.10295	-0.21735	-0.28945	-0.008652	-0.080844	-0.15696	-0.14886	-0.41869	0.02293	-0.19169	-0.12442	0.025121	0.040849	-0.16772	-0.02215	-0.2209	0.049881	-0.21252	-0.091052	-0.048269	-0.088474	-0.25084
0.14859	-0.091558	-0.12518	-0.2242	-0.31592	-0.040453	-0.097146	-0.16135	-0.16952	-0.43271	0.03151	-0.19864	-0.11908	0.00022932	0.031527	-0.18687	-0.0058781	-0.17862	0.057286	-0.19797	-0.097387	-0.070328	-0.12173	-0.25074
0.152	-0.11012	-0.10417	-0.23063	-0.34283	-0.031358	-0.096024	-0.15766	-0.17987	-0.45311	0.040446	-0.19393	-0.11897	-0.012923	0.014397	-0.17152	0.01117	-0.12063	0.041802	-0.20311	-0.076576	-0.10183	-0.15755	-0.2347
0.17165	-0.11758	-0.1442	-0.25156	-0.36803	-0.044545	-0.099039	-0.18265	-0.21977	-0.47542	0.092251	-0.19947	-0.10704	-0.029847	-0.01111	-0.24102	0.024864	-0.052561	-0.017494	-0.19839	-0.062643	-0.11909	-0.17441	-0.27889
0.17307	-0.1169	-0.15118	-0.27217	-0.37068	-0.0076855	-0.11012	-0.16925	-0.23779	-0.46045	0.16402	-0.189	-0.10553	-0.027073	-0.039405	-0.31472	0.036325	-0.014998	-0.052231	-0.19152	-0.065165	-0.10966	-0.1834	-0.27155
0.20028	-0.11351	-0.2003	-0.28744	-0.38633	0.019091	-0.14463	-0.19711	-0.24128	-0.4254	0.17118	-0.1834	-0.086359	-0.0088002	-0.036493	-0.31793	0.059435	-0.030778	-0.10607	-0.2098	-0.05011	-0.11432	-0.22035	-0.31796
0.20932	-0.14267	-0.19754	-0.314	-0.37985	0.017217	-0.16649	-0.19534	-0.2378	-0.42862	0.16369	-0.15856	-0.11554	-0.02127	-0.031341	-0.31507	0.098202	-0.048731	-0.093566	-0.18455	-0.038682	-0.11802	-0.22795	-0.27948
0.1973	-0.18087	-0.22721	-0.33174	-0.36186	-0.015115	-0.18215	-0.21536	-0.24336	-0.44085	0.16562	-0.12142	-0.13873	-0.054602	-0.018344	-0.30135	0.15686	-0.082148	-0.083216	-0.19406	-0.042453	-0.1243	-0.23487	-0.28568
0.19028	-0.18535	-0.23493	-0.34764	-0.35608	-0.042134	-0.14458	-0.19977	-0.26695	-0.4297	0.17798	-0.090564	-0.13042	-0.066836	-0.032415	-0.31769	0.1707	-0.11194	-0.059496	-0.17708	-0.072793	-0.13558	-0.2137	-0.25683
0.13975	-0.15346	-0.20876	-0.36034	-0.33668	-0.067789	-0.18399	-0.20243	-0.26875	-0.42342	0.17797	-0.048118	-0.13096	-0.041166	-0.052694	-0.29494	0.15982	-0.13185	-0.077053	-0.18933	-0.10948	-0.17753	-0.30618	-0.23652
0.13208	-0.14088	-0.17967	-0.37264	-0.31053	-0.088142	-0.2102	-0.20989	-0.27459	-0.43726	0.19381	0.0046358	-0.10723	-0.03526	-0.06927	-0.24495	0.1451	-0.14753	-0.094743	-0.21213	-0.13482	-0.22976	-0.30663	-0.24336
0.12358	-0.12227	-0.21766	-0.36803	-0.30758	-0.079038	-0.20157	-0.22526	-0.27787	-0.4459	0.17962	0.033178	-0.085057	-0.042186	-0.079959	-0.24145	0.12006	-0.14358	-0.098105	-0.22096	-0.16178	-0.23662	-0.27432	-0.24574
0.12259	-0.11715	-0.22199	-0.32973	-0.30427	-0.085444	-0.20817	-0.21109	-0.27388	-0.43635	0.16069	0.053383	-0.026458	-0.061882	-0.078289	-0.26011	0.078983	-0.12238	-0.11049	-0.21623	-0.18714	-0.23098	-0.25498	-0.26154
0.12355	-0.12593	-0.17485	-0.29562	-0.31563	-0.066148	-0.23508	-0.23264	-0.26898	-0.40023	0.11326	0.065831	-0.028091	-0.064156	-0.10584	-0.26148	0.050884	-0.1122	-0.14755	-0.19156	-0.18362	-0.25116	-0.22322	-0.22843
0.12973	-0.15354	-0.15968	-0.28942	-0.3231	-0.10408	-0.22514	-0.20924	-0.25648	-0.37443	0.092137	0.031799	-0.051879	-0.059147	-0.12292	-0.22946	0.041617	-0.1236	-0.19171	-0.16873	-0.17311	-0.2823	-0.22486	-0.21763
0.12514	-0.17248	-0.16859	-0.26396	-0.30963	-0.14427	-0.22381	-0.21315	-0.23657	-0.34373	0.096209	-0.022828	-0.042776	-0.090335	-0.10452	-0.22385	0.043714	-0.1357	-0.20255	-0.12383	-0.16433	-0.29875	-0.20457	-0.20968
0.12782	-0.17035	-0.16792	-0.25914	-0.29959	-0.17369	-0.2284	-0.21796	-0.22661	-0.26597	0.091138	-0.070874	-0.047927	-0.14537	-0.092144	-0.22063	0.051745	-0.1642	-0.23267	-0.10064	-0.15169	-0.28678	-0.18352	-0.20157
0.053914	-0.16523	-0.16399	-0.22948	-0.29332	-0.18624	-0.2058	-0.24377	-0.23035	-0.22193	0.089258	-0.063677	-0.036296	-0.16914	-0.068044	-0.26729	0.051227	-0.18947	-0.22646	-0.079228	-0.14325	-0.26144	-0.18391	-0.15362
0.094565	-0.16491	-0.14905	-0.18496	-0.28465	-0.19295	-0.20168	-0.16837	-0.21819	-0.19831	0.092515	-0.020652	7.1768e-05	-0.19312	-0.066479	-0.35182	0.044894	-0.19088	-0.18778	-0.053951	-0.17111	-0.24019	-0.14847	-0.10981
0.045655	-0.16165	-0.13231	-0.14464	-0.25452	-0.17476	-0.17043	-0.20238	-0.18735	-0.18725	0.11369	0.013694	0.0080278	-0.19611	-0.084731	-0.37725	0.027881	-0.17935	-0.16927	-0.02461	-0.20518	-0.23339	-0.17306	-0.10349
0.035766	-0.15196	-0.17144	-0.1468	-0.22554	-0.14613	-0.14432	-0.25243	-0.16293	-0.18529	0.091663	0.015677	-0.010861	-0.2027	-0.076644	-0.3772	0.015605	-0.1506	-0.16604	-0.048871	-0.21824	-0.2316	-0.18341	-0.095359
0.012778	-0.16706	-0.14381	-0.17757	-0.20532	-0.12033	-0.13521	-0.23369	-0.14752	-0.19424	0.091431	0.018996	-0.021838	-0.22741	-0.074779	-0.3627	0.013603	-0.13266	-0.1773	-0.067646	-0.23731	-0.24134	-0.21085	-0.15011
0.010014	-0.16641	-0.13332	-0.19324	-0.18251	-0.10734	-0.11006	-0.22514	-0.12392	-0.21808	0.10173	0.0083609	-0.055875	-0.23395	-0.096972	-0.34056	0.025461	-0.12738	-0.17203	-0.10975	-0.23613	-0.28951	-0.23112	-0.15894
0.028277	-0.18118	-0.13957	-0.19729	-0.18611	-0.12699	-0.11272	-0.25053	-0.1115	-0.23847	0.098744	0.0098629	-0.075889	-0.25638	-0.10825	-0.308	0.027639	-0.12851	-0.18078	-0.10809	-0.19714	-0.33888	-0.20782	-0.13984
0.048788	-0.17231	-0.12815	-0.23128	-0.18905	-0.13262	-0.14875	-0.24095	-0.12494	-0.23118	0.11406	0.0071159	-0.085688	-0.29996	-0.093537	-0.30187	0.0039937	-0.1601	-0.14973	-0.086105	-0.1797	-0.36842	-0.19533	-0.15322
0.061264	-0.16231	-0.16069	-0.2561	-0.18997	-0.13745	-0.14269	-0.23725	-0.12706	-0.24427	0.08115	-0.048945	-0.10448	-0.33675	-0.096942	-0.31782	-0.039382	-0.18899	-0.18089	-0.082854	-0.15322	-0.38875	-0.16638	-0.14331
0.051929	-0.12926	-0.22427	-0.25868	-0.2007	-0.11684	-0.15733	-0.27098	-0.1379	-0.26796	0.066486	-0.047857	-0.11464	-0.34465	-0.090265	-0.33545	-0.057377	-0.18309	-0.23425	-0.070305	-0.15706	-0.412	-0.15652	-0.16965
0.06422	-0.082199	-0.2599	-0.26103	-0.20652	-0.080412	-0.16802	-0.28327	-0.16707	-0.27877	0.063131	-0.0089447	-0.13436	-0.35878	-0.079209	-0.35582	-0.074269	-0.19945	-0.27325	-0.054673	-0.16702	-0.4229	-0.17022	-0.18091
0.1172	-0.027475	-0.29724	-0.22616	-0.21727	-0.05155	-0.1564	-0.2848	-0.18988	-0.2838	0.022512	-0.010646	-0.14469	-0.3601	-0.092037	-0.3692	-0.10209	-0.2153	-0.27118	-0.05263	-0.14799	-0.45349	-0.16538	-0.19223
0.11361	0.020705	-0.28919	-0.22648	-0.22375	0.0032553	-0.1449	-0.24595	-0.2293	-0.30873	0.020405	-0.043198	-0.1596	-0.33666	-0.13985	-0.41076	-0.12489	-0.18669	-0.29072	-0.056823	-0.1291	-0.49421	-0.17499	-0.2136
0.15473	0.052409	-0.27773	-0.21248	-0.21966	0.0068062	-0.14749	-0.21938	-0.25504	-0.31775	0.00079382	-0.04239	-0.12918	-0.31771	-0.18065	-0.41529	-0.13327	-0.16025	-0.28148	-0.055207	-0.12506	-0.49733	-0.18785	-0.22419
0.19126	0.071195	-0.27921	-0.23808	-0.21229	-0.012837	-0.18567	-0.24763	-0.25521	-0.31818	-0.0099166	-0.049222	-0.11031	-0.3067	-0.20175	-0.42479	-0.10963	-0.15595	-0.30829	-0.06196	-0.12531	-0.49156	-0.19336	-0.22719
0.20319	0.069689	-0.29939	-0.25742	-0.23309	-0.016202	-0.20254	-0.27164	-0.22006	-0.29351	-0.02815	-0.068087	-0.12885	-0.29208	-0.25318	-0.40464	-0.092843	-0.16334	-0.35778	-0.062904	-0.12631	-0.49254	-0.22224	-0.21196
0.21741	0.062078	-0.31352	-0.29283	-0.23646	-0.022595	-0.20785	-0.26861	-0.16583	-0.2728	-0.032321	-0.083593	-0.17667	-0.2623	-0.30205	-0.39431	-0.078739	-0.17033	-0.33778	-0.056143	-0.12872	-0.4928	-0.20589	-0.19321
