# Supplementary material for: Timing variability of sensorimotor integration during vocalization in individuals who stutter
Source: Sci Rep. 2018 Nov 5;8:16340. doi: 10.1038/s41598-018-34517-1 (PMC6218511; doi:10.1038/s41598-018-34517-1)
Supplement: Supplementary file 2 — Dataset 1 [file 41598_2018_34517_MOESM2_ESM.zip › compens-stutt-behav-scireports-supplementary-material/AS2036_control.txt]

0.14298	-0.51147	0.1598	-0.091212	NaN	0.71934	-0.29625	0.047193	0.38099	1.7453	0.79302	0.50921	0.28936	0.45642	0.039144	-0.41083	0.25708	0.29295	-0.032674	-0.10522	0.015194	-0.016373	-0.033204	0.034252	0.14728	-0.34218
0.01697	-0.56405	0.21804	-0.20678	-0.65873	0.65316	-0.21039	0.087078	0.3211	1.7218	0.7205	0.4441	0.26187	0.36523	0.071842	-0.26439	0.34197	0.4387	0.52195	-0.066508	0.044773	-0.037252	-0.066971	0.13264	0.13095	-0.38779
0.037975	-0.23563	0.19078	-0.25331	-0.58824	0.54661	-0.09937	0.0027054	0.31427	1.7375	0.74224	0.37975	0.20984	0.48645	0.26875	-0.22096	0.3094	0.37279	0.54601	-0.10343	0.077667	-0.10956	-0.096475	0.25244	0.16442	-0.33124
0.059632	-0.2006	0.05352	-0.26275	-0.42537	0.45936	0.015471	-0.070197	0.36649	1.6537	0.65479	0.3053	0.19945	0.40831	0.2743	-0.078383	0.27124	0.32965	0.22611	-0.14424	0.13055	-0.12829	-0.078538	0.34506	0.29046	-0.47437
0.12616	-0.13827	-0.087648	-0.14361	-0.43198	0.33919	0.044042	-0.12622	0.44019	1.591	0.64546	0.26088	0.22445	0.274	0.14246	-0.035425	0.28729	0.25473	-0.24778	-0.1266	0.11617	-0.10742	-0.083129	0.38018	0.32029	-0.56591
0.25081	-0.11719	-0.15241	-0.021457	-0.41221	0.34977	-0.0015643	-0.21818	0.50576	1.5103	0.58412	0.17267	0.23161	-0.002547	0.01388	-0.22606	0.71419	0.14058	-0.51287	-0.087446	0.075393	0.012924	-0.15813	0.38076	0.26717	-0.49448
0.20741	-0.071631	-0.24699	-0.12881	-0.44763	0.49112	-0.048891	-0.32532	0.47522	1.3392	0.60153	0.15784	0.241	-0.12448	0.04121	-0.34527	1.0166	0.062319	-0.3712	-0.11969	0.14264	0.083144	-0.28567	0.32954	0.32327	0.032485
0.083503	-0.076526	-0.79424	-0.3015	-0.53082	0.54662	-0.16886	-0.41802	0.48862	1.3468	0.61217	0.14339	0.1833	0.080633	0.4093	-0.37111	0.6761	0.05034	-0.13226	-0.10667	0.17481	0.084983	-0.31411	0.33999	0.3857	0.066545
0.0086784	-0.12949	-0.80576	-0.41494	-0.64566	0.37266	-0.19609	-0.52933	0.51804	1.3246	0.72973	0.062066	0.10117	0.36549	0.60524	-0.073892	0.34565	0.32118	-0.17542	-0.14941	0.14086	0.089629	-0.26083	0.26043	0.34898	0.063642
-0.010708	-0.35927	-0.78929	-0.53002	-0.77504	0.21282	-0.061603	-0.54361	0.43851	1.0039	0.76983	0.064066	-0.00028108	0.3063	0.66383	0.47078	0.27522	0.21741	-0.30235	-0.13969	0.11863	0.017228	-0.16233	0.21739	0.28396	0.071843
-0.055021	-0.51779	-0.7649	-0.56822	-0.73576	0.064107	0.23165	-0.45494	0.3246	0.89068	0.79685	0.15774	-0.053719	0.31808	0.69424	0.51079	0.47106	-0.027087	-0.27721	-0.080934	0.058203	-0.09246	-0.034367	0.19341	0.26168	0.094783
-0.034177	-0.56555	-0.6411	-0.40303	-0.46612	-0.047327	0.31344	-0.41024	0.33365	0.85481	0.94174	0.3322	-0.086393	0.42124	0.74416	0.48618	0.21398	-0.15625	0.046759	-0.06975	-0.0073094	-0.19125	-0.046686	0.20232	0.2101	0.13902
0.085876	-0.69154	-0.53026	-0.21241	-0.29236	-0.051851	0.44275	-0.43507	0.33829	0.75072	1.0304	0.082975	-0.078357	0.45691	0.83855	0.34479	-0.14387	-0.017752	0.043014	-0.13878	-0.045199	-0.24456	-0.10372	0.3105	0.20787	0.17818
0.12465	-0.22468	-0.56346	-0.16168	-0.31289	-0.0032406	0.50902	-0.45173	0.36104	0.75597	1.1029	-0.36133	-0.077604	0.54899	0.84833	0.064423	-0.013406	0.0081239	-0.43022	-0.18668	-0.10866	-0.19607	-0.11298	0.3257	0.12606	0.11959
0.44518	-0.020094	-0.68297	-0.14027	-0.25916	0.00057536	0.334	-0.46338	0.39273	0.88273	1.1421	-0.52056	-0.13553	0.3775	0.81523	0.132	0.20725	-0.16561	-0.20883	-0.24048	-0.081826	-0.13881	-0.19212	0.25019	0.026791	0.19071
0.60606	0.003022	-0.69071	-0.16295	-0.15512	0.02467	0.10179	-0.56378	0.37538	0.71713	1.0391	-0.62383	-0.1615	0.23228	0.71351	0.097837	0.29761	-0.20336	0.15093	-0.28487	-0.053044	-0.11748	-0.18841	0.2641	0.0011173	-0.013794
0.31045	-0.13343	-0.65012	-0.26089	-0.25648	0.19817	-0.072309	-0.86534	0.34071	0.60486	0.90622	-0.50612	-0.19034	0.18839	0.51737	0.034459	0.25415	0.015879	0.40778	-0.28546	-0.00097464	-0.15111	-0.13559	0.20389	-0.001806	-0.064586
0.28142	-0.13353	-0.77147	-0.33521	-0.46701	0.33888	-0.223	-0.53561	0.29333	0.49378	0.73474	-0.24727	-0.15704	0.28815	0.45661	-0.045805	0.20647	0.28887	0.34965	-0.17861	0.022452	-0.20183	-0.1067	0.12052	-0.018974	-0.033333
0.36184	-0.10122	-0.73558	-0.3781	-0.30707	0.32151	-0.15453	0.021326	0.24792	0.36646	0.60327	0.045049	-0.042837	0.20782	0.66035	-0.097345	0.13271	0.37882	0.18832	-0.12606	0.054899	-0.24347	-0.16079	0.33646	-0.038271	-0.20535
0.45461	-0.20513	-0.58867	-0.38433	-0.41843	0.26413	-0.17429	-0.042122	0.2251	0.41762	0.56875	0.13434	0.0052767	0.17799	0.76375	-0.10855	0.093973	0.31075	0.016207	-0.1568	0.012502	-0.31021	-0.1938	0.34779	0.00028073	-0.078209
0.57467	-0.22394	-0.39123	-0.36498	-0.45127	0.21925	-0.22591	-0.26016	0.2234	0.48237	0.6023	-0.12963	-0.033083	0.14894	0.73415	-0.12495	0.08964	0.03568	-0.1511	-0.17777	-0.050743	-0.27359	-0.26234	0.27686	0.056391	0.2038
0.78517	-0.30494	-0.22612	-0.38824	-0.51948	0.13301	-0.19274	-0.45743	0.16146	0.46309	0.61687	-0.35111	-0.027619	0.28728	0.73097	-0.12957	0.12313	-0.14295	-0.46972	-0.19595	-0.035807	-0.16412	-0.20646	0.32328	0.060866	0.31221
0.88573	-0.10029	-0.15011	-0.33402	-0.54142	0.06586	-0.17604	-0.57591	0.12448	0.57666	0.49967	-0.029854	0.051334	0.41753	0.55138	-0.28261	0.16835	-0.0077206	-0.246	-0.19109	-0.039844	-0.07979	-0.16413	0.29187	0.035504	0.28534
0.742	-0.074036	-0.25197	-0.16185	-0.42167	-0.030804	-0.12581	-0.72108	0.15714	0.62841	0.22366	0.28138	0.099831	0.40264	0.46542	-0.61765	0.30533	0.076149	0.022065	-0.1425	-0.0031451	-0.050696	-0.16431	0.22407	0.030112	0.1591
0.54214	-0.10578	-0.51797	-0.11102	-0.43125	-0.036979	-0.14819	-0.32719	0.12606	0.33044	0.23581	0.27375	0.086165	0.18158	0.39124	-0.78098	0.21899	-0.011979	0.073339	-0.12355	0.030542	-0.20219	-0.18461	0.18875	0.045242	0.085528
0.42161	-0.23066	-0.86902	-0.1927	-0.38163	0.22426	-0.18686	0.088641	0.093164	0.19975	0.37358	0.35402	0.053094	-0.021859	0.21685	-0.49931	-0.020972	0.055545	0.0068153	-0.19966	0.054544	-0.28578	-0.23711	0.17804	0.023217	0.047259
0.27369	-0.38586	-0.62398	-0.28348	-0.22852	0.42113	-0.17841	0.074724	0.1144	0.10905	0.2424	0.3168	-0.020028	-0.076545	-0.049662	0.079998	-0.080894	0.054347	-0.098823	-0.28543	0.056968	-0.18481	-0.15203	0.045777	-0.019358	-0.009362
0.013392	-0.19527	-0.48479	-0.21403	-0.0039294	0.31387	-0.12429	0.087176	0.14199	0.062928	0.08967	0.066704	-0.060757	-0.11408	-0.040351	-0.21107	-0.075592	-0.121	-0.12688	-0.22833	-0.013472	-0.097403	-0.058259	0.022913	-0.0044175	-0.026226
-0.12508	-0.079913	-0.2659	0.018147	-0.1187	0.11371	-0.029324	0.077896	0.044143	0.043903	0.067093	0.025128	-0.035076	-0.061584	-0.035296	-0.23685	-0.0333	-0.14032	-0.14025	-0.083243	-0.01617	-0.039233	-0.017275	0.011554	-0.0019351	-0.0072369
0	0	0	0	0	0	0	0	0	0	0	0	0	0	0	0	0	0	0	0	0	0	0	0	0	0
0.02526	0.031898	0.11756	-0.1266	0.093848	-0.067077	-0.14047	-0.19043	0.0072188	-0.1112	-0.059799	-0.026903	0.011392	-0.11952	0.07822	0.057678	-0.0032503	0.10518	0.014553	-0.028884	-0.012856	-0.013656	0.018764	0.07767	0.079162	0.03016
-0.034467	0.049445	0.0435	-0.21351	0.038874	-0.027467	-0.30412	-0.28194	-0.037603	-0.24127	-0.064609	-0.016165	0.0037888	-0.27152	-0.016867	-0.12253	-0.030606	0.18622	-0.51389	-0.13256	-0.060406	-0.049846	0.043237	0.15971	0.10131	-0.035484
0.11329	0.11386	0.13205	-0.21086	-0.25126	0.19656	-0.57452	0.011846	-0.016138	-0.21701	-0.08229	0.021831	-0.012731	-0.26819	-0.13944	0.0056159	-0.094191	0.21468	-0.23734	-0.17779	-0.070305	-0.083428	0.011828	0.22725	0.047408	-0.063712
0.29621	0.095326	0.032685	-0.26759	-0.47699	0.20369	-0.67408	0.38443	0.1598	-0.16054	-0.051575	0.070013	0.0010489	-0.29564	-0.14429	0.029257	-0.18735	0.086	-0.11423	-0.12594	-0.090972	-0.070042	-0.025174	0.22036	0.045587	-9.7491e-05
0.38086	0.018946	-0.12262	-0.41604	-0.58485	0.16867	-0.52469	0.4321	0.013383	-0.058462	-0.33612	0.10153	0.060712	0.30427	-0.044503	-0.081348	-0.24258	0.14656	-0.044117	-0.063404	-0.14307	-0.0327	0.00015747	0.20061	0.08668	-0.034725
0.38813	-0.042254	-0.30633	-0.47287	-0.60754	0.21157	-0.29763	0.3279	0.11756	0.041313	-0.35411	0.066031	0.12866	0.20992	0.081756	-0.12156	-0.25138	0.22933	-0.048264	-0.052594	-0.11169	-0.007619	-0.040172	0.156	0.13263	0.077508
0.44579	-0.10204	-0.2491	-0.4682	-0.70163	0.26998	-0.35589	0.23898	0.4385	-0.043777	-0.12855	0.012905	0.21047	0.34503	0.21793	-0.062848	-0.033201	0.16149	0.089462	-0.034771	-0.0096555	-0.028651	-0.16964	0.16444	0.18748	0.067118
0.52088	-0.1065	-0.2553	-0.47841	-0.6519	0.29306	-0.44697	0.25623	-0.0018208	-0.11402	0.050641	-0.033485	0.20156	0.30169	0.089685	-0.071841	0.047405	0.041555	0.022459	0.025807	-0.026001	-0.011853	-0.18917	0.2115	0.23229	0.019469
0.50215	0.13075	-0.43252	-0.4679	-0.54918	0.32308	-0.57769	0.32133	0.069906	-0.095013	-0.06961	-0.065155	0.11827	0.47656	9.3716e-05	0.0044315	-0.080263	-0.095267	-0.079266	0.034363	-0.053363	0.0075382	-0.19258	0.25345	0.26451	0.024872
0.42201	0.088882	-0.51792	-0.437	-0.49915	0.40099	-0.63627	0.3552	0.22372	-0.16991	-0.10433	-0.093689	0.080421	0.28218	0.0056187	-0.098423	-0.037885	-0.067435	-0.11322	-0.020855	-0.0096818	-0.062783	-0.18216	0.35037	0.29374	-0.027449
0.41662	-0.081781	-0.5709	-0.4025	-0.49553	0.37949	-0.68628	0.43453	0.031227	-0.20714	-0.091018	-0.1309	0.17137	0.20925	-0.11659	-0.30007	-0.091162	0.11311	-0.069437	-0.030907	0.0042189	-0.098214	-0.19154	0.42144	0.29689	-0.075426
0.45822	-0.20973	-0.73736	-0.38823	-0.5262	0.3605	-0.63979	0.47766	-0.15802	-0.074538	-0.11852	-0.17798	0.24447	0.16054	-0.22257	-0.24965	-0.13662	0.29109	-0.088523	0.056344	-0.050628	-0.13356	-0.19686	0.33484	0.30928	-0.10589
0.41119	-0.27301	-0.85171	-0.46793	-0.62934	0.31492	-0.58777	0.56154	-0.32942	0.37675	-0.22001	0.058689	0.29755	0.085482	-0.34753	-0.237	-0.0769	0.41472	-0.078024	0.17098	-0.12846	-0.12782	-0.17701	0.27817	0.38453	-0.14686
0.32793	-0.30596	-0.75751	-0.52944	-0.82477	0.29537	-0.51493	0.66405	-0.30926	-0.47166	-0.3671	0.41426	0.34058	0.12177	-0.11161	-0.10675	-0.076697	0.48336	-0.051644	0.20476	-0.19063	-0.10905	-0.22848	0.23631	0.39976	-0.12775
0.28066	0.26324	-0.57969	-0.4051	-0.9155	0.22413	-0.56891	0.69382	-0.002949	-0.054156	-0.49416	0.33793	0.35454	0.47509	-0.19853	0.0821	-0.019338	0.48959	-0.042317	0.21712	-0.19741	-0.050721	-0.29342	0.16522	0.33694	-0.046872
0.28554	0.31338	-0.39943	-0.25739	-1.06	-0.058453	-0.64769	0.73677	0.057737	0.089873	-0.45349	0.20967	0.34909	0.44727	-0.24437	0.13082	0.029362	0.33922	-0.17817	0.22117	-0.17481	-0.017281	-0.25288	0.094569	0.23715	-0.04307
0.35512	0.12225	-0.283	-0.28988	-1.0654	-0.15786	-0.65544	0.7505	-0.02698	-0.049694	-0.49932	0.12379	0.27174	0.33312	-0.24886	0.074828	-0.054085	0.21079	-0.19721	0.16241	-0.17074	-0.086901	-0.17553	0.12236	0.20424	-0.13618
0.4328	0.13483	-0.49812	-0.36888	-0.86671	-0.004548	-0.70794	0.75834	-0.69952	-0.29114	-0.51813	0.21949	0.17884	0.23133	-0.30064	0.053784	-0.18068	0.15678	-0.13922	0.077772	-0.17324	-0.14835	-0.13791	0.21876	0.2376	0.0089381
0.42046	0.34508	-0.44623	-0.42403	-0.87392	0.1378	-0.83574	0.703	-0.2873	-0.41634	-0.45693	0.2649	0.12798	0.25241	-0.44106	-0.010245	-0.20551	0.20749	-0.11968	0.044622	-0.14662	-0.078166	-0.095422	0.24988	0.30808	0.11159
0.3248	0.60567	0.030101	-0.52658	-0.81332	0.2648	-0.808	0.66054	-0.35134	0.19501	-0.46721	0.16986	0.072269	0.20753	-0.40868	-0.12556	-0.20869	0.22566	-0.27866	0.037702	-0.086501	-0.10977	-0.08737	0.19806	0.35615	0.12246
0.22109	0.64362	-0.62353	-0.52389	-0.75134	0.095243	-0.63857	0.65734	-0.40782	0.30001	-0.47731	0.16133	0.093278	0.11736	-0.57321	-0.20246	-0.21697	0.19308	-0.29938	0.078647	-0.054708	-0.13018	-0.19239	0.16381	0.36637	0.080752
0.11993	0.46107	-0.40658	-0.43763	-0.72273	-0.01233	-0.64786	0.60011	-0.33037	0.34951	-0.55847	0.16327	0.14947	-0.049471	-0.7425	-0.18936	-0.178	0.26317	-0.25343	0.13531	-0.050879	-0.086665	-0.37058	0.11002	0.36924	0.092553
0.043091	0.41928	-0.33676	-0.38202	-0.76595	0.11961	-0.5493	0.52414	-0.45633	0.3633	-0.59919	0.11346	0.29126	0.20283	-0.55376	-0.14257	-0.16529	0.33297	-0.32562	0.18307	-0.13718	-0.15191	-0.40689	0.052978	0.36636	0.048377
0.061528	-0.12366	-0.44916	-0.4143	-0.79742	0.24661	-0.4622	0.39896	-0.23575	-0.19849	-0.59987	0.069567	0.38127	0.59389	-0.46741	-0.1049	-0.15312	0.31764	-0.28414	0.19329	-0.24005	-0.24253	-0.36113	0.012056	0.33919	0.06522
0.11271	-0.24735	-0.65521	-0.46001	-0.73112	0.087533	-0.41155	0.26359	0.23143	-0.28137	-0.61339	0.064526	0.33756	0.49099	-0.50402	-0.014987	-0.070156	0.3091	-0.15551	0.18952	-0.31408	-0.29431	-0.3104	0.16199	0.30911	0.084171
0.13537	-0.19839	-0.59902	-0.52041	-0.76977	0.032038	-0.5998	0.25612	0.16782	-0.12468	-0.46848	0.070164	0.35002	0.50005	-0.65828	-0.050495	-0.024453	0.29519	-0.13648	0.20396	-0.31633	-0.16698	-0.28946	0.26658	0.27305	0.055351
-0.021135	-0.19094	-0.47016	-0.55859	-0.77853	0.16253	-0.70828	0.29138	0.15063	-0.041058	-0.29749	0.04675	0.34259	0.56706	-0.70143	-0.087293	-0.026908	0.33405	-0.14935	0.2026	-0.27059	-0.081771	-0.28249	0.24675	0.25771	0.085382
-0.12466	-0.1137	-0.50712	-0.51421	-0.72432	0.20881	-0.75903	0.31664	-0.012777	0.0023726	-0.37698	0.012998	0.29565	0.49472	-0.83229	-0.083725	0.029794	0.26524	-0.18237	0.20055	-0.11446	-0.029316	-0.26944	0.086709	0.23799	0.12107
-0.13674	-0.027401	-0.66833	-0.41947	-0.87775	0.20288	-0.74905	0.38021	-0.33937	0.076616	-0.33357	-0.04804	0.24984	0.47657	-0.90328	0.022849	0.11079	0.18059	-0.23344	0.18222	-0.025877	-0.051328	-0.32428	-0.059292	0.22686	0.13398
-0.28038	-0.047537	-0.68248	-0.34965	-0.92915	0.19278	-0.77102	0.38235	0.2018	0.17546	-0.18703	-0.04275	0.19493	0.60435	-0.95047	0.13804	0.16178	0.32014	-0.2823	0.17591	0.036642	-0.11794	-0.34218	-0.15868	0.22361	-0.0062803
-0.288	-0.15715	-0.44461	-0.4246	-0.61648	0.15878	-0.76244	0.36059	0.29924	0.27099	-0.18286	-0.12985	0.20627	0.65295	-1.0615	0.11906	0.15914	0.47096	-0.26364	0.21014	0.0771	-0.094019	-0.3256	-0.19872	0.22351	-0.053293
-0.28462	-0.22255	-0.4317	-0.54753	-0.575	0.17071	-0.59237	0.39506	0.24525	0.34566	-0.30561	-0.34984	0.28365	0.70464	-0.77376	0.010093	0.13369	0.53777	-0.1934	0.23277	0.055749	-0.050472	-0.27031	-0.21468	0.24214	-0.20565
-0.18673	-0.16355	-0.90063	-0.51454	-0.5359	0.18457	-0.6217	0.45373	0.30612	0.31998	-0.43949	-0.29367	0.33866	0.5922	-0.836	-0.02267	0.11014	0.56503	-0.13935	0.27015	0.0082666	-0.089852	-0.19775	-0.13942	0.24083	-0.24638
-0.10394	-0.14028	-0.44316	-0.45779	-0.28516	0.1647	-0.61022	0.56123	0.13444	0.11361	-0.29398	-0.13188	0.34202	0.46304	-0.85532	0.021162	0.10173	0.47674	-0.083811	0.26304	0.017035	-0.045301	-0.17378	-0.14043	0.20309	-0.22736
-0.099076	-0.18262	-0.49734	-0.36344	-0.31996	0.044689	-0.64876	0.63288	0.076722	0.060922	-0.28588	-0.10662	0.32364	0.44754	-0.90328	0.072282	0.10931	0.40178	-0.035671	0.23753	-0.017047	-0.036647	-0.19048	-0.081836	0.2192	-0.16681
0.0079988	-0.20701	-0.61719	-0.37828	-0.3982	0.0066845	-0.70755	0.48048	0.14266	0.16443	-0.49153	-0.037986	0.31803	0.51498	-0.72295	0.15129	0.096961	0.31157	-0.1641	0.20252	0.016632	0.032195	-0.22922	-0.067191	0.27598	-0.12106
0.12125	-0.27898	-0.75716	-0.64183	-0.42202	0.13292	-0.69359	0.26827	0.23558	0.12659	-0.50092	-0.055445	0.33471	0.61847	-0.74719	0.13008	0.14976	0.24272	-0.23573	0.1571	-0.010326	0.010383	-0.2623	-0.042117	0.33425	-0.059315
0.143	-0.33195	-0.84745	-0.52287	-0.51133	0.16675	-0.6259	0.2149	0.49652	-0.04542	-0.44541	-0.13376	0.33886	0.48537	-0.8563	0.076716	0.17917	0.21792	-0.18047	0.13285	-0.037225	-0.0081617	-0.18036	-0.0089133	0.36394	-0.10556
0.14621	-0.23034	-0.66132	-0.50276	-0.55284	0.097885	-0.59503	0.2659	0.20718	0.019981	-0.45816	-0.1871	0.35711	0.49853	-0.82079	0.023492	0.16276	0.26977	-0.11771	0.13488	0.010167	0.034195	-0.14827	0.023421	0.34786	-0.090157
-0.36539	-0.16972	-0.46343	-0.56904	-0.44568	0.1418	-0.56532	0.36762	0.139	0.070614	-0.28565	-0.21187	0.38256	0.57064	-0.83412	0.00052125	0.18666	0.35788	-0.12157	0.15615	0.11319	0.037434	-0.075788	0.099732	0.28623	-0.18813
-0.76262	-0.20756	-0.3132	-0.64638	-0.41482	0.2708	-0.46563	0.49028	0.16497	0.22006	-0.19484	-0.20394	0.42236	0.44713	-1.0092	0.010313	0.16467	0.43914	-0.11257	0.20846	0.1464	0.0034044	-0.070099	0.075901	0.24631	-0.13302
-0.41331	-0.26336	-0.25964	-0.70377	-0.51285	0.31253	-0.47906	0.61673	0.78362	0.12761	-0.22438	-0.16124	0.51432	0.47523	-0.88271	0.097932	0.10841	0.44707	-0.10624	0.24092	0.17669	0.044754	-0.13105	0.06268	0.28584	-0.10504
-0.22715	-0.36595	-0.60838	-0.82702	-0.63374	0.21724	-0.58339	0.67737	0.63813	0.020138	-0.16088	-0.10728	0.56486	0.52831	-0.87965	0.28768	0.053623	0.36859	-0.15798	0.19412	0.16506	0.00026216	-0.12111	0.083989	0.343	-0.17669
-0.17392	-0.4873	-0.54482	-1.0005	-0.76152	0.18548	-0.50895	0.68698	0.56395	0.14257	-0.10877	-0.23908	0.48135	0.44018	-0.97465	0.42837	0.043449	0.37299	-0.11609	0.18043	0.11007	-0.11509	-0.083828	0.083178	0.37806	-0.16566
-0.096332	-0.5095	-0.21997	-0.96367	-0.85419	0.21289	-0.38745	0.78486	-0.036778	0.3514	-0.14765	-0.25138	0.48411	0.29641	-1.3315	0.30954	0.096125	0.43825	-0.09245	0.17622	0.068808	-0.15468	-0.11796	0.080724	0.40742	-0.19742
-0.047435	-0.38521	-0.17014	-0.89337	-0.81665	0.13532	-0.3134	0.96572	-0.10226	0.29897	-0.18291	-0.20119	0.47953	0.25567	-0.51542	0.17299	0.15087	0.51659	-0.10417	0.13873	0.040454	-0.199	-0.2033	0.038744	0.44669	-0.12127
-0.087546	-0.26182	-0.30248	-0.84079	-0.65324	0.095629	-0.48051	1.0221	0.35355	0.12404	-0.30456	-0.4338	0.47363	0.34683	-0.19364	0.076494	0.20613	0.51658	-0.086425	0.11284	0.067583	-0.20042	-0.18858	0.10766	0.44203	-0.065653
-0.11525	-0.22189	-0.44775	-0.74146	-0.56928	0.095389	-0.69927	0.90086	0.37771	0.10759	-0.27772	-0.28537	0.49911	0.53999	-1.2103	-0.018756	0.25629	0.39891	-0.14253	0.14145	0.064536	-0.21295	-0.16783	0.17547	0.42466	-0.018886
-0.13584	-0.24162	-0.87963	-0.71881	-0.5516	0.12379	-0.87959	0.72631	0.27663	0.25069	-0.29677	-0.17089	0.54693	0.44144	-0.7004	-0.017754	0.26996	0.38573	-0.21102	0.15383	0.085007	-0.16128	-0.14841	0.20709	0.39435	0.023316
-0.14112	-0.2288	-0.95158	-0.69353	-0.56784	0.23264	-0.96191	0.59207	0.26396	0.43682	-0.31591	-0.22143	0.55624	0.40474	-0.92483	0.018433	0.28845	0.45002	-0.12318	0.11888	0.092435	-0.043163	-0.11649	0.25978	0.35311	0.010209
-0.087887	-0.24679	-0.98841	-0.65601	-0.65634	0.34317	-0.77649	0.59704	0.26563	0.517	-0.27599	-0.34933	0.58191	0.4463	-0.95328	0.043834	0.30282	0.47045	-0.0032296	0.07952	0.10759	-0.029608	-0.095463	0.31044	0.30329	0.037316
0.033144	-0.41576	-0.87819	-0.63808	-0.60685	0.28904	-0.53589	0.70884	0.4528	0.41786	-0.29927	-0.41254	0.60953	0.45853	-0.55617	0.051471	0.27902	0.45307	0.047145	0.073496	0.14959	-0.02863	-0.069884	0.26551	0.28691	0.18858
0.076089	-0.49255	-0.59209	-0.62921	-0.58886	0.20231	-0.61202	0.79326	0.62508	0.29953	-0.2194	-0.3532	0.50829	0.48604	-0.76454	0.029528	0.27296	0.39431	0.071643	0.081989	0.21226	-0.041993	-0.071282	0.19048	0.28837	0.21778
0.015359	-0.5752	-0.61374	-0.63539	-0.64544	0.13499	-0.51365	0.82917	0.60587	0.14123	-0.030123	-0.22559	0.46949	0.52294	-0.83797	0.032907	0.26677	0.31019	0.026264	0.11389	0.20779	-0.047407	-0.11734	0.12803	0.29342	0.13106
0.06279	-0.49206	-0.53989	-0.58728	-0.55474	0.18873	-0.16259	0.82462	0.4725	-0.021646	0.015345	-0.14228	0.51089	0.57077	-0.74112	0.027947	0.20833	0.29405	0.022829	0.10565	0.22009	-0.066094	-0.32228	0.14436	0.34466	0.076499
0.15532	-0.35764	-0.39748	-0.66023	-0.49312	0.24726	-0.24951	0.80503	0.51009	-0.079547	-0.076054	-0.1007	0.48764	0.68427	-0.41533	-0.011285	0.12811	0.3138	-0.061583	0.065751	0.21822	-0.050384	-0.38493	0.17177	0.3562	0.031283
0.21108	-0.58378	-0.62051	-0.76708	-0.4679	0.16375	-0.44193	0.77287	0.68266	0.16108	-0.23585	-0.14123	0.53986	0.71844	-0.44675	-0.074452	0.0035975	0.38022	-0.18064	0.021292	0.19955	-0.038501	-0.10062	0.068536	0.2987	0.018361
0.18533	-0.68941	-0.62535	-0.70599	-0.46644	0.13542	-0.49884	0.68326	0.59967	0.18761	-0.28633	-0.16232	0.48566	0.63694	-0.43257	-0.014273	-0.10976	0.41824	-0.20214	0.0033162	0.20557	-0.09173	-0.24577	0.062241	0.25774	0.036756
0.18328	-0.70476	-0.67012	-0.53167	-0.49934	0.14499	-0.49936	0.58919	0.59117	0.44147	-0.33272	-0.11585	0.42022	0.59238	-0.34271	0.04573	-0.17724	0.38289	-0.14632	0.014209	0.18814	-0.21321	-0.1935	0.14231	0.23459	-0.090195
0.25848	-0.69761	-0.64929	-0.51354	-0.44811	0.08046	-0.44218	0.54236	0.63077	0.58155	-0.3616	-0.11182	0.3674	0.60693	-0.33051	0.034937	-0.17454	0.34942	-0.089233	0.0096548	0.21946	-0.28253	-0.17554	0.13425	0.20547	-0.082064
0.31374	-0.57056	-0.62434	-0.47745	-0.47558	0.010043	-0.42438	0.7974	0.60435	0.72066	-0.32244	-0.14328	0.33884	0.6343	-0.38292	0.14515	-0.1455	0.30152	-0.0083821	-0.010987	0.16632	-0.28896	-0.20271	0.15035	0.17651	-0.063609
0.33148	-0.52512	-0.69717	-0.39887	-0.55789	-0.077162	-0.44375	1.1001	0.59648	0.60672	-0.37618	-0.087709	0.35343	0.67345	-0.49903	0.13687	-0.19718	0.23341	0.056005	0.01492	0.16	-0.30675	-0.33231	0.17545	0.17443	-0.03105
0.27258	-0.53578	-0.77761	-0.37464	-0.64882	-0.10454	-0.30392	1.0129	0.65628	0.58547	-0.40124	-0.071769	0.23769	0.58616	-0.48091	0.075719	-0.20868	0.1808	-0.038214	0.01773	0.10651	-0.26185	-0.37705	0.22348	0.23573	0.046813
0.14721	-0.4778	-0.61149	-0.3526	-0.6494	-0.035958	-0.18847	0.83888	0.76887	0.54466	-0.31809	-0.056153	0.45119	0.56224	-0.27253	0.18158	-0.16241	0.2396	-0.14296	0.030066	0.025305	-0.19871	-0.32262	0.19473	0.26242	0.1664
0.13276	-0.54466	-0.22591	-0.28101	-0.65321	0.031473	-0.20839	0.69021	0.82174	0.50068	-0.32697	-0.022151	0.45885	0.751	-0.11443	0.21531	-0.1245	0.30807	-0.20528	-0.0064677	-0.0040277	-0.15883	-0.32447	0.12619	0.24032	0.20087
0.20226	-0.76523	-0.33453	-0.18815	-0.60484	0.10376	-0.23443	0.53587	0.78229	0.55025	-0.30233	-0.036398	0.36878	0.78122	-0.25428	-0.034908	-0.10525	0.32773	-0.15001	-0.0048404	0.12225	-0.14175	-0.35002	0.092669	0.22756	0.26946
0.10379	-0.78752	-1.1117	-0.14461	-0.39741	0.24125	-0.15173	0.44642	0.74406	0.48641	-0.24617	-0.014826	0.51014	0.69001	-0.49004	0.077091	-0.089884	0.2792	-0.084456	0.068963	0.16125	-0.12063	-0.32762	0.10571	0.25585	0.37003
-0.020685	-0.72376	-0.91162	-0.1046	-0.34601	0.4873	-0.05092	0.40407	0.70128	0.39019	-0.15131	-0.0092104	0.46982	0.66136	-0.76164	0.19805	-0.048632	0.22209	-0.020199	0.10529	0.14338	-0.16591	-0.27231	0.057819	0.30941	0.40881
-0.0040303	-0.78365	-0.71691	-0.12195	-0.6139	0.63486	-0.036747	0.40837	0.60755	0.27004	-0.16882	-0.10796	0.41056	0.59609	-0.57767	0.32421	0.017938	0.11444	-0.10095	0.047914	0.15823	-0.20935	-0.26299	0.054627	0.34149	0.37596
-0.012101	-0.83606	-0.040761	-0.12864	-0.78469	0.49826	-0.08908	0.47331	0.57063	0.46024	-0.24898	-0.18813	0.44194	0.577	-0.42305	0.44368	0.050213	0.078513	-0.19753	0.032174	0.067568	-0.17717	-0.29823	0.080989	0.35316	0.4241
-0.060997	-0.77573	-0.14456	-0.092823	-0.77397	0.22512	-0.018342	0.59118	0.62521	0.52011	-0.40983	-0.056113	0.43464	0.57489	-0.47767	0.43678	0.057623	0.094265	-0.24794	0.05949	-0.0016723	-0.17403	-0.35332	0.07349	0.35231	0.50346
-0.16894	-0.72595	-0.3173	-0.14977	-0.73504	0.075496	0.012255	0.71648	0.69139	0.56013	-0.28751	0.097187	0.35508	0.46319	-0.42317	0.36242	0.082772	0.1407	-0.19396	0.052208	0.039291	-0.14016	-0.32713	0.090587	0.35105	0.080743
-0.19067	-0.70876	-0.25574	-0.1827	-0.77118	0.11606	-0.028274	0.7987	0.71805	0.64785	-0.17858	0.057817	0.40776	0.40628	-0.36837	0.30085	0.098048	0.10054	-0.12356	0.20001	0.061582	-0.082301	-0.32712	0.15008	0.34758	0.13699
-0.071664	-0.70668	-0.28201	-0.0030471	-0.81942	0.13501	-0.15683	0.86446	0.69397	0.71672	-0.15455	0.035479	0.3898	0.51404	-0.47065	0.24892	0.1177	0.025679	-0.091062	0.26048	0.048791	-0.047884	-0.3096	0.19159	0.38245	0.13566
-0.10016	-0.70052	-0.31203	0.1779	-0.76035	0.21739	-0.27054	0.92677	0.59228	0.30403	-0.17547	0.07888	0.39322	0.51338	-0.5097	0.20137	0.15981	-0.055651	-0.12573	0.21313	0.034859	-0.056635	-0.35261	0.20627	0.3917	0.10946
-0.076318	-0.68423	-0.40442	0.21698	-0.6588	0.35487	-0.3599	0.93163	0.54166	0.36187	-0.24554	0.12837	0.43073	0.50002	-0.49041	0.18203	0.14113	-0.10257	-0.0937	0.20665	-0.021997	-0.13215	-0.3389	0.23723	0.43265	0.072654
-0.0038776	-0.54913	-0.21849	0.19978	-0.55877	0.49034	-0.3926	0.85187	0.57533	0.43456	-0.28576	0.027561	0.38112	0.49651	-0.51989	0.27373	0.12237	-0.085878	-0.045977	0.20323	-0.088877	-0.18292	-0.26377	0.28603	0.50488	0.0080147
-0.14083	-0.44418	-0.24726	0.15327	-0.55356	0.51872	-0.34052	0.78324	0.69474	0.55753	-0.27253	-0.057025	0.39685	0.49536	-0.55447	0.23112	0.27474	-0.0047568	-0.014445	0.19795	-0.002801	-0.16381	-0.3049	0.34596	0.54758	0.0011455
-0.1537	-0.36061	-0.45218	0.061689	-0.71143	0.46431	-0.13449	0.83739	0.81549	0.56021	-0.25881	-0.057754	0.48224	0.57466	-0.46192	0.16543	0.42133	0.060259	0.041817	0.24908	0.055925	-0.17333	-0.35971	0.32817	0.51066	0.067729
-0.15036	-0.36741	-0.51308	0.038798	-0.76564	0.52011	0.048701	0.9322	0.78779	0.51595	-0.33106	-0.099045	0.51143	0.50107	-0.46374	0.19219	0.42298	0.028973	0.028679	0.3261	-0.016027	-0.11418	-0.25649	0.33048	0.4811	0.094995
