# Supplementary material for: Timing variability of sensorimotor integration during vocalization in individuals who stutter
Source: Sci Rep. 2018 Nov 5;8:16340. doi: 10.1038/s41598-018-34517-1 (PMC6218511; doi:10.1038/s41598-018-34517-1)
Supplement: Supplementary file 2 — Dataset 1 [file 41598_2018_34517_MOESM2_ESM.zip › compens-stutt-behav-scireports-supplementary-material/AS2036_down.txt]

-0.26246	-0.026678	0.15174	-0.26171	-0.82385	-0.14801	0.23231	0.25866	0.050465	0.040916	0.4788	1.0502	0.38515	0.21874	-0.17944	0.099612	-0.03186	-0.32819	-0.09074	0.044164	0.13733	0.39205	-0.12956	-0.16697
-0.14612	-0.11605	0.12112	-0.32416	-0.98159	0.57036	0.29015	0.26039	0.73048	0.157	0.638	1.0483	0.35854	0.25635	-0.12077	0.077916	0.059379	-0.33396	-0.029166	0.053163	-0.15274	0.42386	-0.23877	-0.23679
0.010052	-0.34643	0.067028	-0.34222	-0.85709	0.7982	0.37911	0.28337	0.87095	0.15578	0.59326	0.60124	0.032523	0.22124	-0.16346	-0.12644	0.19577	-0.25986	-0.005512	0.061283	-0.20918	0.46531	-0.31406	-0.20668
0.10723	-0.32592	0.018979	-0.32364	-0.75769	0.42232	0.51328	0.30527	1.1386	0.10957	0.6397	0.34003	-0.14714	0.27565	-0.19479	0.083411	0.23643	-0.21173	0.0057696	-0.011777	-0.18087	0.43118	-0.32252	-0.13501
0.16362	0.15882	0.030519	-0.30044	-0.85717	0.377	0.51319	0.20196	1.0698	0.11352	0.63388	0.40463	0.037397	0.29401	-0.17417	0.23888	0.20879	-0.24387	-0.063014	0.007668	-0.072479	0.40535	-0.35399	-0.12094
0.29536	0.43667	0.13767	-0.25314	-1.0771	0.35221	0.39854	0.028921	0.73529	0.074963	0.61816	0.61986	0.19022	0.18994	-0.063107	0.18793	0.20202	-0.25375	-0.10054	-0.018175	-0.25994	0.38539	-0.45308	-0.11177
0.11712	0.16164	0.35396	-0.15407	-1.0981	0.21554	0.39047	-0.062896	0.66613	0.18717	0.44884	0.67973	0.28449	0.039704	0.11892	0.19173	0.16247	-0.3158	0.031313	-0.014199	-0.18935	0.3842	-0.42088	-0.039648
-0.09404	0.0031291	0.56036	-0.11184	-1.1624	0.096583	0.30545	-0.015158	0.67235	0.30463	0.44811	0.65654	0.39875	0.02572	0.23292	0.22738	0.058359	-0.31241	0.13334	0.041901	-0.21417	0.38831	-0.37163	0.031827
0.24147	-0.11131	0.57918	-0.11653	-1.3103	0.090896	0.40098	-0.0053759	0.5837	0.098811	0.5173	0.69619	0.2353	0.070941	0.2122	0.28693	-0.0012757	-0.30038	0.092002	0.15123	-0.12591	0.39715	-0.36388	0.035691
0.30737	-0.25403	0.33077	-0.099217	-1.2235	0.11786	0.56999	-0.030206	0.64207	-0.0055804	0.43895	0.90588	0.0042652	0.03408	0.0769	0.27812	0.0026995	-0.13045	0.089855	0.11477	-0.13348	0.5159	-0.32621	-0.094687
0.23544	-0.51067	0.36002	0.024627	-0.98574	0.40183	0.5685	-0.053593	0.28654	0.019475	0.50762	0.97112	0.021413	-0.0039812	-0.053704	0.25541	0.025532	-0.14996	0.12118	0.074301	-0.2056	0.59103	-0.21444	-0.18192
0.035464	-0.61306	0.27972	0.12275	-0.41981	0.44788	0.297	-0.06532	0.48574	-0.055577	0.73723	0.95272	0.096665	-0.051459	-0.095061	0.18696	0.1072	-0.16304	0.051599	0.13505	-0.066973	0.51832	-0.047185	-0.16916
-0.06231	-0.53264	0.2051	0.12728	-0.40741	0.50911	0.11126	-0.029557	0.3196	-0.074072	0.10294	0.84426	0.21775	-0.052915	-0.18239	0.054989	0.21323	-0.17202	-0.079793	0.17573	-0.41376	0.40657	-0.065733	-0.037369
-0.055027	-0.44056	0.15468	0.23204	-0.42943	0.59823	0.11383	0.047428	-0.053593	-0.1459	0.08789	0.80897	0.045175	-0.11523	-0.23038	0.034724	0.21481	-0.093521	-0.11615	0.074051	-0.2702	0.30168	-0.12463	0.057317
0.042838	0.10628	0.087568	0.30317	-0.45578	0.63765	0.39269	0.16738	-0.13962	-0.38422	0.34689	0.81525	-0.16962	-0.19959	-0.24862	0.027124	0.1095	-0.11123	-0.086865	0.011936	-0.14975	0.1864	-0.17122	0.093095
0.25632	0.19218	0.078361	0.31633	-0.36592	0.63497	0.52159	0.22042	-0.0060163	-0.15882	0.5481	0.69	0.11222	-0.28146	-0.23464	0.039574	0.084495	-0.11008	-0.014719	0.082735	-0.23503	0.14312	-0.22075	0.12699
0.44216	-0.43046	0.12856	0.32046	-0.44898	0.50389	0.45594	0.2082	0.088022	0.12434	0.59486	0.62864	0.33162	-0.25176	-0.24928	0.13646	0.12521	0.060326	0.087635	0.12142	0.066847	0.10734	-0.21945	0.088054
0.52437	-0.45401	0.20736	0.29279	-0.56647	0.3507	0.31325	0.24036	0.094358	-0.0029601	0.55211	0.69499	0.26674	-0.13018	-0.20234	0.17223	0.11409	-0.00048783	0.10178	0.15801	0.0446	0.07045	-0.21657	0.017785
0.57205	-0.3982	0.010907	0.27015	-0.35826	0.31651	0.07487	0.27942	0.030916	-0.020077	0.41599	0.64724	0.095392	-0.078451	-0.18587	0.1298	0.057624	-0.092064	0.054042	0.15796	0.039916	0.05566	-0.23112	0.04735
0.48141	-0.41919	0.0093284	0.24798	-0.65883	0.2047	0.075024	0.27207	-0.047699	0.019079	0.43748	0.57415	-0.060888	-0.13038	-0.10537	0.091069	0.025139	-0.062545	0.026283	0.11468	-0.10266	0.099531	-0.1705	0.061432
0.38181	-0.28773	-0.06479	0.25994	-1.1422	0.0015853	-0.032529	0.24059	0.043426	-0.082093	0.60885	0.64012	-0.12049	-0.17799	-0.050163	0.10594	0.048912	-0.10727	0.012765	0.076819	-0.058486	0.21229	-0.076982	0.016735
0.17451	-0.030549	-0.13066	0.5405	-0.96264	-0.080206	-0.071854	0.21324	0.18213	-0.38196	0.51516	0.66591	-0.39063	-0.1966	-0.047472	0.14117	0.090096	-0.12332	0.019708	-0.00021594	-0.17846	0.23541	-0.064427	-0.013373
-0.076569	0.13666	-0.011531	0.91138	-0.31008	0.022385	-0.13146	0.17876	0.0512	-0.49529	0.10508	0.5919	-0.21193	-0.20582	-0.050763	0.045336	0.068165	-0.11483	0.032656	-0.050396	-0.13954	0.12978	-0.10021	-0.058513
-0.19445	-0.034812	0.083622	0.52332	-0.18259	0.16987	0.027088	0.12439	-0.12914	-0.32862	0.063086	0.53056	0.09772	-0.043283	-0.063486	-0.081903	0.030217	-0.088625	-0.027911	-0.038867	-0.16515	0.086663	-0.14788	-0.061056
-0.22005	0.07203	0.080428	0.34479	-0.035986	0.33996	0.27454	0.099792	-0.1227	-0.060155	0.090083	0.58818	0.028514	0.093399	-0.088562	-0.11858	0.034002	-0.10314	-0.11254	0.054092	-0.3743	0.10453	-0.13708	-0.056962
-0.20839	0.23507	0.18187	0.31953	-0.10799	0.28934	0.38582	0.18148	-0.079988	0.13382	0.052644	0.61486	-0.029797	0.16713	-0.06491	-0.1324	0.011971	-0.1325	-0.11542	0.020542	-0.53283	0.062331	-0.11835	-0.053526
-0.16224	0.19076	0.064724	0.08392	-0.21327	-0.34707	0.15587	0.31813	-0.077438	0.006854	0.26939	0.1403	-0.037475	0.27344	-0.02463	-0.17077	-0.033374	-0.12914	-0.059708	0.065912	-0.48541	0.071937	-0.11607	-0.05684
-0.13106	0.19047	0.029831	-0.063552	-0.15104	-0.094141	0.15735	0.28869	0.10383	-0.21271	0.89271	0.011232	-0.020728	0.22078	-0.011944	-0.17468	-0.021113	-0.048954	-0.038529	0.13052	-0.2322	0.05272	-0.04101	-0.094326
-0.11522	0.23206	0.045415	0.073822	-0.057888	-0.07406	0.029789	0.10717	0.072282	-0.22082	0.95926	-0.027618	0.033625	0.02432	0.013482	-0.1104	0.015804	0.014704	-0.01761	0.0098529	-0.14431	0.033143	0.02099	-0.081374
0	0	0	0	0	0	0	0	0	0	0	0	0	0	0	0	0	0	0	0	0	0	0	0
0.15756	0.45069	0.11093	-0.33314	0.041682	0.0007431	0.31207	-0.0064691	-0.0026541	0.09931	-0.0070946	0.11629	-0.051613	0.048531	-0.018259	0.073619	-0.025507	-0.017708	-0.027904	0.088643	0.040301	0.022167	-0.046933	0.11731
0.3345	0.55019	0.29302	-0.084864	0.0092244	-0.033576	0.24648	-0.14813	0.034433	0.10726	0.44824	0.23823	-0.057534	0.10236	0.13902	0.081257	-0.041698	-0.088651	-0.0065934	-0.0056323	-0.23139	0.098846	-0.061948	0.18472
0.42388	0.45376	0.38478	0.14719	0.04579	-0.064431	0.13039	-0.37842	0.023325	-0.017284	0.62776	0.17842	-0.12378	0.13956	0.15167	0.062131	-0.081482	-0.12936	0.026871	-0.075074	-0.31224	0.10855	-0.074185	0.20325
0.38367	0.39773	0.19992	0.14828	-0.034009	-0.12434	0.13899	-0.44828	-0.12827	-0.12152	1.0275	0.19158	-0.17329	0.048814	0.040132	0.040488	-0.043531	-0.10503	0.035526	-0.13665	-0.093318	0.10181	-0.041967	0.16967
0.30909	0.33299	0.035417	0.14864	-0.37411	0.19783	0.20141	-0.48194	-0.21838	-0.076233	1.0178	0.51016	-0.18172	0.063265	-0.059721	0.021783	0.043728	-0.055956	0.049076	-0.14078	0.029254	0.13319	0.00088593	0.10993
0.22446	0.14009	0.095986	0.30504	-0.62736	-0.025649	0.20201	-0.44611	-0.37809	-0.00091215	0.76256	0.54386	-0.14642	0.18663	-0.19817	0.081259	0.069432	-0.072255	0.016855	-0.13858	-0.044876	0.19378	-0.043427	0.077577
0.24612	0.20466	0.11746	0.44461	-0.72002	-0.15208	0.23028	-0.38789	-0.42258	0.17976	0.72879	0.4997	-0.18161	0.23532	-0.34039	0.13018	0.10868	-0.075009	-0.061692	-0.1897	-0.12821	0.2293	-0.071542	0.068792
0.43592	0.20008	0.14642	0.38858	-0.52758	-0.18232	0.27374	-0.44729	-0.38279	0.34592	0.6823	0.59743	-0.22291	0.13735	-0.39551	0.016645	0.16504	-0.10659	-0.057754	-0.18341	-0.1243	0.2124	-0.079924	0.072103
0.65457	0.10317	0.16017	0.44385	-0.59447	-0.19671	0.15322	-0.56012	-0.44342	0.40692	0.49643	0.51336	-0.23245	0.12932	-0.3352	-0.044545	0.15818	-0.13827	-0.011022	-0.078187	-0.044538	0.20706	-0.1118	0.066486
0.81295	0.14288	0.07151	0.58233	-0.63652	-0.21207	-0.12519	-0.72169	-0.46179	0.49669	0.44432	0.34818	-0.23691	0.14147	-0.24145	0.0030376	0.10483	-0.16116	-0.0085786	-0.13118	0.1367	0.17598	-0.14006	0.051518
0.74636	-0.14809	-0.12741	0.30705	-0.38399	-0.087582	-0.22048	-0.88719	-0.3971	0.45284	0.31512	0.69214	-0.13273	0.076168	-0.15315	0.07096	0.032185	-0.11227	-0.036299	-0.089089	0.2644	0.19302	-0.14898	0.050994
0.41154	-0.29091	-0.080094	0.10839	-0.076154	-0.033509	0.094094	-0.96181	-0.37417	0.28675	0.51879	0.64793	-0.025871	0.12582	-0.013384	0.062034	-0.021304	-0.042008	-0.093019	-0.038958	0.241	0.22853	-0.1618	0.034141
0.015512	-0.17012	0.049336	0.1008	-0.12086	0.0048162	0.1673	-0.92307	-0.34002	0.392	0.60106	0.5113	-0.071817	0.17766	0.072747	0.044467	-0.060818	-0.033083	-0.17156	-0.054022	-0.2252	0.29031	-0.1831	0.034699
-0.060371	-0.19733	-0.04467	0.16296	-0.29422	0.10484	0.088197	-0.88695	-0.32456	0.60633	0.66307	0.43068	-0.21211	0.20622	0.12911	0.071409	-0.078868	-0.080398	-0.24749	-0.070516	-0.0086004	0.33596	-0.16131	0.025255
-0.0026836	-0.31034	3.1861e-05	0.37874	-0.45583	0.030178	0.13045	-0.91945	-0.4829	0.57353	0.085123	0.63639	-0.28757	0.19979	0.076149	0.073985	-0.041522	-0.11621	-0.27127	-0.074805	-0.0069031	0.30223	-0.14195	0.006602
0.10347	-0.29421	-0.023262	0.41771	-0.53065	-0.09479	0.14987	-0.98154	-0.52309	0.38161	0.0083765	0.69672	-0.28291	0.11355	0.014405	0.074698	-0.037481	-0.1562	-0.30822	-0.11365	-0.17641	0.27134	-0.11687	0.055085
0.095921	-0.19297	0.074768	0.60763	-0.61336	-0.21176	0.17579	-1.1463	-0.47026	0.35103	-0.085609	0.51048	-0.30167	0.11671	0.13191	0.064747	-0.046203	-0.15169	-0.32821	-0.18245	-0.079921	0.33296	-0.12054	0.12283
0.031058	-0.12502	0.078529	0.61669	-0.74344	-0.26198	0.31389	-1.3018	-0.5112	0.41967	-0.2229	0.37199	-0.32333	0.1407	0.20004	0.076946	-0.086009	-0.089668	-0.27494	-0.18454	-0.078021	0.35245	-0.094338	0.10476
0.062597	-0.13435	0.060286	0.69373	-0.53691	-0.27726	0.2814	-1.334	-0.41703	0.5199	-0.10312	0.18905	-0.28632	0.0726	0.22324	0.077308	-0.10067	-0.068259	-0.21262	-0.13601	-0.021715	0.33208	-0.072842	0.058997
0.10986	0.038524	0.031136	0.7526	-0.5263	-0.37743	0.17092	-1.2882	-0.54092	0.61862	0.15373	0.05322	-0.30914	0.058847	0.13296	0.037871	-0.055057	-0.065973	-0.17585	-0.059559	-0.0059815	0.34284	-0.099193	0.018231
0.16661	0.2153	-0.042179	0.70154	-0.70011	-0.46888	0.21761	-1.2491	-0.68924	0.63552	0.1713	0.13848	-0.27843	0.042154	0.072939	0.022514	-0.029803	-0.058332	-0.16549	-0.025609	-0.24531	0.37997	-0.12842	-0.084896
0.27386	0.19265	-0.020232	0.70151	-0.70803	0.10776	0.45472	-1.3418	-0.71217	0.6024	0.30679	0.2433	-0.1498	-0.044994	0.060798	0.012333	-0.058675	-0.033274	-0.16749	-0.092634	-0.3243	0.42078	-0.15281	-0.16819
0.30696	0.12775	0.068921	0.7345	-0.50722	0.064055	0.55216	-1.4834	-0.524	0.52036	0.52065	0.22952	-0.094492	-0.0894	0.015144	0.01544	-0.10357	-0.07085	-0.14227	-0.11914	-0.1711	0.38563	-0.13459	-0.18243
0.33044	0.15229	0.14083	0.73775	-0.41541	0.19799	0.38907	-1.5684	-0.52375	0.40147	0.58682	0.20444	-0.16442	-0.038031	-0.044407	0.052809	-0.15091	-0.13245	-0.09514	-0.11412	-0.32766	0.42959	-0.057953	-0.12875
0.35055	0.17193	0.28598	0.71312	-0.44136	0.19271	0.27893	-1.6371	-0.38791	0.36323	0.40629	0.19968	-0.26073	-0.0063337	0.03967	0.1039	-0.22984	-0.16808	-0.037171	-0.10051	-0.27174	0.41995	0.037454	-0.073977
0.31405	0.22342	0.26345	0.8204	-0.53118	0.12167	0.27856	-1.7512	-0.43242	0.4625	0.46551	0.2416	-0.301	0.046426	0.084259	0.14605	-0.31432	-0.17543	0.0070491	0.0049392	-0.22867	0.38826	0.094826	-0.026184
0.22814	0.37632	0.19209	0.90502	-0.55363	0.1319	0.34328	-1.3907	-0.58674	0.6307	0.39036	0.48883	-0.30221	0.074348	0.11245	0.14073	-0.32085	-0.10568	0.04239	0.20033	-0.34417	0.39978	0.080783	0.02043
0.21742	0.57803	0.23891	0.83149	-0.5052	0.1131	0.36426	-1.0083	-0.61823	0.73919	0.27861	0.62282	-0.29223	0.082572	0.1407	0.15327	-0.23232	-0.074412	0.057737	0.26529	-0.27735	0.42688	0.015533	0.010279
0.11317	0.48612	0.29825	0.79683	-0.43356	0.022387	0.30138	-1.2436	-0.62458	0.72789	0.41071	0.65915	-0.2714	-0.067352	0.13454	0.18902	-0.15265	-0.033066	0.044885	0.30567	-0.18522	0.4214	-0.026009	-0.063073
-0.035182	0.1539	0.35866	0.8344	-0.54596	0.05092	0.26799	-1.4089	-0.61818	0.68916	0.43147	0.51713	-0.27655	-0.096606	0.16951	0.19899	-0.067438	-0.01053	0.056232	0.33589	-0.25083	0.40251	-0.028435	-0.12847
-0.048554	0.2198	0.4062	0.88408	-0.5732	0.28989	0.24939	-1.5196	-0.32097	0.67416	0.42667	0.28706	-0.31031	-0.050947	0.15729	0.19945	0.034008	-0.033461	0.092294	0.26143	-0.14761	0.39716	-0.0058457	-0.12834
-0.13135	0.26162	0.5129	0.89554	-0.38396	0.0052496	0.37592	-1.6055	-0.38908	0.68282	0.46282	0.95571	-0.30279	-0.090613	0.1674	0.1716	0.057161	-0.094717	0.098704	0.085843	-0.17459	0.36852	-0.010607	-0.14608
-0.090626	0.28005	0.55288	0.88524	-0.2912	-0.1219	0.41668	-1.5752	-0.54397	0.77138	0.69491	1.1638	-0.26512	-0.20945	0.13183	0.14921	-0.0061452	-0.15247	0.11868	0.055176	-0.066988	0.34692	0.016805	-0.20751
0.065674	0.39781	0.5506	0.85297	-0.16827	-0.1466	0.43476	-1.4429	-0.64533	0.85258	0.66098	1.1605	-0.2573	0.20846	0.020294	0.12344	-0.033748	-0.12466	0.22919	0.047922	-0.32765	0.36805	0.05896	-0.27744
0.15571	0.48778	0.53246	0.86369	-0.082886	-0.025258	0.50293	-1.4474	-0.64365	0.88457	0.65944	1.0527	-0.31556	0.17828	-0.035668	0.13353	0.021679	-0.087841	0.30729	0.045553	-0.0058442	0.43243	0.054315	-0.33815
0.2651	0.51779	0.60565	0.9736	-0.011849	0.025836	0.63381	-1.6404	-0.52635	0.93698	0.55115	0.86651	-0.30846	0.074327	-0.00013912	0.16824	0.071818	-0.05531	0.28068	0.055289	-0.018087	0.51355	0.091342	-0.3313
0.20702	0.65125	0.64762	1.0255	-0.019787	0.022872	0.80067	-1.5638	-0.4621	0.89832	0.46065	0.81933	-0.19873	0.041257	0.087951	0.17065	0.036706	-0.080643	0.26788	-0.075879	0.19331	0.61374	0.11831	-0.2962
0.10751	0.69925	0.63629	1.0258	-0.20677	0.13209	0.59655	-1.2861	-0.4758	0.75121	1.0231	0.87914	-0.17075	0.017194	0.17789	0.18367	-0.10866	-0.17979	0.33444	-0.014715	0.074121	0.61409	0.11912	-0.26084
0.16698	0.64035	0.72905	1.1315	-0.1703	0.15533	0.47913	-1.1662	-0.5618	0.73909	0.76216	0.87612	-0.22755	0.053713	0.21039	0.1673	-0.14699	-0.1931	0.38279	0.049566	-0.054994	0.55583	0.13992	-0.25247
0.22	0.71083	0.886	1.3206	0.099252	0.21304	0.51408	-1.0533	-0.56973	0.85755	0.73144	0.78881	-0.27991	0.042683	0.12585	0.16444	-0.12248	-0.13559	0.32885	0.1426	-0.073663	0.57777	0.15693	-0.38085
0.19013	0.95839	0.98457	1.3671	0.19932	0.29303	0.50426	-0.9809	-0.59994	0.89757	0.74846	0.75181	-0.35823	-0.0052733	0.09577	0.27581	-0.12729	-0.085944	0.30974	0.091419	-0.1155	0.52797	0.13962	-0.50918
0.15059	0.91428	1.0252	1.2767	0.098469	0.33851	0.41751	-0.95561	-0.47374	0.87637	0.82343	0.73136	-0.32273	-0.088275	0.082453	0.47361	-0.12967	-0.0084027	0.32005	0.068901	-0.16322	0.56705	0.11219	-0.57498
0.066762	0.65639	0.98728	1.209	0.0011205	0.40905	0.59466	-0.96632	-0.40537	0.92096	0.8766	0.7568	-0.23461	-0.17705	0.2691	0.6205	-0.1221	0.048767	0.36632	0.13921	-0.11315	0.60569	0.13333	-0.54883
0.063796	0.56009	0.8644	1.1321	-0.06811	0.4494	0.70605	-0.93051	-0.32868	1.0472	0.88877	0.81788	-0.24239	-0.15301	0.34956	0.64763	-0.13528	0.085376	0.46185	0.16049	0.020524	0.61021	0.11718	-0.40682
0.081685	0.31196	0.8319	1.1584	-0.077206	0.36801	0.77964	-0.87899	-0.15761	1.1282	0.85424	0.91375	-0.21048	-0.051114	0.37989	0.61209	-0.16223	0.12573	0.4957	0.25415	0.08631	0.59068	0.14625	-0.42378
-0.016279	0.26406	0.80118	1.2525	-0.12355	0.29801	0.87009	-0.89698	-0.37747	1.1216	0.46541	0.96038	-0.18077	-0.070584	0.33879	0.55184	-0.19106	0.12323	0.46074	0.28947	0.21464	0.61067	0.20107	-0.41332
-0.052026	0.42303	0.81286	1.262	-0.28697	0.3039	0.82869	-0.96584	-0.46488	1.0742	0.5091	0.8803	-0.24648	-0.069654	0.25649	0.49355	-0.19954	0.20007	0.40374	0.25675	0.18915	0.63042	0.2431	-0.31304
-0.024035	0.26882	0.8388	1.1195	-0.2615	0.3128	0.79683	-0.94141	-0.49658	1.0729	0.54918	0.86308	-0.2725	0.11043	0.23102	0.45061	-0.19277	0.25278	0.36492	0.27606	0.2256	0.69248	0.23732	-0.2563
-0.07199	0.28895	0.84782	1.0457	-0.12738	0.37474	0.753	-0.80448	-0.44613	1.2054	0.71701	1.0508	-0.17018	0.14691	0.21081	0.41179	-0.16946	0.30548	0.36346	0.22021	0.24451	0.70185	0.16335	-0.21328
-0.10008	0.31075	0.93046	1.1591	-0.11543	0.42888	0.73279	-0.63029	-0.44087	1.2821	0.86145	1.1318	-0.031092	0.15332	0.20314	0.39085	-0.17402	0.33292	0.40495	0.14727	0.22082	0.71148	0.020189	-0.1034
0.048811	0.52976	1.0364	1.181	-0.22639	0.45063	0.68465	-0.68076	-0.35934	1.2463	0.79829	1.104	-0.015595	0.031393	0.21313	0.37029	-0.20015	0.28041	0.45544	0.14755	0.41353	0.70576	-0.081746	-0.075713
0.20288	0.648	1.151	1.1572	-0.31265	0.55336	0.72814	-0.80085	-0.36925	1.1851	0.78712	1.132	-0.091154	-0.041084	0.19225	0.33732	-0.18601	0.27904	0.47516	0.18976	0.43548	0.68403	-0.079288	-0.071974
0.23972	0.45409	1.2985	1.336	-0.25351	0.64484	0.7631	-0.69525	-0.455	1.1576	0.6192	1.1388	-0.16689	0.024867	0.1681	0.34376	-0.21728	0.26145	0.45701	0.18741	0.39886	0.66899	0.010694	-0.028107
0.29661	0.25085	1.4104	1.5102	-0.14905	0.58188	0.66963	-0.6406	-0.47211	1.1645	0.57445	1.09	-0.19676	0.044048	0.21827	0.37109	-0.3032	0.23775	0.41989	0.16691	0.41382	0.65848	0.06345	0.060906
0.26059	0.25331	1.3424	1.5434	-0.043503	0.43344	0.65141	-0.74726	-0.56084	1.1526	0.68451	0.99327	-0.19348	0.10694	0.26918	0.40529	-0.32719	0.23605	0.416	0.22365	0.29231	0.66838	0.043448	0.10664
0.20323	0.39337	1.1673	1.4583	-0.075612	0.28278	0.60306	-0.8956	-0.59951	1.1024	0.61839	0.9834	-0.15169	0.13108	0.38234	0.4612	-0.27827	0.29918	0.48322	0.28579	0.28207	0.69599	0.046686	0.1366
0.2303	0.54813	1.052	1.3932	-0.084407	0.21413	0.55616	-1.0199	-0.50092	1.0663	0.76939	0.98935	-0.1089	0.17343	0.43767	0.52074	-0.19019	0.29316	0.57183	0.41511	0.27723	0.69627	0.075319	0.1717
0.17082	0.59771	1.002	1.3397	-0.14495	0.2186	0.60834	-1.0742	-0.2034	1.0822	0.79446	0.92899	-0.032858	0.063719	0.39348	0.55335	-0.10724	0.27691	0.61988	0.57514	0.36649	0.80027	0.10985	0.068158
0.0050258	0.56951	1.0181	1.2844	-0.19578	0.29726	0.52856	-0.9499	-0.069611	1.1148	0.70966	0.99255	0.010669	0.10652	0.36249	0.55128	-0.064925	0.34871	0.63686	0.64268	0.47675	0.82109	0.10601	0.058261
0.021814	0.67407	1.0575	1.2176	-0.20803	0.39586	0.55746	-0.75369	-0.13647	1.1628	0.54795	1.1244	-0.05123	0.12293	0.39215	0.53076	-0.036593	0.40038	0.64779	0.73154	0.43296	0.80691	0.02888	0.081933
0.16262	0.89173	1.1485	1.1974	-0.1679	0.57178	0.67073	-0.64725	-0.1623	1.114	0.64598	1.1458	-0.047594	0.1537	0.30811	0.51362	-0.023019	0.43332	0.66486	0.77321	0.47303	0.7555	0.051309	-0.030269
0.3007	1.0777	1.1424	1.4022	-0.079898	0.69508	0.64861	-0.62392	-0.15143	1.0003	0.72487	1.1042	0.019288	0.21809	0.30352	0.56673	0.0059474	0.47137	0.68407	0.77255	0.42132	0.66615	0.047842	0.0067402
0.45338	1.1621	1.041	1.7242	0.090755	0.74832	0.59537	-0.69018	-0.13797	0.94288	0.63518	1.106	0.032405	0.30608	0.43283	0.62523	0.023766	0.534	0.68556	0.75582	0.35226	0.65601	-0.01756	0.16433
0.48741	1.0475	0.92819	1.7971	0.058728	0.73211	0.60839	-0.82384	-0.32552	0.89596	0.53121	1.1717	0.044272	0.33456	0.55965	0.64239	0.045738	0.54965	0.668	0.68313	0.40427	0.71096	-0.036997	0.22112
0.44882	0.94223	0.85421	1.5995	-0.085055	0.60863	0.53443	-0.93968	-0.51718	0.92548	0.68842	1.1192	0.037438	0.2866	0.64022	0.62397	0.073254	0.51466	0.70879	0.55278	0.38773	0.7182	-0.051546	0.17782
0.46249	0.79262	0.88286	1.3288	-0.042397	0.45699	0.5984	-0.91112	-0.51879	1.0392	0.79789	1.0892	-0.040627	0.21303	0.64943	0.55094	0.075277	0.51189	0.7943	0.54691	0.4668	0.77443	-0.013491	0.12017
0.4344	0.74509	0.96612	1.1061	0.11406	0.41116	0.71074	-0.73722	-0.50218	1.1141	0.7162	1.0225	-0.12333	0.21224	0.61213	0.48127	0.053287	0.48754	0.85453	0.60061	0.45777	0.82805	0.022648	0.085713
0.35454	0.81883	1.0989	0.99119	0.18662	0.45121	0.75229	-0.67354	-0.4883	1.0982	0.58248	1.0388	-0.11438	0.22797	0.49197	0.41176	0.01379	0.52262	0.89123	0.6626	0.44566	0.87754	0.048836	0.054669
0.28055	0.77471	1.1358	0.92574	0.065196	0.46179	0.74665	-0.68503	-0.40637	1.0407	0.62476	1.223	-0.086625	0.16034	0.42883	0.35294	-0.022945	0.62258	0.89526	0.70859	0.41012	0.87538	0.038931	-0.026496
0.33255	0.68382	1.0427	0.93511	0.18327	0.39599	0.77591	-0.61082	-0.26714	0.97339	0.23204	1.3324	-0.11474	0.17382	0.44901	0.34945	-0.0116	0.6035	0.85923	0.68412	0.32261	0.81615	0.0047266	-0.10805
0.35888	0.74344	0.92317	1.3732	0.24198	0.41289	0.75412	-0.53105	-0.2619	0.94217	0.58003	1.2751	-0.13602	0.061492	0.43084	0.3656	0.037801	0.61608	0.80327	0.61144	0.21918	0.8	-0.0029492	-0.1384
0.31368	0.82778	0.79334	1.5536	0.20426	0.42858	0.76871	-0.52827	-0.35432	0.98764	0.7351	1.1882	-0.14381	0.03909	0.42161	0.40061	0.06323	0.56302	0.77038	0.584	0.12386	0.83129	0.010632	-0.12769
0.26913	0.85463	0.85065	1.5087	0.15497	0.45218	0.93492	-0.61418	-0.41502	1.0233	0.74394	1.187	-0.1109	0.11625	0.45346	0.45949	0.069549	0.58059	0.78754	0.5735	0.13357	0.85981	0.067003	-0.059711
0.22356	0.72414	0.91804	1.5469	0.090691	0.45168	0.87875	-0.66494	-0.6973	0.92759	0.69133	1.1601	-0.0058506	0.13819	0.48268	0.47976	0.031231	0.56183	0.84307	0.55495	0.11679	0.82979	0.11814	0.029482
0.087104	0.57927	0.93061	1.491	-0.0089951	0.37325	0.75504	-0.62712	-0.18683	0.89381	0.9149	1.1166	0.095237	0.088797	0.49981	0.47671	-0.0068639	0.55679	0.90233	0.52664	0.12495	0.76556	0.17076	-0.0064159
-0.037821	0.50817	1.0734	1.3104	-0.040752	0.37561	0.75453	-0.49162	-0.10127	1.0245	1.0731	1.0816	0.12798	0.088858	0.51694	0.48253	0.017745	0.6223	0.95607	0.53839	0.18801	0.75293	0.22779	-0.10328
-0.0068211	0.45571	1.2355	1.1522	0.13809	0.48455	0.7813	-0.48195	-0.15792	1.1372	0.97696	1.0279	0.11393	-0.030945	0.6238	0.45088	0.0095839	0.73628	0.95897	0.50952	0.22826	0.81567	0.21509	-0.17324
0.061198	0.39418	1.305	1.0583	0.2349	0.63022	0.7827	-0.63817	-0.1655	1.0261	0.89417	0.94598	0.032773	-0.028623	0.84384	0.47111	-0.0026121	0.78478	0.90079	0.44911	0.32058	0.87603	0.14538	-0.22799
0.053583	0.37528	1.2627	1.0692	0.27795	0.69347	0.87264	-0.76859	-0.22394	0.92291	1.0871	0.87565	-0.11451	0.019951	0.96103	0.53556	-0.031184	0.81799	0.82962	0.43113	0.31798	0.82	0.070497	-0.23549
-0.084964	0.34761	1.0817	1.1433	0.28604	0.54407	1.0664	-0.83149	-0.56221	0.91039	1.1738	0.86685	-0.19344	0.022638	NaN	0.53152	-0.13184	0.90985	0.78244	0.48796	0.33819	0.71945	0.077705	-0.2411
