# Supplementary material for: Timing variability of sensorimotor integration during vocalization in individuals who stutter
Source: Sci Rep. 2018 Nov 5;8:16340. doi: 10.1038/s41598-018-34517-1 (PMC6218511; doi:10.1038/s41598-018-34517-1)
Supplement: Supplementary file 2 — Dataset 1 [file 41598_2018_34517_MOESM2_ESM.zip › compens-stutt-behav-scireports-supplementary-material/AS2036_up.txt]

-0.26392	-0.75131	0.77233	-0.37578	-0.49923	-0.10579	0.72494	-0.18564	-1.0166	0.13651	0.24178	0.28401	0.047563	0.82716	0.71437	0.42533	0.12448	0.13031	-0.34413	0.2206	0.20851	0.34513	-0.13135	NaN
-0.40961	-0.77008	0.68846	-0.26531	-0.42733	-0.10011	0.63683	-0.15253	-0.84728	0.26205	0.31448	0.18128	0.4712	0.89319	0.61327	0.22208	0.22578	0.11283	-0.35637	0.16247	0.35349	0.40929	-0.11668	NaN
-0.53817	-0.58774	0.60205	0.16016	-0.24935	-0.1531	0.57508	-0.25776	-0.726	0.21381	0.33272	-0.01471	0.43388	0.83438	0.53372	0.14586	0.27615	0.091333	-0.39856	0.11799	0.41633	0.45042	-0.12439	NaN
-0.51763	-0.6478	0.5041	0.0066589	-0.26197	-0.14445	0.5992	-0.36944	-0.71918	0.024721	0.27859	-0.022747	-0.086605	0.7681	0.43581	0.14099	0.12929	0.071763	-0.33822	0.11114	0.3399	0.41538	-0.03748	NaN
-0.40341	-0.86149	0.37068	-0.28559	-0.30702	0.019835	0.60589	-0.45819	-0.82481	0.027726	0.22069	0.061324	-0.32729	0.68265	0.37414	0.10272	0.15205	0.095264	-0.20842	0.13252	0.23273	0.35576	-0.17002	NaN
-0.24428	-1.0325	0.22829	-0.35109	-0.35857	0.17824	0.58551	-0.49465	-0.90146	-0.064226	0.22373	0.28971	-0.4382	0.60876	0.51673	0.1432	0.21353	0.12831	-0.041742	0.18921	0.11693	0.32	-0.60988	NaN
-0.035222	-0.97947	0.29729	-0.48459	-0.47112	0.2424	0.54289	-0.51147	-0.95698	-0.14508	0.23777	0.25612	0.35814	0.46866	0.47392	0.2086	0.25179	0.13718	0.07052	0.35632	0.016602	0.26835	-0.70219	NaN
0.24115	-0.7216	0.52227	-0.41051	-0.55816	0.17132	0.49638	-0.53944	-1.0155	0.06655	0.27664	0.15025	0.33315	0.25426	0.56341	0.16556	0.1068	0.20364	0.072709	0.30349	-0.031412	0.27671	0.26608	-0.1402
0.49724	-0.65195	0.53606	-0.26295	-0.59744	0.1313	0.51227	-0.33978	-1.0785	0.086916	0.33435	0.20874	0.21574	0.33565	0.97343	0.10065	0.1289	0.26463	0.011758	0.11481	-0.018438	0.32463	0.14692	-0.40135
0.61235	-0.6458	0.52977	-0.32859	-0.64749	0.11229	0.49163	-0.19451	-1.1097	0.087583	0.33412	0.3116	0.27373	0.34043	0.77299	0.061179	0.29788	0.21547	-0.083025	-0.041988	0.038095	0.31946	0.11481	-0.50897
0.63112	-0.57232	0.55745	-0.30181	-0.70183	0.069448	0.40014	-0.11073	-1.0665	0.082092	0.27887	0.40248	0.29927	0.31451	0.46755	0.10624	0.38597	0.13261	-0.051411	-0.061672	0.086388	0.26259	-0.10519	-0.03119
0.67476	-0.78619	0.5453	-0.14293	-0.81813	0.026476	0.34186	-0.12133	-0.94834	0.15169	0.228	0.39654	0.22808	0.23335	0.36708	-0.11305	0.35779	0.10732	-0.0085373	-0.037223	0.11865	0.2395	-0.03458	-0.22145
0.71708	-0.71885	0.5499	-0.097659	-0.86265	-0.024621	0.31185	-0.22406	-0.86195	0.12077	0.19291	0.28676	0.16313	0.1574	0.42382	-0.36073	0.32461	0.093039	0.0035623	-0.027992	0.12812	0.25024	-0.00074152	-0.2875
0.71799	-0.67771	0.47696	0.0094366	-0.71341	-0.097328	0.25436	-0.3234	-0.82226	0.099169	0.12952	0.26157	0.11313	0.064919	0.53156	-0.20892	0.27769	0.075261	0.03274	0.12681	0.17743	0.27379	-0.041012	-0.20345
0.62792	-0.5763	0.35607	0.089915	-0.61521	-0.10606	0.25609	-0.33939	-0.78929	0.13796	0.18382	0.28009	0.050834	-0.041052	0.54123	-0.22892	0.13636	0.063558	0.076423	0.3116	0.23308	0.30811	-0.064396	-0.18743
0.5409	-0.77065	0.28314	0.31178	-0.74449	-0.072218	0.29392	-0.39988	-0.79588	0.018653	0.21005	0.36682	0.053918	-0.13538	0.39076	-0.18889	0.20095	0.025299	0.0010227	0.28643	0.21974	0.30805	-0.098963	-0.10421
0.39893	-0.76794	0.24417	0.42642	-0.70609	-0.048798	0.3314	-0.49554	-0.8749	-0.049228	0.14681	0.37728	0.10078	-0.3206	0.29224	-0.053521	0.25732	0.019544	-0.05662	0.1884	0.1933	0.31705	-0.13806	0.031517
0.23539	-0.76773	0.12341	0.37072	-0.49416	0.04106	0.3441	-0.44643	-0.76642	-0.0029277	0.092985	0.30766	0.067127	-0.16075	0.25474	0.048765	0.17034	0.02478	-0.038663	0.16039	0.14229	0.31471	-0.03288	0.026568
0.086602	-0.56592	0.11185	0.18741	-0.47474	0.22525	0.3056	-0.46618	-0.81178	0.064377	0.073605	0.26427	0.14713	0.096666	0.34542	-0.0085841	0.1093	-0.0020762	-0.040921	0.14579	0.068098	0.29913	-0.083808	-0.047125
-0.050063	-0.54385	0.1974	0.34186	-0.60526	0.26847	0.30783	-0.54541	-0.54105	0.13305	0.098217	0.26332	0.30226	0.28945	0.50306	0.025019	0.16186	-0.027174	-0.030918	0.13483	0.077294	0.2827	-0.064449	-0.11906
-0.099146	-0.72911	0.30301	0.52834	-0.53914	0.15259	0.33751	-0.45489	-0.50422	0.1722	0.064448	0.18693	0.32192	0.38455	0.41764	0.087578	0.2187	-0.026188	0.0087423	0.10287	0.12316	0.23886	-0.054669	-0.13923
-0.067928	-0.80907	0.41739	0.90954	-0.4019	0.010452	0.37314	-0.28562	-0.70599	0.17774	0.11415	0.20142	0.065798	0.38705	0.36613	-0.027699	0.21462	-0.026349	-0.0026598	0.02648	0.18107	0.1783	-0.023849	-0.21506
-0.053431	-0.67737	0.39678	0.77072	-0.39283	-0.035192	0.3814	-0.32015	-0.083062	0.19387	0.1755	0.21043	-0.22914	0.31236	0.31056	-0.097117	0.34938	0.00038916	-0.011744	-0.050106	0.22233	0.18909	-0.060282	-0.11191
-0.0025855	-0.52398	0.2681	0.66186	-0.37895	0.027566	0.27739	-0.044122	0.062022	0.1329	0.09202	0.10449	-0.22662	0.17412	0.2698	-0.018481	0.31104	0.04713	0.041113	-0.022757	0.21537	0.20192	-0.24098	-0.015489
0.13825	-0.52517	0.18897	0.60653	-0.23493	0.11066	0.15071	0.010259	0.094503	0.082205	0.28899	0.01641	-0.23253	0.11168	0.28202	0.058004	0.12907	0.043574	0.093549	0.080406	0.15855	0.18081	-0.24222	0.047889
0.08358	-0.54454	0.18734	0.54944	-0.024762	0.14679	0.11022	-0.047601	0.085227	0.2362	0.019908	-0.05899	-0.55034	0.063842	0.24991	0.067691	0.067535	0.074729	0.10989	0.20922	0.18406	0.15905	-0.23377	0.23786
0.30158	-0.24774	0.20362	0.4357	0.054547	0.21279	0.14963	-0.17078	-0.18231	0.32497	-0.1169	0.025428	-0.11541	0.14803	0.20121	0.016615	-0.00013885	0.14033	0.090567	0.1134	0.19465	0.12008	-0.069739	0.36391
0.26608	-0.15769	0.12196	0.27223	-0.056602	0.11547	0.17436	-0.30889	-0.25598	0.32748	0.035926	0.1258	-0.19942	0.33651	0.11789	-0.022857	-0.034833	0.12319	0.03567	0.0051356	0.14962	0.045004	0.021717	0.088472
0.08284	0.064151	0.026769	0.028582	-0.02457	-0.0096216	0.12951	-0.22767	-0.27962	0.14073	0.033498	0.19163	-0.18425	0.18512	0.079356	0.012975	-0.035884	0.043573	-0.014739	0.013858	0.10781	-0.0067793	0.040438	-0.020226
0	0	0	0	0	0	0	0	0	0	0	0	0	0	0	0	0	0	0	0	0	0	0	0
0.055073	-0.61773	-0.0032626	0.17109	-0.1394	0.045823	0.26656	0.31304	0.13948	-0.074539	0.20335	-0.06898	0.13084	-0.14563	-0.11789	-0.069273	0.074964	-0.028028	0.046653	0.018674	-0.023655	-0.015848	0.080236	-0.06873
0.16678	-0.60607	-0.069236	0.35873	-0.18179	0.05052	0.95726	0.0892	-0.051723	-0.071416	0.3258	-0.0062133	0.13654	-0.24489	-0.04309	-0.14399	0.058302	-0.033578	0.11527	0.0084075	0.04962	-0.018064	-0.06328	-0.072439
0.35733	-0.54536	-0.112	0.51951	-0.13303	-0.021661	1.169	-0.98783	-0.22903	0.071122	0.4206	-0.24346	0.006373	-0.21627	0.12234	-0.22889	0.070418	0.020766	0.14472	0.096184	0.12743	0.035521	-0.062158	-0.050894
0.6142	-0.62012	-0.032753	0.39145	-0.12305	-0.089323	0.91251	-0.55527	-0.27873	0.21532	0.34075	-0.30558	0.053237	-0.097371	0.064985	-0.24805	0.03517	0.02836	0.13095	0.2077	0.11822	0.057375	-0.1111	0.11312
0.73483	-0.64277	0.1135	0.25676	-0.24497	-0.093061	0.65108	-0.49136	-0.31554	0.14456	0.16404	-0.35137	0.16682	0.059309	0.2185	-0.19025	-0.0018796	-0.016369	0.17921	0.21074	0.093906	0.057493	-0.074122	0.11561
0.61471	-0.76095	0.1791	0.20609	-0.31379	-0.12858	0.55705	-0.57414	-0.2904	0.10009	0.24365	-0.2944	0.13474	0.41668	0.33314	-0.13894	-0.013267	-0.063597	0.18675	0.18994	0.042941	0.062722	-0.0039337	0.082344
0.41799	-0.86524	0.082511	0.034588	-0.24727	-0.13583	0.51405	-0.27621	-0.29197	0.19286	0.47299	-0.20362	0.17969	0.53617	0.1861	-0.13625	0.049503	-0.15054	0.16465	0.24536	0.056323	0.084088	-0.074237	0.12029
0.32823	-0.92614	0.0064208	-0.13692	-0.25097	-0.11503	0.51084	-0.23847	-0.25092	0.27104	0.49967	-0.25726	0.050266	0.40506	0.050797	-0.080798	0.17621	-0.20147	0.13273	0.21441	0.079678	0.13799	-0.1338	0.062796
0.26768	-0.94818	0.079403	-0.29265	-0.27352	-0.1249	0.53759	-0.20354	-0.11697	0.24826	0.45321	-0.281	0.057031	0.52795	-0.017487	0.0613	0.087846	-0.23207	0.10804	0.16029	0.089993	0.19381	-0.13702	0.059039
0.23445	-0.88521	0.12377	-0.26042	-0.21092	-0.09021	0.51675	-0.20786	0.0695	0.17005	0.47692	-0.38152	0.11522	0.70464	-0.089688	0.071529	0.0018537	-0.27877	0.11181	0.11623	0.1182	0.22703	-0.1402	0.20109
0.22024	-0.88405	0.26847	-0.1836	-0.23495	0.013333	0.46412	-0.27002	0.21101	0.011833	0.4497	-0.45566	0.08776	0.66164	0.16648	-0.092406	-0.027933	-0.21836	0.14966	0.083196	0.12093	0.26267	-0.44857	0.24562
0.18339	-0.88258	0.23378	0.032909	-0.35966	0.099826	0.43014	-0.12705	0.14072	0.0047482	0.34827	-0.37086	0.14569	0.58808	0.3218	-0.21836	-0.069573	-0.10774	0.114	0.045864	0.067304	0.34186	-0.36031	0.24182
0.20986	-0.87948	0.15749	0.15147	-0.45783	0.10644	0.44236	-0.12537	-0.015657	0.18065	0.28068	-0.44925	0.18551	0.53179	0.37216	-0.28653	-0.15017	-0.054302	0.049046	-0.033651	-0.021775	0.44507	-0.27444	0.25531
0.26815	-0.91727	-0.065669	0.07041	-0.50892	0.077866	0.53422	-0.094535	-0.11358	0.30784	0.25141	-0.60315	0.11996	0.44396	0.24291	-0.30044	-0.081123	-0.060671	-0.048184	0.02687	0.051756	0.48287	-0.3304	0.20467
0.27317	-0.96968	-0.020514	0.05597	-0.49552	0.11291	0.54987	0.12669	-0.068961	0.3495	0.20693	-0.58989	0.031504	0.40371	0.02329	-0.22137	-0.011893	-0.11177	-0.053099	0.21986	0.16168	0.43716	-0.2572	0.086622
0.23221	-0.86866	0.0053123	0.055391	-0.41549	0.1738	0.52787	0.12699	0.089048	0.34821	0.26323	-0.42657	0.12568	0.32086	0.21003	-0.18424	-0.045683	-0.17349	-0.031964	0.34371	0.21277	0.40481	-0.2025	0.056311
0.12383	-0.76487	-0.11923	0.073313	-0.26254	0.14667	0.76529	0.32778	0.14669	0.23599	0.26438	-0.37693	0.25083	0.28556	0.27941	-0.29172	-0.10969	-0.17786	-0.034212	0.40816	0.23751	0.4455	-0.21285	0.12644
-0.041771	-0.88549	-0.16829	0.025319	-0.14811	0.056998	1.0867	0.5637	0.21107	0.13715	0.2507	-0.5132	0.28811	0.31002	0.33235	-0.43252	-0.022729	-0.12992	-0.0047287	0.43071	0.19128	0.46773	-0.24504	0.17373
-0.2049	-0.98246	-0.18986	0.020102	-0.048269	-0.058214	1.2253	0.46601	0.40313	0.24177	0.20279	-0.50503	0.24143	0.2824	0.13551	-0.45633	-0.0058326	-0.1072	0.031629	0.37515	0.16633	0.5125	-0.27078	0.21919
-0.26108	-1.0493	-0.21649	0.095252	0.059608	-0.083591	1.2662	0.32058	0.46609	0.27438	0.12485	-0.53955	0.18423	0.22152	0.071788	-0.38474	-0.03435	-0.1434	0.092111	0.21614	0.14974	0.57782	-0.22349	0.26267
-0.15359	-1.0191	0.059016	0.1094	0.080645	0.038698	0.97967	0.19924	0.4341	0.22312	-0.048466	-0.50175	0.0030628	0.2417	0.051463	-0.32464	-0.029208	-0.23256	0.12395	0.077299	0.11352	0.56947	-0.20019	0.21582
0.010458	-0.93832	0.15392	0.059131	0.12208	0.1771	0.69434	0.22321	0.3572	0.2052	-0.042489	-0.36387	-0.092457	0.25505	0.059137	-0.30153	0.02337	-0.33198	0.04205	0.062042	0.098154	0.5024	-0.38795	0.13403
0.24249	-0.91692	0.21631	-0.046207	0.11165	0.27068	0.79547	0.34392	0.44917	0.24684	0.17603	-0.39039	-0.046379	0.26294	0.087537	-0.27927	-0.11883	-0.38881	0.056257	0.15742	0.11601	0.44935	-0.42732	0.13069
0.27674	-0.82303	0.36332	-0.13978	0.041018	0.25729	0.78509	0.53922	0.3765	0.28162	0.42867	-0.49158	-0.041247	0.33373	-0.14995	-0.20657	-0.23615	-0.39207	0.08823	0.27819	0.053431	0.4507	-0.52203	0.17276
0.25532	-0.91528	0.3388	-0.14523	-0.016746	0.18387	0.94279	0.73419	0.28588	0.28035	0.55882	-0.25053	-0.05756	0.31293	-0.12255	-0.3268	-0.26321	-0.32665	0.1074	0.26271	-0.0077644	0.49811	-0.52891	0.19012
0.33124	-0.67748	0.24525	-0.11106	-0.16477	0.15735	1.1948	0.98101	0.3274	0.20284	0.63269	-0.2422	-0.046291	0.2287	-0.11444	-0.55029	-0.2681	-0.25136	0.13918	0.15631	-0.016149	0.55615	-0.5087	0.15984
0.34296	-0.68031	0.11304	-0.094622	-0.35753	0.35943	1.2997	1.1614	0.54905	0.21077	0.73275	-0.32421	-0.11533	0.13775	-0.19584	-0.44713	-0.24078	-0.22534	0.039444	0.13378	-0.013028	0.56878	-0.39987	0.11221
0.24695	-0.62718	-0.00066884	-0.1183	-0.26074	0.53637	1.3569	1.2252	0.65907	0.30656	0.41009	-0.41945	-0.052593	0.13141	0.065821	-0.31059	-0.19544	-0.21209	-0.030076	0.1026	-0.005156	0.57277	-0.28361	0.15651
0.20247	-0.68919	0.080965	-0.15687	-0.095855	0.4687	1.4203	1.1794	0.63451	0.45093	0.23692	-0.39282	0.064702	0.20114	0.28542	-0.29546	-0.3071	-0.21413	0.022295	0.10457	-0.029916	0.57465	-0.18155	0.18356
0.14439	-0.88402	0.3191	-0.13437	-0.1373	0.40638	1.3321	1.0962	0.53579	0.62068	0.29496	-0.32713	0.16483	0.24925	0.4113	-0.23973	-0.31728	-0.21389	0.047414	0.14942	-0.0048857	0.54923	-0.13792	0.17722
0.096339	-0.95077	0.44992	-0.031606	-0.22962	0.33335	1.3225	1.1264	0.43156	0.6671	0.33045	-0.32739	0.33768	0.23239	0.32873	-0.069801	-0.37283	-0.20204	-0.0064424	0.23513	0.048254	0.50383	-0.12733	0.19866
0.10659	-0.95853	0.43763	0.084524	-0.26024	0.10034	1.4591	1.2229	0.25176	0.62995	0.46924	-0.29276	0.42593	0.23269	0.22719	0.22447	-0.47181	-0.17536	0.038868	0.34091	0.080988	0.44162	-0.077567	0.25178
0.11537	-0.93961	0.64004	0.16725	-0.20338	-0.017617	1.4906	1.309	0.15324	0.65359	0.60301	-0.09806	0.26	0.25043	0.18872	0.38239	-0.5262	-0.078687	0.034473	0.34321	0.081163	0.38382	-0.098839	0.31536
0.055328	-0.94417	0.59913	0.25408	-0.13992	0.034752	1.5095	1.3757	0.24953	0.70414	0.6528	0.072971	0.06138	0.24353	0.10568	0.12634	-0.47143	0.031624	-0.05974	0.1921	0.025064	0.34241	-0.15125	0.30935
0.0331	-0.97196	0.38666	0.35573	-0.10548	0.032828	1.5728	1.3551	0.39456	0.65078	0.68374	0.090774	0.078896	0.18851	0.050305	-0.18927	-0.30742	0.07145	-0.074762	0.099576	-0.034699	0.35457	-0.092759	0.27726
0.11711	-0.93296	0.2332	0.38851	-0.081032	0.081843	1.5758	1.2737	0.52446	0.66461	0.68087	0.16465	0.20086	0.18789	0.14486	0.025294	-0.25775	0.064339	-0.050604	0.12393	-0.10468	0.36533	-0.089909	0.35764
0.19796	-0.92436	0.28228	0.50087	-0.038195	0.25604	1.5317	1.0892	0.51997	0.70552	0.68948	0.18856	0.18377	0.24192	0.074992	-0.19388	-0.20626	0.026001	-0.00604	0.23448	-0.11994	0.30444	-0.057244	0.41912
0.17649	-0.83557	0.38631	0.7985	0.052046	0.53202	1.5445	0.96761	0.5954	0.71244	0.67644	0.11831	0.167	0.27385	-0.0062559	-0.76763	-0.1471	-0.01393	0.013481	0.28902	-0.053761	0.25775	-0.089469	0.44704
0.14035	-0.7474	0.34627	0.92812	0.15162	0.69556	1.5788	0.87621	0.62844	0.62135	0.73331	0.12299	0.18139	0.27676	0.045375	-0.68558	-0.25297	-0.061529	0.083729	0.27414	-0.013733	0.19264	-0.067163	0.43582
0.24355	-0.56395	0.39005	1.0235	0.28899	0.64963	1.5879	1.0033	0.49102	0.6192	0.74645	0.16391	0.20192	0.33265	0.039317	-0.47549	-0.35853	-0.12425	0.13535	0.2292	0.10417	0.13162	0.071184	0.38368
0.36624	-0.44059	0.38177	1.0136	0.45436	0.60415	1.6452	1.2519	0.44496	0.77446	0.69396	0.14343	0.34599	0.37006	-0.010393	-0.25082	-0.36646	-0.13265	0.023709	0.22411	0.14945	0.064795	0.089611	0.31848
0.32109	-0.41617	0.1439	0.97223	0.56835	0.58771	1.7083	1.1743	0.5694	0.95792	0.71432	0.14231	0.37274	0.3569	0.042916	0.0040198	-0.44441	-0.080426	-0.095933	0.29071	0.14114	0.014681	0.069972	0.25436
0.34689	-0.63473	0.018252	0.83286	0.61069	0.72742	1.7531	1.2134	0.53432	1.089	0.6965	0.16974	0.40208	0.38421	0.10938	0.2876	-0.78155	-0.0091134	-0.102	0.33114	0.089214	0.0027094	0.13054	0.1827
0.41271	-0.77361	0.11303	0.54889	0.61878	0.83569	1.8496	1.2246	0.46549	0.9735	0.75624	0.17737	0.45141	0.29751	0.083846	-0.13988	-0.21598	0.043146	-0.106	0.33988	-0.034242	0.0060996	0.16754	0.10291
0.40544	-0.65667	0.32055	0.2541	0.58855	0.87441	1.9613	1.1963	0.51729	0.74865	0.81483	0.17296	0.31053	0.13402	0.049484	-0.74199	-0.19368	0.025399	-0.14321	0.38932	-0.12388	0.011449	0.21958	0.088237
0.27036	-0.45254	0.2737	0.28084	0.45599	0.90283	2.074	1.2031	0.63197	0.6745	0.74957	0.093512	0.1729	0.1305	0.073822	-0.46246	-0.086237	-0.061433	-0.16494	0.38122	-0.10869	0.010154	0.17855	0.094315
0.064634	-0.42884	0.23469	0.30479	0.41138	0.90132	2.1527	1.213	0.58032	0.68291	0.61951	0.002237	0.11684	0.20763	0.092405	-0.18122	-0.060489	-0.12895	-0.09735	0.34966	-0.059472	0.065468	0.11446	0.16121
-0.080902	-0.54921	0.069534	0.23651	0.58602	0.87038	2.14	1.2169	0.38502	0.64644	0.48398	0.020226	0.15191	0.27134	0.10198	-0.16789	-0.075092	-0.1634	-0.02719	0.22712	-0.048607	0.12287	0.11677	0.18664
-0.21008	-0.56958	0.057466	0.18147	0.80989	0.79673	2.044	1.1404	0.46836	0.62982	0.3762	0.086104	0.22109	0.25337	-0.0585	-0.090936	-0.12486	-0.20492	-0.030224	0.042201	-0.0030684	0.10612	0.19326	0.16464
-0.38441	-0.34732	0.1925	0.065989	0.91425	0.65964	1.9179	1.0156	0.5824	0.62131	0.41666	0.26817	0.27372	0.20557	-0.15353	0.10559	-0.24287	-0.24447	-0.032052	0.055119	-0.014977	0.040721	0.17387	0.13117
-0.39755	-0.11235	0.39506	-0.082651	0.86008	0.57124	1.8056	0.69257	0.55211	0.50325	0.52839	0.2772	0.38823	0.15631	-0.25155	0.20069	-0.39294	-0.26535	-0.1105	0.15236	-0.012363	-0.0033744	0.15401	0.08606
-0.22677	-0.083469	0.53585	0.067791	0.7598	0.5146	1.7805	0.52382	0.43377	0.27871	0.55913	0.20565	0.39522	0.12968	-0.23874	0.10359	-0.32928	-0.25726	-0.18317	0.25989	0.055397	-0.021364	0.096057	0.027602
-0.41532	-0.25986	0.44074	0.2133	0.72843	0.48393	1.9602	0.66522	0.41072	0.27531	0.55956	0.089438	0.18014	0.1724	-0.14144	-0.058864	-0.36254	-0.24454	-0.17618	0.37127	0.10628	-0.0017439	0.093864	-0.069328
-0.51211	-0.27176	0.42234	0.26587	0.74391	0.48385	2.1146	0.92541	0.64733	0.31386	0.58452	0.00092242	-0.015534	0.14351	-0.1452	-0.22516	-0.47783	-0.26827	-0.17543	0.38698	0.071174	0.10171	0.078935	-0.15564
-0.50098	-0.68548	0.61118	0.46268	0.7914	0.46084	2.0316	1.1431	0.7943	0.4195	0.60422	-0.031001	-0.021146	0.041462	-0.057961	-0.29511	0.097801	-0.26596	-0.21702	0.30762	-0.032934	0.18285	0.070249	-0.16414
-0.54363	-0.76015	0.69474	0.65402	0.81789	0.73771	1.8955	1.2801	0.74703	0.51888	0.62979	-0.085363	0.10239	-0.037795	-0.075773	-0.25748	-0.0081639	-0.23594	-0.23601	0.24382	-0.14703	0.16173	0.0095478	-0.13064
-0.27729	-0.78141	0.60189	0.79716	0.79317	0.78432	1.8126	1.3463	0.68613	0.57756	0.51963	-0.12501	0.0074193	-0.13873	-0.19496	-0.20863	-0.1701	-0.26838	-0.20375	0.20076	-0.23911	0.10778	-0.0033246	-0.14775
-0.1022	-0.70489	0.56097	0.95754	0.72467	0.62008	1.8579	1.2222	0.59565	0.62042	0.38167	-0.1153	0.19828	-0.27177	-0.14071	-0.14413	-0.13821	-0.30437	-0.14355	0.3295	-0.24147	0.087733	0.064021	-0.13478
-0.14122	-0.72645	0.57344	1.0647	0.68552	0.51874	2.0659	1.1034	0.49758	0.63281	0.27589	-0.064804	0.20304	-0.24663	-0.21632	-0.0033319	-0.11358	-0.29385	-0.10305	0.35557	-0.26962	0.062354	0.0028753	-0.11011
-0.19534	-0.77563	0.77071	1.1063	0.73635	0.55225	2.2525	0.90094	0.35962	0.54412	0.28174	-0.072809	-0.052895	-0.15259	-0.30837	0.11068	-0.22394	-0.30793	-0.074739	0.27748	-0.24472	0.034168	-0.028597	-0.077838
-0.22915	-0.73391	0.6749	1.0451	0.77965	0.56975	2.4069	0.75121	0.24955	0.40822	0.3564	-0.12345	-0.024243	-0.0409	-0.32896	0.0944	-0.20194	-0.3799	-0.05465	0.19109	-0.16023	0.065163	0.033872	-0.045879
-0.41042	-0.68489	0.31978	1.1177	0.83864	0.57603	2.5805	0.77377	0.22947	0.49509	0.40993	-0.19395	0.10712	0.051416	-0.36421	0.0013084	-0.14146	-0.45354	-0.10326	0.25353	-0.14337	0.14887	0.025783	-0.025984
-0.23888	-0.62262	0.80933	1.3878	0.95643	0.60497	2.6025	0.94539	0.32378	0.6151	0.2757	-0.37039	0.18299	0.078277	-0.39194	-0.089903	-0.26732	-0.45546	-0.1412	0.24375	-0.17242	0.17879	0.014493	-0.044233
-0.10456	-0.39515	0.8025	1.496	1.1448	0.37867	2.4626	1.0169	0.46234	0.74332	0.46998	-0.23738	0.16859	0.088269	-0.5535	-0.15495	-0.095669	-0.44139	-0.14095	0.24057	-0.10189	0.18673	-0.027683	-0.064625
-0.079245	-0.083344	0.89522	1.3277	1.3592	0.32897	2.185	1.1135	0.514	0.89793	0.57881	-0.13963	-0.029381	0.072368	-0.42667	-0.16847	0.052127	-0.44371	-0.12347	0.26352	-0.079581	0.22128	-0.13065	-0.11214
-0.28059	0.053665	0.98206	0.7849	1.4795	0.38567	1.956	1.1392	0.4621	0.9283	0.5266	-0.12228	-0.054777	0.12994	-0.34227	-0.19909	0.055343	-0.40381	-0.095508	0.31991	-0.10659	0.2138	-0.19657	-0.13286
-0.31275	0.028034	1.0804	0.69201	1.5005	0.44164	2.0075	1.0433	0.30177	0.93357	0.49332	-0.24554	-0.030924	0.28984	-0.33953	-0.23281	0.10055	-0.31552	-0.089239	0.33835	-0.13115	0.20564	-0.14126	-0.14537
-0.11407	-0.10969	1.0712	0.68674	1.3863	0.74243	2.0351	1.0831	0.16942	0.92846	0.42955	-0.31758	-0.04025	0.40621	-0.60487	-0.28608	-0.021244	-0.29626	-0.090553	0.33751	-0.10557	0.28978	-0.14705	-0.1359
0.11498	-0.25026	0.93662	0.64777	1.3192	0.89535	1.9743	1.1057	0.074877	0.82291	0.36519	-0.32488	-0.056522	0.22816	-0.53772	-0.36532	-0.052114	-0.36074	-0.10351	0.35928	-0.096002	0.37166	-0.14705	-0.032543
0.19427	-0.11747	0.97772	0.67285	1.3571	0.95899	2.0479	1.1269	0.065777	0.65008	0.42522	-0.28658	-0.044717	-0.37467	-0.33637	-0.33803	-0.10935	-0.38899	-0.10916	0.33991	-0.0040229	0.45797	-0.012482	-0.015741
0.18553	0.037743	1.0776	0.80081	1.3424	0.93775	2.1324	1.246	0.13158	0.54105	0.55057	-0.33064	0.068678	-0.21605	-0.36911	-0.22829	-0.17481	-0.37474	-0.062037	0.32447	0.13818	0.57813	-0.0042996	-0.065414
0.27623	0.30789	0.92752	0.95325	1.2353	0.84944	2.0494	1.4299	0.15132	0.56136	0.61059	-0.47838	0.18812	0.019688	-0.65985	-0.14239	-0.1212	-0.39145	0.00021485	0.31897	0.24445	0.60607	-0.098441	-0.086327
0.20557	0.61419	0.72986	1.0438	1.0997	0.72656	1.8988	1.4248	0.15345	0.66847	0.51628	-0.34888	0.24062	0.14134	-0.66698	-0.09968	-0.12288	-0.40925	0.040457	0.27353	0.15432	0.61142	-0.1255	-0.062161
-0.057167	0.53387	0.55745	1.0416	1.0037	0.57555	1.8374	1.2734	0.25358	0.89631	0.40052	-0.33432	0.23685	0.13167	-0.62927	-0.10092	-0.057338	-0.37194	0.034452	0.25158	0.043355	0.57846	-0.1396	-0.076712
-0.14734	0.15166	0.43014	1.0373	0.87265	0.46643	1.7752	1.0713	0.22021	0.96537	0.38755	-0.3391	0.20776	0.1053	-0.55532	-0.13454	-0.098562	-0.35239	-0.00055828	0.2252	-0.12794	0.62007	-0.079618	-0.13712
-0.19491	-0.055525	0.32285	1.018	0.79575	0.44166	1.673	0.78495	0.18278	0.99617	0.45309	-0.34391	0.17512	0.098109	-0.41942	-0.17198	-0.10945	-0.35667	-0.039413	0.18082	-0.24591	0.67359	-0.074845	-0.22971
-0.25231	0.019966	0.30613	0.85055	0.94631	0.41783	1.6169	0.62276	0.085455	1.012	0.45124	-0.31108	0.14105	0.1178	-0.29041	-0.2259	-0.010526	-0.32918	-0.090618	0.21877	-0.22004	0.68392	-0.13133	-0.27375
-0.28027	0.0023273	0.30634	0.59193	1.2227	0.51895	1.5286	0.63261	-0.034214	0.98243	0.42869	-0.31953	0.0477	0.195	-0.25481	-0.2667	0.073918	-0.31628	-0.098971	0.28252	-0.12383	0.7026	-0.12771	-0.32949
-0.31497	0.10144	0.3297	0.65359	1.4282	0.56203	1.5496	0.61698	-0.074509	0.9092	0.44312	-0.36752	0.017742	0.25798	-0.23593	-0.26245	0.22828	-0.33148	-0.014776	0.33928	-0.044008	0.68956	-0.1082	-0.37638
-0.19843	0.17815	0.57525	0.79301	1.4708	0.51461	1.6075	0.64423	-0.052269	0.91764	0.41961	-0.28634	0.064488	0.33293	-0.24855	-0.23377	0.17445	-0.31605	0.060515	0.41451	-0.0025749	0.64887	-0.077856	-0.37937
