# Supplementary material for: Timing variability of sensorimotor integration during vocalization in individuals who stutter
Source: Sci Rep. 2018 Nov 5;8:16340. doi: 10.1038/s41598-018-34517-1 (PMC6218511; doi:10.1038/s41598-018-34517-1)
Supplement: Supplementary file 2 — Dataset 1 [file 41598_2018_34517_MOESM2_ESM.zip › compens-stutt-behav-scireports-supplementary-material/AS2037_control.txt]

-0.133	0.1244	0.18262	0.018456	0.22566	0.15488	0.30553	0.34867	0.27711	0.35986	0.44722	-0.027921	-0.12718	0.11373	0.20103	0.17002	-0.1442	-0.1388	-0.066065	-0.010631	-0.079617	-0.090134	0.10395	-0.0448	0.37174	0.01229
-0.05969	0.20834	0.14434	0.021786	0.21623	0.15936	0.2012	0.41069	0.25569	0.35372	0.41885	-0.040463	-0.087186	0.088519	0.17242	0.11949	-0.15065	-0.12899	-0.08727	0.030629	-0.1046	-0.094592	0.077358	-0.040542	0.39215	0.061582
0.072331	0.25691	0.13733	0.079939	0.18881	0.15711	0.30881	0.42138	0.24113	0.31753	0.41518	-0.040183	-0.064278	0.051006	0.15748	0.14459	-0.1166	-0.098964	-0.099309	0.034573	-0.13383	-0.080187	0.062667	-0.029897	0.40742	0.08964
0.033709	0.26468	0.14517	0.13897	0.17577	0.16912	0.32275	0.43781	0.25781	0.30546	0.4715	-0.028236	-0.011691	0.0042093	0.11851	0.17058	-0.084212	-0.083266	-0.080112	0.019772	-0.14676	-0.085023	0.10357	0.011762	0.44797	0.067613
-0.0038703	0.21064	0.050423	0.15728	0.1573	0.10549	0.24677	0.43386	0.23116	0.31442	0.4854	-0.0096715	0.054083	-0.00053769	0.091859	0.19671	-0.098519	-0.052016	-0.018033	0.0006814	-0.13024	-0.062653	0.089539	0.037632	0.49332	0.042611
-0.10531	0.18422	0.05221	0.15961	0.15125	0.097556	0.24605	0.42126	0.22405	0.25629	0.43853	-0.054697	0.052971	-0.025695	0.09101	0.19906	-0.11392	-0.013869	-0.010479	0.007414	-0.17578	-0.073715	0.09138	0.077597	0.50283	-0.0028605
-0.032982	0.10605	0.087383	0.14137	0.11909	0.067457	0.18007	0.41063	0.21763	0.26206	0.37288	-0.075421	0.069209	-0.04894	0.077476	0.14926	-0.11892	0.076627	0.010834	0.01056	-0.20054	-0.050714	0.07414	0.13512	0.48977	-0.0013478
0.055916	0.084795	0.0024453	0.18824	0.071208	0.015625	0.25007	0.37397	0.23997	0.2895	0.34075	-0.13145	0.11051	-0.049419	0.073115	0.13592	-0.12787	0.1651	0.05603	-0.013659	-0.24692	-0.020259	0.031883	0.14266	0.45754	-0.076883
0.11483	0.084245	-0.037114	0.21411	0.054801	-0.0095853	0.23581	0.4047	0.21615	0.30897	0.34335	-0.17827	0.081994	-0.072423	0.075303	0.098358	-0.12593	0.17029	0.060759	0.016421	-0.22921	-0.0092634	-0.0086808	0.13834	0.41809	-0.096019
0.042301	0.15458	-0.0049513	0.15899	0.061024	-0.013329	0.13858	0.42602	0.20939	0.24052	0.35219	-0.15947	0.059007	-0.10656	0.073376	0.0177	-0.12929	0.21311	0.073984	0.050059	-0.17576	0.029252	-0.027031	0.1631	0.40378	-0.094576
0.062614	0.20703	0.06379	0.12004	0.092928	-0.023839	0.17217	0.42014	0.2735	0.22906	0.30337	-0.12277	0.060273	-0.096045	0.079072	0.0035289	-0.15095	0.2024	0.085659	0.071773	-0.21467	0.029854	-0.071787	0.19429	0.37504	-0.11937
0.072182	0.23123	0.045944	0.076761	0.13348	-0.021402	0.1673	0.36691	0.23801	0.19942	0.27878	-0.08972	0.092605	-0.10024	0.085591	0.034104	-0.11524	0.21051	0.099315	0.079004	-0.21135	0.02825	-0.097991	0.20609	0.36155	-0.096033
0.026474	0.21048	0.11948	0.11049	0.19673	-0.0020655	0.207	0.35336	0.28692	0.24973	0.30282	-0.062155	0.11325	-0.084825	0.086832	0.059715	-0.084026	0.23125	0.099275	0.026405	-0.20471	0.040081	-0.063682	0.21894	0.34973	-0.11016
-0.1366	0.15549	0.17659	0.091828	0.18476	-0.027796	0.20584	0.36262	0.3053	0.20539	0.31736	-0.09204	0.047186	-0.10515	0.0678	0.088005	-0.1165	0.21123	0.10464	0.011012	-0.19671	0.022372	-0.01086	0.22404	0.32267	-0.12677
-0.10589	0.085043	0.090944	0.056824	0.13561	-0.075279	0.19157	0.33019	0.17489	0.19513	0.26484	-0.10235	0.040697	-0.14213	0.068512	0.09802	-0.12306	0.15151	0.093708	0.0082693	-0.20626	0.018142	0.00091571	0.19935	0.27169	-0.1247
-0.099047	0.043727	-0.0041323	0.067471	0.15019	-0.049893	0.2119	0.32431	0.062016	0.20799	0.22982	-0.083568	0.03352	-0.15852	0.10772	0.089682	-0.11657	0.10432	0.094887	-0.0081615	-0.18837	0.039668	-0.057336	0.15436	0.23655	-0.1003
-0.037393	0.012205	-0.0051363	0.063019	0.16205	-0.13136	0.23003	0.32304	-0.009533	0.18463	0.21055	-0.064468	-0.024761	-0.17729	0.13283	0.068746	-0.11583	0.053855	0.049143	-0.010079	-0.22284	0.046364	-0.014899	0.14308	0.24814	-0.17105
0.020434	0.015905	0.021936	0.0308	0.16294	-0.0643	0.12958	0.23957	-0.012237	0.15291	0.19004	-0.0052379	-0.045386	-0.17349	0.14501	0.040344	-0.14317	0.075623	0.049508	-0.024274	-0.27075	0.019665	0.013233	0.12113	0.24271	-0.14669
-0.090507	-0.050417	-0.075165	-0.010568	0.16634	-0.088388	0.11792	0.23887	0.012828	0.14527	0.17868	0.036627	-0.11243	-0.15192	0.13513	0.029963	-0.16343	0.058848	0.018117	-0.040473	-0.2002	-0.0072389	0.00085303	0.10982	0.18322	-0.14719
0.031754	-0.015851	-0.026294	-0.016866	0.16771	-0.063622	0.12859	0.2335	0.046912	0.073681	0.18705	0.02996	-0.11254	-0.13239	0.11883	0.036544	-0.1266	0.044024	-0.0058915	-0.041536	-0.1502	0.016277	0.021072	0.098147	0.13352	-0.17737
-0.041313	0.03032	0.13075	-0.047973	0.12143	0.015765	0.091349	0.18948	-0.0086631	0.070223	0.2255	0.0029195	-0.084752	-0.12906	0.14384	0.070741	-0.080149	0.030329	-0.026131	-0.094635	-0.15829	0.041004	0.067714	0.10968	0.092093	-0.16715
-0.049308	-0.028662	0.14507	-0.048259	0.089308	0.040489	-0.0058103	0.19486	0.0013684	0.041277	0.24825	0.013046	-0.08337	-0.098641	0.16807	0.06956	-0.039627	0.020237	0.0012643	-0.083982	-0.13995	0.07206	0.03252	0.097642	0.067268	-0.19071
-0.030231	-0.030956	0.088007	-0.0076053	0.10084	0.050477	-0.05339	0.20199	-0.067764	0.081277	0.25563	-0.03567	-0.052526	-0.024623	0.15944	0.050303	-0.011928	0.033934	0.021089	-0.062624	-0.13634	0.14806	0.061289	0.096343	0.059633	-0.19055
-0.037162	-0.0046397	0.079144	0.069063	0.13205	0.028137	-0.054069	0.090143	-0.086076	-0.0048911	0.18559	-0.073556	-0.024381	-0.0031754	0.1634	0.03521	-0.0019951	0.062403	0.071316	-0.042663	-0.11786	0.094419	0.025057	0.084469	0.049034	-0.20014
-0.066669	-0.043408	0.087872	0.10398	0.12128	0.02725	-0.061088	0.010737	-0.13639	0.014155	0.086675	-0.0037817	-0.055202	-0.026374	0.16841	0.0050486	0.0023891	0.06697	0.10728	-0.0075451	-0.079469	0.11353	0.0056489	0.052635	0.077812	-0.14452
0.052197	-0.10958	-0.0027325	0.11496	0.11783	0.025807	-0.089021	-0.042021	-0.13313	-0.029488	0.05864	0.058386	-0.069698	-0.051621	0.14621	-0.020385	-0.043213	0.072624	0.11168	0.00488	-0.05486	0.12606	0.0098435	0.0024914	0.05082	-0.12195
-0.05572	-0.03498	-0.032943	0.091642	0.094434	0.014263	-0.10457	-0.079755	-0.12733	0.023267	0.054388	0.060944	-0.055924	-0.06959	0.10844	-0.029245	-0.078843	0.059826	0.079204	-0.034587	-0.061386	0.15915	-0.044233	-0.033984	0.010963	-0.10744
0.037139	-0.012074	-0.021398	0.027576	0.05003	-0.015176	-0.099755	-0.057072	-0.13051	0.023981	0.051615	-0.0042764	-0.076368	-0.080196	0.085957	-0.00898	-0.056937	0.028797	0.069077	-0.04261	-0.011376	0.11836	-0.0018084	-0.031484	-0.013375	-0.041026
0.052114	-0.0033795	0.025007	0.023242	0.003888	-0.013504	-0.036173	-0.020709	-0.081564	0.013715	0.05289	0.021987	-0.066599	-0.041828	0.04043	-0.0039611	-0.025159	0.0066421	0.039608	0.0036581	0.031728	0.040561	-0.061048	-0.020079	-0.0064632	-0.056716
0	0	0	0	0	0	0	0	0	0	0	0	0	0	0	0	0	0	0	0	0	0	0	0	0	0
0.13404	0.018823	-0.019126	-0.043394	-0.074863	-0.04787	-0.11914	-0.0044186	0.042682	0.0089581	-0.0080018	-0.00073401	-0.006065	0.011444	0.019773	-0.019035	-0.038395	0.035853	-0.045941	0.0012938	0.059333	-0.054793	-0.018064	0.0555	-0.011189	0.033748
0.081135	-0.026823	-0.10535	-0.048016	-0.1244	-0.10625	-0.14742	0.024323	0.042175	0.0055846	0.01989	0.014603	-0.018387	-0.0079744	0.024508	-0.040306	-0.087458	0.072079	-0.046949	-0.019247	0.036434	-0.10449	0.021563	0.060805	-0.029672	-0.0075539
0.030014	-0.0055396	-0.072765	-0.059883	-0.13332	-0.19305	-0.20838	0.060924	0.0050452	0.008679	0.02642	-0.010487	0.0045519	-0.046886	-0.021402	-0.024693	-0.093104	0.096864	0.0022516	0.0071055	0.04342	-0.18283	0.017026	0.082945	-0.024232	0.01706
-0.11737	0.023182	-0.10867	-0.13933	-0.19081	-0.18502	-0.28127	0.04948	-0.012858	0.09689	0.072469	-0.064257	0.034731	-0.035106	-0.043291	-0.0023652	-0.066674	0.11314	2.6922e-05	0.039247	0.0467	-0.20717	-0.0043702	0.1193	-0.05274	-0.0354
-0.24218	-0.010845	-0.12484	-0.10028	-0.25309	-0.095613	-0.36501	0.0054981	-0.024209	0.103	0.14995	-0.076771	0.038328	-0.023989	-0.066058	0.0086876	-0.063109	0.17076	0.02529	0.034254	0.12745	-0.26952	0.03817	0.10862	-0.073813	-0.077077
-0.18634	-0.0021012	-0.12919	-0.063104	-0.27322	-0.11656	-0.34599	-0.015789	-0.076393	0.11765	0.22258	-0.052241	0.017735	0.0098338	-0.088476	0.039945	-0.056683	0.2904	0.012373	0.020305	0.14856	-0.27137	0.026728	0.10108	-0.068114	-0.14859
-0.17559	0.079305	-0.095153	-0.10951	-0.29253	-0.097451	-0.29192	-0.046004	-0.13247	0.14855	0.26828	-0.05321	-0.007619	0.069221	-0.05167	0.06688	-0.023622	0.31586	0.0014551	-0.0032746	0.12357	-0.30988	0.059406	0.086458	-0.095286	-0.19835
-0.23562	0.1883	0.091853	-0.19587	-0.26035	-0.092466	-0.13467	-0.014147	-0.15257	0.14098	0.30449	-0.067878	0.021671	0.080842	-0.0059894	0.045835	0.0022373	0.31072	-0.036045	-0.0093806	0.086097	-0.30898	0.083035	0.099778	-0.12363	-0.24458
-0.15079	0.22216	0.12827	-0.17867	-0.26056	-0.12904	-0.088843	0.050068	-0.13733	0.16261	0.2935	-0.052256	0.022221	0.053566	0.016206	0.026941	-0.0015981	0.26863	-0.04809	-0.030753	0.045147	-0.33545	0.082054	0.068471	-0.12995	-0.21198
-0.27866	0.24302	0.14188	-0.14173	-0.3021	-0.20777	-0.15266	0.067398	-0.098976	0.16829	0.29867	0.048737	-0.019077	0.011803	-0.003117	0.039082	-0.016108	0.23669	-0.021201	-0.039272	0.051391	-0.36236	0.099574	0.049928	-0.11184	-0.16619
-0.22632	0.26099	0.14417	-0.096993	-0.33959	-0.21829	-0.19317	0.0082101	-0.13934	0.17911	0.35691	0.10599	-0.063286	-0.039988	-0.024964	0.061337	-0.083544	0.20444	-0.013826	-0.068593	0.052776	-0.34022	0.10898	0.025463	-0.096383	-0.16814
-0.28074	0.20716	0.12189	-0.090377	-0.29128	-0.20427	-0.28327	-0.023262	-0.1685	0.16978	0.35591	0.12631	-0.075051	-0.036763	-0.0084083	0.047011	-0.076674	0.16282	-0.01526	-0.087108	0.034161	-0.29608	0.10153	0.041985	-0.080321	-0.14177
-0.36845	0.17927	0.086929	-0.067347	-0.29377	-0.21559	-0.31367	-0.048066	-0.16709	0.14961	0.34885	0.089474	-0.071126	-0.08246	0.011332	0.050314	-0.060479	0.17337	-0.017281	-0.097986	0.03764	-0.32288	0.13417	0.070384	-0.067153	-0.14219
-0.33581	0.12984	0.035753	-0.0021318	-0.28622	-0.16402	-0.38856	-0.080306	-0.16496	0.21899	0.34884	0.067644	-0.07363	-0.10125	0.0068021	0.093535	-0.060632	0.089061	0.0061598	-0.099451	0.062606	-0.29596	0.16089	0.049409	-0.046971	-0.16969
-0.27076	0.1243	-0.0034841	0.041543	-0.25617	-0.049407	-0.4854	-0.084869	-0.20037	0.26519	0.36741	0.10162	-0.042961	-0.088712	-0.017283	0.10155	-0.10336	0.024458	-0.038128	-0.087493	0.04871	-0.31218	0.12897	0.068	-0.019273	-0.098261
-0.43742	0.12133	-0.050625	0.0057902	-0.26113	-0.024602	-0.53681	-0.16552	-0.22496	0.23196	0.40341	0.080712	-0.056181	-0.043696	-0.031747	0.068778	-0.13888	-0.015023	-0.09138	-0.040015	0.031597	-0.34661	0.1355	0.055299	-0.016598	-0.084955
-0.36502	0.16617	-0.11665	-0.092616	-0.23268	-0.025756	-0.40851	-0.21711	-0.18499	0.23878	0.39897	0.077445	-0.090904	-0.018212	-0.047259	0.048424	-0.12984	-0.010837	-0.10407	-0.07259	-0.018428	-0.31888	0.1401	0.017334	-0.040902	-0.050719
-0.27679	0.21187	-0.1323	-0.098514	-0.27931	-0.13886	-0.46087	-0.13038	-0.17249	0.24505	0.34725	0.06829	-0.1311	-0.010831	-0.047644	0.076819	-0.14833	-0.018406	-0.15196	-0.1224	-0.02601	-0.30945	0.10089	0.027148	-0.059012	-0.098912
-0.35089	0.24392	-0.1353	-0.014365	-0.31555	-0.066531	-0.42754	-0.17463	-0.17456	0.18828	0.28825	0.063121	-0.13239	0.015431	-0.031431	0.097013	-0.1347	0.017156	-0.15866	-0.12372	0.042042	-0.27055	0.1101	0.058228	-0.084578	-0.051847
-0.32931	0.25666	-0.1342	0.051464	-0.32862	-0.066961	-0.45276	-0.228	-0.138	0.22762	0.27795	0.027828	-0.13117	0.024215	-0.025028	0.094448	-0.1196	0.014102	-0.11012	-0.10332	0.1159	-0.27344	0.069465	0.10797	-0.060268	-0.039237
-0.38423	0.16839	-0.019684	0.081623	-0.32001	-0.095614	-0.40489	-0.21526	-0.16982	0.44487	0.29287	0.021478	-0.10171	0.018249	-0.027206	0.07606	-0.12403	0.033278	-0.083895	-0.040938	0.10964	-0.32091	0.075137	0.1011	-0.017437	-0.021912
-0.53821	0.057332	-0.079416	0.082129	-0.2911	-0.051789	-0.34818	-0.22776	-0.19936	0.63262	0.2936	0.023745	-0.071961	-0.013413	-0.042063	0.073327	-0.10546	0.044749	-0.068239	0.037759	0.06992	-0.361	0.092623	0.14764	0.0058994	-0.022523
-0.62405	0.016234	-0.079632	0.092572	-0.24226	-0.053733	-0.20299	-0.20542	-0.18663	0.63226	0.31747	0.037696	-0.061039	-0.044787	-0.091211	0.11235	-0.070669	0.030535	-0.030762	0.049757	0.045622	-0.38971	0.018361	0.17033	-0.0057435	-0.0011763
-0.55354	-0.015249	-0.035292	0.30677	-0.24395	-0.060674	-0.18414	-0.25905	-0.14704	0.61538	0.30725	0.030677	-0.0082709	-0.068759	-0.070028	0.13352	-0.054815	0.050114	-0.013377	0.027542	0.032988	-0.43916	0.040447	0.20117	-0.0083438	0.0017855
-0.58306	-0.010431	-0.080487	0.3106	-0.16835	-0.017931	-0.16731	-0.35414	-0.15116	0.61055	0.29191	0.049114	-0.0075864	-0.10093	-0.031398	0.14813	-0.097997	0.047053	0.0093665	-0.002179	0.013067	-0.43796	0.020167	0.15566	0.010408	-0.032574
-0.35685	0.030945	-0.14065	0.20038	-0.12283	0.020429	-0.19473	-0.36258	-0.16543	0.61717	0.27143	0.094208	-0.01368	-0.094552	-0.04344	0.15467	-0.095253	0.074336	0.032171	0.0076427	-0.060609	-0.49616	0.037705	0.18676	0.016862	-0.047229
-0.522	0.028439	-0.16944	0.13777	-0.14109	0.067407	-0.20488	-0.36303	-0.16194	0.71402	0.27066	0.079328	0.0050282	-0.11936	-0.057212	0.18382	-0.085905	0.092149	0.067647	0.01929	-0.071337	-0.49129	-0.024369	0.09357	-0.0094847	0.04059
-0.49696	0.0044277	-0.096053	0.081679	-0.078476	0.063717	-0.19752	-0.38125	-0.14063	0.70251	0.29915	0.093817	-0.091821	-0.14241	-0.057114	0.20558	-0.10969	0.092387	0.039099	0.016083	-0.10209	-0.56581	0.016121	0.091495	-0.00069242	-0.013555
-0.40634	0.0012608	-0.11815	0.072184	-0.080941	0.072673	-0.25917	-0.29781	-0.13125	0.72447	0.30949	0.10711	-0.11943	-0.15369	-0.047887	0.2095	-0.10419	0.051433	0.023982	0.0269	-0.1223	-0.65991	-0.03663	0.10304	0.019145	-0.021917
-0.52964	0.051538	0.054699	0.033934	-0.10389	-0.019796	-0.26625	-0.2489	-0.069147	0.74236	0.2808	0.10737	-0.12056	-0.14466	-0.08078	0.23466	-0.11476	0.065202	0.010483	0.068285	-0.12808	-0.66524	-0.025642	0.083784	0.030441	0.0026572
-0.52016	0.051585	0.18508	-0.011201	-0.10868	-0.023796	-0.20612	-0.21725	-0.075214	0.7624	0.23199	0.086301	-0.13983	-0.18107	-0.084119	0.22203	-0.11965	0.11049	0.019696	0.072374	-0.077583	-0.69316	-0.025502	0.12187	0.060432	0.0021357
-0.49157	0.018158	0.23124	-0.011176	-0.1389	-0.011407	-0.17708	-0.26916	-0.1277	0.71761	0.2285	0.078563	-0.10863	-0.1572	-0.026914	0.17666	-0.16898	0.12777	0.010451	0.073775	-0.051135	-0.67392	-0.015741	0.096795	0.070769	0.0099438
-0.49065	0.024358	0.17916	-0.08651	-0.12912	-0.050554	-0.17617	-0.38147	-0.13045	0.73052	0.21086	0.11576	-0.085319	-0.16826	0.020535	0.13138	-0.20605	0.1684	-0.00058726	0.050244	-0.042103	-0.63308	0.022793	0.083011	0.07559	-0.034977
-0.49496	-0.0037772	0.13877	-0.10293	-0.15933	-0.057826	-0.3527	-0.38385	-0.15756	0.73729	0.20472	0.18177	-0.10935	-0.18568	0.019307	0.10069	-0.20839	0.21172	-0.052638	0.043741	0.036154	-0.55188	0.058282	0.041241	0.1062	-0.03494
-0.533	-0.015592	0.070004	-0.1133	-0.15342	-0.12042	-0.23466	-0.31523	-0.16837	0.77339	0.2221	0.17365	-0.084738	-0.2196	0.0099175	0.11119	-0.17273	0.25432	3.6413e-05	0.045148	0.059798	-0.52592	0.063385	0.055924	0.12751	-0.032796
-0.34033	-0.026718	-0.0051354	-0.13156	-0.026975	-0.11294	-0.18259	-0.28315	-0.16462	0.78812	0.23802	0.15308	-0.097945	-0.221	-0.038073	0.17744	-0.11441	0.27286	0.055354	0.057878	0.086749	-0.60113	0.11141	0.085224	0.12313	-0.046366
-0.40809	-0.093709	0.091037	-0.15465	-0.007333	-0.17262	-0.15556	-0.27232	-0.13593	0.86772	0.21865	0.11164	-0.066376	-0.20146	-0.07768	0.18088	-0.16616	0.25844	0.08228	0.034614	0.076695	-0.55742	0.086031	0.082769	0.11793	-0.053128
-0.47483	-0.11332	0.18243	-0.1849	0.020476	-0.1691	-0.17473	-0.26394	-0.12007	0.76678	0.22763	0.0669	-0.064583	-0.17147	-0.054894	0.13296	-0.17162	0.24188	0.079047	-0.022878	0.060596	-0.53823	-0.10477	0.034233	0.095706	-0.043846
-0.46591	-0.069906	0.20461	-0.22532	0.0874	-0.090805	-0.14976	-0.34768	-0.091692	0.67365	0.26397	0.072207	-0.09141	-0.17014	-0.020951	0.12314	-0.17355	0.22707	0.1031	0.0044526	0.034318	-0.53028	-0.092982	-0.045231	0.080084	-0.0066541
-0.41781	-0.050169	0.16556	-0.23739	0.096557	-0.04895	-0.19245	-0.33656	-0.14579	0.67662	0.27623	0.084349	-0.087	-0.18828	-0.0078556	0.058355	-0.19347	0.19712	0.096778	0.015295	0.02077	-0.54268	-0.10053	-0.070759	0.051994	0.015266
-0.38263	-0.079744	0.11057	-0.22691	0.03347	-0.066071	-0.29775	-0.31634	-0.17465	0.6727	0.2496	0.096298	-0.043644	-0.23217	-0.0457	-0.029528	-0.25692	0.18666	0.086885	0.041754	-0.0052725	-0.60571	-0.10119	-0.044715	0.021943	0.0059155
-0.37632	-0.055903	0.099239	-0.20353	0.012571	-0.081441	-0.2837	-0.33845	-0.15985	0.72685	0.19177	0.12798	-0.054437	-0.21753	-0.10074	-0.050791	-0.22321	0.20241	0.084021	0.047267	0.012829	-0.5881	-0.055625	0.027312	-0.0029558	0.030836
-0.36045	-0.10476	0.069738	-0.17508	-0.022798	-0.092507	-0.35628	-0.35724	-0.15623	0.71831	0.17174	0.10458	-0.083888	-0.21425	-0.12409	0.00037846	-0.20949	0.22792	0.098701	0.031979	0.030534	-0.62592	-0.034878	0.089116	-0.026909	0.06942
-0.30198	-0.09385	0.02355	-0.10776	-0.053687	-0.079035	-0.34532	-0.42497	-0.19503	0.72587	0.16544	0.068614	-0.091886	-0.18295	-0.13456	0.023677	-0.21847	0.19919	0.16811	0.030068	0.014218	-0.63653	0.035674	0.13603	-0.050325	0.016704
-0.50082	-0.051114	-0.040164	-0.064726	-0.045994	-0.085743	-0.40076	-0.45953	-0.1454	0.59957	0.16693	0.093507	-0.054647	-0.13446	-0.14144	0.027596	-0.19376	0.22534	0.19684	-0.041135	0.051303	-0.6119	-0.015016	0.1329	-0.034657	0.041524
-0.56322	-0.039515	-0.072375	-0.042174	-0.087496	-0.037555	-0.45238	-0.42293	-0.12915	0.58937	0.24763	0.096782	-0.023748	-0.11105	-0.1206	0.058045	-0.23991	0.24645	0.21506	-0.05279	0.020378	-0.62196	-0.048454	0.12576	-0.030131	0.010912
-0.46339	-0.054347	-0.012403	-0.069771	-0.16683	-0.11635	-0.43581	-0.47772	-0.082307	0.61012	0.34494	0.071884	-0.021835	-0.137	-0.057083	0.018545	-0.21029	0.24612	0.21046	-0.034972	0.05405	-0.59694	-0.0023428	0.11903	-0.053387	0.016798
-0.5003	-0.0073057	-0.02352	-0.14769	-0.17166	-0.14853	-0.43976	-0.53557	-0.075429	0.59842	0.37687	0.074258	0.018649	-0.1939	0.00070688	-0.032926	-0.21494	0.24771	0.21428	-0.013691	0.0092947	-0.53184	0.027336	0.11862	-0.034617	-0.015499
-0.49983	0.048996	-0.079018	-0.11797	-0.069719	-0.16212	-0.43941	-0.46858	-0.15548	0.59143	0.35825	0.073544	0.051575	-0.18524	0.025716	-0.039122	-0.23525	0.28604	0.23492	7.2612e-05	-0.02929	-0.55111	-0.029814	0.16067	-0.010127	-0.011446
-0.3623	0.034285	-0.12635	-0.06676	-0.082873	-0.19833	-0.47832	-0.38146	-0.23227	0.63287	0.32557	0.049166	0.042886	-0.15738	0.031893	-0.017838	-0.26136	0.27966	0.17944	0.015664	-0.025954	-0.52234	0.020034	0.17735	0.0054294	-0.010139
-0.40647	0.057074	-0.1072	-0.044709	-0.089392	-0.21134	-0.493	-0.34	-0.26165	0.58322	0.35696	0.019655	0.0036126	-0.13621	-0.0042367	-0.013127	-0.2668	0.24142	0.20726	-0.036065	-0.0071016	-0.49719	-0.0071041	0.1257	0.031906	-0.041709
-0.28399	0.10654	-0.038579	-0.067675	-0.07335	-0.22041	-0.47861	-0.31841	-0.2619	0.61301	0.40326	-0.017968	-0.038976	-0.15975	-0.026755	0.0010953	-0.28493	0.16412	0.15155	-0.055452	-0.039864	-0.48498	-0.0010121	0.1286	0.047738	-0.051033
-0.42656	0.025509	-0.11361	-0.14135	-0.096699	-0.164	-0.44006	-0.33128	-0.2948	0.56896	0.44032	-0.071024	-0.051816	-0.18044	0.0027125	-0.0093097	-0.256	0.11348	0.13251	-0.069374	-0.056264	-0.57051	0.034959	0.1142	0.055508	-0.051891
-0.24625	0.072698	-0.16951	-0.23533	-0.12386	-0.16702	-0.43743	-0.42887	-0.2706	0.56265	0.44525	-0.13822	-0.043481	-0.2535	0.057804	-0.022658	-0.2603	0.01467	0.12579	-0.10824	-0.072595	-0.54469	0.05806	0.097445	0.059882	-0.067818
-0.32937	0.14884	-0.16968	-0.16491	-0.1145	-0.15537	-0.41658	-0.46249	-0.22621	0.50033	0.41157	-0.18052	0.00936	-0.26907	0.063688	-0.022252	-0.25904	0.0099011	0.14209	-0.085229	-0.060241	-0.56362	0.052391	0.053596	0.058401	-0.046873
-0.38987	0.13106	-0.1418	-0.13206	-0.11795	-0.11601	-0.4211	-0.43638	-0.22615	0.49364	0.38917	-0.18012	0.017897	-0.28437	0.038513	-0.013387	-0.26768	0.012227	0.16875	-0.049163	-0.0426	-0.56113	0.057073	0.050476	0.067975	-0.072277
-0.34137	0.075585	-0.26534	-0.14591	-0.10695	-0.095166	-0.44896	-0.424	-0.25343	0.42397	0.37492	-0.13641	-0.00064411	-0.31244	0.02471	-0.033504	-0.33477	0.038714	0.21765	-0.030412	-0.050052	-0.58648	0.026648	0.10428	0.037075	-0.085355
-0.27649	0.028839	-0.29905	-0.10237	-0.096697	-0.093363	-0.51014	-0.38696	-0.23673	0.44614	0.35871	-0.14099	-0.019568	-0.29373	-0.0027601	-0.007038	-0.38104	0.11577	0.24471	-8.6473e-05	-0.065171	-0.61943	0.1226	0.094242	0.0074074	-0.067789
-0.2573	-0.013097	-0.19873	-0.18802	-0.11759	-0.077976	-0.48218	-0.32379	-0.25306	0.48777	0.40506	-0.17992	-0.045562	-0.30339	0.039717	0.009631	-0.37729	0.10397	0.20705	-0.0073876	-0.045527	-0.52559	0.086979	0.087832	0.026378	-0.054401
-0.30646	-0.0077912	-0.12091	-0.16039	-0.11731	-0.086839	-0.50384	-0.25944	-0.21161	0.46203	0.41697	-0.24305	-0.02326	-0.28639	0.10023	-0.055093	-0.37186	0.12732	0.21535	0.0048119	-0.056294	-0.47777	0.097643	0.071869	0.069654	-0.06957
-0.3058	-0.091459	-0.099857	-0.14294	-0.13981	-0.11933	-0.56061	-0.19752	-0.16637	0.48628	0.39505	-0.24567	-0.039041	-0.27986	0.11879	-0.086375	-0.40147	0.17714	0.22941	-0.031251	-0.020866	-0.43818	0.086845	0.031033	0.07305	-0.018492
-0.36041	-0.084683	-0.10197	-0.17927	-0.16173	-0.17806	-0.50523	-0.19081	-0.20223	0.5114	0.37295	-0.19362	-0.034955	-0.26024	0.1265	-0.086152	-0.34611	0.19166	0.23391	-0.03773	-0.020965	-0.32663	0.093313	-0.035671	0.084532	-0.02295
-0.32118	0.027652	-0.086491	-0.076152	-0.14029	-0.21219	-0.51628	-0.22656	-0.20767	0.52169	0.34178	-0.15698	0.027772	-0.307	0.11009	-0.098833	-0.33356	0.17087	0.25925	-0.054024	-0.069627	-0.31202	0.038885	-0.028981	0.075864	-0.045854
-0.40538	0.093966	-0.2494	-0.0089079	-0.12536	-0.29886	-0.49109	-0.21995	-0.17179	0.53247	0.34249	-0.14959	0.06972	-0.3214	0.10035	-0.087135	-0.36402	0.16642	0.26165	-0.056356	-0.10413	-0.32379	0.021043	-0.019224	0.081584	-0.025333
-0.32306	0.066725	-0.29672	-0.048009	-0.13607	-0.27424	-0.49521	-0.20067	-0.1759	0.50242	0.359	-0.10485	0.038423	-0.32589	0.12263	-0.067785	-0.33762	0.13419	0.24345	-0.027941	-0.14267	-0.37874	0.040098	0.018274	0.10486	-0.031917
-0.16596	-0.010493	-0.12472	0.029607	-0.13237	-0.28329	-0.42291	-0.17359	-0.15465	0.50097	0.32342	-0.1031	0.02825	-0.31997	0.14634	-0.045331	-0.31602	0.089198	0.23679	0.0035126	-0.12694	-0.44348	0.028744	-0.015505	0.13265	-0.020661
-0.2538	-0.035112	-0.042993	0.11508	-0.15847	-0.3043	-0.38034	-0.19511	-0.13894	0.61447	0.28608	-0.12295	0.053879	-0.33736	0.16307	-0.030799	-0.34885	0.045326	0.17188	-0.022339	-0.18188	-0.47114	0.085272	-0.051191	0.15696	0.016745
-0.31322	-0.029081	-0.0040696	0.13879	-0.17202	-0.29368	-0.38072	-0.10845	-0.10272	0.49491	0.28134	-0.17096	0.033718	-0.31274	0.19145	-0.058602	-0.40317	0.072876	0.10839	-0.0919	-0.18255	-0.43145	0.063112	-0.022424	0.15548	-0.0064895
-0.46634	-0.076065	0.0067339	0.15393	-0.16386	-0.29175	-0.39292	-0.084199	-0.17513	0.56181	0.22988	-0.17075	0.052603	-0.39329	0.21812	-0.064502	-0.45384	0.033374	0.057897	-0.10594	-0.21313	-0.44804	0.10232	-0.022407	0.11911	-0.014566
-0.5368	-0.094145	0.012089	0.12153	-0.14888	-0.26267	-0.41662	-0.09506	-0.18104	0.54215	0.23132	-0.14558	0.032376	-0.38589	0.23464	-0.065339	-0.48815	0.018496	0.06258	-0.13355	-0.25546	-0.48038	0.097779	-0.068933	0.08433	-0.00019791
-0.45231	-0.062938	-0.080401	0.053129	-0.19204	-0.22933	-0.37445	-0.11238	-0.15281	0.47094	0.24097	-0.10555	-0.069076	-0.32202	0.23046	-0.043666	-0.50909	0.012663	0.074091	-0.19688	-0.15962	-0.51705	0.0089348	-0.09209	0.077733	-0.010002
-0.49955	-0.063714	-0.19212	-0.030811	-0.19987	-0.25321	-0.30157	-0.161	-0.11611	0.44712	0.22387	-0.10045	-0.12788	-0.31412	0.21599	0.013549	-0.50235	0.045673	0.08831	-0.13793	-0.17006	-0.59853	0.024036	-0.08444	0.077448	-0.0084686
-0.41332	-0.10354	-0.14147	-0.026543	-0.22024	-0.27797	-0.21221	-0.18673	-0.071375	0.3862	0.25505	-0.16032	-0.15954	-0.32597	0.25359	0.06063	-0.50701	0.046385	0.1653	-0.093069	-0.16864	-0.46709	0.099667	-0.022269	0.047845	-0.067493
-0.35596	-0.13394	-0.17258	0.031808	-0.22799	-0.28974	-0.23499	-0.20579	-0.075084	0.40015	0.32009	-0.2079	-0.17696	-0.24699	0.29196	0.055623	-0.43506	0.10059	0.18096	-0.078728	-0.22821	-0.52728	0.11864	0.0091841	0.0058678	-0.068083
-0.34209	-0.12963	-0.20087	0.046973	-0.20219	-0.25334	-0.34552	-0.23323	-0.10912	0.41738	0.35427	-0.23705	-0.21918	-0.26697	0.30625	0.023066	-0.43221	0.17134	0.15431	-0.033213	-0.27758	-0.56505	0.1343	0.030431	-0.012374	-0.11108
-0.35715	-0.20757	-0.1008	0.034289	-0.15605	-0.29763	-0.28267	-0.1922	-0.14482	0.3872	0.34489	-0.18686	-0.18839	-0.25472	0.32084	0.010465	-0.47518	0.17486	0.13735	-0.031031	-0.24929	-0.54068	0.11076	0.025918	-0.029191	-0.13592
-0.41844	-0.18784	-0.07492	-0.095899	-0.12796	-0.29044	-0.38979	-0.17893	-0.15515	0.30725	0.30667	-0.21647	-0.15906	-0.2209	0.30816	0.010823	-0.50608	0.21194	0.086214	-0.083296	-0.18644	-0.61541	0.05491	-0.0081127	-0.04849	-0.11767
-0.39778	-0.27825	-0.051544	-0.035349	-0.13638	-0.33561	-0.28834	-0.23285	-0.14698	0.33944	0.28624	-0.2351	-0.17021	-0.19181	0.29594	0.026434	-0.55761	0.21397	0.082007	-0.075772	-0.1688	-0.60544	0.072039	0.026097	-0.075241	-0.091322
-0.26574	-0.35519	0.05449	0.047767	-0.11528	-0.33753	-0.35906	-0.25643	-0.15154	0.33497	0.21853	-0.21334	-0.17729	-0.20735	0.31154	0.0451	-0.58533	0.24973	0.067917	-0.090136	-0.18495	-0.59918	0.021128	0.033738	-0.099035	-0.020683
-0.2429	-0.26523	0.055673	0.015707	-0.12018	-0.33493	-0.29236	-0.26938	-0.15204	0.30102	0.19379	-0.19198	-0.21103	-0.18254	0.32185	0.096046	-0.50294	0.22621	0.085059	-0.066158	-0.13389	-0.63482	0.019294	0.031994	-0.12459	-0.062675
