# Supplementary material for: Timing variability of sensorimotor integration during vocalization in individuals who stutter
Source: Sci Rep. 2018 Nov 5;8:16340. doi: 10.1038/s41598-018-34517-1 (PMC6218511; doi:10.1038/s41598-018-34517-1)
Supplement: Supplementary file 2 — Dataset 1 [file 41598_2018_34517_MOESM2_ESM.zip › compens-stutt-behav-scireports-supplementary-material/AS2037_down.txt]

0.27409	0.001866	0.13782	0.54273	0.24395	0.60486	0.16408	-0.74949	0.19572	0.085208	0.34731	-0.039555	-0.10821	0.068027	0.51111	0.032304	-0.02265	0.32684	-0.10272	0.16188	0.1362	-0.39363	0.15356	0.23454
0.24987	-0.053672	0.059192	0.47823	0.23235	0.5978	0.204	-0.74507	0.24861	0.14156	0.37108	-0.051373	-0.099262	0.014562	0.43936	0.040017	0.024322	0.30853	-0.13681	0.17382	0.10461	-0.37586	0.10956	0.22631
0.16952	-0.087329	0.030841	0.46102	0.17276	0.5802	0.24009	-0.7136	0.32148	0.18954	0.39467	-0.022377	-0.10486	0.034179	0.43323	0.033702	0.075648	0.31	-0.14673	0.22738	0.095867	-0.37932	0.1127	0.23183
0.11943	-0.067033	0.010832	0.43068	0.24132	0.5859	0.25737	-0.69156	0.33458	0.17523	0.41762	-0.039999	-0.10887	0.034527	0.40944	0.026563	0.088073	0.33164	-0.16655	0.20305	0.05676	-0.35258	0.15332	0.27391
0.069529	0.0034446	-0.0043208	0.39566	0.22377	0.48548	0.25086	-0.61728	0.28626	0.14483	0.43513	-0.037602	-0.09526	0.016048	0.42857	0.05077	0.10215	0.34591	-0.21666	0.24619	0.034929	-0.39475	0.15261	0.29063
-0.0040216	0.036046	0.045072	0.42727	0.16685	0.4324	0.28876	-0.55787	0.29406	0.04554	0.41327	0.022513	-0.06002	0.044682	0.47142	0.03419	0.10181	0.37535	-0.2052	0.24592	0.031987	-0.41942	0.15462	0.26168
0.0085032	-0.011264	0.077646	0.40416	0.23228	0.47823	0.33018	-0.55181	0.27975	0.033768	0.38814	0.068688	-0.054982	0.043371	0.53196	0.016935	0.076578	0.38703	-0.21484	0.2316	0.068239	-0.34268	0.096794	0.29576
0.020309	-0.085039	0.058893	0.30525	0.2288	0.46456	0.38898	-0.53882	0.27635	0.05869	0.37351	0.071802	-0.080666	0.014286	0.48453	0.042302	0.080334	0.38155	-0.20231	0.16892	0.11574	-0.32998	0.099829	0.31469
0.058924	-0.14437	0.026758	0.30061	0.23954	0.42574	0.37147	-0.51532	0.28817	0.086361	0.41942	0.042964	-0.087461	0.0046894	0.45373	0.070989	0.097264	0.372	-0.22363	0.1622	0.12465	-0.28915	0.046047	0.31414
0.033869	-0.21047	0.030265	0.30186	0.24599	0.37818	0.358	-0.48274	0.30734	0.14708	0.3861	0.046581	-0.083697	0.015132	0.43595	0.087183	0.08621	0.34254	-0.18396	0.15267	0.15909	-0.2901	0.044629	0.28826
0.029131	-0.28144	0.021717	0.28972	0.24936	0.33537	0.36508	-0.45096	0.31099	0.12561	0.36389	0.10134	-0.07352	0.023722	0.39643	0.10959	0.098707	0.30703	-0.1633	0.2294	0.20164	-0.27645	0.031728	0.29222
0.023204	-0.30478	0.0049787	0.26908	0.20019	0.301	0.33863	-0.46524	0.29518	0.14121	0.36391	0.13606	-0.054874	0.031812	0.37343	0.15093	0.1124	0.2826	-0.15933	0.25825	0.21061	-0.25189	-0.0070779	0.25358
-0.019714	-0.29518	0.044234	0.16168	0.23118	0.33075	0.37074	-0.41476	0.27753	0.17094	0.39531	0.10595	-0.03093	-0.022134	0.41469	0.15969	0.12145	0.26469	-0.17239	0.19305	0.19782	-0.21875	0.012327	0.27309
-0.031996	-0.18732	0.12327	0.18869	0.22188	0.34356	0.29904	-0.42617	0.28714	0.18099	0.36722	0.1184	-0.020577	-0.068357	0.40157	0.1285	0.10257	0.23482	-0.21088	0.23453	0.17814	-0.22918	0.025864	0.27428
-0.061265	-0.11459	0.163	0.12792	0.25814	0.36757	0.2459	-0.40982	0.30267	0.17064	0.33131	0.15045	-0.031407	-0.053368	0.38559	0.12209	0.11577	0.23925	-0.24098	0.2151	0.14493	-0.26002	0.052518	0.23051
-0.06216	-0.021144	0.17665	0.06247	0.22882	0.32613	0.18712	-0.42477	0.33364	0.17926	0.33615	0.14766	-0.024118	-0.041095	0.33076	0.099063	0.1166	0.2412	-0.2157	0.23064	0.081308	-0.19911	0.090891	0.20769
-0.027361	-0.048053	0.17578	0.075919	0.265	0.26813	0.14663	-0.42079	0.3374	0.19183	0.3104	0.085138	0.01241	0.012672	0.29274	0.082057	0.10087	0.20571	-0.19642	0.25133	0.025881	-0.23625	0.11428	0.13545
-0.0062636	-0.10127	0.1583	0.093865	0.19645	0.2217	0.073217	-0.37993	0.31681	0.25622	0.24502	0.073553	0.011947	0.037726	0.19408	0.075615	0.039069	0.16372	-0.1644	0.24734	0.018192	-0.20236	0.10804	0.1542
-0.017636	-0.095856	0.10151	0.11656	0.1634	0.20671	0.0768	-0.36573	0.28	0.25873	0.21704	0.084969	-0.0057889	0.011383	0.20417	0.070624	0.037265	0.15208	-0.13502	0.22935	0.03886	-0.18044	0.10353	0.18419
0.01601	-0.13693	0.052157	0.061075	0.20551	0.13809	0.10745	-0.34782	0.27298	0.20763	0.21324	0.072048	-0.0096212	0.022002	0.17466	0.053764	0.012514	0.16785	-0.12804	0.23558	0.035865	-0.15355	0.093751	0.13407
0.052211	-0.12304	0.028684	0.054074	0.2144	0.074064	0.14239	-0.34405	0.26748	0.17002	0.16312	0.099218	0.012128	0.037238	0.16278	0.030251	0.024237	0.17011	-0.11785	0.24328	0.013707	-0.13461	0.072082	0.096017
0.018436	-0.11338	-0.035053	-0.011419	0.2366	0.05696	0.14922	-0.36434	0.26503	0.19481	0.14068	0.14452	0.026066	0.011928	0.11388	0.0089772	0.0083305	0.1429	-0.11741	0.21761	0.007918	-0.13187	0.07805	0.040867
0.067215	-0.11022	-0.066589	0.019695	0.25597	0.056834	0.098864	-0.28393	0.23322	0.22175	0.15417	0.091647	0.045292	-0.03223	0.14237	0.030416	0.018673	0.11821	-0.10647	0.18842	0.023875	-0.14676	0.034719	0.036908
0.070918	-0.048313	-0.044249	-0.070892	0.22477	0.0031933	0.055603	-0.21176	0.20084	0.20526	0.13249	0.0093046	0.038443	-0.062063	0.14306	0.022703	0.016735	0.093323	-0.097193	0.16881	0.033233	-0.12206	0.020545	0.019464
0.034384	-0.044953	-0.0059758	-0.08808	0.25089	-0.04535	0.07195	-0.22276	0.18771	0.17592	0.12421	-0.056749	0.031902	-0.092185	0.12834	-0.024074	-0.0085841	0.031104	-0.083653	0.12374	0.021268	-0.11212	0.0052818	0.041043
0.021576	-0.029145	-0.020945	-0.13387	0.19461	-0.035647	0.068713	-0.19571	0.17702	0.11734	0.03606	-0.035562	-1.327e-05	-0.10111	0.10192	-0.036434	0.028327	-0.019914	-0.082168	0.070861	0.016616	-0.10151	-0.0083376	-0.017156
-0.039572	-0.088482	0.010257	-0.090083	0.10332	-0.037899	0.06459	-0.14671	0.12791	0.057731	0.025929	-0.027414	-0.049516	-0.098279	0.078429	-0.041698	-0.0016868	-0.056752	-0.058363	0.079054	0.020623	-0.099882	-0.069537	-0.034006
-0.096731	-0.067931	0.025417	-0.074535	0.056248	-0.084358	0.12925	-0.035769	0.064266	0.032176	-0.022264	-0.044893	-0.031557	-0.068568	0.046939	-0.042527	-0.024974	-0.052578	-0.0367	0.032086	0.018947	-0.050982	-0.017336	-0.037672
-0.077544	-0.0070887	0.0049428	-0.093359	0.039671	-0.034156	0.066808	-0.019362	0.02652	0.014337	-0.024891	-0.027363	0.020252	-0.04322	0.013584	-0.032942	-0.0072257	-0.00082339	-0.036473	-0.0025436	0.025477	-0.037699	0.024712	0.057408
0	0	0	0	0	0	0	0	0	0	0	0	0	0	0	0	0	0	0	0	0	0	0	0
0.086259	0.0071545	0.014755	0.055912	0.031015	-0.044313	-0.030618	-0.047562	-0.032399	-0.03044	0.03758	0.0045485	0.010077	0.024626	0.044426	0.036941	0.011964	0.026011	0.010305	-0.013371	0.013514	0.017871	-0.035266	0.068456
0.10463	-0.0097529	0.038817	0.051368	-0.031047	0.0067507	-0.0068362	-0.10759	-0.040041	-0.042682	0.04959	-0.014707	-0.0092063	0.001227	0.033615	0.054601	0.021219	0.058813	0.022594	-0.013558	0.038867	-0.032825	-0.021179	0.028305
0.053611	-0.052498	0.030228	0.018259	-0.045162	0.029552	-0.029872	-0.086191	-0.013857	-0.055472	0.087264	-0.016924	-0.043403	0.0058725	0.069224	0.069542	9.0782e-05	0.00248	0.0016165	-0.032186	0.043929	-0.052716	-0.051639	0.0059075
0.066661	-0.058166	0.07615	0.010515	-0.10498	-0.034039	0.00011885	-0.077323	-0.025998	-0.024996	0.11372	0.010213	-0.055877	0.044585	0.05179	0.081778	-0.00376	-0.025155	0.060485	-0.049295	0.073207	-0.096452	-0.041283	0.0012304
0.076482	-0.022321	0.14878	0.014539	-0.12132	-0.012864	0.0090799	-0.077996	-0.027653	-0.0501	0.097228	-0.00084785	-0.06114	0.064069	0.093695	0.098102	-0.0088725	0.014005	0.1075	-0.03596	0.095479	-0.091577	-0.040943	0.033286
0.075918	-0.047668	0.14076	-0.042752	-0.081211	-0.044663	0.023526	-0.12518	-0.021954	-0.017607	0.1094	0.00040462	-0.035556	0.059278	0.12352	0.11148	-0.045986	0.051381	0.1498	-0.018854	0.10954	-0.09641	-0.11066	0.033085
0.12644	-0.021044	0.15241	-0.017365	-0.12201	-0.021248	0.0049879	-0.19176	-0.0027773	-0.019761	0.093036	-0.0046531	0.016542	0.058098	0.13821	0.13397	-0.02615	0.016149	0.14683	0.01093	0.11315	-0.1043	-0.075206	0.073898
0.14885	-0.031768	0.1665	-0.013802	-0.1161	0.00047799	0.044365	-0.20649	-0.019683	-0.027549	0.15352	-0.01892	0.0082335	0.00044088	0.1212	0.1551	-0.035074	-0.00048587	0.17072	0.0096033	0.12282	-0.10909	-0.072567	0.085138
0.19629	-0.032171	0.13366	0.0039696	-0.10759	0.066933	-0.012623	-0.17796	0.026515	-0.038339	0.17061	-0.052026	-0.028735	0.013928	0.11014	0.17449	-0.018956	0.040355	0.14653	-0.055285	0.13521	-0.11185	-0.121	0.062634
0.17246	-0.090288	0.083279	0.088279	-0.13265	0.058334	-0.078767	-0.19593	0.10232	0.0052884	0.17524	-0.11072	-0.043279	-0.02867	0.11558	0.15485	-0.093279	0.022097	0.11931	-0.064108	0.1765	-0.17632	-0.16405	0.016144
0.07228	-0.17408	0.085806	0.089297	-0.041004	-0.015314	-0.078821	-0.17343	0.14709	-0.019874	0.18545	-0.15802	-0.046206	-0.032096	0.11006	0.10543	-0.14124	0.0039867	0.078984	-0.078683	0.19242	-0.14209	-0.17954	0.040303
0.093433	-0.23476	0.10214	-0.01396	-0.075728	-0.0057869	0.019336	-0.17235	0.19026	0.026736	0.24289	-0.15953	-0.073052	-0.03398	0.11407	0.071465	-0.15384	0.0044737	0.074479	-0.10915	0.18874	-0.19635	-0.1795	0.057892
0.1157	-0.11745	0.12669	-0.095012	-0.058191	-0.0040993	0.053166	-0.21154	0.20515	0.035019	0.25759	-0.22315	-0.081509	-0.028444	0.10777	0.069525	-0.15118	0.019323	0.072224	-0.038973	0.20261	-0.15966	-0.11251	0.04744
0.08214	-0.11564	0.13602	-0.10201	0.048893	0.040797	0.038385	-0.23723	0.14073	0.0019181	0.2268	-0.21933	-0.065205	-0.044207	0.14861	0.070791	-0.12649	0.068353	0.021069	0.070379	0.18595	-0.1022	-0.14284	0.1393
0.075118	-0.083617	0.16707	-0.14002	-0.016298	0.09821	0.13199	-0.24109	0.11499	0.0074745	0.19513	-0.2055	-0.031662	-0.040883	0.1838	0.070514	-0.1332	0.089315	0.055576	0.055586	0.17862	-0.10387	-0.14818	0.099795
0.035327	-0.02703	0.17339	-0.13998	-0.025036	0.11572	0.20568	-0.26143	0.11489	-0.010207	0.12541	-0.26491	0.01573	-0.066629	0.25718	0.069821	-0.090891	0.092647	0.04427	0.087437	0.21602	-0.094283	-0.18363	0.16025
0.12033	-0.008515	0.17926	-0.059408	-0.066674	0.057214	0.20444	-0.30696	0.11792	-0.029413	0.076206	-0.30235	0.055769	-0.027569	0.31373	0.070666	-0.073725	0.077266	0.017981	0.068143	0.23193	0.02283	-0.15346	0.16568
0.1188	-0.016327	0.17542	-0.048871	-0.053093	0.11956	0.25971	-0.29914	0.13516	-0.017144	0.059014	-0.31545	0.050397	-0.016647	0.36793	0.083976	-0.0792	0.080255	0.016833	0.036994	0.22174	0.052305	-0.15505	0.19423
0.17037	0.014265	0.14529	-0.014189	-0.093932	0.066713	0.22091	-0.25984	0.17474	-0.076171	0.072854	-0.32149	0.066653	-0.00486	0.37486	0.054311	-0.030902	0.089583	0.045473	0.036758	0.21908	0.11866	-0.11534	0.21389
0.19163	-0.033842	0.074246	0.049104	-0.017651	0.12064	0.1454	-0.23858	0.21037	-0.089036	0.13748	-0.32012	0.081929	-0.030353	0.44919	0.043611	-0.01514	0.11564	0.07338	0.069639	0.22702	0.19025	-0.076321	0.2485
0.22351	-0.096923	0.033869	0.061876	0.0051293	0.16323	0.13892	-0.2919	0.239	-0.10002	0.1829	-0.23706	0.067986	-0.037235	0.45561	0.07116	-0.017192	0.15212	0.088917	0.11866	0.23558	0.25265	-0.071354	0.2716
0.26896	-0.07305	0.029098	0.051199	0.054146	0.15055	0.13078	-0.35527	0.27047	0.03274	0.17698	-0.21066	0.094096	-0.021094	0.51043	0.050295	-0.0026983	0.17917	0.084184	0.1603	0.20091	0.34024	-0.06836	0.23964
0.3364	-0.071652	0.047211	0.018633	0.033184	0.13234	0.15604	-0.36836	0.29379	0.086858	0.13949	-0.19962	0.10478	-0.0035794	0.51829	0.057913	-0.050574	0.21119	0.043806	0.26511	0.18016	0.29179	-0.078348	0.20469
0.3313	0.0046846	0.045796	0.08671	-0.011296	0.18507	0.23718	-0.3928	0.33649	0.14488	0.16504	-0.19904	0.034681	-0.02982	0.50035	0.044071	-0.016744	0.22663	0.043733	0.2741	0.16444	0.29865	-0.15854	0.23386
0.38811	-0.018821	0.016572	0.098958	0.015962	0.1333	0.26851	-0.42003	0.33696	0.115	0.19169	-0.23026	0.042309	-0.048474	0.52376	0.086299	-0.015288	0.27316	0.071141	0.26411	0.1614	0.28796	-0.17202	0.28558
0.31264	-0.077434	-0.013824	0.045753	0.038455	0.096181	0.27273	-0.39704	0.27491	0.1363	0.2407	-0.21065	0.059855	0.018148	0.48179	0.20363	0.030356	0.3449	0.08463	0.27661	0.16965	0.28474	-0.22234	0.27693
0.22869	-0.094362	0.010139	0.042153	0.014126	0.17806	0.20815	-0.3947	0.23838	0.17022	0.28667	-0.24317	0.018161	0.023211	0.48781	0.24634	0.099492	0.38384	0.080264	0.25782	0.15604	0.28368	-0.20975	0.35527
0.19774	-0.068021	0.041605	0.046977	-0.044668	0.20626	0.14753	-0.41288	0.20289	0.17027	0.28173	-0.26899	-0.0036761	-0.006494	0.46216	0.29469	0.10976	0.39025	0.15558	0.27455	0.16971	0.26361	-0.18634	0.35865
0.21254	-0.071916	0.084589	0.020738	-0.04768	0.22081	0.15576	-0.44046	0.1352	0.26352	0.25395	-0.24829	-0.048096	0.012545	0.47408	0.34622	0.12633	0.38547	0.20304	0.30225	0.20467	0.29042	-0.19142	0.39712
0.24487	-0.050382	0.11964	-0.063672	-0.025354	0.20732	0.097504	-0.36668	0.14641	0.26423	0.2201	-0.18698	-0.019672	0.019314	0.48455	0.3839	0.11684	0.37053	0.20848	0.34139	0.21308	0.26707	-0.18178	0.39431
0.30975	-0.038676	0.13005	-0.1047	-0.076581	0.22803	0.093966	-0.3008	0.14765	0.3368	0.18987	-0.14897	0.0071193	-0.014836	0.48884	0.38931	0.090899	0.33492	0.2453	0.30018	0.21708	0.25596	-0.1521	0.4078
0.25249	-0.055561	0.076837	-0.086081	-0.068434	0.21377	0.08678	-0.35453	0.19185	0.39761	0.17047	-0.14941	-0.0092049	-0.025419	0.47813	0.39967	0.086523	0.31091	0.23967	0.26668	0.22363	0.24596	-0.14523	0.42738
0.29205	-0.060329	0.046135	-0.064919	-0.082478	0.20484	0.080213	-0.38876	0.2483	0.40708	0.21541	-0.19183	-0.028216	-0.085161	0.46784	0.39057	0.071007	0.32951	0.18979	0.24741	0.19588	0.22256	-0.14256	0.41365
0.32713	-0.069359	0.012569	-0.016797	-0.03068	0.22042	0.125	-0.39941	0.2033	0.40246	0.30103	-0.18469	-0.016134	-0.10169	0.41124	0.38615	0.081969	0.32754	0.17601	0.24282	0.22407	0.22541	-0.2086	0.36057
0.27057	-0.072783	-0.044501	-0.065535	0.037197	0.19047	0.095129	-0.44099	0.14187	0.46591	0.34927	-0.18951	0.022291	-0.014777	0.45207	0.40691	0.061895	0.31681	0.20959	0.2284	0.22782	0.21745	-0.18062	0.40862
0.31394	-0.0095846	-0.021625	-0.1356	0.061614	0.167	0.16606	-0.39891	0.088561	0.48884	0.32011	-0.16956	0.010844	-0.047598	0.45787	0.38738	0.032715	0.33175	0.20828	0.18262	0.24593	0.28629	-0.15497	0.41813
0.34704	-0.047439	-0.010726	-0.16135	0.025603	0.23711	0.21544	-0.42539	0.094367	0.4024	0.26516	-0.15707	0.0075416	-0.090401	0.42734	0.38522	-0.022404	0.31868	0.19281	0.23211	0.30464	0.26377	-0.12477	0.44381
0.34478	-0.02136	-0.0071731	-0.23604	0.0075679	0.35098	0.26077	-0.48503	0.11757	0.43728	0.22343	-0.14225	0.073246	-0.12167	0.42754	0.39777	-0.04903	0.29486	0.16643	0.23478	0.34975	0.24511	-0.11376	0.43718
0.26157	-0.029971	-0.026712	-0.18183	0.0090947	0.37219	0.21339	-0.53	0.14193	0.39471	0.1681	-0.21313	0.032	-0.11582	0.43008	0.35933	-0.10385	0.28609	0.16827	0.22356	0.38301	0.22445	-0.11612	0.4461
0.34993	0.013563	-0.036257	-0.17909	0.054726	0.48761	0.19666	-0.5731	0.21043	0.31015	0.11991	-0.23872	0.047108	-0.074074	0.49281	0.32663	-0.10938	0.29402	0.18951	0.2176	0.41908	0.22078	-0.14776	0.41968
0.38889	0.030963	0.0038491	-0.21462	0.026491	0.54218	0.20688	-0.53357	0.22212	0.34272	0.11525	-0.24739	0.090835	-0.062229	0.54947	0.29543	-0.10265	0.29388	0.19368	0.1861	0.39282	0.18135	-0.085712	0.42161
0.39328	-0.0029497	0.053535	-0.1551	-0.069615	0.52478	0.14734	-0.52537	0.22986	0.38984	0.19089	-0.23023	0.093728	-0.055356	0.57244	0.29105	-0.1067	0.28294	0.221	0.18298	0.36577	0.26197	-0.066238	0.37314
0.39364	-0.014174	0.062328	-0.14272	0.042322	0.51424	0.14938	-0.48572	0.25984	0.46744	0.2015	-0.22643	0.083815	-0.089106	0.59622	0.34012	-0.077826	0.29247	0.19045	0.23208	0.38771	0.18896	-0.089174	0.3369
0.44939	-0.045906	0.036453	-0.15939	0.11181	0.5144	0.069479	-0.46593	0.26372	0.601	0.10797	-0.26374	0.051846	-0.037146	0.52021	0.35931	-0.17022	0.28787	0.20387	0.26107	0.41527	0.23114	-0.020546	0.25298
0.36509	0.0036265	0.017058	-0.11093	0.10098	0.53792	0.1223	-0.47999	0.25515	0.42437	0.12054	-0.28041	0.014218	0.013728	0.50814	0.33508	-0.2101	0.2776	0.19204	0.27024	0.46345	0.22466	-0.045214	0.25217
0.50484	0.029089	0.054785	-0.10782	0.051815	0.54574	0.097473	-0.48207	0.24594	0.40654	0.10935	-0.21085	0.030963	-0.0023829	0.51219	0.3236	-0.22771	0.25187	0.19616	0.28863	0.46341	0.26015	-0.029309	0.28696
0.52552	0.02193	0.056762	-0.069277	0.0030156	0.58741	0.10413	-0.47476	0.25637	0.41718	0.13142	-0.21018	0.071635	0.016466	0.51898	0.30615	-0.16353	0.21503	0.19039	0.28888	0.46772	0.22248	-0.017638	0.2598
0.54615	0.051487	0.060565	-0.10104	0.091451	0.5992	0.14087	-0.47089	0.28847	0.45486	0.18714	-0.23704	0.085734	0.013129	0.65444	0.28883	-0.18198	0.20145	0.18744	0.34842	0.47113	0.22374	-0.04882	0.21793
0.48075	0.032261	0.047559	-0.039489	0.10604	0.66609	0.14318	-0.46496	0.28065	0.46229	0.20946	-0.24962	0.13619	0.010303	0.67347	0.28683	-0.18897	0.1919	0.15384	0.33958	0.44571	0.24823	-0.0037793	0.24117
0.50337	0.04919	0.063566	-0.030897	0.12897	0.66611	0.11688	-0.46685	0.22344	0.45987	0.20962	-0.26559	0.1723	0.05021	0.60093	0.28665	-0.19846	0.17145	0.21267	0.3183	0.45904	0.27334	-0.027232	0.29341
0.38417	0.094967	0.1176	-0.12199	0.09102	0.62356	0.10474	-0.43253	0.17715	0.43636	0.28447	-0.33412	0.1705	0.09461	0.58578	0.31471	-0.24411	0.1775	0.23245	0.2575	0.47343	0.2798	-0.060021	0.34387
0.35541	0.11624	0.16429	-0.14673	0.060653	0.63194	0.12006	-0.38442	0.11693	0.48225	0.35845	-0.36294	0.14319	0.056468	0.54786	0.31565	-0.24487	0.14715	0.19857	0.21436	0.48355	0.35895	-0.093363	0.36138
0.38507	0.21221	0.1764	-0.17055	0.050984	0.60769	0.086199	-0.45793	0.058435	0.60785	0.31761	-0.37948	0.10108	0.079151	0.56164	0.2734	-0.23155	0.12302	0.29385	0.2343	0.49064	0.33422	-0.090846	0.32841
0.4185	0.25183	0.14493	-0.13404	-0.07194	0.57672	0.13827	-0.56006	0.072816	0.66291	0.30096	-0.43325	0.073429	0.046838	0.54362	0.22905	-0.2544	0.16096	0.33419	0.2057	0.48125	0.2589	-0.10719	0.3669
0.44125	0.24762	0.12865	-0.076324	-0.12244	0.62912	0.17184	-0.56294	0.096218	0.66952	0.28644	-0.41469	0.066726	0.020246	0.65414	0.18452	-0.29187	0.16689	0.34463	0.21377	0.46782	0.2373	-0.11019	0.37379
0.47756	0.2379	0.1463	-0.060278	-0.14327	0.63593	0.16105	-0.64234	0.12246	0.64548	0.24456	-0.36717	0.044824	0.035258	0.63958	0.17937	-0.2503	0.14302	0.35933	0.20719	0.4602	0.18744	-0.10198	0.39992
0.48003	0.19465	0.12008	-0.10871	-0.14254	0.62388	0.096526	-0.64234	0.16744	0.62539	0.22232	-0.33107	0.063594	0.083204	0.66658	0.20518	-0.29921	0.15088	0.29842	0.2153	0.45866	0.19263	-0.099046	0.40439
0.36136	0.20037	0.086381	-0.064238	-0.11173	0.64877	0.10589	-0.5731	0.17922	0.62017	0.18741	-0.38424	0.087618	0.050945	0.69963	0.21626	-0.31158	0.15679	0.33449	0.19613	0.42842	0.19617	-0.07567	0.40897
0.4349	0.21984	0.061318	-0.024765	-0.13607	0.63268	0.14979	-0.5012	0.12401	0.63181	0.28005	-0.40127	0.088742	0.027161	0.63274	0.22677	-0.34404	0.12755	0.33795	0.21178	0.40159	0.2404	-0.12084	0.45793
0.45271	0.21506	0.088878	-0.10446	-0.11739	0.57824	0.074437	-0.53421	0.089399	0.66974	0.28397	-0.36247	0.10796	0.030535	0.65654	0.26579	-0.34315	0.10356	0.25346	0.2336	0.37383	0.22361	-0.10731	0.4426
0.40294	0.186	0.091808	-0.084626	-0.075461	0.51377	-0.06746	-0.55273	0.10193	0.67306	0.27037	-0.2929	0.15468	0.025979	0.64881	0.30788	-0.30597	0.067065	0.21074	0.15822	0.35659	0.21162	-0.17385	0.46596
0.18986	0.18096	0.089111	0.026737	-0.066045	0.48648	-0.077203	-0.6039	0.095944	0.66167	0.26648	-0.23652	0.12625	0.016154	0.65893	0.30777	-0.21395	0.053071	0.19342	0.20725	0.34807	0.16941	-0.14849	0.41169
0.15573	0.18598	0.13858	0.0042826	-0.045123	0.52589	0.0093529	-0.56257	0.057988	0.61427	0.22695	-0.22802	0.1162	-0.0035364	0.63964	0.27399	-0.25143	0.053702	0.18006	0.18164	0.34118	0.15558	-0.17514	0.40475
0.37219	0.12343	0.09871	-0.0002583	-0.071873	0.5012	0.037554	-0.58502	0.050216	0.56171	0.22733	-0.22555	0.14283	0.017142	0.6362	0.25971	-0.24789	0.045895	0.1509	0.21208	0.337	0.11462	-0.18117	0.41046
0.43821	0.12596	0.082537	0.0084797	-0.010369	0.46624	0.01043	-0.65444	-0.012755	0.56099	0.28001	-0.25441	0.16936	0.10028	0.60162	0.249	-0.29927	0.031558	0.14207	0.1903	0.31836	0.05706	-0.22071	0.3583
0.43201	0.082447	0.010417	-0.12365	-0.0082055	0.44665	-0.024771	-0.66838	-0.024892	0.55494	0.29496	-0.29916	0.19809	0.047688	0.55884	0.25693	-0.30078	0.016492	0.16417	0.15839	0.26184	0.063388	-0.19302	0.29732
0.24125	-0.020504	-0.012289	-0.13758	0.011554	0.39135	-0.0040816	-0.73013	0.022643	0.54836	0.34415	-0.3079	0.1973	0.026493	0.53383	0.22666	-0.28571	0.0057194	0.16547	0.17725	0.21698	0.008216	-0.14127	0.2754
0.28646	-0.072573	0.0042813	-0.17703	-0.017929	0.32999	-0.08535	-0.79719	0.08813	0.54855	0.33306	-0.33113	0.17153	0.068472	0.45808	0.22383	-0.28143	-0.046206	0.17845	0.20538	0.23068	0.021164	-0.13768	0.26633
0.31737	-0.051719	0.054633	-0.22898	-0.027988	0.33795	-0.088108	-0.81802	0.086499	0.54109	0.34404	-0.33479	0.12824	0.065264	0.43188	0.24752	-0.28538	-0.05325	0.17647	0.18697	0.25301	-0.034474	-0.1406	0.25219
0.28963	-0.014282	0.067806	-0.22331	-0.021383	0.26835	-0.10604	-0.77106	0.027705	0.50174	0.30366	-0.34523	0.10893	0.069259	0.48332	0.22893	-0.21076	-0.082754	0.17407	0.18807	0.23796	-0.056774	-0.19108	0.28814
0.27332	-0.007599	0.033762	-0.2614	-0.049134	0.24999	-0.11985	-0.71512	-0.0090976	0.50437	0.25045	-0.41356	0.10281	0.026289	0.48631	0.22103	-0.2006	-0.11282	0.19467	0.15941	0.17296	-0.036429	-0.20025	0.28214
0.30692	-0.035855	0.10388	-0.28613	-0.028534	0.12235	-0.14966	-0.72482	-0.029404	0.47881	0.24663	-0.39906	0.087859	0.0058846	0.4864	0.20849	-0.18842	-0.073891	0.18595	0.16138	0.13432	-0.025449	-0.20952	0.2265
0.29851	-0.087796	0.15671	-0.33247	0.022416	0.060464	-0.17279	-0.70203	-0.017392	0.51099	0.2858	-0.35478	0.067311	0.0006448	0.44793	0.19607	-0.1838	-0.073755	0.1842	0.12152	0.13499	-0.048	-0.19221	0.24332
0.31114	-0.066595	0.10434	-0.34405	-0.023893	0.11296	-0.11653	-0.66657	0.066369	0.52421	0.25102	-0.35732	0.048675	-0.017694	0.44854	0.21102	-0.21482	-0.083101	0.15084	0.14789	0.15489	0.015307	-0.18575	0.19749
0.3123	-0.048268	0.079989	-0.32664	-0.044513	0.17048	-0.080113	-0.67676	0.1124	0.48846	0.19341	-0.37625	0.049694	-0.04209	0.46497	0.24209	-0.23111	-0.1437	0.15609	0.14646	0.16381	0.015269	-0.2479	0.20396
0.23387	-0.19362	0.095832	-0.31443	-0.039608	0.18192	-0.073403	-0.66628	0.03254	0.45877	0.20122	-0.33628	0.045086	-0.10305	0.47991	0.25535	-0.23546	-0.2293	0.18294	0.16946	0.20549	0.045467	-0.22178	0.18757
0.16981	-0.16458	0.10568	-0.25607	-0.10616	0.11781	-0.073689	-0.62458	-0.030008	0.46035	0.19647	-0.34745	0.055975	-0.087795	0.40475	0.23023	-0.18376	-0.25186	0.18687	0.067413	0.23697	0.066897	-0.22115	0.1639
0.17344	-0.12618	0.1139	-0.2949	-0.13586	0.047411	-0.1214	-0.57263	-0.047102	0.4369	0.18086	-0.33965	0.056659	-0.059231	0.44961	0.21768	-0.15092	-0.25584	0.19825	0.0021277	0.26037	0.039024	-0.18395	0.22162
0.22213	-0.13455	0.081109	-0.31946	-0.17335	0.033923	-0.1584	-0.61159	-0.15257	0.3914	0.19815	-0.34357	0.077239	-0.037913	0.4143	0.23861	-0.10541	-0.24089	0.19897	-0.028115	0.27797	0.099472	-0.16954	0.25219
0.22998	-0.12861	-0.051943	-0.33639	-0.15715	0.044912	-0.14353	-0.67014	-0.24566	0.36728	0.16129	-0.30562	0.090078	-0.01172	0.41593	0.24033	-0.064786	-0.20898	0.21664	-0.10436	0.30372	0.06948	-0.15268	0.21279
