# Supplementary material for: Timing variability of sensorimotor integration during vocalization in individuals who stutter
Source: Sci Rep. 2018 Nov 5;8:16340. doi: 10.1038/s41598-018-34517-1 (PMC6218511; doi:10.1038/s41598-018-34517-1)
Supplement: Supplementary file 2 — Dataset 1 [file 41598_2018_34517_MOESM2_ESM.zip › compens-stutt-behav-scireports-supplementary-material/AS2037_up.txt]

-0.25222	-0.025199	0.48809	0.0085903	0.34188	0.348	-0.15697	0.8282	-0.084024	0.094252	-0.17163	-0.14711	0.13685	0.023265	0.23774	-0.030481	-0.2431	0.3555	0.45841	0.12322	-0.21428	-0.38629	0.13118	-0.25616
-0.30397	-0.038511	0.47648	-0.011332	0.27704	0.34251	-0.13663	0.71648	-0.12507	0.087481	-0.1574	-0.32077	0.095765	-0.013434	0.2255	0.016776	-0.23777	0.36449	0.39307	0.14094	-0.22782	-0.39461	0.13236	-0.22463
-0.35794	-0.050527	0.49208	-0.0010206	0.31993	0.29512	-0.084337	0.68727	-0.11537	0.076817	-0.14599	-0.37418	0.083776	-0.00041007	0.23094	0.038629	-0.23508	0.40101	0.30144	0.11388	-0.28826	-0.39802	0.10574	-0.21475
-0.34082	-0.05568	0.4931	-0.023026	0.37504	0.35759	-0.099687	0.72449	-0.11291	0.073011	-0.12897	-0.432	0.080154	-0.010569	0.26112	0.043603	-0.23267	0.42411	0.26366	0.11717	-0.33118	-0.37473	0.04943	-0.22058
-0.33757	-0.047298	0.42722	-0.14641	0.35499	0.37113	-0.067142	0.7338	-0.07701	0.059881	-0.12173	-0.42906	0.034718	-0.0044515	0.29375	0.091018	-0.28441	0.38838	0.21903	0.077645	-0.33911	-0.32638	0.083843	-0.21547
-0.31625	-0.096906	0.3486	-0.22712	0.40338	0.39074	-0.11173	0.64458	0.011729	0.09471	-0.12243	-0.44952	0.028274	-0.060025	0.27617	0.08121	-0.31471	0.39298	0.17724	0.044615	-0.32275	-0.28292	0.11016	-0.20387
-0.23455	-0.16926	0.28576	-0.28645	0.43007	0.40843	-0.10089	0.56363	-0.00060211	0.16576	-0.15227	-0.43233	0.053271	-0.077082	0.28746	0.054867	-0.386	0.31272	0.12961	0.062071	-0.29026	-0.2662	0.13004	-0.20237
-0.23427	-0.18925	0.23342	-0.29271	0.48369	0.42342	0.0089767	0.55378	-0.056231	0.18838	-0.19492	-0.43125	0.057403	-0.11153	0.3064	0.046785	-0.39775	0.28602	0.10374	0.071566	-0.28688	-0.23438	0.086189	-0.21441
-0.2436	-0.27427	0.21314	-0.3049	0.52784	0.38632	0.085872	0.52518	-0.15199	0.16428	-0.18675	-0.37596	0.045707	-0.17222	0.30637	0.0044045	-0.40992	0.22586	0.1024	0.056003	-0.27897	-0.21908	0.087036	-0.2285
-0.25756	-0.29196	0.24422	-0.27056	0.59128	0.35403	0.12516	0.43337	-0.18716	0.14782	-0.15451	-0.39636	0.077097	-0.1583	0.30339	0.016656	-0.38528	0.21631	0.088847	0.052709	-0.30815	-0.2296	0.072688	-0.21967
-0.26424	-0.25034	0.26914	-0.26814	0.58103	0.29828	0.10764	0.35175	-0.20208	0.14008	-0.13901	-0.39925	0.11644	-0.15183	0.29039	0.019189	-0.32291	0.14122	0.076907	0.065745	-0.36323	-0.2214	0.072088	-0.18058
-0.24219	-0.23425	0.26338	-0.28466	0.50043	0.24214	0.092117	0.32276	-0.16577	0.11658	-0.11307	-0.46746	0.088981	-0.18073	0.2512	0.04127	-0.31625	0.15771	0.03661	0.10232	-0.37415	-0.19539	0.082466	-0.17574
-0.21277	-0.16782	0.25433	-0.26859	0.48325	0.22608	0.050605	0.26263	-0.1254	0.084453	-0.088889	-0.42883	0.082948	-0.21638	0.22264	0.03318	-0.3195	0.11374	-0.0087559	0.077647	-0.37601	-0.17331	0.080858	-0.20895
-0.21144	-0.11046	0.24086	-0.21177	0.43289	0.25416	0.050721	0.23225	-0.090483	0.045595	-0.079322	-0.38319	0.077622	-0.20727	0.19939	0.046095	-0.3338	0.080047	-0.041935	0.098235	-0.36331	-0.19317	0.06626	-0.22096
-0.24914	-0.12742	0.18837	-0.16163	0.29831	0.27485	0.097998	0.22515	-0.093725	0.057426	-0.074717	-0.36287	0.058283	-0.2263	0.17308	0.038608	-0.33608	0.065093	-0.074815	0.12193	-0.38231	-0.18693	0.070662	-0.20477
-0.22593	-0.17932	0.098242	-0.20353	0.38592	0.23331	0.11284	0.21026	-0.10436	0.073152	-0.0969	-0.37474	0.05905	-0.17077	0.18647	0.00075243	-0.36181	0.010016	-0.12354	0.11915	-0.37181	-0.17334	0.064422	-0.22078
-0.2537	-0.19737	0.028042	-0.27368	0.44049	0.15301	0.1121	0.21204	-0.08965	0.050607	-0.10192	-0.40731	0.055469	-0.094756	0.24449	-0.0073939	-0.36447	-0.040727	-0.15728	0.067096	-0.3476	-0.16052	0.040501	-0.2001
-0.30894	-0.18441	-0.02118	-0.36176	0.35699	0.15377	0.078054	0.19604	-0.090889	0.049845	-0.080846	-0.43605	0.026908	-0.01576	0.26842	-0.014882	-0.34885	-0.071581	-0.19691	0.073728	-0.34032	-0.10397	0.027954	-0.17506
-0.31704	-0.23891	-0.064527	-0.2804	0.40084	0.12147	0.040161	0.15432	-0.078906	0.079991	-0.10947	-0.45326	0.014671	-0.0043785	0.22524	-0.01747	-0.3371	-0.0921	-0.19922	0.066153	-0.3021	-0.047278	0.05638	-0.12686
-0.26882	-0.2825	-0.057255	-0.18452	0.51071	0.14387	0.014133	0.11126	-0.049002	0.061701	-0.12382	-0.42054	0.020089	-0.017867	0.20804	-0.038671	-0.28745	-0.057758	-0.20058	0.040257	-0.23163	-0.020822	0.061801	-0.095563
-0.25109	-0.2323	-0.049134	-0.098177	0.33161	0.13307	0.053491	0.085724	-0.02352	0.054573	-0.11438	-0.3756	0.019058	-0.0018304	0.17001	-0.02984	-0.2635	-0.041981	-0.21459	-0.010278	-0.21435	0.023817	0.033415	-0.11673
-0.26291	-0.17398	-0.0276	-0.01903	0.20558	0.18272	-0.013501	0.081601	-0.011672	0.093892	-0.1097	-0.3447	0.019183	-0.040178	0.17767	-0.039635	-0.2577	-0.025905	-0.18267	-0.070009	-0.24672	0.038581	0.037849	-0.12584
-0.18888	-0.12217	0.026803	-0.014149	0.27411	0.16159	-0.041124	0.099573	-0.013323	0.11519	-0.1183	-0.35395	0.017775	-0.086218	0.20721	-0.048901	-0.21977	-0.043938	-0.17051	-0.12588	-0.23806	0.057322	-0.0068119	-0.12544
-0.10393	-0.090151	0.096539	-0.01231	0.25644	0.12802	-0.056326	0.11562	-0.053856	0.089123	-0.12672	-0.32489	0.025127	-0.12359	0.19663	-0.053302	-0.19966	-0.070751	-0.17813	-0.10842	-0.2052	0.037819	-0.030077	-0.098373
-0.0068719	-0.095205	0.11656	-0.042797	0.2394	0.13673	-0.018346	0.12897	-0.10209	0.038756	-0.1377	-0.24153	-0.003891	-0.057702	0.19834	-0.069434	-0.13572	-0.075811	-0.15501	-0.031549	-0.18688	0.054699	-0.049027	-0.10609
0.029581	-0.12513	0.080042	-0.093039	0.17646	0.099042	-0.012892	0.18296	-0.1087	0.0038213	-0.11969	-0.1841	-0.056834	-0.032321	0.16616	-0.046066	-0.098472	-0.052358	-0.11771	0.036859	-0.12583	0.065328	-0.038355	-0.093313
0.014134	-0.12193	0.026365	-0.10768	0.056395	0.024669	-0.025745	0.16448	-0.13994	0.026325	-0.062753	-0.18375	-0.077362	0.009997	0.13045	-0.026453	-0.062806	-0.023677	-0.06278	0.024721	-0.078112	0.059412	-0.050894	-0.069792
-0.029697	-0.025279	0.017012	-0.075146	0.09042	0.016966	-0.01491	0.061407	-0.12937	0.016094	-0.0016886	-0.17169	-0.066404	-0.030126	0.086926	0.003684	-0.041637	-0.06011	-0.002503	0.046841	-0.058133	0.029986	-0.040167	-0.11181
-0.076943	0.036519	-0.007502	-0.04811	0.092917	-0.011421	-0.011964	0.0077286	-0.035818	-0.0027089	0.011654	-0.072045	-0.025361	-0.03921	0.04353	0.012048	-0.0031075	-0.0010027	0.0021711	0.0034721	-0.047667	0.028991	-0.0079855	-0.10498
0	0	0	0	0	0	0	0	0	0	0	0	0	0	0	0	0	0	0	0	0	0	0	0
0.0047537	0.033513	-0.0014153	0.001882	0.079692	0.044093	-0.058988	-0.017117	0.0063386	-0.011577	-0.0083844	-0.0046683	0.012994	-0.083622	-0.023197	-0.013223	0.0072746	0.088774	0.0033487	0.021575	-0.028524	-0.0025931	0.014136	0.099213
-0.095126	0.11037	0.02675	-0.019106	0.19892	0.098451	-0.074948	0.032101	0.019263	-0.076586	0.0054759	0.027856	-0.0083312	0.0057559	-0.04776	-0.043978	0.032751	0.13664	0.0025047	0.041519	-0.035345	-0.024697	0.0096154	0.12033
-0.10824	0.10185	-0.011661	-0.038766	0.16192	0.086741	-0.13473	0.13216	-0.015266	-0.18712	0.032689	-0.0070714	-0.010805	-0.013363	-0.11444	-0.047328	0.054645	0.18141	0.0080448	0.080919	-0.047438	-0.014904	0.046496	0.1166
-0.15876	0.051961	-0.043913	-0.0022877	0.057245	0.034371	-0.16948	0.16012	-0.014649	-0.25103	0.039465	-0.013134	-0.0095744	-0.025042	-0.20294	-0.06444	0.082146	0.20387	0.0067427	0.1014	-0.052685	0.010987	0.059341	0.11679
-0.20433	-0.057957	-0.031315	0.066611	0.14796	-0.019658	-0.17158	0.093884	-0.045247	-0.23743	0.016483	-0.035311	-0.009493	-0.039279	-0.21899	-0.10459	0.11173	0.20124	-0.021466	0.10575	-0.048932	0.013022	0.087912	0.1437
-0.23295	-0.14121	-0.015312	0.1672	0.05587	0.010396	-0.25618	-0.011269	-0.021963	-0.16022	0.0076161	-0.07071	-0.005572	6.9194e-05	-0.2318	-0.12313	0.091049	0.18012	-0.051436	0.14604	-0.077156	0.019882	0.098338	0.14055
-0.23957	-0.15191	-0.015766	0.18914	-0.10452	0.017453	-0.27941	-0.097837	-0.065563	-0.1076	0.0018492	-0.089763	0.0049346	0.0076759	-0.20083	-0.095568	0.08816	0.19712	-0.059675	0.090219	-0.12877	0.055556	0.12382	0.10607
-0.22966	-0.17419	0.052217	0.11059	-0.059108	0.013398	-0.25619	-0.14062	-0.12329	-0.089924	-0.033451	-0.13351	0.050686	0.0095716	-0.15827	-0.08368	0.10151	0.16148	-0.090736	0.085541	-0.14654	0.087481	0.10216	0.10855
-0.28364	-0.18935	0.11125	0.024742	0.021119	0.036862	-0.21223	-0.14769	-0.13922	-0.12655	-0.060399	-0.04639	0.044751	0.0049492	-0.2094	-0.10032	0.078172	0.17762	-0.12587	0.093729	-0.18699	0.069597	0.066423	0.10095
-0.26698	-0.16588	0.082406	-0.027579	0.093448	0.059677	-0.19622	-0.16911	-0.097507	-0.16856	-0.090671	0.042506	0.072964	0.086419	-0.25993	-0.072115	0.034732	0.21381	-0.17531	0.1334	-0.22582	0.074043	0.042166	0.10866
-0.16338	-0.064241	0.037239	-0.10751	0.19487	0.10558	-0.31151	-0.17281	-0.054972	-0.18249	-0.11942	0.056087	0.090393	0.048414	-0.25151	-0.042127	0.027627	0.19782	-0.20135	0.17988	-0.24722	0.070717	0.044781	0.106
-0.06004	-0.023875	0.022346	-0.064546	0.1956	0.14007	-0.38413	-0.16744	-0.028751	-0.20542	-0.15228	0.073868	0.05447	0.029974	-0.26738	-0.049688	0.0057383	0.1783	-0.20998	0.2233	-0.25874	0.043697	0.074928	0.12577
-0.030414	-0.030578	-0.021044	0.039682	-0.00017104	0.14098	-0.29681	-0.1723	-0.032185	-0.22489	-0.18209	0.044959	0.048312	0.086233	-0.25576	-0.058166	-0.027659	0.1732	-0.20566	0.25232	-0.26854	0.028835	0.11196	0.13176
-0.028967	-0.062429	-0.041049	0.090174	-0.03386	0.15497	-0.36148	-0.1609	-0.040318	-0.22928	-0.19663	-0.029255	-0.0048259	0.056466	-0.21632	-0.062247	-0.040269	0.13806	-0.21587	0.23831	-0.23741	-0.026852	0.11546	0.090772
0.019503	-0.07518	-0.064448	0.10382	0.12862	0.17497	-0.38393	-0.14996	-0.010486	-0.19691	-0.19376	-0.030358	-0.027332	0.011195	-0.1993	-0.10672	-0.078722	0.10034	-0.25661	0.15874	-0.20216	-0.031609	0.1131	0.075133
-0.031776	-0.093755	-0.075676	0.12996	0.10175	0.17202	-0.44317	-0.17882	-0.049553	-0.19824	-0.21535	-0.020692	-0.020954	0.063384	-0.22108	-0.064891	-0.10661	0.11138	-0.28783	0.14305	-0.1776	-0.038451	0.10894	0.090577
-0.1202	-0.086369	-0.10102	0.14516	0.11295	0.13949	-0.45345	-0.24693	-0.10682	-0.16562	-0.24532	-0.087411	0.016591	0.01084	-0.24276	-0.087742	-0.18925	0.15573	-0.32748	0.15735	-0.23366	-0.028857	0.1284	0.071989
-0.13266	-0.085581	-0.20327	0.13701	0.23684	0.017238	-0.37146	-0.25363	-0.12847	-0.15797	-0.24875	-0.17731	0.028048	-0.029564	-0.25536	-0.083476	-0.25064	0.15264	-0.34142	0.091616	-0.21541	-0.027209	0.13747	0.058315
-0.19051	-0.085424	-0.24421	0.17796	0.18638	0.01342	-0.36389	-0.27366	-0.17525	-0.16705	-0.24195	-0.19431	-0.0045746	-0.035461	-0.26107	-0.074689	-0.32239	0.22676	-0.33563	0.065506	-0.23978	-0.043526	0.13134	0.064796
-0.23467	-0.11725	-0.21872	0.27329	0.22181	0.028072	-0.44762	-0.29679	-0.15252	-0.21247	-0.28825	-0.24464	-0.013793	-0.056392	-0.29057	-0.03176	-0.34052	0.2042	-0.33036	0.0063155	-0.21662	-0.088945	0.12431	0.024895
-0.25442	-0.095704	-0.18124	0.35916	0.19948	0.017378	-0.41239	-0.26665	-0.17004	-0.32963	-0.36071	-0.33016	0.020104	-0.058775	-0.28561	-0.0087815	-0.35927	0.14855	-0.34017	0.026715	-0.2511	-0.10198	0.077419	-0.025191
-0.29042	-0.013172	-0.15254	0.32984	0.11593	-0.05519	-0.36002	-0.24945	-0.23173	-0.39225	-0.39147	-0.26166	-0.0079598	-0.069237	-0.29161	0.028077	-0.34743	0.14397	-0.35026	0.0033436	-0.27606	-0.10451	0.023381	-0.035242
-0.3136	-0.023163	-0.16956	0.29091	0.022997	-0.17607	-0.26911	-0.21974	-0.25542	-0.39954	-0.41672	-0.3104	-0.05873	-0.088137	-0.2557	0.011904	-0.3204	0.11668	-0.35759	-0.017166	-0.26733	-0.15106	-0.0064075	-0.091389
-0.33173	-0.074729	-0.22196	0.30577	-0.017822	-0.16438	-0.3393	-0.24643	-0.28065	-0.35517	-0.40995	-0.31921	-0.081254	-0.0045459	-0.25082	0.049198	-0.33355	0.054472	-0.36229	-0.042156	-0.24673	-0.16273	0.02198	-0.16353
-0.33765	-0.056391	-0.28415	0.24863	-0.044846	-0.14351	-0.32228	-0.32795	-0.24732	-0.32555	-0.4292	-0.40369	-0.075968	-0.010391	-0.30368	0.031046	-0.33879	0.028638	-0.35255	-0.024457	-0.25285	-0.11	0.021262	-0.19279
-0.29304	-0.059633	-0.28144	0.13664	0.091869	-0.071385	-0.25624	-0.3293	-0.22681	-0.33488	-0.4692	-0.40656	-0.091511	-0.030828	-0.29624	0.016612	-0.31476	0.029848	-0.37375	-0.03528	-0.25136	-0.12368	-0.018468	-0.16557
-0.3181	-0.13378	-0.28468	0.13608	0.086151	-0.017745	-0.2676	-0.34026	-0.2369	-0.38174	-0.50096	-0.4058	-0.14136	-0.076602	-0.33718	0.040536	-0.30717	0.0044832	-0.37551	-0.015693	-0.24074	-0.11327	-0.018267	-0.18453
-0.36212	-0.16381	-0.31212	0.1382	0.036982	-0.020984	-0.33915	-0.38665	-0.24634	-0.43424	-0.51841	-0.33295	-0.13303	-0.091708	-0.37885	0.047634	-0.31259	-0.0017671	-0.36411	-0.042617	-0.20763	-0.097935	-0.045983	-0.25767
-0.37598	-0.1994	-0.38503	0.14976	0.095353	-0.066764	-0.33663	-0.40958	-0.24237	-0.40627	-0.5195	-0.35959	-0.16016	-0.12491	-0.2994	-0.02491	-0.32588	0.008267	-0.38512	-0.092853	-0.1986	-0.13294	-0.045851	-0.26005
-0.4208	-0.21908	-0.40419	0.1783	-0.055657	-0.070783	-0.3308	-0.40119	-0.24117	-0.40163	-0.51	-0.39819	-0.1785	-0.06653	-0.29833	-0.076015	-0.35395	0.048776	-0.4008	-0.089565	-0.19168	-0.18526	-0.05308	-0.2475
-0.41561	-0.26671	-0.42745	0.14763	-0.11071	-0.086141	-0.30402	-0.41465	-0.24793	-0.40837	-0.52012	-0.43783	-0.21174	-0.096211	-0.27748	-0.074305	-0.36012	0.065565	-0.39836	-0.0776	-0.14949	-0.21896	-0.084017	-0.23795
-0.43856	-0.28489	-0.48886	0.14907	-0.034226	-0.15202	-0.26487	-0.46371	-0.28288	-0.37111	-0.55534	-0.42178	-0.24655	-0.092213	-0.25152	-0.083585	-0.39219	0.048049	-0.36935	-0.1038	-0.10535	-0.25017	-0.1194	-0.25902
-0.45449	-0.28746	-0.53547	0.1476	-0.065896	-0.23297	-0.26968	-0.45187	-0.31381	-0.37558	-0.57935	-0.43037	-0.22366	-0.040292	-0.29381	-0.086481	-0.39728	-0.012918	-0.33118	-0.10099	-0.11332	-0.23732	-0.098541	-0.23347
-0.42847	-0.32849	-0.57483	0.17344	-0.05529	-0.20163	-0.30424	-0.4512	-0.28141	-0.40789	-0.58958	-0.37932	-0.19375	-0.039419	-0.29423	-0.092834	-0.4209	0.0087442	-0.34588	-0.11327	-0.10516	-0.25263	-0.0982	-0.21024
-0.42323	-0.33639	-0.53137	0.2342	-0.099439	-0.22281	-0.27892	-0.53104	-0.26146	-0.3695	-0.61763	-0.42796	-0.16334	-0.030999	-0.27818	-0.10799	-0.45245	0.065605	-0.36699	-0.11457	-0.090006	-0.22835	-0.092495	-0.25605
-0.43787	-0.35025	-0.49861	0.28325	-0.22585	-0.15543	-0.37618	-0.62003	-0.27603	-0.34118	-0.64863	-0.46066	-0.15424	-0.025194	-0.28057	-0.061848	-0.44505	0.10498	-0.32987	-0.10736	-0.094338	-0.21943	-0.086642	-0.27941
-0.41303	-0.39706	-0.48656	0.30378	-0.1739	-0.1057	-0.38034	-0.58401	-0.31726	-0.36401	-0.63931	-0.4428	-0.219	-0.058937	-0.25838	-0.020601	-0.44396	0.088795	-0.29544	-0.12456	-0.1483	-0.22964	-0.06159	-0.29259
-0.38702	-0.4424	-0.48558	0.27966	-0.10221	-0.13778	-0.33697	-0.48677	-0.32135	-0.3526	-0.60937	-0.47908	-0.24571	-0.042128	-0.23987	0.018132	-0.44294	0.042437	-0.2793	-0.095994	-0.15642	-0.24592	-0.071204	-0.32698
-0.41432	-0.42441	-0.54032	0.21409	-0.20725	-0.11213	-0.26424	-0.43869	-0.30069	-0.3959	-0.59923	-0.47476	-0.22623	-0.097952	-0.24816	-0.026891	-0.42212	0.022596	-0.29737	-0.057322	-0.14277	-0.22115	-0.097987	-0.35171
-0.46137	-0.41843	-0.56576	0.16706	-0.29699	-0.15429	-0.26247	-0.39758	-0.28478	-0.43122	-0.63257	-0.44668	-0.19827	-0.1085	-0.24059	-0.042389	-0.36235	0.02859	-0.31165	0.0040094	-0.17866	-0.24176	-0.059611	-0.37713
-0.44212	-0.43021	-0.57894	0.17042	-0.2005	-0.13915	-0.32904	-0.42575	-0.28043	-0.44369	-0.65133	-0.46775	-0.20362	-0.14959	-0.22222	-0.069228	-0.36562	-0.015472	-0.37084	0.0099565	-0.14555	-0.29466	-0.067938	-0.40559
-0.46825	-0.4532	-0.53601	0.19043	-0.22256	-0.025538	-0.37736	-0.49581	-0.29473	-0.454	-0.64518	-0.44562	-0.18584	-0.12885	-0.21212	0.012772	-0.38479	-0.0048855	-0.36996	-0.0015766	-0.16598	-0.31135	-0.047932	-0.4144
-0.56759	-0.36417	-0.5565	0.23008	-0.14361	-0.0051811	-0.31139	-0.4926	-0.27572	-0.46985	-0.67111	-0.5466	-0.21088	-0.13312	-0.24763	0.010029	-0.36757	-0.033254	-0.34107	-0.041938	-0.14907	-0.32775	-0.060972	-0.38763
-0.53568	-0.34201	-0.54453	0.23956	-0.15372	-0.024487	-0.32433	-0.49549	-0.31213	-0.50692	-0.68941	-0.59475	-0.22842	-0.085002	-0.23199	0.00033455	-0.39461	-0.04163	-0.32539	-0.010563	-0.13585	-0.35331	-0.062478	-0.39022
-0.51359	-0.4185	-0.50345	0.19136	-0.22663	-0.055417	-0.37134	-0.47518	-0.33132	-0.5362	-0.64452	-0.6773	-0.27825	-0.061332	-0.22159	0.025467	-0.36892	-0.043117	-0.32727	0.015434	-0.14644	-0.3971	-0.047967	-0.39968
-0.57928	-0.49455	-0.49986	0.11239	-0.11446	-0.062822	-0.37223	-0.47483	-0.36346	-0.5791	-0.62205	-0.59614	-0.28602	-0.1504	-0.25044	0.035627	-0.39116	-0.07757	-0.31015	0.02421	-0.11336	-0.35019	-0.066865	-0.40001
-0.64303	-0.53774	-0.53852	0.07736	0.027109	-0.041555	-0.3551	-0.49939	-0.3684	-0.55084	-0.64569	-0.57943	-0.26757	-0.11164	-0.2766	-0.0048694	-0.3446	-0.096332	-0.26954	0.029215	-0.11265	-0.35665	-0.054642	-0.43237
-0.66285	-0.5401	-0.5314	0.091698	-0.042028	-0.053085	-0.4028	-0.45922	-0.35222	-0.51434	-0.66508	-0.61272	-0.25749	-0.11096	-0.24877	-0.03039	-0.37313	-0.079295	-0.29207	-0.0082313	-0.14794	-0.36661	-0.063546	-0.46831
-0.65293	-0.56242	-0.55294	0.023455	-0.10319	-0.11612	-0.47866	-0.42604	-0.36705	-0.51065	-0.63508	-0.65691	-0.28167	-0.096286	-0.23615	-0.082486	-0.34809	-0.051251	-0.29774	0.0059159	-0.16627	-0.35429	-0.070869	-0.48019
-0.66041	-0.52963	-0.54608	0.030173	-0.15327	-0.12614	-0.46233	-0.45197	-0.36617	-0.53039	-0.62262	-0.6422	-0.35163	-0.075532	-0.26671	-0.13261	-0.37602	-0.087165	-0.29234	0.016855	-0.13314	-0.3284	-0.11996	-0.50743
-0.68578	-0.51508	-0.48523	0.097901	-0.23907	-0.1578	-0.47566	-0.46885	-0.3977	-0.54875	-0.65143	-0.66497	-0.35579	-0.091113	-0.29925	-0.16966	-0.35244	-0.12641	-0.33917	-0.0371	-0.17752	-0.37197	-0.085919	-0.53716
-0.60006	-0.49296	-0.48761	0.070973	-0.36811	-0.11446	-0.4503	-0.49166	-0.41102	-0.55985	-0.6388	-0.64056	-0.34821	-0.03417	-0.30564	-0.12613	-0.4269	-0.17731	-0.41179	-0.058864	-0.20125	-0.38172	-0.059407	-0.51552
-0.54386	-0.43363	-0.54926	0.089773	-0.32945	-0.069949	-0.5188	-0.54344	-0.41377	-0.56783	-0.63642	-0.63422	-0.33077	-0.035845	-0.2796	-0.1186	-0.3871	-0.21908	-0.42184	-0.060852	-0.22353	-0.39315	-0.035498	-0.48413
-0.60577	-0.41562	-0.57478	0.090778	-0.37366	-0.016846	-0.55828	-0.56296	-0.3952	-0.605	-0.63136	-0.63496	-0.33665	-0.053978	-0.25535	-0.13724	-0.49115	-0.2384	-0.43073	-0.064113	-0.25558	-0.3721	-0.072771	-0.46246
-0.62515	-0.38229	-0.52758	0.065604	-0.39979	0.012798	-0.4626	-0.56284	-0.40466	-0.63201	-0.60922	-0.63266	-0.30182	-0.079968	-0.23568	-0.1939	-0.4361	-0.26636	-0.43936	-0.055296	-0.29287	-0.39039	-0.066227	-0.47335
-0.60839	-0.3429	-0.50797	0.090199	-0.33867	0.066441	-0.44271	-0.55598	-0.42516	-0.61156	-0.63529	-0.63408	-0.31008	-0.10888	-0.24566	-0.25607	-0.57328	-0.25636	-0.37043	-0.042188	-0.31876	-0.40307	-0.062427	-0.4648
-0.5543	-0.34197	-0.53817	0.11961	-0.31718	0.10378	-0.59145	-0.55757	-0.38873	-0.60753	-0.71178	-0.68074	-0.33845	-0.16962	-0.22098	-0.29477	-0.56078	-0.2789	-0.354	-0.054937	-0.29436	-0.41435	-0.020639	-0.44124
-0.56813	-0.35767	-0.50414	0.08089	-0.3755	0.11597	-0.56207	-0.55582	-0.37868	-0.6321	-0.77196	-0.66916	-0.31359	-0.20584	-0.20728	-0.26686	-0.71227	-0.30522	-0.33374	-0.05842	-0.35078	-0.41344	-0.026483	-0.42979
-0.62474	-0.42944	-0.49632	0.056144	-0.27713	0.11957	-0.52878	-0.5516	-0.35783	-0.59515	-0.75662	-0.66738	-0.34761	-0.1572	-0.19047	-0.30199	-0.68048	-0.28858	-0.2629	0.015982	-0.38819	-0.44359	-0.00014597	-0.4021
-0.70687	-0.46968	-0.49345	0.013768	-0.22121	0.030359	-0.57028	-0.57363	-0.36053	-0.5852	-0.73129	-0.64486	-0.35993	-0.18986	-0.18747	-0.3452	-0.68091	-0.27443	-0.21268	0.0029631	-0.39512	-0.50187	0.0094791	-0.40542
-0.79698	-0.47091	-0.54089	-0.011694	-0.15425	0.0042622	-0.63561	-0.56178	-0.35979	-0.64111	-0.71716	-0.63114	-0.36988	-0.24506	-0.20282	-0.32936	-0.69415	-0.27721	-0.20291	-0.072209	-0.41738	-0.52513	0.0063889	-0.39746
-0.81398	-0.50641	-0.58702	-0.033755	-0.18327	-0.013935	-0.59022	-0.53183	-0.35024	-0.66004	-0.71056	-0.64116	-0.38209	-0.25544	-0.11494	-0.34933	-0.61937	-0.28899	-0.21945	-0.081512	-0.41821	-0.52394	-0.0032768	-0.38751
-0.81964	-0.51471	-0.62463	-0.032571	-0.19583	0.001762	-0.62345	-0.53828	-0.34181	-0.64397	-0.69378	-0.6506	-0.36678	-0.23457	-0.083232	-0.35761	-0.63573	-0.30588	-0.27767	-0.052655	-0.43715	-0.55987	0.041864	-0.38671
-0.81123	-0.48899	-0.557	0.017382	-0.26181	0.0097229	-0.76242	-0.5536	-0.40017	-0.58915	-0.65527	-0.65649	-0.40418	-0.26415	-0.080256	-0.35483	-0.65535	-0.32546	-0.28506	-0.073396	-0.4705	-0.54744	0.10592	-0.3712
-0.78804	-0.45399	-0.53453	0.062521	-0.34291	0.0074507	-0.65866	-0.54546	-0.4204	-0.54999	-0.60211	-0.62472	-0.4286	-0.22436	-0.12993	-0.4114	-0.6529	-0.36113	-0.27356	-0.090363	-0.51619	-0.51057	0.11475	-0.35925
-0.76462	-0.44136	-0.45973	0.072262	-0.3746	0.0033362	-0.60364	-0.49432	-0.46437	-0.55218	-0.58384	-0.65085	-0.45388	-0.20961	-0.11379	-0.43303	-0.63773	-0.33065	-0.26946	-0.06203	-0.52782	-0.50416	0.12333	-0.34442
-0.77781	-0.43934	-0.43471	0.047711	-0.29428	0.074811	-0.62306	-0.44878	-0.51765	-0.5011	-0.60447	-0.61391	-0.47992	-0.091849	-0.1141	-0.46058	-0.59956	-0.31062	-0.24755	-0.080336	-0.48366	-0.43325	0.12354	-0.34194
-0.71921	-0.44309	-0.51816	0.036264	-0.27871	0.077079	-0.62151	-0.45068	-0.48494	-0.47183	-0.64532	-0.56536	-0.47386	-0.12754	-0.18175	-0.49217	-0.60596	-0.24073	-0.23529	-0.047337	-0.42055	-0.40251	0.13803	-0.32614
-0.63563	-0.43277	-0.55118	0.051875	-0.39365	0.065125	-0.78121	-0.49173	-0.48927	-0.49316	-0.66277	-0.59515	-0.46183	-0.15755	-0.20197	-0.55864	-0.63243	-0.18375	-0.26128	-0.061885	-0.35279	-0.39919	0.16596	-0.31828
-0.65873	-0.42491	-0.51579	0.086116	-0.37411	0.061644	-0.80618	-0.53815	-0.49468	-0.47617	-0.65847	-0.56345	-0.44625	-0.15868	-0.24122	-0.56566	-0.56663	-0.099318	-0.27697	-0.047308	-0.35902	-0.42797	0.16805	-0.32622
-0.66916	-0.38199	-0.49754	0.12842	-0.24052	0.12287	-0.83536	-0.53253	-0.49088	-0.4559	-0.63879	-0.51885	-0.46736	-0.15449	-0.24851	-0.63724	-0.5946	-0.085338	-0.28524	-0.046306	-0.32925	-0.47664	0.17963	-0.28895
-0.59772	-0.34195	-0.52794	0.15288	-0.08893	0.062909	-0.78495	-0.55215	-0.45588	-0.44822	-0.6027	-0.48127	-0.47671	-0.14554	-0.25672	-0.53427	-0.67861	-0.082136	-0.30852	-0.007799	-0.28686	-0.46478	0.17542	-0.26073
-0.58344	-0.34023	-0.53081	0.11313	-0.0045058	0.10505	-0.79398	-0.57284	-0.41133	-0.45948	-0.60028	-0.44494	-0.46625	-0.23255	-0.19782	-0.54101	-0.59075	-0.087951	-0.30891	-0.011863	-0.27188	-0.46629	0.14919	-0.24134
-0.62412	-0.32981	-0.5868	0.053621	0.072698	0.12121	-0.67377	-0.54639	-0.43509	-0.49213	-0.60792	-0.455	-0.40911	-0.24013	-0.132	-0.56114	-0.61783	-0.059754	-0.29655	-0.060603	-0.28351	-0.45248	0.12543	-0.25303
-0.60553	-0.34516	-0.56784	-0.0034223	0.020841	0.15692	-0.67603	-0.50781	-0.43808	-0.49327	-0.59668	-0.46375	-0.41186	-0.2097	-0.094752	-0.5311	-0.64901	-0.065717	-0.2849	-0.016596	-0.24618	-0.433	0.15686	-0.30032
-0.57032	-0.34446	-0.48125	0.0020586	-0.10355	0.1465	-0.61918	-0.46113	-0.44126	-0.46099	-0.61776	-0.44084	-0.4211	-0.15698	-0.046562	-0.54425	-0.62212	-0.076253	-0.25265	0.026504	-0.14968	-0.46164	0.16375	-0.31509
-0.5294	-0.33895	-0.4189	0.014078	-0.18098	0.1189	-0.58741	-0.42654	-0.47685	-0.42033	-0.64475	-0.42896	-0.36478	-0.1549	-0.081795	-0.55427	-0.69798	-0.031954	-0.25469	0.022994	-0.12289	-0.43003	0.12718	-0.28808
-0.48146	-0.36049	-0.37931	0.049555	-0.17221	0.19363	-0.58615	-0.42183	-0.4936	-0.39802	-0.66171	-0.42839	-0.30304	-0.1037	-0.10619	-0.52811	-0.66794	-0.058613	-0.26294	0.0075588	-0.097151	-0.42478	0.11233	-0.25896
-0.42469	-0.33698	-0.34329	0.098263	-0.24229	0.21431	-0.5992	-0.39734	-0.50011	-0.42164	-0.68318	-0.43739	-0.30562	-0.13877	-0.079759	-0.51043	-0.72711	-0.087655	-0.27195	0.035601	-0.059458	-0.39976	0.12769	-0.22902
-0.38034	-0.30728	-0.31401	0.13914	-0.14433	0.23838	-0.56539	-0.34387	-0.50691	-0.45758	-0.64338	-0.458	-0.29187	-0.16906	-0.10241	-0.49464	-0.71941	-0.10338	-0.30438	0.030213	-0.061817	-0.40783	0.15661	-0.20446
