# Supplementary material for: Timing variability of sensorimotor integration during vocalization in individuals who stutter
Source: Sci Rep. 2018 Nov 5;8:16340. doi: 10.1038/s41598-018-34517-1 (PMC6218511; doi:10.1038/s41598-018-34517-1)
Supplement: Supplementary file 2 — Dataset 1 [file 41598_2018_34517_MOESM2_ESM.zip › compens-stutt-behav-scireports-supplementary-material/AS2040_control.txt]

-0.18605	-0.020559	-0.016916	0.17793	0.13061	-0.64027	0.058614	-0.0061891	-0.0047912	0.17434	0.43068	-0.20073	0.089656	0.28542	0.010048	-0.09503	-0.29573	0.40923	-0.0057309	-0.073718	0.23951	0.15684	-0.11614	0.13516	-0.49012	-0.081541
-0.15404	-0.022912	0.0014753	0.098379	0.10513	-0.54062	0.055372	-0.0072574	0.0065752	0.18282	0.43324	-0.1922	0.099444	0.25457	-0.0057703	-0.080176	-0.34472	0.41709	0.012776	-0.2961	0.25464	0.10824	-0.10562	0.13853	-0.49662	-0.13326
-0.1453	-0.03967	0.025135	0.17875	0.10427	-0.48879	0.06244	0.012723	-0.018837	0.19076	0.44033	-0.20995	0.16391	0.25731	-0.005849	-0.066181	-0.34645	0.36248	0.043224	-0.35521	0.31181	0.1663	-0.11267	0.1692	-0.48397	-0.23028
-0.11833	-0.080401	0.064977	0.21643	0.10578	-0.42483	0.046781	0.030507	-0.022163	0.16671	0.43186	-0.22424	0.18692	0.21333	0.0043206	-0.087886	-0.30665	0.34293	0.060519	-0.27094	0.23401	0.1943	-0.10372	0.18748	-0.43883	-0.29667
-0.11522	-0.10578	0.09237	0.16989	0.14672	-0.39098	0.049442	0.025717	-0.0048114	0.14422	0.37395	-0.23129	0.14435	0.14005	0.018759	-0.058565	-0.25201	0.3048	0.063969	-0.1867	0.32127	0.2153	-0.10314	0.19186	-0.46136	-0.30432
-0.13102	-0.11482	0.09701	0.1133	0.16989	-0.32133	0.028965	0.024213	0.012401	0.15902	0.29295	-0.24952	0.053472	0.076194	0.051314	-0.037374	-0.22449	0.25022	0.046331	-0.15072	0.2735	0.22731	-0.1051	0.1633	-0.44989	-0.30316
-0.14938	-0.11255	0.1016	0.069551	0.19109	-0.30074	0.031925	0.042989	0.045957	0.12549	0.2223	-0.2628	0.031343	-0.013164	0.062342	-0.005174	-0.2252	0.1862	0.02506	-0.14392	0.26035	0.20816	-0.084276	0.17505	-0.371	-0.2592
-0.15987	-0.10392	0.10427	0.082833	0.25148	-0.1998	0.021157	0.033231	0.061876	0.11492	0.22368	-0.24756	0.018204	-0.059966	0.087376	-0.01631	-0.22034	0.10121	0.033738	-0.11811	0.237	0.19009	-0.048353	0.14373	-0.32737	-0.29719
-0.18687	-0.092597	0.10222	0.082832	0.26576	-0.21152	0.0053369	-0.021317	0.038952	0.10308	0.21624	-0.21932	0.052258	-0.058742	0.098069	0.012419	-0.24511	0.011691	0.060792	-0.07407	0.19501	0.15264	-0.024996	0.097014	-0.31732	-0.30202
-0.19983	-0.10017	0.059742	0.054767	0.23668	-0.098872	0.006826	-0.031453	0.018502	0.08426	0.25478	-0.21254	0.085962	-0.04014	0.10705	0.046671	-0.25451	-0.0354	0.094874	-0.016548	0.12524	0.11442	0.00695	0.10229	-0.37213	-0.25531
-0.1975	-0.12381	0.0070653	-0.0010669	0.21188	-0.095556	-0.013297	-0.04287	-0.024204	0.077579	0.30159	-0.16905	0.071092	-0.05372	0.10368	0.083457	-0.28495	-0.074218	0.089759	0.016746	0.1165	0.095214	0.0065332	0.094487	-0.37332	-0.21829
-0.20351	-0.13334	-0.028296	0.00025863	0.20738	-0.014558	-0.019927	-0.057416	-0.043438	0.016807	0.35574	-0.10087	0.043423	-0.11254	0.096014	0.061781	-0.31407	-0.10392	0.089965	0.07855	0.15905	0.066829	0.0039258	0.08073	-0.34398	-0.16852
-0.17596	-0.13573	-0.061143	-0.0081947	0.24363	0.019251	0.025429	-0.045406	-0.020216	-0.020432	0.31335	-0.06692	0.021782	-0.15879	0.086028	0.080893	-0.30236	-0.11447	0.059702	0.14316	0.14394	0.089373	-0.0063503	0.017536	-0.28068	-0.16757
-0.11261	-0.11349	-0.072193	-0.018995	0.24378	0.042201	-0.0055851	-0.018851	0.0057258	0.0093957	0.31864	-0.058255	0.036967	-0.18117	0.044946	0.096404	-0.27249	-0.096243	0.042204	0.15016	0.16352	0.099526	-0.036616	-0.02036	-0.19271	-0.1699
-0.064761	-0.12637	-0.060915	0.0023119	0.25148	0.034715	-0.012777	0.024094	0.024099	0.022598	0.26003	-0.049024	0.069992	-0.17688	0.017136	0.086163	-0.24413	-0.055657	0.054836	0.12107	0.19207	0.093352	-0.010581	0.010729	-0.1464	-0.13811
-0.019779	-0.12837	-0.051739	0.035721	0.28846	-0.06169	0.0043024	0.03968	0.025671	0.03466	0.16722	-0.063301	0.099504	-0.19476	0.0025925	0.046122	-0.1917	-0.044281	0.055563	0.10113	0.19168	0.058936	0.019998	0.035959	-0.11093	-0.13341
0.014231	-0.09737	-0.05949	0.03781	0.28004	-0.014529	0.010741	0.031777	0.019263	0.026832	0.1733	-0.078534	0.073249	-0.19708	-0.031767	0.064582	-0.13735	0.02643	0.050506	0.099266	0.18805	0.02342	0.076025	0.050464	-0.11508	-0.13833
0.031987	-0.048819	-0.086307	0.038709	0.25935	-0.06415	0.00024695	0.0024916	0.021943	0.028419	0.17718	-0.058771	0.065987	-0.19312	-0.066221	0.023228	-0.070017	0.096945	0.042534	0.06806	0.17106	-0.005212	0.093259	0.041937	-0.082072	-0.16212
0.059058	-0.029852	-0.10226	0.063717	0.23049	-0.030859	0.011971	-0.025995	0.047943	0.043279	0.25294	-0.0096705	0.044377	-0.15472	-0.077787	-0.010422	-0.013308	0.15414	0.074818	0.0613	0.15702	-0.025967	0.10082	0.023063	-0.097982	-0.15104
0.05828	-0.029318	-0.095868	0.074729	0.18818	-0.011299	0.050147	-0.017986	0.069197	0.021245	0.24678	-0.0076445	0.031381	-0.10367	-0.029622	-0.077568	0.04478	0.17837	0.072282	0.052417	0.15835	-0.02252	0.10371	0.020952	-0.15295	-0.11268
0.046448	-0.017909	-0.08418	0.079318	0.14272	0.07017	0.045487	0.011632	0.055823	0.012334	0.23308	-0.0058754	0.034408	-0.04302	0.056884	-0.069677	0.059122	0.17053	0.045579	0.010848	0.12642	-0.038976	0.10072	0.039797	-0.1657	-0.060587
0.063458	0.00057628	-0.057418	0.077205	0.10462	0.1265	0.0086594	0.010943	0.012114	0.03006	0.12949	-0.033474	0.045499	-0.052098	0.088151	-0.045811	0.061492	0.12521	0.011107	-0.016933	0.14426	-0.019845	0.1124	0.088616	-0.18265	-0.0017882
0.094722	0.016836	-0.057025	0.051141	0.079351	0.16172	-0.085267	-0.021985	-0.019086	0.029486	0.083222	-0.025183	0.044112	-0.024503	0.05858	-0.059418	0.076861	0.1322	0.00077843	-0.011898	0.15949	0.0061776	0.10986	0.077654	-0.17571	0.0070234
0.089927	0.015081	-0.072114	0.025972	0.015981	0.1591	-0.15274	-0.067231	-0.0023141	0.01188	0.064454	-0.016501	0.037013	-0.021642	0.012301	-0.020596	0.10173	0.14514	0.010118	-0.0088444	0.15244	-0.025169	0.13169	0.076154	-0.062928	-0.050199
0.065111	-0.015839	-0.047895	-0.01625	-0.0045125	0.17287	-0.21106	-0.12383	-0.0076498	-0.018035	0.10952	-0.0057821	0.0021424	-0.011803	-0.046571	-0.044846	0.090233	0.10623	0.0044769	-0.0087412	0.055527	0.012739	0.1272	0.068624	-0.013541	-0.064646
0.057414	-0.027462	-0.029891	-0.046603	0.0072614	0.17516	-0.21778	-0.15151	-0.0026805	-0.045784	0.12857	-0.016609	0.0075786	0.0063345	-0.07013	-0.034269	0.056954	0.092353	0.018292	0.027391	0.039496	-0.0050024	0.095835	0.045349	0.038481	0.0018008
0.038264	-0.038605	-0.041411	-0.044407	0.0066244	0.15464	-0.15136	-0.12155	0.0066656	-0.060069	0.0631	-0.02826	0.029854	0.023251	-0.04947	-0.048957	0.025433	0.1044	0.036071	0.034756	0.012628	-0.0025698	0.060753	0.016579	0.07264	0.033803
0.010406	-0.030694	-0.048236	-0.035213	-0.0018194	0.097569	-0.052738	-0.094369	0.01745	-0.054509	0.028714	-0.067893	0.01568	0.016917	-0.028693	-0.033023	-0.010474	0.080138	0.041264	0.0086733	0.016496	-0.0093028	0.042695	0.013006	0.046457	-0.021324
-0.0055838	-0.010122	-0.018657	-0.015503	0.003064	0.063917	-0.0062039	-0.033863	0.031249	-0.019413	0.040916	-0.049151	-0.0012879	0.021467	-0.0074979	-0.044855	-0.026902	0.018005	0.047151	-0.0064078	9.685e-05	-0.010617	0.023395	-0.011531	0.044237	-0.032072
0	0	0	0	0	0	0	0	0	0	0	0	0	0	0	0	0	0	0	0	0	0	0	0	0	0
0.020395	0.017889	-0.0034508	0.038552	0.015019	-0.049498	-0.031837	-0.028271	-0.030822	-0.0034794	0.0054295	0.015673	0.0022015	-0.011474	-0.04091	-0.015724	0.061383	0.016093	-0.054738	0.008724	0.011349	-0.016701	-0.0087314	0.039468	-0.034286	-0.0013167
0.032519	0.013722	0.0022855	0.066445	-0.00042793	-0.1031	-0.042064	-0.049316	-0.046599	0.0029718	0.055465	0.011509	-0.012562	-0.048842	-0.074535	-0.021949	0.10986	0.018212	-0.035616	0.015412	0.032484	-0.059608	-0.034078	0.053139	-0.083565	-0.081583
0.032282	0.010931	0.019128	0.095928	0.0025912	-0.17892	-0.057381	-0.069176	-0.052819	0.0087299	0.073534	-0.019917	0.0029727	-0.029855	-0.050198	0.0313	0.11007	0.014342	0.017212	0.0092323	0.0021416	-0.095245	-0.01527	0.077603	-0.088579	-0.10709
0.027538	-0.0060241	0.021703	0.075073	0.024225	-0.20495	-0.061214	-0.089318	-0.070543	-0.0012949	0.057109	-0.070319	0.013214	0.0045713	-0.05968	0.1078	0.12173	0.014384	0.004455	-0.033082	0.019812	-0.1193	0.018163	0.12132	-0.091003	-0.023213
0.033504	-0.0068165	0.027755	0.076676	0.0051491	-0.23897	-0.068563	-0.13739	-0.066745	0.0094606	0.023859	-0.10614	0.031576	0.050146	-0.072019	0.058878	0.089935	0.011435	-0.020488	-0.066709	-0.0053812	-0.1255	0.039872	0.18359	-0.11665	-0.0025134
0.027395	-0.010188	0.058523	0.010896	-0.0029979	-0.27901	-0.075325	-0.17401	-0.051897	0.014324	0.041941	-0.16858	0.090837	0.051378	-0.070946	0.087155	0.10333	0.030252	0.011945	-0.0212	-0.029732	-0.10426	0.058545	0.19696	-0.17613	-0.040238
0.01605	-0.011569	0.10271	0.053599	0.0054159	-0.30657	-0.10109	-0.17409	-0.061136	-0.0081439	0.056282	-0.16488	0.15123	0.060082	-0.056665	0.066645	0.092964	0.0012746	0.064498	0.017548	0.048239	-0.069438	0.051151	0.15711	-0.14398	-0.00095259
0.0047799	-0.015842	0.11877	0.063636	-0.0076684	-0.33785	-0.082148	-0.18112	-0.084795	-0.044841	0.10551	-0.16075	0.16281	0.0338	-0.010651	0.043217	0.05709	-0.00036728	0.10437	0.009632	0.057809	-0.10626	0.027099	0.17277	-0.10464	-0.0030835
-0.016504	0.017815	0.10118	0.040086	-0.030541	-0.30385	-0.082776	-0.18352	-0.08345	-0.057823	0.086264	-0.16754	0.20414	0.038131	0.031104	0.041031	0.016054	-0.047362	0.13785	-0.0027354	0.091312	-0.10121	0.024377	0.17327	-0.082203	-0.085645
-0.0043742	0.049466	0.089632	0.01113	-0.041491	-0.29374	-0.12501	-0.18077	-0.061621	-0.018529	0.091387	-0.19958	0.21787	0.0093804	0.042498	-0.011679	-0.024143	-0.078411	0.14745	-0.042871	0.1765	-0.082028	0.0094328	0.15508	-0.11253	-0.083786
0.024693	0.089771	0.088982	0.01361	-0.060739	-0.25875	-0.14218	-0.1775	-0.050126	0.026494	0.065457	-0.18324	0.22084	-0.058626	0.032043	0.015157	-0.022443	-0.09444	0.13236	-0.063036	0.18887	-0.079149	0.030473	0.11199	-0.13329	-0.023281
0.050586	0.073936	0.06995	0.027852	-0.062589	-0.24268	-0.10476	-0.18969	-0.065518	-0.0051471	-0.00052506	-0.1986	0.18556	-0.10053	0.015297	0.043074	-0.021469	-0.13141	0.14134	-0.063455	0.18389	-0.083568	0.047456	0.055422	-0.1606	-0.00095719
0.061099	0.062777	0.053655	0.035469	-0.10194	-0.2303	-0.076818	-0.18811	-0.08154	-0.038268	0.048129	-0.19491	0.12999	-0.13673	-0.012744	0.010406	-0.051319	-0.11718	0.09372	-0.075764	0.077256	-0.13898	0.041446	0.048296	-0.17177	0.040148
0.049061	0.071541	0.055472	0.051413	-0.14079	-0.21712	-0.023498	-0.19808	-0.098677	-0.080887	0.090639	-0.19521	0.12873	-0.1578	-0.023365	0.018043	-0.051375	-0.010036	0.037637	-0.089164	0.053652	-0.14162	0.042644	0.042904	-0.17852	0.092029
0.017097	0.077484	0.049499	0.018512	-0.14292	-0.20512	0.0086811	-0.20864	-0.1099	-0.061138	0.10029	-0.21493	0.12116	-0.098482	-0.062575	0.046559	-0.038876	0.062467	0.040115	-0.051686	0.00067452	-0.14926	0.043017	0.039235	-0.19464	0.023574
-0.0019907	0.081694	0.034927	-0.023908	-0.15516	-0.19715	0.029759	-0.19043	-0.1155	-0.050946	0.13667	-0.23417	0.12871	-0.06845	-0.11885	0.019199	-0.045318	0.10994	0.094149	-0.039668	-0.040916	-0.13226	0.050712	0.0021429	-0.2237	0.024932
-0.001269	0.056796	0.03095	-0.02089	-0.12467	-0.14922	0.071028	-0.20113	-0.11769	-0.047362	0.17086	-0.2518	0.098083	-0.052298	-0.13271	0.007193	-0.042876	0.13833	0.17449	-0.014	-0.062074	-0.11157	0.054266	-0.041511	-0.26632	0.014921
0.016448	0.032603	0.044488	-0.0094297	-0.14024	-0.12835	0.061429	-0.21797	-0.11632	-0.090084	0.15052	-0.2761	0.079673	-0.052801	-0.12594	0.016711	-0.040042	0.11529	0.20272	0.022858	-0.036236	-0.12604	0.012044	-0.016526	-0.27828	-0.057485
0.043715	0.028993	0.064793	-0.018011	-0.14675	-0.088556	0.040575	-0.23041	-0.13425	-0.15643	0.10355	-0.29659	0.069943	-0.04795	-0.0937	0.078679	-0.037411	0.11004	0.21292	0.027278	0.027999	-0.17164	0.002947	0.01033	-0.31659	-0.052952
0.042051	0.034471	0.062304	-0.023904	-0.15753	-0.088365	0.041045	-0.23847	-0.15468	-0.19201	0.061952	-0.27501	0.035782	-0.07661	-0.054164	0.1164	-0.046638	0.1253	0.17886	0.0097954	0.050013	-0.18389	0.014158	0.017216	-0.33357	-0.040533
0.002808	0.055855	0.063804	-0.046543	-0.17673	-0.099349	0.045615	-0.26293	-0.1538	-0.20271	0.071895	-0.22539	0.024165	-0.079183	0.0038637	0.1669	-0.094917	0.1216	0.14526	-0.0047249	-0.00951	-0.22277	0.03902	0.0086998	-0.34212	-0.046489
-0.044861	0.066278	0.072708	-0.040906	-0.13906	-0.10104	0.047493	-0.28206	-0.16212	-0.21384	0.07978	-0.19318	0.0059191	-0.073011	0.071661	0.11389	-0.091939	0.12677	0.12539	-0.016929	0.050215	-0.29922	0.04272	-0.0042753	-0.36078	-0.023987
-0.058084	0.076316	0.04974	-0.06385	-0.13547	-0.13043	0.012619	-0.26907	-0.15788	-0.19135	-0.069945	-0.22409	-0.012911	-0.087075	0.097678	0.07959	-0.090329	0.069757	0.1428	-0.025812	0.033871	-0.31223	0.0027936	-0.020941	-0.39165	-0.0027529
-0.061259	0.07298	0.021722	-0.018572	-0.13767	-0.16466	-0.0021162	-0.21073	-0.11352	-0.16544	-0.20303	-0.22377	-0.053068	-0.089901	0.11	0.08264	-0.087621	-0.002159	0.14174	-0.04289	0.044388	-0.35182	-0.012465	0.0096762	-0.41678	-0.092498
-0.053582	0.044657	-0.012468	-0.028826	-0.13655	-0.16423	-0.034758	-0.17812	-0.080253	-0.15661	-0.16526	-0.27028	-0.041798	-0.10439	0.14102	0.056449	-0.066418	-0.016127	0.1573	-0.081583	0.086041	-0.3422	-0.021228	0.0069576	-0.41677	-0.071951
-0.025157	0.031361	-0.056229	-0.067269	-0.16351	-0.15267	-0.073607	-0.17297	-0.085143	-0.11008	-0.08351	-0.28855	-0.010936	-0.062484	0.10467	0.043246	-0.028101	-0.03185	0.18186	-0.073548	0.082299	-0.30778	-0.04706	0.029551	-0.3871	-0.056215
0.015036	0.030218	-0.069071	-0.098486	-0.1537	-0.1527	-0.10249	-0.18563	-0.083563	-0.13605	-0.042696	-0.3186	0.021557	-0.049058	0.031603	0.038573	-0.031765	0.004694	0.27134	-0.050311	0.15568	-0.26371	-0.089665	0.063533	-0.38393	-0.10242
0.040869	0.0020026	-0.063175	-0.093897	-0.173	-0.18346	-0.13151	-0.201	-0.072286	-0.13853	-0.00074798	-0.30255	0.049045	-0.073794	-0.018786	0.071809	-0.029099	0.024039	0.24775	-0.072954	0.13934	-0.23347	-0.1004	0.072779	-0.42681	-0.081922
0.041559	-0.027346	-0.07286	-0.084575	-0.19536	-0.20504	-0.17865	-0.22038	-0.081121	-0.098898	0.021722	-0.25184	0.07019	-0.097108	-0.063837	0.058832	-0.043472	0.034086	0.19423	-0.067602	0.083648	-0.19275	-0.096604	0.061473	-0.36407	-0.088583
0.047344	-0.029468	-0.093333	-0.051108	-0.20988	-0.20898	-0.24146	-0.25834	-0.084722	-0.11418	0.044497	-0.21674	0.05961	-0.093931	-0.094245	-0.0018781	-0.072403	0.016896	0.18138	-0.048493	0.055133	-0.17523	-0.061851	0.024413	-0.3895	-0.13053
0.057248	-0.046972	-0.12338	0.013857	-0.18645	-0.20456	-0.26374	-0.29162	-0.10333	-0.099502	0.059381	-0.1964	0.033723	-0.095946	-0.074957	0.038911	-0.10165	0.031736	0.14568	-0.046258	0.040204	-0.18241	-0.052936	0.03047	-0.3454	-0.13312
0.049939	-0.050598	-0.13817	0.022466	-0.17493	-0.13346	-0.28396	-0.29501	-0.12358	-0.069317	0.060763	-0.2192	0.047487	-0.10287	-0.0084267	0.021644	-0.065462	-0.017167	0.13953	-0.026916	0.060917	-0.18604	-0.045225	0.054114	-0.3406	-0.19996
0.049905	-0.052059	-0.12744	0.016724	-0.19056	-0.049795	-0.3329	-0.29307	-0.14427	-0.084212	0.04219	-0.19827	0.020695	-0.13221	0.016937	0.014355	-0.01187	-0.05409	0.14176	-0.042546	0.020328	-0.22479	-0.015551	0.061144	-0.29686	-0.18953
0.075386	-0.0085916	-0.12511	0.0062426	-0.18623	-0.016436	-0.35091	-0.30293	-0.15776	-0.076917	0.026241	-0.18724	-0.023395	-0.14337	0.0016286	0.0043576	0.022361	-0.07448	0.16102	-0.045597	-0.0044138	-0.23701	0.016004	0.072981	-0.29319	-0.18052
0.10426	0.03081	-0.11187	0.031655	-0.20134	0.012801	-0.36932	-0.29443	-0.13505	-0.045486	0.034988	-0.20717	-0.031401	-0.13791	-0.017699	-0.01397	0.014002	-0.081785	0.15187	-0.032729	0.0096846	-0.17415	0.035522	0.084978	-0.32707	-0.191
0.11064	0.051175	-0.084101	0.029341	-0.21914	-0.013423	-0.37558	-0.27049	-0.12802	-0.065479	0.050966	-0.22909	-0.076509	-0.12457	-0.020495	-0.027807	0.0053725	-0.072967	0.15229	-0.062079	-0.052489	-0.13924	0.024334	0.086362	-0.32858	-0.16224
0.099521	0.041919	-0.070747	0.057092	-0.2818	-0.023897	-0.40723	-0.25091	-0.12988	-0.076077	0.076651	-0.25493	-0.083176	-0.12111	-0.0014225	-0.0060914	-0.02008	-0.15145	0.15828	-0.069656	0.013829	-0.11637	0.029083	0.06927	-0.35404	-0.32042
0.068961	0.042848	-0.054466	0.091546	-0.33243	-0.056443	-0.40145	-0.25876	-0.15199	-0.073575	0.12089	-0.27036	-0.1247	-0.12224	0.0142	0.046414	-0.059796	-0.19514	0.16494	-0.060152	-0.027269	-0.10604	-0.0043831	0.021963	-0.29837	-0.2968
0.023388	0.061896	-0.032296	0.11213	-0.38608	-0.084035	-0.3667	-0.26489	-0.18535	-0.041855	0.11962	-0.28168	-0.12443	-0.15612	0.020269	0.03598	-0.060381	-0.24533	0.14602	-0.067691	-0.013905	-0.12315	-0.035227	-0.0020228	-0.3068	-0.28555
-0.0037698	0.067628	-0.030425	0.1161	-0.42244	-0.0932	-0.32828	-0.28129	-0.2164	0.0025537	0.11718	-0.26006	-0.041189	-0.1558	0.048444	0.018638	-0.046726	-0.25478	0.10558	-0.051893	-0.017066	-0.16326	-0.034115	-0.007256	-0.28267	-0.30626
0.021935	0.054161	-0.030404	0.13514	-0.46163	-0.073319	-0.31384	-0.30399	-0.21085	-0.0015008	0.12748	-0.23375	-0.028666	-0.18318	0.092296	-0.0132	-0.043809	-0.25578	0.041639	-0.01287	0.0088134	-0.16502	-0.009018	0.026422	-0.25968	-0.29222
0.015118	0.058295	-0.023362	0.13587	-0.47077	-0.088557	-0.30124	-0.31027	-0.17531	-0.0035224	0.12126	-0.23549	-0.02652	-0.18807	0.10015	-0.050874	-0.031192	-0.19573	-0.0050249	0.00028996	0.013598	-0.13694	-0.0008449	0.024213	-0.25225	-0.263
0.0027848	0.085548	-0.017503	0.14478	-0.513	-0.074448	-0.31672	-0.33558	-0.16276	0.0044483	0.071658	-0.19697	-0.058185	-0.1777	0.071872	-0.057876	-0.022385	-0.12295	-0.028997	-0.012295	0.039013	-0.12472	-0.034247	0.0067247	-0.28177	-0.2905
0.017118	0.075008	-0.010408	0.13567	-0.51696	-0.069318	-0.35346	-0.36604	-0.17593	-0.0031777	0.045915	-0.22024	-0.10018	-0.21122	0.078359	-0.051112	-0.0076041	-0.022604	-0.0043876	-0.021581	0.012014	-0.14569	-0.068857	-0.021054	-0.29527	-0.29627
0.035021	0.048898	0.0087105	0.14208	-0.52423	-0.061799	-0.34297	-0.38469	-0.18146	-0.027955	0.052932	-0.2614	-0.1031	-0.18425	0.088711	-0.093253	-0.01765	0.060283	0.065623	-0.041506	-0.022869	-0.157	-0.088319	-0.040189	-0.30402	-0.34736
0.040817	0.063713	0.030152	0.099376	-0.52573	-0.043039	-0.37678	-0.40608	-0.20741	-0.057018	0.10483	-0.3218	-0.070767	-0.16709	0.065563	-0.096521	-0.060204	0.095496	0.10177	-0.035925	-0.019997	-0.21638	-0.089628	-0.019909	-0.28803	-0.22822
0.02432	0.085472	0.042677	0.038728	-0.52905	-0.051584	-0.38857	-0.40219	-0.23678	-0.0452	0.13237	-0.33654	-0.030318	-0.19786	0.059777	-0.10953	-0.081281	0.12276	0.17339	-0.01064	-0.0049801	-0.23118	-0.041339	-0.052372	-0.26172	-0.3258
0.029974	0.074657	0.042841	0.019375	-0.52635	-0.044914	-0.38923	-0.37692	-0.24014	-0.078531	0.11445	-0.38175	0.025379	-0.19503	0.092974	-0.14559	-0.090523	0.16237	0.15675	0.016561	-0.02574	-0.23896	-0.021973	-0.042756	-0.24821	-0.28089
-0.012522	0.056871	0.01923	0.023854	-0.50291	-0.082545	-0.33247	-0.37907	-0.22788	-0.049122	0.12049	-0.38496	0.013557	-0.22609	0.11757	-0.11357	-0.072045	0.11808	0.14437	0.020999	-0.039311	-0.21497	-0.00099036	0.018332	-0.22664	-0.24337
-0.063172	0.058543	-0.015011	-0.0025045	-0.48117	-0.086884	-0.32198	-0.38811	-0.18396	-0.013986	0.09924	-0.40166	-0.028987	-0.20391	0.046373	-0.12517	-0.10091	0.086666	0.13144	0.025667	-0.078066	-0.23843	0.0058127	0.035992	-0.23016	-0.26699
-0.090009	0.062355	-0.04272	-0.055035	-0.42543	-0.050923	-0.33231	-0.38032	-0.14739	-0.042468	0.093392	-0.39599	-0.042057	-0.2194	-0.021673	-0.17007	-0.13189	0.063087	0.083857	0.025956	-0.091155	-0.222	0.010931	0.064994	-0.22782	-0.27696
-0.11036	0.056424	-0.058525	-0.076258	-0.39502	-0.015133	-0.33003	-0.38071	-0.11782	-0.054622	0.066017	-0.3858	-0.087201	-0.21092	-0.018481	-0.22004	-0.14546	0.060353	0.088807	0.027167	-0.064699	-0.22531	-0.0076157	0.0050309	-0.23601	-0.26594
-0.12878	0.035219	-0.05954	-0.068806	-0.40685	-0.061899	-0.35463	-0.37028	-0.091636	-0.075027	0.047994	-0.41391	-0.12521	-0.1963	-0.049182	-0.30522	-0.1684	0.021017	0.11891	0.022187	-0.057737	-0.2116	-0.056529	-0.042934	-0.24745	-0.29211
-0.13644	0.036876	-0.064516	-0.083655	-0.41228	-0.098165	-0.39552	-0.36032	-0.081572	-0.083339	0.028816	-0.40788	-0.10155	-0.17445	-0.032416	-0.32837	-0.087666	-0.0035901	0.15034	0.0066118	-0.013241	-0.2034	-0.055445	-0.064298	-0.31116	-0.31542
-0.12927	0.078746	-0.084299	-0.075815	-0.40091	-0.11466	-0.37782	-0.35392	-0.07992	-0.054117	0.061157	-0.35646	-0.071314	-0.19109	0.013382	-0.34694	-0.090597	-0.049482	0.13745	-0.025393	0.025941	-0.23603	-0.036788	-0.06486	-0.31842	-0.32688
-0.1185	0.10264	-0.079295	-0.05163	-0.37926	-0.12286	-0.36569	-0.37942	-0.10896	-0.061801	0.043776	-0.30998	-0.063315	-0.17227	0.025289	-0.29502	-0.10261	-0.079104	0.12188	-0.042887	-0.013285	-0.25308	-0.057287	-0.075818	-0.3471	-0.30541
-0.1102	0.111	-0.05727	-0.062332	-0.35445	-0.097694	-0.38118	-0.40082	-0.12549	-0.054072	-0.00012702	-0.2578	-0.029418	-0.15128	0.0057885	-0.26196	-0.094753	-0.15932	0.13585	-0.034198	-0.050542	-0.24197	-0.076895	-0.11851	-0.39003	-0.2895
-0.086486	0.10096	-0.043415	-0.04991	-0.34031	-0.032752	-0.38513	-0.42197	-0.12902	-0.046402	-0.030206	-0.2619	-0.079449	-0.10349	0.0071156	-0.31012	-0.076785	-0.19473	0.14239	-0.046598	-0.0048817	-0.22691	-0.080094	-0.10553	-0.39092	-0.32712
-0.04949	0.070057	-0.048177	-0.047054	-0.3533	0.0023282	-0.38714	-0.43445	-0.15055	-0.047352	-0.023934	-0.25072	-0.014132	-0.11598	-0.023916	-0.3011	-0.065099	-0.16603	0.078032	-0.08381	0.01629	-0.19669	-0.084686	-0.12436	-0.38674	-0.35864
-0.036814	0.057117	-0.07158	-0.044394	-0.36541	0.038036	-0.36081	-0.4542	-0.16904	-0.12413	-0.0027588	-0.25071	-0.012089	-0.10779	-0.049106	-0.22659	-0.04733	-0.11086	-0.015253	-0.10278	0.0027763	-0.18062	-0.060046	-0.14975	-0.39095	-0.32928
-0.017306	0.065618	-0.071981	-0.022847	-0.34937	0.054222	-0.31682	-0.45438	-0.15329	-0.12521	-0.014568	-0.274	-0.0041664	-0.12742	-0.037007	-0.19728	-0.05641	-0.030873	-0.017554	-0.11273	0.01587	-0.18539	-0.058508	-0.14347	-0.41274	-0.43742
0.012079	0.092165	-0.072886	-0.035354	-0.34452	0.10353	-0.31712	-0.45322	-0.11574	-0.13847	-0.010993	-0.3076	0.0080849	-0.064659	-0.02769	-0.19607	-0.056634	0.019401	0.012068	-0.163	0.00031791	-0.17869	-0.073282	-0.16599	-0.40488	-0.38653
0.046047	0.099959	-0.094238	-0.038712	-0.33474	0.10555	-0.32297	-0.44722	-0.09509	-0.17133	-0.01502	-0.38317	-0.032969	-0.13258	-0.0017233	-0.16208	-0.064549	0.097802	-0.0014956	-0.21647	0.014362	-0.18465	-0.078755	-0.15511	-0.36936	-0.39363
0.081376	0.11604	-0.11116	-0.063972	-0.34362	0.094568	-0.35407	-0.43257	-0.096266	-0.16713	-0.051251	-0.41396	0.026252	-0.11219	0.022019	-0.10522	-0.094099	0.11478	0.0028701	-0.23797	0.013746	-0.1741	-0.069296	-0.13807	-0.34212	-0.40326
0.078594	0.11835	-0.1353	-0.023221	-0.34888	0.018237	-0.36437	-0.39905	-0.075375	-0.16044	-0.052855	-0.43761	0.071458	-0.11295	0.022034	-0.13882	-0.065986	0.11321	0.028166	-0.25448	0.048351	-0.13902	-0.083941	-0.098862	-0.34051	-0.34679
0.075924	0.10839	-0.1853	-0.017392	-0.30903	-0.037575	-0.39708	-0.3957	-0.072462	-0.17926	-0.045444	-0.45631	0.084264	-0.099228	0.0015186	-0.29266	-0.073885	0.10412	0.029824	-0.23228	0.087457	-0.12208	-0.0087108	-0.084778	-0.30891	-0.33004
0.066229	0.11602	-0.18962	-0.031699	-0.30521	-0.015106	-0.45958	-0.40547	-0.10663	-0.17543	-0.053073	-0.44872	0.092576	-0.16587	-0.045327	-0.2693	-0.060874	0.11927	0.084912	-0.24812	0.11352	-0.11297	0.00025418	-0.049433	-0.31556	-0.33809
0.066836	0.13082	-0.18415	-0.030545	-0.3358	-0.0074361	-0.48664	-0.40046	-0.10647	-0.14965	-0.060652	-0.46215	0.065749	-0.15144	-0.090851	-0.35932	-0.11478	0.11605	0.073206	-0.25122	0.092749	-0.097208	0.023055	-0.034102	-0.33497	-0.39802
0.099265	0.13045	-0.20031	-0.023994	-0.36919	0.0050925	-0.48135	-0.37082	-0.1238	-0.11916	-0.079617	-0.48241	0.12409	-0.10906	-0.12991	-0.3311	-0.12601	0.10406	-0.0063259	-0.20644	0.063305	-0.075076	0.012	-0.034214	-0.35078	-0.38198
0.11356	0.12532	-0.19045	-0.053187	-0.38832	0.021703	-0.47301	-0.32998	-0.14758	-0.14077	-0.065913	-0.53835	0.12554	-0.10423	-0.1252	-0.32979	-0.15008	0.11499	-0.0027171	-0.18643	0.048783	-0.081741	-0.033001	0.0022992	-0.36216	-0.3682
0.12637	0.11289	-0.15447	-0.037869	-0.42202	0.027117	-0.48059	-0.29976	-0.15394	-0.095933	-0.076302	-0.57538	0.15049	-0.11886	-0.083394	-0.39671	-0.13808	0.10781	-0.026697	-0.14287	0.029298	-0.15159	-0.03832	-0.014641	-0.3977	-0.39069
0.12858	0.11638	-0.13558	0.00063914	-0.45501	0.029517	-0.47447	-0.30255	-0.15858	-0.11012	-0.10685	-0.6037	0.12782	-0.062843	-0.051889	-0.44239	-0.13818	0.10703	-0.026917	-0.13572	-0.031918	-0.15725	-0.061174	-0.027113	-0.4192	-0.40183
0.11848	0.10895	-0.11639	0.020187	-0.50503	0.058327	-0.50231	-0.33613	-0.14053	-0.11817	-0.12305	-0.57207	0.075534	-0.067966	-0.038266	-0.41907	-0.13033	0.15043	-0.040199	-0.10248	-0.034839	-0.15749	-0.077694	-0.01163	-0.42732	-0.41779
0.11616	0.11342	-0.083007	-0.028115	-0.54688	0.035695	-0.47657	-0.35819	-0.14503	-0.14373	-0.13244	-0.56759	0.059928	-0.073194	-0.036226	-0.39806	-0.11113	0.20481	-0.03622	-0.066578	-0.0151	-0.15258	-0.05174	0.0021847	-0.39676	-0.42004
0.13723	0.11987	-0.058945	-0.068614	-0.54551	0.0039072	-0.46311	-0.35638	-0.14259	-0.1556	-0.13741	-0.52465	0.048126	-0.064938	-0.03954	-0.4142	-0.11511	0.20777	-0.026872	-0.065769	-0.023654	-0.12488	-0.048822	0.025716	-0.42275	-0.39968
0.15479	0.14577	-0.049936	-0.025816	-0.51655	-0.032199	-0.4291	-0.33334	-0.14952	-0.14359	-0.15026	-0.52528	0.026252	-0.10234	-0.048825	-0.34177	-0.16321	0.17883	0.020362	-0.028649	-0.013619	-0.19842	-0.093546	0.043157	-0.41434	-0.35247
0.16869	0.17967	-0.056984	-0.023029	-0.50451	-0.037048	-0.40491	-0.30626	-0.20841	-0.15017	-0.18804	-0.51198	0.052694	-0.12514	-0.040549	-0.32686	-0.17958	0.10579	0.029741	0.021514	-0.022202	-0.18406	-0.11131	0.076011	-0.44618	-0.34593
0.17129	0.19795	-0.043278	-0.035827	-0.53861	-0.028794	-0.40116	-0.29689	-0.2306	-0.12992	-0.20576	-0.59116	0.077338	-0.16205	-0.029031	-0.33954	-0.2088	0.070674	0.029983	0.02544	-0.10742	-0.14842	-0.13747	0.14999	-0.44426	-0.34103
0.16909	0.19638	-0.0081216	-0.028734	-0.52663	-0.0025176	-0.40069	-0.32011	-0.23378	-0.097558	-0.25122	-0.58574	0.10391	-0.15019	-0.047635	-0.25772	-0.25726	0.041585	0.0015783	0.010604	-0.14028	-0.10023	-0.18161	0.17818	-0.46188	-0.361
0.16856	0.18033	0.01604	-0.042517	-0.54453	-0.01999	-0.43529	-0.32261	-0.24549	-0.068806	-0.24919	-0.61677	0.079204	-0.1316	-0.01537	-0.26791	-0.22942	0.044597	-0.054247	0.0051833	-0.18307	-0.098084	-0.16195	0.17369	-0.44376	-0.33926
