# Supplementary material for: Timing variability of sensorimotor integration during vocalization in individuals who stutter
Source: Sci Rep. 2018 Nov 5;8:16340. doi: 10.1038/s41598-018-34517-1 (PMC6218511; doi:10.1038/s41598-018-34517-1)
Supplement: Supplementary file 2 — Dataset 1 [file 41598_2018_34517_MOESM2_ESM.zip › compens-stutt-behav-scireports-supplementary-material/AS2040_down.txt]

0.11092	0.24115	0.2098	0.10692	-0.23246	0.18639	0.1011	-0.084331	0.064039	-0.13842	0.14092	0.15394	0.27224	0.17581	-0.018609	0.2864	0.11243	-0.28298	0.36054	0.28596	0.22872	0.084861	0.17344	-0.20717
0.10291	0.19159	0.18948	0.056014	-0.24187	0.15567	0.10736	-0.098212	0.088433	-0.11959	0.18071	0.15138	0.2737	0.19584	-0.03577	0.29649	0.081068	-0.31094	0.38615	0.33362	0.26042	0.11469	0.22016	-0.21043
0.081486	0.11493	0.13855	0.018296	-0.27287	0.16424	0.052695	-0.067808	0.099619	-0.12406	0.17645	0.1651	0.32555	0.20493	-0.075663	0.27757	0.029206	-0.33635	0.3482	0.28911	0.22406	0.1053	0.20054	-0.24292
-0.017927	0.041576	0.031615	0.012942	-0.26868	0.16835	0.0063524	-0.037993	0.10846	-0.11512	0.16179	0.19075	0.35016	0.18281	-0.13335	0.23235	0.0054929	-0.35788	0.26262	0.27643	0.18173	0.1266	0.1655	-0.23991
-0.03708	0.0099427	0.016347	-0.00061373	-0.22857	0.15016	0.031246	-0.031701	0.12315	-0.087458	0.15616	0.18491	0.36628	0.16112	-0.16408	0.19017	-0.011085	-0.36123	0.2632	0.30909	0.12882	0.11231	0.1652	-0.23844
-0.0050746	-0.037147	0.029661	0.014586	-0.13302	0.13661	-0.038138	-0.033748	0.14198	-0.06596	0.1565	0.16251	0.41562	0.12881	-0.23212	0.13045	-0.0052204	-0.34751	0.22385	0.31789	0.11038	0.16083	0.15349	-0.22138
0.048383	-0.043595	0.043164	0.026652	-0.13104	0.14541	-0.096067	0.010804	0.12348	-0.074746	0.13626	0.15498	0.46811	0.094887	-0.22973	0.023452	-0.044438	-0.31231	0.22003	0.32725	0.11404	0.14088	0.15346	-0.17263
0.10326	-0.10284	0.031306	0.019344	-0.15869	0.1443	-0.13351	0.020607	0.077685	-0.10223	0.098894	0.11038	0.49336	0.072274	-0.21549	-0.084773	-0.09969	-0.26638	0.22294	0.30552	0.12435	0.095594	0.1474	-0.14134
0.12961	-0.1336	0.042404	0.019284	-0.24509	0.13895	-0.15944	0.058146	0.079427	-0.12307	0.05132	0.04113	0.4623	0.069659	-0.19547	-0.13447	-0.11925	-0.23539	0.2819	0.3068	0.11764	0.046359	0.18062	-0.13615
0.15904	-0.10984	0.018848	0.033208	-0.29627	0.14944	-0.16536	0.063337	0.09185	-0.11764	0.025378	0.027456	0.39908	0.075141	-0.20906	-0.14861	-0.11957	-0.21634	0.29477	0.27403	0.095135	0.00088298	0.18634	-0.14763
0.14173	-0.093335	0.018797	0.045975	-0.35713	0.12265	-0.14649	0.064191	0.11225	-0.099408	0.040004	0.00010991	0.3696	0.10144	-0.19625	-0.14271	-0.058673	-0.23472	0.30171	0.24306	0.070095	-0.033513	0.17257	-0.16892
0.11541	-0.10674	0.011601	0.083137	-0.3463	0.064156	-0.15823	0.05191	0.11441	-0.042839	0.097993	-0.014446	0.39915	0.11414	-0.15873	-0.12635	-0.00959	-0.2623	0.29608	0.24109	0.087585	-0.055844	0.17445	-0.18869
0.11704	-0.14128	-0.019985	0.10232	-0.30184	0.047155	-0.15937	0.072196	0.10472	0.044688	0.099118	0.018058	0.41592	0.099176	-0.13615	-0.033442	0.041182	-0.27889	0.29615	0.20293	0.096416	-0.061455	0.21077	-0.24372
0.1154	-0.16761	-0.045619	0.096981	-0.22371	0.067992	-0.16621	0.091845	0.078647	0.089865	0.10907	0.058927	0.38993	0.086172	-0.072493	-0.032152	0.048969	-0.27075	0.32296	0.14869	0.07391	-0.079484	0.23821	-0.26637
0.12907	-0.184	-0.046227	0.081009	-0.22707	0.087207	-0.18999	0.073812	0.068225	0.10646	0.090366	0.077297	0.34435	0.10134	-0.038655	-0.029799	0.034737	-0.23305	0.39067	0.10727	0.064008	-0.12167	0.25498	-0.25714
0.13082	-0.17962	-0.039082	0.059164	-0.20698	0.11877	-0.18243	0.071953	0.088099	0.1189	0.074865	0.067973	0.29923	0.1352	-0.038924	-0.043319	0.028901	-0.18165	0.36884	0.061359	0.061531	-0.13704	0.24192	-0.26793
0.13359	-0.163	-0.026701	0.034017	-0.21644	0.13181	-0.19216	0.083827	0.053719	0.11863	0.069966	0.069761	0.24001	0.11489	-0.017125	-0.072958	0.03203	-0.18138	0.3633	-0.0040471	0.070101	-0.16083	0.26177	-0.2612
0.13356	-0.14249	-0.007676	0.022385	-0.15646	0.12724	-0.19777	0.1214	0.0038843	0.0613	0.05684	0.091177	0.18524	0.092328	-0.0085516	-0.080584	-0.0061878	-0.1302	0.33994	-0.038798	0.059549	-0.1414	0.2284	-0.22644
0.090799	-0.13351	-0.010252	0.067468	-0.15968	0.11447	-0.18636	0.13572	0.0048153	0.027102	0.053111	0.13172	0.15864	0.039189	0.027618	-0.1163	-0.010081	-0.093361	0.34312	-0.054108	0.067142	-0.12488	0.23185	-0.21511
0.058898	-0.099204	0.0068907	0.10502	-0.18872	0.095284	-0.12258	0.1197	0.035023	0.008304	0.060314	0.12416	0.13789	-0.01468	-0.0054144	-0.088958	0.0098845	-0.079243	0.33235	-0.041913	0.095487	-0.098135	0.18023	-0.17496
0.060168	-0.055141	0.0044066	0.094118	-0.19437	0.070694	-0.11406	0.097452	0.066339	0.0061235	0.060295	0.11642	0.13243	-0.006342	0.015497	-0.07358	0.029418	-0.097759	0.31272	-0.024468	0.12051	-0.056871	0.13771	-0.1542
0.09397	-0.031616	0.0017164	0.087467	-0.17974	0.040403	-0.085044	0.12	0.078992	-0.0091856	0.08689	0.11193	0.13782	0.039276	0.025006	-0.091481	-0.0057805	-0.060422	0.25257	0.0082559	0.14712	-0.010232	0.10383	-0.14563
0.11089	0.020761	0.0037152	0.078578	-0.18045	0.014051	-0.057865	0.0901	0.050994	0.0013639	0.095916	0.11788	0.11986	0.079805	0.019545	-0.10351	-0.001168	-0.052969	0.21343	-0.0018487	0.12897	0.023949	0.046622	-0.16468
0.14935	0.0024374	-0.0066966	0.1066	-0.21951	0.0070585	-0.048107	0.027666	0.016984	-0.0058782	0.10614	0.13962	0.082629	0.11291	0.038406	-0.042234	0.042325	-0.028796	0.17604	-0.010726	0.13099	0.020883	0.012901	-0.10892
0.18437	-0.0070535	-0.024579	0.09366	-0.16869	0.043529	-0.080134	0.0069021	-0.035354	-0.0028556	0.055292	0.15823	0.040681	0.11705	0.033774	-0.030706	0.097366	-0.013102	0.10359	-0.012931	0.11029	0.042002	0.01391	-0.090347
0.10667	0.008325	-0.040948	0.057785	-0.16911	0.080066	-0.071243	-0.01763	-0.070563	-0.021413	0.0034096	0.15797	-0.012548	0.12217	0.0049542	-0.035224	0.090466	-0.049194	0.0085325	0.017738	0.076004	0.038593	-0.03743	-0.095511
-0.022547	0.0024596	-0.057919	0.047496	-0.094975	0.070004	-0.064818	-0.058351	-0.075006	-0.027271	-0.016401	0.14383	-0.039015	0.1278	-0.0075183	-0.051749	0.027683	0.021939	-0.018302	0.061463	0.067142	0.018558	-0.0057703	-0.1062
-0.064715	-0.017302	-0.046074	0.041393	-0.13634	0.035912	-0.040905	-0.032485	-0.05399	-0.0042075	-0.022661	0.094317	-0.030474	0.1005	-0.029701	-0.06769	0.017071	0.022368	-0.013197	0.04278	0.019957	-0.0097391	-0.01528	-0.084734
-0.028598	-0.017632	-0.036421	0.039381	-0.057239	0.0067672	-0.027091	-0.019971	-0.0084181	-0.021462	-0.013874	0.037247	-0.022425	0.047672	-0.013712	-0.051197	-0.0058996	0.014264	0.0016664	0.011302	0.019659	-0.015697	-0.0064574	-0.051766
0	0	0	0	0	0	0	0	0	0	0	0	0	0	0	0	0	0	0	0	0	0	0	0
-0.015824	0.019145	0.065329	-0.024409	-0.064214	0.041597	0.0014278	0.010156	-0.021877	-0.014578	0.0075144	-0.0097299	0.021494	-0.025532	0.05434	-0.008233	0.020171	-0.032373	-0.044305	-0.039032	-0.014134	0.026338	0.004719	0.044478
-0.028489	0.02389	0.05858	-0.045814	-0.070889	0.070439	0.019111	0.020909	-0.052782	-0.019249	0.020646	-0.0027722	0.044719	-0.0003661	0.12277	-0.016508	0.059603	-0.077925	-0.048607	-0.059375	0.013638	0.040462	-0.01902	0.070403
-0.010781	-0.0035491	0.015359	-0.041419	-0.094723	0.093619	0.0095562	-0.0081723	-0.061711	-0.035004	-0.0052235	0.024512	0.071421	0.087733	0.10236	-0.069074	0.10703	-0.097398	-0.036383	-0.055558	0.069796	0.038668	-0.06699	0.07258
0.021933	0.019423	0.029388	-0.044351	-0.14434	0.14284	0.021573	-0.03671	-0.067888	-0.033904	-0.033914	0.038243	0.095772	0.10263	0.053811	-0.081942	0.096745	-0.082878	-0.047447	-0.059019	0.13101	-0.02331	-0.11084	0.096553
0.035583	-0.02001	0.061175	-0.080716	-0.17579	0.2102	0.01894	-0.060717	-0.072317	-0.070978	-0.07437	0.068614	0.10101	0.096556	0.016813	-0.11777	0.088514	-0.11565	-0.036223	-0.040915	0.11339	-0.058997	-0.088275	0.11188
0.047325	-0.018625	0.053417	-0.096076	-0.20098	0.21171	0.02067	-0.061733	-0.083236	-0.072503	-0.085469	0.053714	0.10379	0.084595	0.016201	-0.14797	0.078291	-0.16755	-0.10997	-0.010422	0.089484	0.009455	-0.082917	0.12143
0.027987	-0.0097207	0.043624	-0.11591	-0.13291	0.19863	0.030182	-0.038803	-0.050301	-0.099867	-0.10665	0.0039627	0.096988	0.07344	-0.05613	-0.17304	0.048501	-0.22163	-0.16132	0.020299	0.055335	0.0083018	-0.085731	0.12293
-0.0067562	-0.065292	0.019892	-0.12077	-0.09145	0.23993	0.078043	-0.042699	-0.0083206	-0.17656	-0.14385	-0.0055489	0.096855	0.041691	-0.11509	-0.22729	0.025714	-0.25226	-0.19636	0.015942	0.017116	0.013672	-0.098403	0.14338
0.017225	-0.10898	0.012397	-0.09129	-0.087942	0.21879	0.075608	-0.032478	0.017526	-0.22043	-0.18979	-0.06082	0.08659	0.020957	-0.17679	-0.3244	0.0082951	-0.28993	-0.17555	-0.0074722	-0.0306	0.028237	-0.089161	0.17174
0.087948	-0.15238	0.025954	-0.10176	-0.10772	0.17258	0.075731	-0.011179	0.029178	-0.20205	-0.16392	-0.098998	0.097334	0.00088548	-0.19265	-0.36405	0.0095873	-0.35874	-0.08137	0.012843	-0.075416	0.031837	-0.081186	0.22282
0.11659	-0.15162	0.022835	-0.092794	-0.18129	0.12783	0.049034	-0.0070044	0.041776	-0.21787	-0.12376	-0.11521	0.1532	0.0091382	-0.1729	-0.36876	0.040385	-0.39743	-0.017668	0.051494	-0.09348	0.058152	-0.10178	0.22433
0.13035	-0.1666	0.020415	-0.090995	-0.15167	0.13224	0.013644	-0.017907	0.020524	-0.15814	-0.11155	-0.12224	0.22851	0.073618	-0.1436	-0.30275	0.085957	-0.40915	0.0087954	0.081463	-0.096755	0.059865	-0.0672	0.19397
0.18419	-0.16018	-0.012883	-0.10447	-0.09381	0.12355	0.0056227	-0.0093581	-0.0082755	-0.060778	-0.12861	-0.10315	0.27672	0.10315	-0.20116	-0.24238	0.11314	-0.38672	0.069226	0.13053	-0.14476	0.074806	-0.079883	0.16125
0.20237	-0.12909	-0.033033	-0.12058	-0.013229	0.090024	0.015244	-0.01278	-0.018074	-0.078664	-0.11359	-0.07138	0.30472	0.070041	-0.18519	-0.171	0.14548	-0.34719	0.074419	0.12776	-0.14656	0.14707	-0.089942	0.11577
0.16461	-0.074089	-0.050689	-0.12403	-0.0016202	0.13971	0.04616	-0.021065	0.012176	-0.026592	-0.099449	-0.072211	0.31846	0.070528	-0.18537	-0.10266	0.15113	-0.3598	0.12057	0.1061	-0.14631	0.20839	-0.10005	0.13282
0.15529	-0.080282	-0.056148	-0.11692	0.09937	0.16544	0.039341	-0.043852	0.018394	-0.0087035	-0.10211	-0.083281	0.31899	0.096601	-0.1438	-0.039847	0.15544	-0.38004	0.11539	0.079621	-0.11684	0.15664	-0.14929	0.16678
0.14241	-0.074083	-0.05516	-0.10559	0.12721	0.20665	0.073419	-0.070511	-0.010387	0.062528	-0.11171	-0.087161	0.33145	0.097374	-0.09161	0.0019503	0.19177	-0.38381	0.11841	0.031721	-0.040098	0.16962	-0.1157	0.22292
0.11065	-0.065278	-0.074814	-0.10063	0.14509	0.23337	0.067581	-0.064387	0.016836	0.053992	-0.097577	-0.10404	0.34797	0.12947	-0.035615	0.04012	0.20154	-0.3703	0.078772	0.02738	0.025224	0.14808	-0.10832	0.25097
0.10413	-0.03483	-0.086051	-0.10105	0.16156	0.2018	0.090013	-0.063494	0.069023	0.053964	-0.063857	-0.10364	0.37647	0.11781	-0.0078233	0.101	0.17074	-0.38706	0.076859	0.031403	0.061223	0.050734	-0.056989	0.24835
0.077697	-0.037171	-0.082268	-0.10683	0.099477	0.18629	0.071529	-0.062759	0.0951	0.0060259	-0.019819	-0.092165	0.40172	0.11115	0.0032507	0.12435	0.15688	-0.40246	0.096344	-0.0053096	0.083382	0.074891	-0.016398	0.2529
0.075004	-0.04925	-0.11666	-0.1057	0.13742	0.18065	0.10565	-0.050618	0.10524	0.064948	0.049346	-0.087752	0.38944	0.11743	0.024657	0.15704	0.19625	-0.38983	0.10493	-0.034076	0.076664	0.089268	0.029752	0.24974
0.12687	-0.042876	-0.15468	-0.10801	0.070682	0.20096	0.15135	-0.041728	0.10252	0.082292	0.098677	-0.10037	0.39324	0.10953	0.066711	0.17794	0.22079	-0.39601	0.076856	-0.062867	0.087229	0.091478	0.086648	0.26299
0.157	-0.019547	-0.17288	-0.075406	0.12328	0.23619	0.17781	-0.012528	0.11351	0.062966	0.11297	-0.13044	0.40072	0.071802	0.10672	0.20562	0.27744	-0.36201	0.022845	-0.089321	0.098095	0.10744	0.10215	0.28833
0.18193	-0.00056854	-0.16171	-0.036344	0.15412	0.2759	0.20102	0.021252	0.14147	0.03904	0.10813	-0.16346	0.41091	0.047669	0.12002	0.24227	0.33381	-0.34901	0.012765	-0.11751	0.077099	0.096528	0.079219	0.32411
0.20397	0.017696	-0.18912	0.0037556	0.19033	0.32261	0.18594	0.060438	0.18393	0.044442	0.092739	-0.19104	0.42172	0.06583	0.1305	0.26875	0.34323	-0.37454	-0.01321	-0.1269	0.059436	0.077866	0.084891	0.34775
0.18547	0.039909	-0.22308	0.030599	0.21413	0.34845	0.12678	0.061358	0.18002	0.046484	0.048183	-0.22171	0.39869	0.068664	0.10579	0.32633	0.33098	-0.3633	0.024324	-0.1516	0.0556	0.062322	0.099656	0.34443
0.18256	0.056181	-0.22182	0.0065829	0.20595	0.33816	0.15109	0.055913	0.13023	0.069843	0.0071249	-0.22032	0.35525	0.056957	0.1328	0.39435	0.31802	-0.4093	0.019991	-0.20619	0.067304	0.0086981	0.1063	0.33436
0.17402	0.060671	-0.22008	-0.0079512	0.21166	0.3233	0.1515	0.076447	0.1037	0.087728	-0.0088994	-0.20713	0.32413	0.035845	0.18569	0.42029	0.31091	-0.41435	0.0027572	-0.23836	0.078043	-0.034742	0.12027	0.31354
0.15046	0.074339	-0.21195	-0.008203	0.21612	0.36504	0.1838	0.072445	0.095046	0.091102	0.0044126	-0.19896	0.29106	0.023894	0.19656	0.45396	0.29586	-0.42936	0.0077978	-0.24729	0.058522	-0.052418	0.11857	0.28568
0.14196	0.078189	-0.16663	-0.0019108	0.16792	0.40467	0.20587	0.03922	0.11613	0.059256	-0.0021512	-0.17764	0.24793	0.050389	0.1848	0.43893	0.3054	-0.47087	0.037813	-0.28485	-0.0063946	-0.1006	0.092787	0.26033
0.17824	0.065163	-0.16437	0.010484	0.17074	0.43475	0.17961	0.02374	0.12671	0.027757	0.0023377	-0.15707	0.21726	0.08309	0.16578	0.43488	0.28125	-0.46727	0.050469	-0.36776	-0.032317	-0.094975	0.064217	0.23025
0.20412	0.057518	-0.16063	0.033139	0.15273	0.49812	0.14158	-0.0083647	0.14451	-0.046623	0.014084	-0.16118	0.20029	0.12346	0.14565	0.45131	0.22658	-0.4758	0.081772	-0.429	-0.022208	-0.11274	0.094368	0.22399
0.17987	0.060428	-0.14401	0.047986	0.21257	0.5014	0.12825	-0.046889	0.18779	-0.17466	-0.0065635	-0.18824	0.16448	0.12952	0.14294	0.4509	0.22402	-0.48136	0.046525	-0.48374	-0.0095856	-0.16474	0.10133	0.25263
0.17101	0.08439	-0.13814	0.06048	0.28053	0.47768	0.11258	-0.045439	0.21163	-0.1712	0.0073631	-0.21734	0.16623	0.10089	0.1598	0.37919	0.2039	-0.52009	0.11511	-0.49504	-0.011123	-0.16581	0.081896	0.24049
0.17137	0.10772	-0.16067	0.070971	0.36402	0.4682	0.10801	-0.06916	0.22524	-0.16489	0.051286	-0.19868	0.15654	0.059148	0.1362	0.35778	0.20912	-0.53477	0.13638	-0.50975	-0.0014901	-0.1781	0.067655	0.26934
0.17381	0.15645	-0.14292	0.089404	0.38025	0.43655	0.1031	-0.083311	0.21825	-0.19867	0.062279	-0.17208	0.12987	0.047886	0.10598	0.32337	0.17195	-0.57589	0.19291	-0.52158	-0.014326	-0.12014	0.072114	0.2566
0.1767	0.19923	-0.13906	0.10628	0.37528	0.41415	0.11099	-0.095589	0.19481	-0.23616	0.083895	-0.17659	0.14301	0.031024	0.12059	0.28057	0.13632	-0.58009	0.24027	-0.54577	-0.034933	-0.14075	0.11084	0.23881
0.20492	0.23716	-0.14996	0.096225	0.3497	0.39551	0.07135	-0.1343	0.19962	-0.23066	0.075902	-0.19238	0.13485	0.042613	0.13213	0.29114	0.11353	-0.60002	0.34092	-0.57198	-0.028161	-0.12491	0.18489	0.22204
0.22721	0.23389	-0.14974	0.10337	0.33082	0.37621	0.082094	-0.1066	0.22681	-0.25708	0.079383	-0.20649	0.10256	0.060484	0.08758	0.27296	0.10892	-0.60236	0.40369	-0.55889	-0.03964	-0.1595	0.19015	0.19182
0.2228	0.23427	-0.15302	0.14031	0.3152	0.38445	0.094766	-0.10527	0.27366	-0.24322	0.079616	-0.22072	0.1088	0.068915	0.050818	0.22081	0.10789	-0.59846	0.49614	-0.59975	-0.05074	-0.21599	0.15496	0.20236
0.25485	0.22997	-0.16471	0.14479	0.27483	0.39856	0.13299	-0.095734	0.31717	-0.2903	0.059678	-0.24583	0.11433	0.063981	0.062955	0.21696	0.089748	-0.5787	0.59525	-0.6072	-0.066691	-0.19014	0.13335	0.2288
0.3132	0.19801	-0.20993	0.11941	0.26169	0.38438	0.16817	-0.10328	0.30835	-0.33553	0.054019	-0.2506	0.11097	0.060424	0.054675	0.22617	0.10724	-0.55093	0.59459	-0.59559	-0.05021	-0.21621	0.13169	0.26494
0.33635	0.16369	-0.24013	0.12953	0.19979	0.36124	0.18378	-0.10643	0.24773	-0.33483	0.040317	-0.24362	0.093747	0.0477	0.11481	0.19698	0.13206	-0.53937	0.6088	-0.57957	-0.04864	-0.24292	0.092529	0.23451
0.36012	0.16844	-0.27712	0.1093	0.16803	0.35525	0.175	-0.13004	0.20082	-0.33579	0.021215	-0.27284	0.098327	0.011531	0.11058	0.15976	0.13224	-0.56791	0.57257	-0.61946	-0.020861	-0.29101	0.034837	0.201
0.37454	0.16807	-0.28744	0.079972	0.16114	0.36335	0.16434	-0.15451	0.17458	-0.34593	-0.022333	-0.29619	0.1042	-0.0074502	0.078791	0.18443	0.11592	-0.59219	0.55213	-0.64792	-0.022857	-0.30252	-0.0026811	0.18104
0.3764	0.16354	-0.30906	0.068558	0.15983	0.38269	0.12685	-0.17516	0.12143	-0.46345	-0.017015	-0.27305	0.11962	0.01201	0.10085	0.14274	0.095235	-0.61454	0.55461	-0.63822	-0.034412	-0.33706	-0.080569	0.16435
0.40738	0.18569	-0.31052	0.059398	0.17583	0.4055	0.076694	-0.13762	0.069621	-0.4875	-0.017652	-0.2766	0.15198	0.024949	0.079645	0.16956	0.085403	-0.64883	0.50642	-0.66075	-0.048087	-0.34953	-0.072238	0.15279
0.39958	0.23924	-0.30531	0.072686	0.1412	0.41559	0.080593	-0.1183	0.039393	-0.53541	-0.0099552	-0.32028	0.18358	0.0057697	0.13255	0.15527	0.069432	-0.71344	0.46999	-0.66331	-0.11095	-0.3086	-0.093701	0.14605
0.33819	0.23784	-0.31165	0.064546	0.14827	0.42792	0.11463	-0.11563	0.0289	-0.57205	0.0086282	-0.33287	0.19814	0.0024943	0.12189	0.1562	0.070954	-0.74726	0.45894	-0.62725	-0.13621	-0.28487	-0.085135	0.14127
0.3025	0.25671	-0.30089	0.04376	0.18596	0.42623	0.18515	-0.093357	0.065018	-0.57288	0.00063365	-0.34238	0.20127	0.01211	0.080037	0.12638	0.11614	-0.80908	0.44981	-0.62797	-0.1555	-0.26874	-0.043637	0.10447
0.28286	0.25163	-0.30606	0.044933	0.23794	0.43826	0.21917	-0.094252	0.092013	-0.6631	0.0070435	-0.31409	0.20673	-0.0093389	0.049443	0.14891	0.12416	-0.83079	0.38162	-0.62323	-0.16335	-0.25581	0.027167	0.059741
0.27274	0.26388	-0.29484	0.043334	0.23106	0.493	0.24214	-0.071059	0.11934	-0.69177	-0.011878	-0.30597	0.1899	-0.02579	0.022266	0.12975	0.1717	-0.80078	0.30155	-0.6136	-0.18053	-0.21829	0.032055	0.0364
0.28722	0.28273	-0.27165	0.048466	0.24901	0.51769	0.21938	-0.024738	0.10137	-0.69641	0.0029775	-0.32592	0.1324	-0.026175	-0.00083651	0.093608	0.23538	-0.79144	0.22811	-0.62487	-0.20591	-0.23456	0.0117	-0.031229
0.26965	0.29813	-0.24232	0.082717	0.23026	0.54137	0.16091	0.0026642	0.066499	-0.70097	0.00035046	-0.31721	0.098924	-0.062601	-0.0058888	0.12422	0.28845	-0.81515	0.21481	-0.66079	-0.25154	-0.31584	-0.020423	-0.096992
0.26217	0.27988	-0.25476	0.095283	0.20588	0.55399	0.15762	-0.023695	0.052584	-0.75425	-0.013295	-0.30329	0.086909	-0.085559	-0.025947	0.099999	0.29119	-0.80009	0.13537	-0.664	-0.2761	-0.27673	0.0056504	-0.1081
0.27852	0.27258	-0.28092	0.084716	0.16953	0.5192	0.16192	-0.055553	0.0478	-0.74348	-0.032249	-0.3228	0.09154	-0.084318	-0.046002	0.081192	0.26567	-0.79162	0.16608	-0.67512	-0.2777	-0.27603	0.017401	-0.13625
0.27708	0.22802	-0.36088	0.092221	0.17058	0.53405	0.18251	-0.081494	0.032198	-0.68469	-0.035391	-0.34808	0.091733	-0.12791	-0.010172	0.027112	0.23762	-0.79596	0.12589	-0.66809	-0.27075	-0.23691	0.0072466	-0.1551
0.26676	0.20268	-0.4358	0.085852	0.17126	0.5572	0.18906	-0.095188	0.013634	-0.73871	-0.049587	-0.32975	0.078337	-0.10919	-0.026517	-0.040664	0.21149	-0.75148	0.16221	-0.65121	-0.25038	-0.33979	-0.02609	-0.16707
0.2915	0.19323	-0.45104	0.068439	0.19902	0.53746	0.18325	-0.11338	0.0188	-0.73937	-0.0465	-0.31009	0.090412	-0.1052	-0.013378	-0.0063187	0.14355	-0.73726	0.16772	-0.67548	-0.24378	-0.30469	-0.073451	-0.21111
0.29485	0.20527	-0.45997	0.090623	0.24919	0.519	0.14415	-0.088202	0.05794	-0.74001	-0.052142	-0.30077	0.082039	-0.15066	-0.0011858	0.007143	0.19705	-0.73134	0.117	-0.65914	-0.24382	-0.33028	-0.097928	-0.15421
0.30405	0.24047	-0.4557	0.1107	0.25778	0.51218	0.14464	-0.089911	0.072802	-0.83478	-0.065548	-0.29841	0.043429	-0.16196	0.0013669	0.066019	0.24102	-0.72552	-0.020944	-0.53366	-0.2636	-0.33287	-0.097053	-0.11511
0.31221	0.25235	-0.44857	0.12983	0.29993	0.49157	0.14752	-0.069399	0.040721	-0.82202	-0.019836	-0.29175	0.0073966	-0.15815	-0.066164	0.079322	0.25472	-0.74496	0.007321	-0.41567	-0.24684	-0.3491	-0.0562	-0.083325
0.27966	0.24123	-0.46856	0.11983	0.30592	0.47877	0.15978	-0.091866	0.015786	-0.82412	0.016346	-0.29776	0.0026537	-0.17314	-0.061273	0.03495	0.23428	-0.78698	-0.044416	-0.41492	-0.25487	-0.34624	-0.11514	-0.064374
0.28206	0.2253	-0.48232	0.089875	0.31221	0.49091	0.12349	-0.094846	-0.017872	-0.88187	0.03106	-0.3023	-0.014608	-0.18248	-0.09486	0.045495	0.18189	-0.78494	0.048325	-0.44316	-0.27699	-0.29317	-0.14706	-0.019269
0.31845	0.20462	-0.48681	0.10073	0.33119	0.51129	0.13346	-0.12636	-0.056994	-0.90993	0.033457	-0.26473	-0.021299	-0.17398	-0.18482	0.04074	0.18217	-0.78644	-0.00056295	-0.43846	-0.23236	-0.33381	-0.13513	0.0062252
0.34001	0.20157	-0.505	0.083582	0.32579	0.53059	0.12307	-0.13631	-0.066186	-0.92444	0.016668	-0.24541	-0.037247	-0.14139	-0.215	-0.0040271	0.16753	-0.79664	-5.1513e-05	-0.44068	-0.22687	-0.24949	-0.1144	0.0085091
0.36257	0.18929	-0.52441	0.047341	0.31274	0.51509	0.1008	-0.16141	-0.056824	-0.93612	-0.026713	-0.25079	-0.066403	-0.15767	-0.17211	-0.063214	0.14075	-0.81002	-0.035021	-0.44336	-0.21104	-0.29882	-0.13286	0.019759
0.38062	0.18056	-0.52807	0.052454	0.30606	0.47916	0.075333	-0.12284	-0.057809	-0.93162	-0.0093253	-0.25558	-0.070628	-0.21306	-0.14825	-0.08615	0.16619	-0.83582	-0.11221	-0.41366	-0.18727	-0.25643	-0.11912	0.022794
0.35997	0.20446	-0.52256	0.059976	0.25625	0.4797	0.040873	-0.13043	-0.066238	-0.96938	0.026737	-0.27274	-0.054012	-0.22561	-0.15495	-0.12549	0.14499	-0.84075	-0.12017	-0.40593	-0.12686	-0.18095	-0.061212	0.019614
0.34662	0.20798	-0.51863	0.05263	0.16941	0.50293	0.046561	-0.11392	-0.075459	-0.96416	0.038351	-0.26295	-0.0061732	-0.25599	-0.17125	-0.10597	0.16539	-0.82226	-0.1126	-0.37923	-0.06488	-0.15175	-0.04407	-0.0063698
0.324	0.22936	-0.5062	0.079891	0.13632	0.51104	-0.0089606	-0.11874	-0.074102	-0.92965	0.027713	-0.22983	0.0099315	-0.25969	-0.16595	-0.14876	0.17208	-0.87501	-0.096208	-0.3934	-0.050109	-0.21694	0.015042	0.0027643
0.33177	0.22678	-0.5521	0.099136	0.11193	0.51522	-0.0019612	-0.1093	-0.082645	-0.85167	0.010781	-0.18531	-0.0011118	-0.2244	-0.1873	-0.20884	0.16065	-0.82936	-0.087502	-0.4014	-0.057319	-0.2584	0.0087322	0.022651
0.35207	0.27369	-0.56759	0.048635	0.17752	0.50059	-0.0038381	-0.1324	-0.12459	-0.83342	0.025633	-0.15461	0.029942	-0.20891	-0.17809	-0.20431	0.174	-0.81608	-0.11834	-0.39708	-0.040255	-0.24391	0.0017978	0.015193
0.35512	0.28182	-0.57243	0.037024	0.16963	0.48892	0.031111	-0.12443	-0.17793	-0.79197	0.010194	-0.14295	0.042408	-0.20187	-0.16473	-0.25166	0.12821	-0.8242	-0.13484	-0.38091	-0.0024811	-0.2581	8.2212e-05	0.0048632
0.37332	0.27696	-0.5909	0.033273	0.14782	0.47557	0.050613	-0.13505	-0.19969	-0.75536	-0.010077	-0.14712	0.036624	-0.15435	-0.15245	-0.23861	0.096122	-0.78174	-0.21724	-0.39349	0.036967	-0.25333	0.026591	-0.034794
0.35724	0.24461	-0.55817	0.026469	0.16485	0.44077	0.067257	-0.16055	-0.16988	-0.71433	-0.025539	-0.16768	0.065423	-0.16463	-0.1327	-0.22284	0.091663	-0.72636	-0.18742	-0.40223	0.093926	-0.31742	0.030065	-0.034113
0.36822	0.23247	-0.49626	0.039551	0.11546	0.39732	0.039116	-0.13422	-0.14264	-0.71282	-0.025791	-0.18506	0.065149	-0.11971	-0.13961	-0.27448	0.12247	-0.67311	-0.21953	-0.42448	0.10217	-0.29428	0.080274	-0.039942
0.3532	0.23403	-0.4471	0.076656	0.13578	0.37349	0.050619	-0.085739	-0.15569	-0.69479	-0.015162	-0.20648	0.030835	-0.094106	-0.124	-0.28171	0.18678	-0.58632	-0.18478	-0.43458	0.14657	-0.27098	0.074951	-0.015073
0.35335	0.27652	-0.46058	0.10415	0.084666	0.37392	0.072754	-0.07144	-0.16949	-0.6768	-0.0027605	-0.20786	0.0062011	-0.067085	-0.082478	-0.3457	0.21744	-0.55741	-0.18419	-0.44576	0.13045	-0.2648	0.072286	0.032504
0.36867	0.30704	-0.4771	0.11318	0.11529	0.36035	0.068863	-0.062552	-0.18514	-0.69575	0.02673	-0.19074	-0.036904	-0.041341	-0.090591	-0.30708	0.26876	-0.60151	-0.17409	-0.41231	0.11086	-0.29369	0.091137	0.075438
