# Supplementary material for: Timing variability of sensorimotor integration during vocalization in individuals who stutter
Source: Sci Rep. 2018 Nov 5;8:16340. doi: 10.1038/s41598-018-34517-1 (PMC6218511; doi:10.1038/s41598-018-34517-1)
Supplement: Supplementary file 2 — Dataset 1 [file 41598_2018_34517_MOESM2_ESM.zip › compens-stutt-behav-scireports-supplementary-material/AS2040_up.txt]

0.020704	-0.10304	0.40018	0.048185	0.026956	0.057702	-0.76129	-0.16749	0.29525	-0.10463	0.098144	0.70771	-0.016583	0.10509	0.13629	0.084301	-0.066096	0.024849	0.1227	0.029715	0.10888	0.22943	0.17667	-0.14165
-0.02616	-0.0097305	0.37023	0.072146	0.023958	0.052352	-0.77156	-0.1389	0.35164	-0.12689	0.08786	0.64072	0.054086	0.064139	0.13665	0.13649	-0.087439	0.05021	0.13703	0.048925	0.13612	0.29555	0.22565	-0.15241
0.036914	0.029149	0.32975	0.11665	0.005728	0.066402	-0.78101	-0.14378	0.36388	-0.11998	0.072353	0.54809	0.10742	0.054152	0.13081	0.13414	-0.090793	0.044876	0.12885	0.026732	0.091985	0.32475	0.28874	-0.13141
0.052541	0.029502	0.28174	0.096377	-0.023582	0.087747	-0.7874	-0.1586	0.35801	-0.10354	0.048913	0.44182	0.13563	0.053318	0.13615	0.10667	-0.10413	0.012313	0.10617	0.015811	0.092309	0.28068	0.33933	-0.10515
0.082423	0.013451	0.1969	0.097054	0.070694	0.10653	-0.75432	-0.15172	0.35325	-0.11383	0.048126	0.36164	0.14605	0.040904	0.14523	0.12552	-0.14205	0.060018	0.062071	0.0096947	0.087192	0.29619	0.2649	-0.050604
0.098848	0.0089876	0.18283	0.09552	0.072717	0.10685	-0.69112	-0.18714	0.30258	-0.11456	0.041022	0.31968	0.11891	0.0064938	0.12315	0.10895	-0.15012	0.026596	0.060895	-0.0041459	0.083977	0.29427	0.21918	-0.080494
0.062806	-0.030262	0.20696	0.089484	0.097685	0.10664	-0.61965	-0.2256	0.25044	-0.095694	0.045761	0.27036	0.078437	-0.0048278	0.12902	0.012821	-0.082811	-0.010003	0.029411	0.00053247	0.067923	0.30911	0.2324	-0.1075
0.066379	-0.034805	0.2161	0.075359	0.12966	0.13195	-0.53243	-0.24765	0.21956	-0.068529	0.036654	0.23212	0.05954	0.025057	0.12451	0.011474	-0.062303	-0.041007	0.015662	-0.022352	0.055226	0.29032	0.1846	-0.12525
0.067744	-0.023593	0.14855	0.073302	0.10717	0.11635	-0.5384	-0.26452	0.21843	-0.056296	0.054179	0.19715	0.086749	0.072627	0.10846	0.037332	-0.047418	-0.017555	0.065026	-0.011772	0.056629	0.311	0.20146	-0.12085
0.070992	0.040507	0.12872	0.085769	0.18621	0.055581	-0.53582	-0.25551	0.23138	-0.062417	0.034429	0.17157	0.10944	0.072376	0.058131	0.052992	-0.022013	-0.0080598	0.04638	-0.007201	0.070034	0.36134	0.19697	-0.076999
0.12762	0.11219	0.051984	0.11372	0.2228	0.029781	-0.55832	-0.23285	0.26138	-0.09707	-0.015184	0.15837	0.055772	0.047681	0.048999	0.097281	-0.05567	-0.0095177	-0.0058663	-0.014607	-0.028309	0.32187	0.15411	-0.048333
0.18513	0.13601	-0.0055899	0.080049	0.23255	0.0084123	-0.55823	-0.24081	0.24223	-0.11687	-0.021584	0.14768	-0.0080333	0.0056812	0.010309	0.11121	-0.06114	0.0069326	-0.054821	0.019956	-0.10592	0.27312	0.14318	-0.066738
0.20102	0.08184	-0.022478	0.066214	0.25615	-0.034616	-0.55564	-0.21746	0.2053	-0.12234	-0.038155	0.15891	-0.056603	-0.02143	0.02059	0.1368	-0.067538	0.019312	-0.07979	0.0057389	-0.11524	0.31412	0.20821	-0.07103
0.17729	0.062899	0.03838	0.054175	0.28661	-0.056673	-0.5356	-0.20808	0.19765	-0.06251	-0.05606	0.15228	-0.085068	-0.034218	0.052916	0.080747	-0.05434	0.047807	-0.092984	0.01133	-0.13488	0.34534	0.15124	-0.049665
0.19437	0.1122	0.088653	0.0092879	0.33672	-0.05056	-0.53383	-0.19718	0.1529	-0.02268	-0.047477	0.15043	-0.11216	-0.036652	0.054099	0.092403	-0.014415	0.07296	-0.015812	0.060476	-0.080328	0.36965	0.10585	-0.10723
0.18279	0.052388	0.092553	0.023531	0.20768	-0.018038	-0.45967	-0.19006	0.14319	-0.0035807	-0.032663	0.11394	-0.1243	-0.00099437	0.067034	0.10785	-0.0044879	0.089904	0.041724	0.060003	-0.076009	0.37927	0.10542	-0.096216
0.18657	0.040105	0.047393	0.059424	0.27041	-0.044232	-0.41796	-0.2206	0.14063	0.022795	-0.018925	0.085623	-0.14741	0.054493	0.085532	0.12572	0.018585	0.15545	0.022171	0.098384	-0.11372	0.36159	0.017884	-0.12534
0.16717	-0.029491	-0.017409	0.063949	0.19995	-0.08533	-0.38173	-0.25933	0.11644	0.016159	0.0037714	0.032855	-0.16359	0.10081	0.08995	0.14449	0.060185	0.15404	0.0013341	0.16204	-0.15612	0.30323	0.034092	-0.1322
0.17567	-0.059603	-0.080324	0.073197	0.11085	-0.085633	-0.33402	-0.26802	0.13302	0.060498	0.010145	-0.042222	-0.14717	0.087237	0.11909	0.15377	0.069737	0.19296	-0.02866	0.15256	-0.16271	0.26382	0.013693	-0.16736
0.18422	-0.062993	-0.092742	0.088651	0.10871	-0.054962	-0.36585	-0.25556	0.14734	0.085901	0.031258	-0.10407	-0.13165	0.054516	0.10539	0.14203	0.075221	0.16442	-0.025346	0.16753	-0.15706	0.2466	-0.0036582	-0.14931
0.14818	-0.03223	-0.079144	0.078424	-0.017266	-0.0055518	-0.34372	-0.24688	0.12984	0.08933	0.053748	-0.15526	-0.12814	0.032962	0.099985	0.1044	0.059982	0.14506	-0.015453	0.14633	-0.13174	0.23443	0.020024	-0.095632
0.14283	-0.032148	-0.033183	0.086131	0.063074	0.0058321	-0.3154	-0.21347	0.12861	0.071437	0.061973	-0.20701	-0.12348	0.050039	0.089383	0.051405	0.038019	0.16698	-0.0073577	0.14573	-0.12592	0.19347	0.024271	-0.091769
0.12915	-0.057187	0.018034	0.038788	0.010169	-0.0014908	-0.28307	-0.19453	0.092884	0.058976	0.058202	-0.23312	-0.10644	0.075241	0.088011	0.05176	0.028556	0.13223	-0.009046	0.08645	-0.13886	0.12237	-0.0038032	-0.020794
0.12823	-0.067138	0.054419	0.041908	0.064431	0.017615	-0.18483	-0.17871	0.048721	0.01595	0.048554	-0.21759	-0.094132	0.087714	0.087849	0.055874	0.0035203	0.12127	-0.01227	0.061929	-0.15861	0.06699	0.026362	0.024133
0.1121	-0.054732	-0.01675	-0.010368	0.093453	0.029299	-0.14945	-0.13478	0.027439	-0.021659	0.049486	-0.1515	-0.052562	0.076759	0.060039	0.035553	0.033336	0.11325	-0.067202	0.055791	-0.13081	0.027633	-0.057014	0.02432
0.087998	-0.066497	-0.035796	-0.045043	0.071985	0.022068	-0.13151	-0.077903	0.034274	0.0020907	0.056514	-0.056297	-0.019814	0.056248	0.019452	0.064218	0.035377	0.08442	-0.070968	0.049445	-0.059682	-0.003674	0.0096993	0.052055
0.092943	-0.017519	-0.0055044	-0.029691	0.033454	0.013944	-0.15954	-0.019254	-0.0080192	0.024384	0.016807	-0.006227	0.0004723	0.060215	0.0080107	0.082377	0.025792	0.076972	-0.045178	0.036958	-0.046378	0.018631	0.019811	-0.041725
0.050981	0.031176	0.0050999	-0.0019265	0.081404	0.020439	-0.12455	-0.018475	-0.011182	0.047647	0.050948	-0.013776	0.018396	0.072985	-0.0122	0.069525	0.0027265	0.039775	-0.028288	0.035719	-0.0070692	-0.03692	0.025716	-0.027001
0.035148	0.0059551	-0.0099999	0.0081343	-0.028821	0.031502	-0.056978	-0.02508	0.016631	0.022612	0.048206	-0.033401	0.017738	0.02361	-0.019826	0.047184	0.0063841	-0.015013	-0.012054	0.026409	0.0031605	-0.0092124	0.017714	-0.049972
0	0	0	0	0	0	0	0	0	0	0	0	0	0	0	0	0	0	0	0	0	0	0	0
-0.016693	0.0013385	-0.04592	0.0080747	0.02778	-0.053168	-0.0037049	0.049783	-0.027979	0.040655	0.067609	0.042039	0.0081125	0.013871	-0.011688	-0.01225	0.024725	0.028299	-0.0145	0.024743	-0.013821	0.036492	0.032155	0.017775
-0.036105	-0.024322	-0.036461	0.036382	-0.026339	-0.07802	-0.025419	0.030082	-0.00015201	0.04415	0.13984	0.069891	0.0027185	0.02066	-0.023723	-0.050763	0.026619	0.038704	-0.055661	0.060681	0.0053497	0.093235	-0.0083868	0.026815
-0.02934	-0.11485	-0.034542	-0.0041155	-0.003674	-0.089384	-0.014923	0.023916	0.0070542	0.054279	0.15252	0.084311	-0.022546	0.022097	-0.022679	-0.064136	0.073968	0.021665	-0.068096	0.060514	0.064078	0.19262	0.0747	-0.021951
-0.051751	-0.14476	0.0306	-0.032528	0.032061	-0.095583	-0.056675	0.088772	0.024773	0.026528	0.16386	0.093591	-0.017028	0.02297	-0.044607	-0.049546	0.11141	0.029506	-0.12711	0.07236	0.055217	0.19863	0.055971	0.034777
-0.060571	-0.13598	0.023116	-0.048104	0.01047	-0.095537	-0.068947	0.049029	0.011622	0.033105	0.1944	0.077933	-0.0090782	0.019724	-0.065174	-0.028762	0.14041	0.011396	-0.16782	0.081911	0.072348	0.16962	0.073673	0.10437
-0.043458	-0.15779	0.027168	-0.010827	0.0050614	-0.10931	-0.037507	0.034779	0.035448	0.042062	0.21153	0.090516	4.6814e-05	0.020478	-0.043352	-0.0043944	0.14581	-0.045134	-0.1754	0.047473	0.049992	0.1083	0.056283	0.1002
-0.026857	-0.15247	0.026855	-0.0022516	-0.036182	-0.13203	-0.0096921	0.022558	0.037646	0.041665	0.21398	0.12496	-0.0037005	0.043556	-0.0015931	-0.00057358	0.17226	-0.095834	-0.16802	0.011418	0.043137	0.13999	0.073762	0.07774
-0.020379	-0.16489	0.11595	0.042393	-0.04821	-0.15086	-0.035834	0.014554	0.025284	0.044488	0.21526	0.14113	-0.0024778	0.066627	0.0096314	-0.014907	0.1749	-0.096348	-0.16808	-0.02437	0.026036	0.14264	0.004773	0.053427
-0.044222	-0.12931	0.064277	0.08909	-0.041339	-0.14785	-0.022472	-0.019811	0.018079	0.066458	0.23129	0.12729	0.014886	0.083391	-0.016794	-0.044936	0.1796	-0.039295	-0.13061	-0.054493	0.011327	0.13748	-0.027934	0.031079
-0.0479	-0.11604	-0.045627	0.10902	-0.08234	-0.14521	-0.11643	-0.039673	-0.0092104	0.089994	0.21591	0.12603	0.010702	0.080047	-0.056769	-0.053544	0.20785	0.033101	-0.12648	-0.051689	-0.0033035	0.10205	-0.05815	0.096529
-0.067486	-0.13458	-0.039108	0.10025	-0.02525	-0.13782	-0.14428	-0.010146	-0.019085	0.084335	0.17452	0.10151	0.0011301	0.099997	-0.094016	-0.061352	0.20079	0.068885	-0.12895	-0.035936	-0.088452	0.090907	-0.049427	0.059668
-0.066602	-0.13552	-0.022288	0.082571	-0.017106	-0.1059	-0.09119	-0.020919	0.023444	0.06952	0.16915	0.074534	-0.017932	0.14335	-0.12109	-0.10001	0.16876	0.081305	-0.13249	-0.026699	-0.13004	0.10098	-0.13881	0.10293
-0.083549	-0.17193	-0.01238	0.090972	-0.0016625	-0.10347	-0.11762	-0.030069	0.039969	-0.0043827	0.16658	0.03792	-0.032461	0.17953	-0.11776	-0.085974	0.12766	0.059697	-0.15457	-0.043382	-0.14986	0.084652	-0.12182	0.043621
-0.077971	-0.18799	0.014013	0.08978	0.013994	-0.14103	-0.091354	-0.035603	0.047018	-0.02845	0.14405	0.0082322	-0.035936	0.21805	-0.099647	-0.10405	0.13027	-0.0012391	-0.18247	-0.012828	-0.17907	0.060955	-0.071849	0.081453
-0.10871	-0.1717	0.0058039	0.062547	0.035833	-0.17612	-0.1048	-0.030309	0.057468	-0.016767	0.10526	0.019015	-0.026004	0.24428	-0.085463	-0.17336	0.11515	-0.0077405	-0.19257	-0.029154	-0.22604	0.084584	-0.042494	0.11321
-0.1471	-0.12357	-0.025976	0.058886	0.10738	-0.23349	-0.1573	-0.01973	0.057517	0.0073394	0.080253	0.028275	-0.022678	0.28349	-0.086232	-0.20761	0.12752	0.0036897	-0.2025	-0.067092	-0.24213	0.081447	-0.080468	0.058568
-0.17685	-0.079917	-0.046867	0.067406	0.16514	-0.2813	-0.17623	-0.062625	0.052102	-0.014935	0.04568	0.037802	-0.035527	0.28029	-0.07912	-0.22207	0.12974	-0.022063	-0.19306	-0.10855	-0.26097	0.080942	-0.097288	0.059818
-0.19113	-0.15414	-0.12788	0.060238	0.14534	-0.28955	-0.17816	-0.1006	0.059393	-0.041128	0.044095	0.045463	-0.051717	0.26195	-0.081584	-0.24797	0.13512	-0.03429	-0.16588	-0.14143	-0.23479	0.067758	-0.13371	0.064466
-0.18655	-0.202	-0.188	0.08914	0.15025	-0.28196	-0.19105	-0.092359	0.091862	-0.062285	0.063226	0.066493	-0.092461	0.2423	-0.075584	-0.25458	0.12026	-0.0089357	-0.16118	-0.1444	-0.25685	0.049595	-0.16562	0.01719
-0.20479	-0.20771	-0.207	0.093142	0.13586	-0.26744	-0.18446	-0.10446	0.098291	-0.060087	0.047215	0.10932	-0.11291	0.25952	-0.068622	-0.24364	0.098291	-0.057386	-0.13991	-0.12311	-0.1971	0.060356	-0.20263	0.046173
-0.23578	-0.22797	-0.2681	0.098822	0.16843	-0.25005	-0.23229	-0.15096	0.095274	-0.065084	0.044138	0.14235	-0.11044	0.2814	-0.070601	-0.24414	0.090979	-0.052615	-0.13546	-0.15233	-0.16374	0.044407	-0.20118	0.067121
-0.24256	-0.21986	-0.21906	0.11906	0.17015	-0.25578	-0.24493	-0.16766	0.099552	-0.032929	0.052063	0.17186	-0.097104	0.30326	-0.068145	-0.23904	0.11584	-0.099998	-0.1241	-0.14794	-0.20132	0.084798	-0.18392	0.075816
-0.25289	-0.23763	-0.19598	0.10673	0.19418	-0.28987	-0.25354	-0.23526	0.10206	-0.01918	0.051264	0.17502	-0.089719	0.32312	-0.10402	-0.25392	0.13567	-0.093274	-0.090706	-0.12675	-0.17582	0.097449	-0.098959	0.12255
-0.26159	-0.23566	-0.17799	0.15117	0.22838	-0.32336	-0.28778	-0.27658	0.10817	-0.077316	0.073805	0.16389	-0.12357	0.33609	-0.13156	-0.28882	0.12635	-0.098561	-0.093276	-0.11013	-0.1403	0.12661	-0.018598	0.12947
-0.25694	-0.2409	-0.16869	0.15677	0.25676	-0.33212	-0.25397	-0.27596	0.11772	-0.11547	0.11261	0.14923	-0.16573	0.3545	-0.16186	-0.29856	0.096343	-0.10456	-0.11837	-0.06218	-0.12315	0.14923	-0.030105	0.14653
-0.25336	-0.22194	-0.13574	0.14163	0.25283	-0.34415	-0.19807	-0.27414	0.12119	-0.12922	0.13797	0.13489	-0.18224	0.35412	-0.15797	-0.31272	0.033208	-0.14223	-0.18077	-0.038476	-0.18573	0.13878	-0.0093063	0.13379
-0.23975	-0.24399	-0.11772	0.077312	0.21377	-0.36463	-0.19046	-0.23242	0.12832	-0.11913	0.16509	0.16113	-0.18641	0.33315	-0.15443	-0.28575	-0.015224	-0.16104	-0.17788	-0.027931	-0.18871	0.13738	-0.06631	0.20128
-0.23903	-0.2372	-0.095906	0.061792	0.24533	-0.36766	-0.15599	-0.21828	0.135	-0.087882	0.16832	0.19145	-0.18623	0.32996	-0.15076	-0.30104	-0.064855	-0.15087	-0.20466	-0.053937	-0.22249	0.11669	-0.089813	0.18298
-0.25132	-0.25787	-0.031234	0.061804	0.28709	-0.36496	-0.17804	-0.2196	0.11892	-0.047123	0.1909	0.17021	-0.16371	0.33774	-0.11964	-0.326	-0.08988	-0.17833	-0.18922	-0.072475	-0.26275	0.1131	-0.032948	0.11827
-0.2314	-0.27521	-0.13982	0.05979	0.20943	-0.36913	-0.18411	-0.24799	0.12527	-0.039351	0.19679	0.14648	-0.16409	0.33028	-0.10449	-0.34078	-0.09584	-0.15161	-0.15719	-0.075191	-0.18985	0.11454	-0.064185	0.17372
-0.25546	-0.26551	-0.21472	0.037553	0.26962	-0.39223	-0.16222	-0.29766	0.11459	-0.047926	0.18054	0.12702	-0.13372	0.32927	-0.10565	-0.34177	-0.097074	-0.15668	-0.12981	-0.082632	-0.17145	0.1075	-0.032351	0.12452
-0.27915	-0.26129	-0.22588	0.020898	0.27308	-0.38723	-0.088296	-0.33577	0.11042	-0.018021	0.18513	0.076535	-0.1117	0.32361	-0.075183	-0.31869	-0.06344	-0.18179	-0.12529	-0.04578	-0.2128	0.13365	-0.10231	0.12545
-0.30002	-0.28317	-0.13142	0.0060142	0.29974	-0.33963	-0.075818	-0.32252	0.08948	-0.023168	0.1979	0.10657	-0.093058	0.34312	-0.05895	-0.30162	-0.062893	-0.20805	-0.12182	-0.0059968	-0.18538	0.10248	-0.15084	0.15445
-0.33815	-0.31406	-0.078011	0.035895	0.29043	-0.35871	-0.13977	-0.30559	0.085914	-0.0298	0.18072	0.1303	-0.10338	0.3787	-0.073108	-0.30454	-0.039484	-0.19792	-0.13168	-0.0098326	-0.24138	0.090282	-0.16092	0.078345
-0.35823	-0.34616	-0.23579	0.06422	0.27729	-0.39142	-0.18258	-0.32706	0.077579	-0.034261	0.15475	0.14279	-0.12409	0.34157	-0.053663	-0.30257	-0.053696	-0.1516	-0.12769	-0.032873	-0.23869	0.11765	-0.17232	0.12775
-0.3801	-0.38421	-0.29661	0.052341	0.23832	-0.41127	-0.19104	-0.3247	0.071721	-0.065885	0.15723	0.12728	-0.13557	0.2954	-0.075697	-0.28098	-0.066046	-0.13401	-0.11832	-0.08333	-0.18134	0.13922	-0.15705	0.17857
-0.39484	-0.41598	-0.22622	0.027477	0.20582	-0.41889	-0.25416	-0.3119	0.069242	-0.056197	0.18129	0.068188	-0.1167	0.28949	-0.080543	-0.26207	-0.07341	-0.11647	-0.099928	-0.069778	-0.14094	0.18	-0.12968	0.2153
-0.3898	-0.43873	-0.23303	0.030619	0.18765	-0.42565	-0.22431	-0.30456	0.068986	-0.10909	0.22462	0.036691	-0.11536	0.24973	-0.13772	-0.28843	-0.10531	-0.14639	-0.088919	-0.046347	-0.16145	0.18871	-0.22493	0.22223
-0.35702	-0.44737	-0.14169	0.023271	0.13151	-0.4518	-0.19433	-0.33375	0.088119	-0.12418	0.219	0.060497	-0.1267	0.19763	-0.17991	-0.31945	-0.15212	-0.19552	-0.10978	-0.063731	-0.1526	0.15944	-0.15109	0.2528
-0.33385	-0.47852	-0.07573	0.0098744	0.11406	-0.48799	-0.18134	-0.37535	0.064684	-0.087081	0.15063	0.076637	-0.11298	0.158	-0.1741	-0.38778	-0.15176	-0.21118	-0.094773	-0.063812	-0.12505	0.1392	-0.221	0.26083
-0.36608	-0.48467	-0.14361	0.00076743	0.11736	-0.52943	-0.17702	-0.36219	0.1039	-0.082693	0.13178	0.076233	-0.10432	0.11692	-0.19375	-0.38829	-0.13413	-0.24673	-0.080823	-0.07418	-0.10645	0.093174	-0.21245	0.2474
-0.37126	-0.44475	-0.22266	-0.034347	0.17201	-0.54538	-0.1772	-0.3661	0.1253	-0.062497	0.12552	0.11369	-0.083546	0.10642	-0.23779	-0.41649	-0.12508	-0.24306	-0.048229	-0.052415	-0.07049	0.057648	-0.20982	0.20532
-0.35939	-0.43063	-0.22789	-0.017702	0.20987	-0.55922	-0.17423	-0.36799	0.11472	-0.050128	0.1008	0.087741	-0.061415	0.062114	-0.23206	-0.41889	-0.15091	-0.23013	-0.04313	-0.056262	-0.05609	0.059671	-0.1734	0.22065
-0.34284	-0.43391	-0.093414	-0.013209	0.23093	-0.6	-0.13494	-0.32833	0.13734	-0.066232	0.075226	0.052244	-0.066218	-0.0037651	-0.21863	-0.44796	-0.17335	-0.29256	-0.017962	-0.020674	-0.05281	0.061789	-0.12646	0.22062
-0.35113	-0.41215	0.037092	-0.015749	0.24745	-0.69628	-0.1332	-0.34242	0.12665	-0.097824	0.076374	0.050918	-0.070055	0.00069905	-0.26563	-0.45585	-0.18633	-0.29081	-0.0022057	-0.012736	-0.038897	0.09204	-0.16937	0.17961
-0.36076	-0.3924	0.027016	-0.016027	0.21429	-0.77688	-0.1099	-0.30859	0.12039	-0.11204	0.05001	0.063888	-0.065322	-0.044134	-0.33799	-0.42752	-0.18633	-0.30578	-0.017227	-0.0308	-0.10228	0.13255	-0.23434	0.15818
-0.35629	-0.38989	-0.0096869	-0.0037334	0.19007	-0.80201	-0.10454	-0.31753	0.10593	-0.11689	0.053513	0.13633	-0.060772	-0.095765	-0.35871	-0.39205	-0.13049	-0.30884	-0.045683	-0.041453	-0.016032	0.085794	-0.22108	0.17056
-0.34706	-0.38441	0.042544	-0.020903	0.23291	-0.80157	-0.13443	-0.35623	0.07929	-0.080087	0.051073	0.17231	-0.054357	-0.059898	-0.35928	-0.3806	-0.092375	-0.34841	-0.087052	-0.032029	0.041049	0.14417	-0.29734	0.11964
-0.36532	-0.34871	0.066177	-0.042576	0.27053	-0.83472	-0.14019	-0.39142	0.076269	-0.073174	0.049388	0.15951	-0.050299	-0.0034922	-0.34317	-0.41003	-0.078751	-0.36275	-0.11057	0.0070608	0.10834	0.22261	-0.28937	0.12826
-0.4016	-0.32994	0.03936	-0.06103	0.25727	-0.86789	-0.13214	-0.39792	0.091949	-0.066594	0.043919	0.13504	-0.031424	0.016862	-0.3039	-0.40277	-0.057915	-0.34577	-0.092288	0.024077	0.11167	0.24283	-0.2973	0.18031
-0.4552	-0.29587	0.0064207	-0.085866	0.25049	-0.87725	-0.12598	-0.34998	0.088462	-0.024945	0.071011	0.14663	-0.0064644	-0.0053062	-0.28853	-0.3961	-0.041017	-0.34382	0.01782	0.064163	0.13751	0.24623	-0.36511	0.22546
-0.49736	-0.30306	0.094351	-0.06987	0.2039	-0.88626	-0.11067	-0.36357	0.15162	-0.022794	0.10677	0.16382	0.0061567	-0.041345	-0.2865	-0.34108	-0.068674	-0.30337	-0.01965	0.088965	0.16157	0.26131	-0.28785	0.19979
-0.54464	-0.33081	0.14824	-0.10619	0.17672	-0.90705	-0.10771	-0.3721	0.15176	-0.025553	0.13147	0.11379	0.017967	-0.027196	-0.25921	-0.34818	-0.06668	-0.28451	-0.045472	0.096533	0.22382	0.2573	-0.33454	0.18034
-0.518	-0.35503	0.19633	-0.13473	0.13401	-0.91582	-0.035055	-0.4279	0.14837	-0.02616	0.14316	0.089344	0.012106	-0.028299	-0.2709	-0.34175	-0.048608	-0.25487	-0.054798	0.068399	0.24216	0.28733	-0.36931	0.25003
-0.44247	-0.36214	0.15067	-0.15495	0.13338	-0.89186	-0.028806	-0.41417	0.13888	-0.034922	0.20932	0.11011	0.017184	-0.039774	-0.26678	-0.34844	-0.055738	-0.27064	-0.071054	0.069976	0.23094	0.27113	-0.35003	0.14307
-0.35424	-0.35331	0.10363	-0.15993	0.16543	-0.85386	0.0025627	-0.44695	0.14266	-0.030913	0.21656	0.078985	0.059264	-0.048117	-0.23978	-0.29992	-0.089802	-0.23024	-0.069483	0.064039	0.26925	0.28323	-0.32295	0.20902
-0.30111	-0.37967	0.082293	-0.15624	0.18247	-0.83487	0.084376	-0.44441	0.13645	-0.067708	0.16973	0.05669	0.036624	-0.037193	-0.24546	-0.28834	-0.11933	-0.17355	-0.11146	0.083863	0.30452	0.32532	-0.22804	0.16289
-0.30003	-0.38602	0.058588	-0.17298	0.21755	-0.84894	0.16575	-0.42548	0.12327	-0.092924	0.14042	0.052792	0.0036064	-0.017265	-0.28778	-0.24942	-0.20927	-0.1956	-0.043632	0.020322	0.33032	0.38348	-0.26891	0.24252
-0.2887	-0.36817	0.042827	-0.17044	0.21576	-0.86798	0.1364	-0.41825	0.12014	-0.080594	0.16751	0.055963	0.012319	0.0079774	-0.31033	-0.27434	-0.28881	-0.1708	-0.05654	-0.01527	0.38416	0.40193	-0.26272	0.21499
-0.26043	-0.36207	0.050064	-0.13996	0.18299	-0.88331	0.13508	-0.39418	0.12606	-0.058662	0.13603	0.025925	0.024568	-0.0049588	-0.35387	-0.26579	-0.28872	-0.22987	-0.04448	0.020718	0.37698	0.46166	-0.23924	0.15854
-0.24762	-0.35475	0.091113	-0.13823	0.21343	-0.8772	0.10998	-0.41259	0.13043	-0.019915	0.079069	-0.0057968	0.049974	0.01368	-0.3662	-0.27728	-0.28978	-0.23694	-0.0847	-0.0022092	0.42188	0.50848	-0.27987	0.22121
-0.22611	-0.37982	0.14564	-0.13583	0.19921	-0.88763	0.089467	-0.4505	0.10657	0.021342	0.063231	-0.079487	0.081908	0.031348	-0.36001	-0.30046	-0.32483	-0.26596	-0.083035	0.00094349	0.40679	0.51649	-0.28102	0.26521
-0.1722	-0.35479	0.16152	-0.17058	0.18427	-0.90489	0.098818	-0.50791	0.08911	0.035012	0.043868	-0.097087	0.098063	0.032057	-0.29024	-0.31088	-0.3121	-0.27759	-0.0568	0.059027	0.48302	0.52725	-0.24602	0.31127
-0.10688	-0.34423	0.17402	-0.17579	0.2001	-0.8887	0.067836	-0.45082	0.077818	0.027682	0.086154	-0.083563	0.11347	0.042453	-0.28204	-0.28935	-0.27787	-0.30008	-0.10995	0.078338	0.5196	0.57062	-0.16973	0.24849
-0.050945	-0.35785	0.19709	-0.15164	0.14362	-0.92247	0.062485	-0.49199	0.070656	0.013457	0.064352	-0.10969	0.12842	0.049306	-0.30898	-0.24371	-0.22651	-0.29	-0.029591	0.093658	0.50471	0.53811	-0.15935	0.28217
-0.056686	-0.36207	0.17978	-0.13565	0.13346	-0.93868	0.068577	-0.56535	0.057006	0.035612	0.068022	-0.14867	0.095998	0.03234	-0.31864	-0.20819	-0.17373	-0.29225	-0.052464	0.10926	0.4801	0.52066	-0.0061512	0.20505
-0.068244	-0.38767	0.15997	-0.11188	0.1349	-0.92282	0.052555	-0.54169	0.061971	0.012551	0.02974	-0.18623	0.056665	0.037037	-0.31509	-0.19994	-0.1212	-0.30759	-0.011787	0.083372	0.4845	0.44206	0.0076603	0.20346
-0.054759	-0.38998	0.15267	-0.11561	0.10342	-0.91984	0.031472	-0.53992	0.056153	-0.0053145	0.0219	-0.19152	0.039904	0.058373	-0.28203	-0.14709	-0.11896	-0.30177	-0.011204	0.11689	0.53831	0.36404	0.082361	0.24157
-0.05093	-0.35933	0.11707	-0.12828	0.1527	-0.93183	0.024832	-0.58697	0.055963	-0.02321	0.033225	-0.17069	0.045624	0.064021	-0.31297	-0.13298	-0.099995	-0.3275	-0.056051	0.078061	0.55863	0.42747	0.016523	0.22109
-0.03479	-0.38093	0.093071	-0.16155	0.18009	-0.93933	0.027481	-0.62696	0.095772	-0.033046	0.012422	-0.14289	0.046298	0.095613	-0.28598	-0.14324	-0.11541	-0.34724	-0.041408	0.015156	0.50884	0.41289	0.010543	0.1613
-0.021746	-0.38741	0.13248	-0.20875	0.19227	-0.97874	-0.016892	-0.60456	0.10751	-0.038892	-0.044189	-0.10095	0.058276	0.103	-0.25544	-0.204	-0.086273	-0.35669	-0.09209	0.018219	0.49096	0.40779	0.066888	0.2164
-0.0085341	-0.37678	0.13615	-0.26394	0.17685	-0.99444	-0.0039245	-0.58715	0.13109	0.00056494	-0.031437	-0.078165	0.08024	0.12718	-0.28871	-0.25861	-0.050067	-0.32819	-0.14401	0.051254	0.51108	0.3946	0.075233	0.17551
0.0077721	-0.39911	0.1245	-0.26823	0.16002	-0.98579	-0.054567	-0.61393	0.13176	0.015929	-0.055282	-0.073922	0.11285	0.14508	-0.31281	-0.22528	-0.050014	-0.3236	-0.16994	0.038397	0.47305	0.40173	0.055139	0.25605
-0.00881	-0.45616	0.107	-0.27571	0.073529	-0.99074	-0.0010233	-0.61781	0.11603	0.019146	-0.039638	-0.061367	0.13197	0.14545	-0.36939	-0.25576	-0.081875	-0.33828	-0.17463	0.031133	0.49115	0.38288	-0.032332	0.20771
-0.0044513	-0.46043	0.089415	-0.26133	0.023914	-1.0066	0.047608	-0.63135	0.11563	0.025262	-0.079234	-0.060973	0.11819	0.12422	-0.35358	-0.25736	-0.088641	-0.34743	-0.17405	0.053339	0.49501	0.36776	-0.11598	0.16046
0.024612	-0.47227	0.10757	-0.28608	0.01366	-1.0274	0.10343	-0.66775	0.13123	0.049003	-0.071879	-0.093256	0.11772	0.12186	-0.36287	-0.28435	-0.10125	-0.36447	-0.14127	0.0015776	0.55057	0.31658	-0.061888	0.15188
0.016612	-0.48418	0.13292	-0.29502	-0.043001	-1.0349	0.1156	-0.6666	0.15451	0.057433	-0.019567	-0.10424	0.1198	0.050931	-0.36918	-0.27556	-0.094757	-0.39426	-0.14126	0.050177	0.51368	0.27721	-0.12724	0.26328
0.012997	-0.49369	0.12323	-0.27958	-0.00089523	-1.0483	0.1294	-0.63958	0.17484	0.088854	0.0022716	-0.12387	0.12692	0.0040911	-0.39704	-0.21916	-0.085072	-0.39541	-0.12047	-0.042488	0.47344	0.28333	-0.15925	0.32666
-0.0099923	-0.49997	0.15795	-0.27971	0.0093607	-1.0676	0.1079	-0.67329	0.16468	0.087969	-0.084378	-0.17901	0.13973	0.020886	-0.45227	-0.20681	-0.056899	-0.42249	-0.14738	-0.073612	0.43633	0.20135	-0.25277	0.38765
-0.049177	-0.50372	0.17544	-0.31208	0.028011	-1.0791	0.13888	-0.62034	0.14144	0.10457	-0.073742	-0.2186	0.12869	0.049099	-0.44537	-0.20808	-0.015307	-0.41409	-0.15315	-0.026486	0.44287	0.15369	-0.32418	0.39689
