# Supplementary material for: Timing variability of sensorimotor integration during vocalization in individuals who stutter
Source: Sci Rep. 2018 Nov 5;8:16340. doi: 10.1038/s41598-018-34517-1 (PMC6218511; doi:10.1038/s41598-018-34517-1)
Supplement: Supplementary file 2 — Dataset 1 [file 41598_2018_34517_MOESM2_ESM.zip › compens-stutt-behav-scireports-supplementary-material/AS2047_control.txt]

0.21984	1.0471	-0.26703	0.077969	0.63654	0.88275	0.20657	0.17614	0.057056	0.11222	0.1614	-0.0073926	-0.19108	0.17048	0.71019	0.58297	-0.092332	-0.088203	-0.14333	-0.15245	-0.12738	-0.11846	-0.078552	0.38344	0.10582	0.33136
0.19294	0.94063	-0.24346	0.050341	0.6571	0.82491	0.21268	0.11987	0.058458	0.15587	0.11447	0.03949	-0.18453	0.077046	0.52307	0.59984	-0.10864	-0.15823	-0.1259	-0.13068	-0.074246	-0.14067	-0.062596	0.38077	0.051262	0.31723
0.17851	0.81655	-0.23642	0.059416	0.70369	0.76664	0.26557	0.085413	0.072227	0.21261	0.092081	0.00035912	-0.12738	0.029125	0.44747	0.63886	-0.10269	-0.25547	-0.096535	-0.11122	-0.038383	-0.22188	-0.050777	0.38664	-0.059851	0.33483
0.16472	0.63359	-0.22522	0.11307	0.72302	0.65654	0.27013	0.054483	0.049709	0.25763	0.10116	0.0017084	-0.063672	0.0021017	0.4178	0.65697	-0.10183	-0.30415	-0.094844	-0.10788	-0.01601	-0.3472	-0.094472	0.39648	-0.097945	0.35904
0.10338	0.49523	-0.1584	0.13326	0.60821	0.61538	0.2351	0.072587	0.037899	0.19612	0.11387	-0.015038	-0.059513	0.034266	0.42	0.64564	-0.163	-0.30543	-0.066208	-0.087077	0.018312	-0.42685	-0.17524	0.39299	-0.12723	0.3579
0.0025701	0.39797	-0.092766	0.11934	0.51789	0.59222	0.17904	0.107	0.046428	0.10048	0.11413	-0.26047	-0.01471	0.068876	0.41801	0.61128	-0.26523	-0.31343	-0.052311	-0.051883	0.039086	-0.44559	-0.24587	0.37489	-0.13823	0.33092
-0.065874	0.34372	-0.035946	0.092664	0.50892	0.57815	0.13062	0.049681	0.049853	0.068211	0.10598	-0.27025	0.11621	0.087931	0.38917	0.57882	-0.32802	-0.31426	-0.053715	-0.043372	0.052066	-0.41966	-0.29284	0.37327	-0.16994	0.29071
-0.10192	0.31732	0.0075881	0.081987	0.48402	0.5709	0.12483	0.024328	0.044331	0.036383	0.10624	-0.27288	0.22571	0.073735	0.3766	0.53561	-0.31592	-0.27151	-0.061237	-0.04608	0.067246	-0.3603	-0.31623	0.3545	-0.10503	0.26441
-0.12391	0.31254	0.064614	0.083025	0.45216	0.54525	0.11959	0.018537	0.051199	0.027083	0.063439	-0.26811	0.22411	0.0742	0.40176	0.47003	-0.31387	-0.17765	-0.076045	-0.06238	0.060754	-0.30561	-0.32076	0.33355	-0.028766	0.29642
-0.10171	0.32773	0.058882	0.089573	0.40148	0.48652	0.13011	-0.0090615	0.08689	0.003004	0.024808	-0.3238	0.23594	0.064511	0.43041	0.4699	-0.28016	-0.10618	-0.083279	-0.080688	0.058689	-0.26873	-0.30739	0.29959	-0.033653	0.2911
-0.051027	0.31376	0.011859	0.097422	0.35786	0.44475	0.17191	-0.026382	0.067391	-0.013116	0.034886	-0.34183	0.25365	0.049501	0.40295	0.33795	-0.23654	-0.10976	-0.10662	-0.065665	0.063554	-0.21135	-0.29647	0.32565	-0.051074	0.26585
-0.0056292	0.27658	-0.0098824	0.11251	0.32749	0.41413	0.18966	0.014137	4.9559e-05	-0.048258	0.045969	-0.34825	0.25654	0.029525	0.36154	0.26546	-0.22724	-0.12149	-0.10409	-0.055529	0.052557	-0.1959	-0.30113	0.35082	0.019131	0.18939
0.040583	0.28659	-0.0087012	0.095452	0.29802	0.4036	0.17103	-0.00199	-0.054502	-0.081742	0.052893	-0.30153	0.29857	0.050143	0.35995	0.30988	-0.19773	-0.14749	-0.082584	-0.088317	0.026691	-0.17653	-0.29068	0.34453	0.047553	0.10033
0.080342	0.30603	-0.011171	0.088728	0.30146	0.41428	0.1259	-0.064968	-0.086542	-0.034775	0.036138	-0.2921	0.28893	0.07534	0.39051	0.36584	-0.16999	-0.1514	-0.068889	-0.12901	0.0027557	-0.1552	-0.26834	0.35716	0.072234	0.093239
0.11591	0.29163	-0.029815	0.094976	0.27563	0.34151	0.082608	-0.053804	-0.097671	0.043495	-0.011988	-0.35957	0.27068	0.10836	0.36432	0.44002	-0.13836	-0.1062	-0.067851	-0.14938	0.0093058	-0.15632	-0.26231	0.38928	0.11394	0.058534
0.1338	0.26746	-0.02764	0.13199	0.19718	0.24404	0.061574	-0.044398	-0.11979	0.045504	-0.055432	-0.39514	0.28042	0.16785	0.3127	0.51501	-0.09457	-0.02161	-0.058271	-0.11373	0.054088	-0.15363	-0.2377	0.42525	0.12844	0.10871
0.1117	0.20768	-0.0085913	0.15189	0.21912	0.24484	0.070371	-0.043565	-0.13841	0.0051104	-0.07706	-0.38191	0.28487	0.18571	0.28845	0.50737	-0.062179	0.054206	-0.051334	-0.071481	0.1023	-0.12844	-0.1886	0.43618	0.13424	0.19847
0.078075	0.15523	-0.033395	0.10774	0.21932	0.22217	0.05864	-0.034647	-0.11673	0.0051243	-0.085357	-0.36955	0.29297	0.18877	0.29421	0.41665	-0.020544	0.11714	-0.047023	-0.077117	0.1148	-0.093676	-0.1687	0.39509	0.14322	0.23571
0.065494	0.088796	-0.065402	0.1117	0.19478	0.20716	0.046937	-0.051347	-0.061115	0.0082014	-0.097395	-0.36541	0.29994	0.16243	0.31128	0.3157	-0.0018938	0.14778	-0.049372	-0.10251	0.076577	-0.045693	-0.16206	0.3781	0.12841	0.20584
0.052712	0.012128	-0.042144	0.10704	0.18543	0.16907	0.08479	-0.048611	-0.010729	0.033471	-0.1022	-0.33487	0.32179	0.10111	0.28757	0.26671	-0.014108	0.10159	-0.054342	-0.10554	0.040316	-0.021118	-0.14634	0.3549	0.13805	0.11812
0.0050758	-0.069011	0.00072392	0.060935	0.16681	0.13536	0.098041	-0.067932	0.020525	0.044332	-0.11494	-0.30614	0.32824	0.10206	0.23043	0.22317	-0.055968	0.025737	-0.029258	-0.096248	0.033221	-0.037916	-0.1313	0.37727	0.13823	-0.0096842
-0.02766	-0.20236	0.040219	0.017418	0.14073	0.11332	0.086374	-0.10464	0.032565	0.050513	-0.118	-0.2693	0.29339	0.11211	0.17015	0.21413	-0.10623	0.0015561	-0.0028324	-0.076038	0.018675	-0.069096	-0.12331	0.35327	0.13337	-0.11767
-0.015094	-0.27118	0.1211	-0.028352	0.10165	0.10975	0.10845	-0.15462	0.042677	0.079593	-0.14011	-0.14697	0.26611	0.11386	0.12792	0.22364	-0.12694	0.014043	0.010718	-0.060108	-0.019916	-0.073381	-0.10186	0.41431	0.13981	-0.15008
-0.0034467	-0.26708	0.14242	-0.056091	0.08957	0.093667	0.14715	-0.19505	0.033305	0.10661	-0.16603	-0.087338	0.1399	0.18623	0.12874	0.14781	-0.12114	0.045741	0.029151	-0.051598	-0.057531	-0.03949	-0.042914	0.44661	0.17302	-0.11045
0.0029909	-0.24582	0.12482	-0.019349	0.06719	0.077029	0.15163	-0.18703	0.015325	0.095888	-0.16626	-0.071264	0.088766	0.2606	0.14869	0.055474	-0.13459	0.075444	0.041446	-0.06368	-0.062631	-0.032527	-0.0049681	0.49567	0.13307	-0.069903
0.017298	-0.21661	0.17029	-0.033402	0.0035334	0.069357	0.10127	-0.16104	-0.00066095	0.055048	-0.16171	-0.068185	0.12417	0.2715	0.11229	0.010628	-0.13105	0.082911	0.055474	-0.1094	-0.06002	-0.055581	0.0033814	0.40439	0.071503	-0.09941
0.032129	-0.22176	0.12379	-0.050217	-0.011228	0.070745	0.04061	-0.083979	0.011689	0.022569	-0.13423	-0.085931	0.10553	0.23269	0.055077	-0.019687	-0.12065	0.079258	0.049974	-0.13276	-0.087319	-0.049561	0.0037658	0.34683	0.0505	-0.095025
0.045944	-0.16792	0.060327	-0.065714	-0.043785	0.064748	0.011977	-0.0060914	0.032253	0.034856	-0.085946	-0.062561	0.094817	0.1852	0.018447	-0.016682	-0.13339	0.065963	0.064692	-0.090461	-0.090562	-0.0098403	-0.0049445	0.19611	0.064582	-0.045659
0.048615	-0.10188	0.052892	-0.038313	-0.032311	0.015957	0.0015708	0.017174	0.0090195	0.041892	-0.030282	-0.030574	0.044349	0.11637	-0.012426	0.025721	-0.090002	0.020517	0.046462	-0.03621	-0.044573	0.013247	-0.0035207	0.17475	0.059457	-0.0035637
0	0	0	0	0	0	0	0	0	0	0	0	0	0	0	0	0	0	0	0	0	0	0	0	0	0
-0.060008	0.071119	-0.012848	0.041266	0.0030702	0.010722	0.033367	-0.034317	0.017035	-0.029015	0.014873	0.073291	0.012005	-0.11735	0.0060963	0.031735	0.045569	0.04293	-0.017315	0.029764	0.030471	-0.010217	-0.021112	-0.037598	-0.020986	0.017192
-0.051855	0.070479	0.011379	0.07203	-0.0025606	0.0089725	0.059674	-0.012381	0.049499	-0.029992	0.061949	0.063259	0.06633	-0.20246	0.018556	0.0046679	0.041364	0.046973	-0.005422	0.042994	0.042004	0.017375	-0.070758	-0.09275	-0.02987	0.037569
-0.018786	0.020459	0.048711	0.10926	0.016748	-0.079593	0.024744	0.013471	0.097869	-0.031504	0.14755	0.019697	0.066297	-0.22824	0.061393	-0.039466	0.070123	0.0090267	-0.019615	0.024853	0.038067	0.034405	-0.12138	-0.068654	-0.033082	0.076933
-0.018504	-0.047672	0.11248	0.13217	0.046178	-0.16518	-0.020332	-0.04695	0.11923	-0.0087519	0.24121	0.026446	0.033306	-0.1957	0.088139	-0.093562	0.055155	-0.027026	-0.001384	0.019879	0.044211	0.012872	-0.13543	-0.056589	-0.011298	0.080416
-0.024711	-0.0072101	0.13131	0.18578	0.083713	-0.20892	-0.028319	-0.17333	0.099288	0.0059351	0.28042	0.072828	-0.0028582	-0.13543	0.088698	-0.11548	0.0057699	-0.054228	0.07003	0.022539	0.064857	-0.014661	-0.13484	-0.01496	-0.0085454	0.13763
-0.0070227	0.048308	0.1262	0.20997	0.06795	-0.26238	-0.044348	-0.37328	0.052957	0.012658	0.19171	0.12242	0.010281	-0.077178	0.072068	-0.07704	-0.01825	-0.072388	0.123	-0.025991	0.10725	-0.033373	-0.14989	0.04272	0.0079982	0.18029
0.01229	0.030038	0.072869	0.18664	0.042375	-0.31135	-0.058142	-0.53602	0.0015008	0.023985	0.075527	0.14486	0.088519	-0.050322	0.12303	-0.060937	-0.0041568	-0.084881	0.10307	-0.067829	0.13909	-0.041285	-0.16475	0.10971	0.059848	0.19853
-0.035667	0.045335	0.030493	0.17266	0.064337	-0.28167	-0.11851	-0.58483	-0.081163	0.035268	0.062065	0.14068	0.15562	-0.0067685	0.15468	-0.032916	0.0032125	-0.048946	0.084079	-0.069257	0.12998	0.0063384	-0.19715	0.20188	0.052647	0.22275
-0.1098	0.10368	0.045459	0.14434	0.086685	-0.22364	-0.19567	-0.58428	-0.11447	0.006434	0.11262	0.14188	0.16116	0.046873	0.13526	0.022645	-0.023309	0.035244	0.063024	-0.068559	0.1056	0.035233	-0.21055	0.32689	-0.055432	0.19041
-0.16254	0.13772	0.031202	0.17905	0.10544	-0.19787	-0.16501	-0.57706	-0.099134	-0.053464	0.11582	0.17646	0.14849	0.078959	0.14431	0.023637	-0.072238	0.090267	0.049227	-0.042408	0.098751	-0.013373	-0.16851	0.39927	-0.097509	0.058564
-0.21156	0.11597	-0.030725	0.20071	0.12413	-0.17802	-0.099326	-0.5669	-0.065309	-0.03137	0.056787	0.19658	0.17654	0.09525	0.21388	0.027511	-0.095422	0.10356	0.039838	0.017379	0.097201	-0.052584	-0.16424	0.43017	-0.10706	-0.038722
-0.22951	0.13733	-0.013596	0.17205	0.17662	-0.18372	-0.061923	-0.53642	0.01141	-0.0099214	0.067615	0.18312	0.18499	0.045233	0.21411	0.068277	-0.14181	0.12055	0.011764	0.063588	0.090586	-0.080648	-0.21244	0.39095	-0.08508	-0.018353
-0.22302	0.20028	0.025142	0.17181	0.18038	-0.13835	-0.039349	-0.48645	0.073104	-0.049097	0.13591	0.20901	0.1395	0.041231	0.19444	0.10818	-0.1521	0.1284	-0.021646	0.062463	0.092148	-0.059009	-0.23687	0.50527	-0.10865	0.013704
-0.21923	0.29466	0.013438	0.14467	0.18774	-0.11591	-0.010877	-0.4591	0.064847	-0.059496	0.19135	0.20652	0.081624	0.10318	0.20565	0.09863	-0.13199	0.14058	-0.046686	0.018803	0.1042	-0.028717	-0.24149	0.55448	-0.13706	0.020174
-0.24378	0.3538	0.023658	0.12507	0.30572	-0.16965	0.0073987	-0.46385	0.033374	-0.045497	0.22122	0.20932	0.010838	0.14853	0.18457	0.017016	-0.16389	0.16912	-0.054682	-0.039627	0.10311	-0.0038357	-0.25442	0.56518	-0.15814	0.032506
-0.29107	0.39089	0.055947	0.12487	0.36279	-0.22766	0.0058068	-0.46359	-0.011716	-0.05513	0.19241	0.21087	0.0094199	0.18572	0.14132	-0.015125	-0.18941	0.18407	-0.044647	-0.099575	0.10175	0.020517	-0.24084	0.51598	-0.12479	0.095416
-0.33116	0.39509	0.039389	0.16185	0.32393	-0.29077	0.050819	-0.43406	-0.048124	-0.047673	0.14047	0.17117	0.0036322	0.17187	0.084905	-0.01031	-0.1878	0.17586	0.0012983	-0.14711	0.14374	0.034495	-0.1907	0.44979	-0.109	0.19383
-0.35958	0.32213	0.039228	0.19449	0.25605	-0.28934	0.13591	-0.4901	-0.049232	-0.0015272	0.11393	0.219	0.039701	0.17458	0.10039	0.05369	-0.21204	0.1707	0.07285	-0.18158	0.18198	0.030429	-0.13921	0.43761	-0.051217	0.24828
-0.345	0.28223	0.058151	0.17403	0.13229	-0.23923	0.19201	-0.57294	-0.08032	0.006852	0.1125	0.17095	0.094874	0.18598	0.19815	0.12748	-0.22	0.17928	0.12178	-0.22974	0.14696	0.0024905	-0.11221	0.45879	0.0034954	0.38362
-0.28268	0.27627	0.050052	0.15173	0.001365	-0.19879	0.17491	-0.65932	-0.12752	0.023151	0.070325	0.080534	0.17939	0.13945	0.28816	0.15163	-0.19218	0.19284	0.12652	-0.27008	0.09519	-0.01845	-0.099805	0.50251	0.058424	0.43895
-0.20815	0.28323	0.047547	0.11132	-0.073753	-0.18406	0.12594	-0.78584	-0.18218	-0.009402	-0.055697	0.023655	0.23854	0.15507	0.33533	0.16699	-0.21398	0.20836	0.11191	-0.26421	0.081898	-0.010878	-0.10316	0.51876	0.031752	0.47193
-0.17103	0.33324	0.067918	0.072912	-0.15226	-0.21967	0.092842	-0.84978	-0.2157	-0.090402	-0.19341	-0.018659	0.24677	0.18137	0.33043	0.18151	-0.2327	0.25257	0.095828	-0.2594	0.085398	0.0068705	-0.098323	0.56308	0.036728	0.49525
-0.17349	0.43102	0.098536	0.0084832	-0.22632	-0.29072	0.053856	-0.79501	-0.19998	-0.13678	-0.26896	-0.025857	0.23155	0.17934	0.24293	0.13319	-0.29609	0.28391	0.10781	-0.25536	0.092593	0.019328	-0.09359	0.57431	0.070116	0.50294
-0.20088	0.46985	0.10656	0.024591	-0.2194	-0.31345	0.055848	-0.77695	-0.19372	-0.16134	-0.27629	-0.10607	0.21531	0.1884	0.12689	0.087882	-0.3642	0.27997	0.11754	-0.23879	0.077412	0.046182	-0.1233	0.61358	0.070245	0.47894
-0.2407	0.4427	0.086578	0.044913	-0.15505	-0.27809	0.12475	-0.81351	-0.20036	-0.19155	-0.23181	-0.18073	0.27814	0.19882	0.068428	0.054631	-0.37463	0.26859	0.053357	-0.23782	0.052457	0.092469	-0.15441	0.63133	0.049621	0.46144
-0.25295	0.44376	0.072721	0.1096	-0.099849	-0.27874	0.15361	-0.85049	-0.18885	-0.28172	-0.16591	-0.19603	0.26008	0.20079	-0.040355	0.029916	-0.4058	0.28832	0.012282	-0.21986	0.027248	0.13007	-0.15235	0.67589	0.062845	0.48217
-0.22039	0.45655	0.050052	0.020663	-0.069128	-0.29423	0.12193	-0.84122	-0.18482	-0.32698	-0.11165	-0.18423	0.2885	0.13476	-0.12349	-0.045634	-0.48044	0.32599	0.060064	-0.18045	0.0061576	0.156	-0.15181	0.60718	0.047541	0.51198
-0.16913	0.50619	0.081965	0.013448	-0.070858	-0.29502	0.11876	-0.82086	-0.17857	-0.31727	-0.088694	-0.16125	0.40018	0.159	-0.15197	-0.065488	-0.53985	0.34987	0.10122	-0.14252	0.023855	0.154	-0.15866	0.63129	0.055812	0.54326
-0.14969	0.50826	0.068554	-0.012327	-0.074065	-0.2928	0.11107	-0.78959	-0.17259	-0.3016	-0.094591	-0.10697	0.47321	0.17642	-0.18461	-0.045261	-0.54111	0.36199	0.13447	-0.11634	0.071372	0.14225	-0.13819	0.62437	0.068486	0.54407
-0.14651	0.5262	0.072243	-0.03163	-0.051442	-0.31625	0.075616	-0.76862	-0.1416	-0.24349	-0.11909	-0.10063	0.42628	0.097878	-0.22833	-0.057009	-0.53206	0.38938	0.10648	-0.10237	0.095686	0.10905	-0.13779	0.62763	0.033879	0.54681
-0.14346	0.52805	0.094096	0.0098207	-0.026326	-0.31765	0.08308	-0.82235	-0.085521	-0.20914	-0.12684	-0.080522	0.37442	0.023249	-0.18161	-0.052074	-0.53206	0.41457	0.080846	-0.09004	0.087257	0.045689	-0.13495	0.59552	0.0070653	0.5453
-0.15534	0.45947	0.10359	0.014624	-0.0011869	-0.32993	0.11817	-0.82048	-0.04952	-0.19257	-0.12227	-0.091354	0.34691	-0.030763	-0.057959	-0.029551	-0.48773	0.42506	-0.0033569	-0.090344	0.074425	0.012131	-0.10029	0.56648	0.012551	0.51524
-0.15284	0.40979	0.11789	-0.02104	0.0034003	-0.36226	0.12446	-0.82552	-0.014157	-0.17547	-0.092471	-0.092011	0.32184	-0.046873	-0.012008	0.047921	-0.42034	0.43122	-0.10807	-0.11531	0.040182	0.042543	-0.072003	0.56952	0.021737	0.46899
-0.13231	0.44286	0.15871	-0.010284	-0.0014964	-0.40232	0.099258	-0.86749	-0.0087234	-0.16807	-0.068913	-0.037968	0.19643	-0.031005	0.020663	0.067394	-0.38656	0.43481	-0.20364	-0.14988	0.0028651	0.073636	-0.066442	0.65282	-0.0086456	0.42062
-0.13636	0.46619	0.1362	0.070964	-0.039094	-0.39251	0.096184	-0.88313	-0.049385	-0.15085	-0.084215	-0.016341	0.039844	0.0051107	0.12313	0.099898	-0.38205	0.43685	-0.24605	-0.18233	0.00064219	0.059794	-0.062911	0.66796	-0.0064832	0.43905
-0.13597	0.46922	0.12443	0.052584	-0.054807	-0.3713	0.083734	-0.89515	-0.10778	-0.17713	-0.10072	0.023431	-0.026071	0.014227	0.17366	0.17205	-0.47336	0.41904	-0.24735	-0.18945	0.023686	0.051835	-0.015112	0.72587	0.021152	0.49968
-0.10036	0.44778	0.1182	0.041895	-0.076742	-0.36807	0.036827	-0.88204	-0.097305	-0.16243	-0.095616	0.015324	-0.039302	0.0077314	0.17548	0.15971	-0.55675	0.41116	-0.1911	-0.17526	0.050213	0.096556	0.015691	0.72983	0.028184	0.54949
-0.03629	0.43525	0.092807	0.060496	-0.073715	-0.40648	0.056601	-0.80488	-0.083502	-0.15442	-0.1196	-0.0032034	-0.036397	0.017547	0.18535	0.19516	-0.58069	0.42209	-0.11991	-0.14672	0.04908	0.13639	-0.014044	0.65974	0.014369	0.4758
0.035512	0.42874	0.057248	-0.013936	-0.097166	-0.45409	0.10632	-0.72516	-0.142	-0.15802	-0.12124	-0.018128	-0.035685	-0.019463	0.16348	0.25279	-0.62565	0.42899	-0.069007	-0.11638	0.024254	0.13751	-0.051941	0.57038	0.018044	0.38601
0.07007	0.43193	-0.027363	-0.0089964	-0.082135	-0.50588	0.085697	-0.72665	-0.16857	-0.12117	-0.11328	-0.0066099	0.012415	-0.045147	0.14824	0.18423	-0.69603	0.45454	-0.027826	-0.10791	-0.0068528	0.060585	-0.082512	0.50696	0.096939	0.38678
0.062461	0.46471	-0.11671	0.037437	-0.066857	-0.52422	0.045135	-0.79427	-0.12614	-0.10553	-0.11369	0.029601	0.082396	-0.0086936	0.14488	0.11916	-0.77803	0.4958	-0.035701	-0.094958	-0.039381	0.023154	-0.10844	0.46895	0.10255	0.37181
0.043179	0.47393	-0.15085	0.092636	-0.0052132	-0.49738	0.032952	-0.8439	-0.080781	-0.10269	-0.10089	0.04052	0.1658	0.015366	0.13592	0.094015	-0.82611	0.51421	-0.041191	-0.097124	-0.05262	0.0021517	-0.12685	0.44793	0.017709	0.34187
-0.0093696	0.49051	-0.13047	0.11532	-0.035522	-0.48678	0.034724	-0.86393	-0.068051	-0.10449	-0.067223	0.035622	0.15952	0.029944	0.14955	0.081316	-0.86785	0.5085	-0.013594	-0.10089	-0.031839	-0.071752	-0.13162	0.48787	-0.079942	0.34451
-0.029651	0.5347	-0.08472	0.10596	-0.035815	-0.48233	0.038006	-0.87377	-0.059241	-0.12976	-0.023963	0.050992	0.12747	0.010428	0.18471	0.19882	-0.89637	0.53178	0.027922	-0.10684	-0.0030093	-0.16389	-0.15465	0.49798	-0.10633	0.34771
-0.015057	0.54966	-0.010426	0.10943	-0.0053291	-0.46966	0.05161	-0.8859	-0.054333	-0.1515	-0.010965	0.054854	0.12491	-0.063669	0.18174	0.24446	-0.86638	0.5133	0.018471	-0.15768	-0.0040578	-0.21012	-0.16115	0.52608	-0.062808	0.3423
-0.022857	0.48674	0.031594	0.10711	-0.018849	-0.50076	0.085094	-0.88688	-0.07926	-0.15867	-0.063362	0.07168	0.12142	-0.07185	0.15701	0.19546	-0.84476	0.42866	-0.0093639	-0.17811	-0.039047	-0.17223	-0.13679	0.50724	-0.074921	0.34533
-0.065023	0.44629	0.065448	0.09415	-0.042841	-0.52814	0.08042	-0.88996	-0.091321	-0.16978	-0.098084	0.088516	0.078389	-0.028375	0.12951	0.21404	-0.77646	0.31084	-0.032057	-0.1658	-0.060425	-0.14983	-0.11028	0.56261	-0.095389	0.32758
-0.12879	0.44218	0.10583	0.079172	0.032745	-0.51651	0.035586	-0.93778	-0.062543	-0.17904	-0.098148	0.14477	0.028236	-0.016878	0.11752	0.27736	-0.69449	0.21881	-0.016379	-0.15027	-0.055737	-0.17034	-0.10883	0.61761	-0.16164	0.28694
-0.16698	0.46121	0.12027	0.066347	0.048173	-0.48399	0.031439	-1.0208	-0.023575	-0.17079	-0.11618	0.21389	-0.015372	-0.011579	0.13125	0.32565	-0.65294	0.19255	-0.0015655	-0.11728	-0.055454	-0.18147	-0.13938	0.67498	-0.27425	0.28097
-0.18801	0.48127	0.099266	0.076827	0.057647	-0.46061	0.054529	-1.0224	-0.022867	-0.16921	-0.12734	0.19432	-0.056447	-0.027779	0.12945	0.30432	-0.62346	0.20507	0.0141	-0.10973	-0.04662	-0.1717	-0.1848	0.66528	-0.27029	0.24968
-0.19237	0.49312	0.073892	0.12583	0.041993	-0.44576	0.067537	-0.96868	-0.061366	-0.16448	-0.12293	0.15337	-0.041475	-0.053753	0.13601	0.31714	-0.62207	0.23017	0.052936	-0.13503	-0.01862	-0.098668	-0.21333	0.60997	-0.21959	0.23764
-0.16163	0.50766	0.071854	0.15657	0.046258	-0.42555	0.06597	-0.96914	-0.070129	-0.16329	-0.11642	0.14085	-0.092968	-0.039147	0.11082	0.30306	-0.63704	0.26607	0.033466	-0.14964	0.0063429	-0.046863	-0.25285	0.56502	-0.088993	0.2258
-0.13955	0.5494	0.049612	0.16091	0.04634	-0.41688	0.079488	-1.0583	-0.032288	-0.15957	-0.12906	0.11624	-0.079998	-0.012771	0.066531	0.20319	-0.64515	0.33445	-0.014256	-0.13923	0.017521	-0.023819	-0.29726	0.53754	0.041283	0.24479
-0.13282	0.59714	0.018218	0.16801	0.08053	-0.41694	0.10373	-1.1249	-0.0346	-0.14651	-0.10743	0.10268	-0.01725	-0.0016977	0.078125	0.17131	-0.66195	0.38965	0.0055908	-0.14392	0.012836	0.010405	-0.3177	0.49668	0.05486	0.24615
-0.1138	0.63271	0.01627	0.10971	0.09107	-0.40745	0.095603	-1.1641	-0.014002	-0.11811	-0.075362	0.11453	-0.028254	0.028046	0.059501	0.16457	-0.70135	0.40895	0.033645	-0.15833	-0.0019014	0.040068	-0.35427	0.49463	0.027147	0.26529
-0.065567	0.64099	0.0059667	0.084159	0.070057	-0.43051	0.090246	-1.2205	0.011255	-0.15296	-0.041203	0.18261	-0.11019	0.0071612	0.059075	0.12938	-0.73281	0.41387	0.041945	-0.13784	-0.024479	0.068896	-0.42591	0.55185	0.059835	0.24768
-0.013528	0.63819	0.033812	0.095475	0.044684	-0.48135	0.098203	-1.2889	0.0047432	-0.21903	-0.0084726	0.21268	-0.078221	-0.0022513	0.080792	0.11881	-0.74042	0.41214	0.064001	-0.096804	-0.049504	0.063042	-0.46647	0.59396	0.050182	0.20991
0.046695	0.64996	0.052604	0.12076	0.0592	-0.49637	0.11087	-1.3777	0.011571	-0.25622	-0.013869	0.22586	-0.1027	0.0083428	0.051617	0.12269	-0.75946	0.41128	0.095426	-0.096782	-0.058088	0.042052	-0.45937	0.59244	0.035743	0.23272
0.089257	0.67459	0.028391	-0.0039692	0.12371	-0.49854	0.1329	-1.4138	0.011409	-0.28627	-0.040033	0.24984	-0.1455	-0.0045666	0.012008	0.13663	-0.78912	0.41064	0.1236	-0.1374	-0.045528	0.051045	-0.44679	0.57478	0.11861	0.30656
0.11508	0.70293	0.050411	-0.060959	0.11646	-0.51478	0.14037	-1.3816	-0.028432	-0.30252	-0.04239	0.22232	-0.22398	0.0086592	-0.032209	0.14602	-0.80826	0.38374	0.094034	-0.1541	-0.030984	0.036223	-0.43817	0.58002	0.20754	0.32289
0.14512	0.68737	0.031509	-0.072372	0.10624	-0.53884	0.13455	-1.3632	-0.06375	-0.32593	-0.0055548	0.1713	-0.22673	0.015767	-0.021299	0.13687	-0.80221	0.32917	0.053872	-0.18777	-6.2043e-05	-0.02401	-0.40014	0.59276	0.17215	0.30331
0.17668	0.61877	0.0075939	-0.1202	0.06814	-0.52567	0.13462	-1.3301	-0.053938	-0.32569	0.068705	0.16198	-0.19803	-0.018932	0.037794	0.16241	-0.76046	0.34082	0.051443	-0.25679	0.02544	-0.07794	-0.39062	0.59304	0.11039	0.2992
0.18331	0.58922	0.030141	-0.10808	0.080231	-0.49503	0.14029	-1.2799	-0.049199	-0.30826	0.091278	0.15608	-0.1919	-0.091602	0.061028	0.18756	-0.70735	0.39278	0.029004	-0.27839	0.00961	-0.10397	-0.42672	0.59731	0.095177	0.26818
0.15926	0.57664	0.082373	-0.03552	0.042234	-0.46167	0.15381	-1.3052	-0.080334	-0.30316	0.073332	0.15589	-0.21525	-0.11651	0.038712	0.17278	-0.65819	0.40571	0.050202	-0.25211	-0.024201	-0.091218	-0.45893	0.63374	0.11064	0.25045
0.13143	0.5198	0.1118	0.027371	0.063136	-0.40656	0.17271	-1.3729	-0.11823	-0.30869	0.076797	0.11862	-0.22632	-0.078195	-0.0058217	0.12622	-0.68453	0.39713	0.16706	-0.2191	-0.072336	-0.081382	-0.45706	0.66813	0.10518	0.2541
0.10007	0.3987	0.084093	0.045486	0.10308	-0.34846	0.18165	-1.4106	-0.12195	-0.32363	0.10453	0.099297	-0.21494	-0.010992	-0.08073	0.08959	-0.77252	0.34655	0.20466	-0.17775	-0.11056	-0.072504	-0.42429	0.68539	0.089035	0.31632
0.082709	0.28216	0.0072096	0.078832	0.10347	-0.3712	0.1971	-1.3691	-0.10251	-0.32909	0.10331	0.13196	-0.19463	0.061659	-0.096287	-0.022422	-0.8253	0.28728	0.11972	-0.12714	-0.14303	-0.083323	-0.39011	0.66341	0.10159	0.32522
0.056084	0.2924	0.01398	0.14546	0.097341	-0.45321	0.20418	-1.3191	-0.086831	-0.33432	0.045548	0.16814	-0.13727	0.071693	-0.095005	-0.078916	-0.79689	0.2859	0.019058	-0.11821	-0.26781	-0.073047	-0.3509	0.6705	0.11523	0.29036
0.033205	0.32497	-0.0083333	0.21315	0.07967	-0.50306	0.16993	-1.3177	-0.089219	-0.33468	0.01568	0.18756	-0.15228	0.0060067	-0.11021	-0.054844	-0.77819	0.31773	-0.060917	-0.13003	-0.40833	-0.01903	-0.33341	0.71542	0.084165	0.2759
0.044498	0.33376	0.010428	0.10052	0.092604	-0.52617	0.12106	-1.4336	-0.091813	-0.361	0.019267	0.17187	-0.23291	-0.0057028	-0.10351	-0.044935	-0.80326	0.32483	-0.1649	-0.13886	-0.43481	-0.029832	-0.3203	0.69492	0.075401	0.23946
0.062263	0.40656	0.055323	0.083031	0.13289	-0.55149	0.098666	NaN	-0.10035	-0.36516	0.0055826	0.15895	-0.26857	-0.024063	-0.088896	0.064159	-0.84383	0.3286	-0.15362	-0.11665	-0.39565	-0.051858	-0.29331	0.58702	0.13657	0.24118
0.090021	0.48488	0.052561	0.073426	0.16576	-0.60524	0.11497	NaN	-0.079064	-0.34573	0.015131	0.13537	-0.28502	-0.08924	-0.11114	0.074778	-0.897	0.34053	-0.22434	-0.080364	-0.34637	-0.0098182	-0.29063	0.47313	0.1706	0.27064
0.11117	0.50673	0.035567	0.072711	0.15998	-0.68724	0.10836	NaN	-0.013831	-0.3382	0.046868	0.12313	-0.26075	-0.13746	-0.14061	0.011826	-0.90132	0.31383	-0.38053	-0.069695	-0.30334	-0.0065351	-0.33667	0.41003	0.058804	0.28779
0.070816	0.50903	0.030033	0.049827	0.15817	-0.70561	0.047063	NaN	0.033609	-0.30539	0.050991	0.12578	-0.20032	-0.17391	-0.14344	-0.071938	-0.86668	0.26281	-0.49495	-0.088918	-0.24718	0.0028581	-0.3506	0.39552	-0.058975	0.25844
0.039261	0.50787	0.0054069	0.064666	0.18086	-0.69839	-0.0012956	NaN	0.04226	-0.3027	0.043412	0.068759	-0.20185	-0.25738	-0.14326	0.031526	-0.86308	0.266	-0.55691	-0.11302	-0.16635	-0.0033963	-0.34249	0.42019	-0.045837	0.24058
0.066467	0.51871	-0.0066171	-0.0075014	0.17115	-0.65864	0.0015868	NaN	0.051273	-0.31514	-0.0065566	0.057355	-0.2147	-0.41885	-0.13146	0.44792	-0.90777	0.2744	-0.64775	-0.15588	-0.10169	-0.045157	-0.36709	0.47165	0.059451	0.21326
0.066274	0.53914	0.012875	-0.002534	0.17172	-0.61662	0.049401	NaN	0.066692	-0.2849	-0.043244	0.090176	-0.18349	-0.49145	-0.11829	0.56372	-0.9324	0.27347	-0.72031	-0.18767	-0.062121	-0.096041	-0.35415	0.5212	0.08741	0.23174
0.021163	0.53827	0.038147	0.016633	0.16892	-0.58204	0.12777	NaN	0.045915	-0.24934	-0.043369	0.1298	-0.15025	-0.46381	-0.10233	NaN	-0.95975	0.26255	-0.34414	-0.16769	-0.011207	-0.14326	-0.30908	0.55436	0.035515	0.23483
-0.0025	0.6026	0.013769	0.0056956	0.17555	-0.54859	0.18998	NaN	-0.033263	-0.24707	-0.066968	0.20151	-0.13203	-0.49218	-0.089401	NaN	-0.9666	0.26361	-0.037568	-0.12784	0.061917	-0.18359	-0.31884	0.59775	0.071764	0.2506
0.019466	0.64701	-0.0086752	0.0037663	0.15713	-0.52241	0.22245	NaN	NaN	-0.30566	-0.079775	0.21483	-0.16383	-0.49892	-0.069682	NaN	-0.97568	0.26282	-0.162	-0.1282	0.18136	-0.21855	-0.37632	0.62459	0.10429	0.27508
