# Supplementary material for: Timing variability of sensorimotor integration during vocalization in individuals who stutter
Source: Sci Rep. 2018 Nov 5;8:16340. doi: 10.1038/s41598-018-34517-1 (PMC6218511; doi:10.1038/s41598-018-34517-1)
Supplement: Supplementary file 2 — Dataset 1 [file 41598_2018_34517_MOESM2_ESM.zip › compens-stutt-behav-scireports-supplementary-material/AS2047_down.txt]

0.54421	0.13397	-0.029083	-0.12874	0.15034	0.37101	0.39809	-0.33541	-0.10962	0.21272	0.1662	0.064266	0.3007	0.17517	0.27309	0.041203	0.096059	0.045336	-0.37976	-0.44145	0.16218	-0.035426	0.078633	-0.28109
0.47045	0.13298	-0.057669	-0.11672	0.13108	0.35026	0.39061	-0.30349	-0.079847	0.21028	0.18974	0.1061	0.29659	0.15403	0.22904	0.014875	0.11676	0.052753	-0.37194	-0.51849	0.15574	-0.043259	0.069306	-0.20418
0.53284	0.20211	-0.10551	-0.086983	0.12485	0.33505	0.38038	-0.29638	-0.048169	0.2271	0.22583	0.13751	0.33429	0.11901	0.23473	-0.037005	0.12702	0.082082	-0.34553	-0.37873	0.17602	-0.088835	0.074878	-0.13907
0.57089	0.23232	-0.086283	-0.047586	0.079298	0.28215	0.38635	-0.29482	-0.015512	0.24455	0.19712	0.10245	0.35019	0.10729	0.23723	-0.058281	0.12669	0.097042	-0.32962	-0.37814	0.20584	-0.10272	0.063399	-0.074278
0.50911	0.21556	-0.091719	0.02255	0.084362	0.20507	0.39647	-0.3007	0.014683	0.22886	0.10969	0.059353	0.30201	0.14539	0.23514	-0.0063678	0.092864	0.092033	-0.2718	-0.38665	0.22157	-0.18351	0.054923	-0.011248
0.49004	0.20238	-0.11254	0.081386	0.050192	0.17063	0.40026	-0.33105	0.0331	0.20475	0.026767	0.074997	0.26936	0.15557	0.19357	0.029216	0.034935	0.11536	-0.22613	-0.22906	0.24648	-0.24048	0.032621	0.040052
0.49654	0.17749	-0.2367	0.12097	0.01297	0.12704	0.36515	-0.40748	0.076251	0.17866	0.0050916	0.094114	0.26888	0.15693	0.15429	0.019893	-0.05846	0.10847	-0.22287	-0.19205	0.23125	-0.30422	0.018052	0.13422
0.479	0.15079	-0.26071	0.14562	-0.00081301	0.10884	0.32174	-0.5285	0.11963	0.18497	-0.02946	0.12307	0.25997	0.18126	0.12863	0.0018941	-0.16837	0.052265	-0.22312	-0.19255	0.21314	-0.34013	-0.020901	0.19326
0.39769	0.10143	-0.23858	0.14243	-0.026025	0.15386	0.31434	-0.61451	0.11693	0.16143	-0.10221	0.14688	0.20967	0.19837	0.12422	-0.0018124	-0.21327	-0.082255	-0.23613	-0.14522	0.20373	-0.30823	-0.035723	0.20887
0.3322	0.0042289	-0.21578	0.061013	-0.059476	0.20913	0.38482	-0.6694	0.12871	0.15781	-0.12886	0.12805	0.15821	0.21216	0.081305	0.0016033	-0.19093	-0.2121	-0.26134	-0.093829	0.18376	-0.24112	-0.016001	0.19165
0.2224	-0.058095	-0.27483	0.003146	-0.066584	0.22896	0.45217	-0.70216	0.17042	0.16961	-0.10866	0.1088	0.15749	0.22565	0.049712	0.0037823	-0.16445	-0.27369	-0.28292	-0.098183	0.15767	-0.23763	0.016789	0.14895
0.17569	-0.091151	-0.24101	0.047549	-0.052441	0.21513	0.48181	-0.6508	0.18878	0.19154	-0.060293	0.13631	0.17029	0.22029	0.05492	0.015191	-0.14532	-0.29355	-0.25652	-0.079767	0.15035	-0.24923	0.073017	0.1149
0.17714	-0.083026	-0.23785	0.086605	0.021063	0.1983	0.54071	-0.54835	0.19184	0.1533	-0.0057006	0.14696	0.18408	0.22633	0.055941	0.028102	-0.14236	-0.30946	-0.23102	-0.12169	0.15403	-0.25621	0.13122	0.11093
0.15599	-0.045721	-0.31421	0.073946	0.08468	0.19571	0.55694	-0.40926	0.2054	0.11547	0.028308	0.14779	0.20116	0.21803	0.09213	0.022839	-0.15316	-0.30351	-0.2184	-0.19327	0.1719	-0.23811	0.13476	0.09438
0.13014	0.03599	-0.37924	0.055987	0.099926	0.1839	0.61301	-0.2689	0.24137	0.1417	0.087839	0.11792	0.092621	0.17383	0.11426	-0.0053731	-0.17007	-0.2941	-0.1911	0.14086	0.17109	-0.19319	0.13711	0.039393
0.11079	0.079553	-0.38351	0.063599	0.085038	0.1588	0.6237	-0.16873	0.27121	0.13834	0.14173	0.082884	0.007291	0.16851	0.079574	-0.067352	-0.17581	-0.25591	-0.18112	0.23242	0.13821	-0.13937	0.18628	0.0048475
0.19585	0.088182	-0.33042	0.09441	0.046604	0.15177	0.58217	-0.11198	0.23484	0.098827	0.19829	0.10925	0.013587	0.13636	0.11278	-0.15375	-0.14474	-0.18424	-0.20761	0.082442	0.084996	-0.10829	0.18978	0.0025494
0.3736	0.081454	-0.28001	0.084919	-0.019574	0.17708	0.52787	-0.072354	0.14968	0.079218	0.23807	0.12248	0.033042	0.096533	0.086137	-0.18716	-0.10496	-0.10564	-0.20857	0.14508	0.04102	-0.11796	0.17957	-0.00059324
0.28409	0.066172	-0.23467	0.06534	-0.022016	0.21829	0.49031	-0.026047	0.091033	0.075608	0.26874	0.11056	0.035367	0.11052	0.025296	-0.20268	-0.057918	-0.029176	-0.17463	0.16935	0.010765	-0.13032	0.18077	0.030893
0.2005	0.045919	-0.18139	0.062801	-0.032026	0.24551	0.47062	0.0021237	0.089662	0.10287	0.2835	0.05888	0.032836	0.089583	0.015253	-0.23098	0.0026718	0.017914	-0.17895	0.14753	-0.0010095	-0.13104	0.184	0.040323
0.18836	0.019629	-0.16604	0.088858	-0.098978	0.29373	0.44212	0.025075	0.1161	0.1393	0.25983	0.070351	0.044269	0.086702	0.032644	-0.22058	0.057052	0.034828	-0.19761	0.13748	-0.02086	-0.10457	0.16617	0.031167
0.19417	0.033105	-0.14334	0.13474	-0.13979	0.35563	0.41428	0.045632	0.15758	0.1396	0.21608	0.11218	0.045833	0.17546	0.056044	-0.18234	0.066205	0.041675	-0.2028	0.13521	-0.024769	-0.049368	0.14843	0.043401
0.19096	0.032831	-0.098593	0.11871	-0.14519	0.37008	0.39141	0.046212	0.19947	0.10557	0.19015	0.1012	0.061237	0.20753	0.084158	-0.14306	0.051784	0.048011	-0.19108	0.10555	0.028669	0.022736	0.16528	0.063163
0.20968	0.014112	-0.056455	0.072532	-0.099157	0.37517	0.37137	0.028162	0.22551	0.040537	0.16183	0.081953	0.069022	0.18962	0.086006	-0.12218	0.067341	0.044213	-0.15898	0.10145	0.058302	0.043496	0.18351	0.064679
0.17712	0.023202	-0.036331	0.061751	-0.07577	0.3828	0.29668	0.02735	0.20204	-0.0043454	0.15745	0.042586	0.070598	0.15552	0.081288	-0.10515	0.1011	0.071158	-0.086584	0.087658	0.038887	0.067906	0.17356	0.065771
0.13155	0.0085229	-0.038822	0.079557	-0.041207	0.3361	0.14861	0.019915	0.14153	0.020833	0.185	0.038669	0.080782	0.087351	0.094828	-0.097194	0.10383	0.080174	-0.016152	0.078212	0.059126	0.052886	0.15276	0.087489
0.10839	-0.021779	-0.043773	0.068199	0.010463	0.26127	0.064041	0.010372	0.10526	0.0083385	0.17689	0.063033	0.058788	0.08651	0.060193	-0.068209	0.079153	0.06127	-0.007646	0.12354	0.096129	0.018129	0.089143	0.091572
0.027963	0.00048351	-0.049891	0.069824	0.024275	0.19673	0.14734	0.0084605	0.077115	0.013283	0.13929	0.052767	0.061446	0.14973	0.037991	-0.001968	0.056522	0.054542	-0.053198	0.12592	0.086988	0.021407	0.044373	0.052424
-0.012619	0.01191	-0.028291	0.054365	0.016341	0.094594	0.12021	0.010896	0.035828	0.013014	0.073636	0.018993	0.046382	0.089868	0.039341	0.013297	0.019449	0.020878	-0.063349	0.081942	0.029256	0.010234	0.022616	0.017385
0	0	0	0	0	0	0	0	0	0	0	0	0	0	0	0	0	0	0	0	0	0	0	0
0.013929	0.0063473	0.02866	-0.037774	-0.023122	-0.11888	0.076356	-0.0077805	0.0027443	-0.0054374	-0.027631	0.025648	0.02175	-0.057773	-0.033832	-0.012846	-0.0015553	-0.0061845	0.088464	0.015689	0.03488	-0.020294	-0.044601	-0.050061
-0.0073968	0.030405	0.075146	-0.056872	-0.027402	-0.19605	0.19256	-0.01353	0.026268	-0.027705	-0.016162	0.022078	0.042367	-0.022955	-0.052035	0.012759	0.025701	0.011536	0.12339	0.13601	0.088043	-0.026183	-0.14207	-0.081962
-0.0067864	0.022802	0.10121	-0.050051	-0.010073	-0.17639	0.26041	-0.023913	0.028768	-0.019836	-0.030632	0.0054377	-0.0026292	-0.043466	-0.018211	0.061442	0.050414	0.042632	0.11437	0.12234	0.12949	0.0021303	-0.19351	-0.11411
-0.016717	0.043309	0.084991	-0.01838	0.0059645	-0.13123	0.3195	-0.039954	0.037868	-0.024172	-0.0044691	0.070348	-0.004822	0.0052066	-0.0097516	0.087193	0.042225	0.055209	0.047188	0.043577	0.11414	0.00024588	-0.2167	-0.12749
-0.0301	0.045846	0.05626	0.0063925	0.022156	-0.098692	0.35467	-0.035631	0.068474	0.0069858	0.041463	0.088088	0.039533	0.014928	-0.042849	0.087767	0.049796	0.033886	-0.035103	-0.0050491	0.071243	0.0056968	-0.222	-0.12696
0.013673	0.049623	0.065683	0.011502	-0.0011741	-0.031303	0.34858	-0.046303	0.1097	0.064463	0.010852	0.081439	0.016805	0.013557	-0.049992	0.050813	0.070026	-0.036045	-0.073959	-0.034419	0.059538	-0.0032288	-0.22142	-0.16513
0.062163	0.09738	0.12845	0.0036223	-0.016103	0.027336	0.34015	-0.078257	0.15167	0.14269	-0.012289	0.13875	0.010241	0.052026	-0.023483	-0.01744	0.050239	-0.076116	-0.060261	-0.024234	0.073681	-0.010308	-0.19686	-0.19811
0.064738	0.10049	0.19081	-0.01371	0.0028421	0.077306	0.34529	-0.12589	0.18149	0.14417	0.023356	0.1664	0.057771	0.031697	-0.034275	-0.061364	0.01403	-0.06506	-0.094475	-0.019324	0.041278	-0.0056164	-0.1563	-0.17699
0.014859	0.10961	0.22954	-0.014051	0.036778	0.12161	0.38238	-0.14144	0.18098	0.10915	0.013682	0.14109	0.059893	-0.023391	-0.083546	-0.073295	-0.0074164	-0.053312	-0.13992	0.0053973	0.051961	-0.064194	-0.085792	-0.1836
-0.024038	0.24489	0.18002	-0.011483	0.073156	0.14039	0.4118	-0.11776	0.18708	0.057692	-0.0084679	0.1424	0.036868	-0.045214	-0.15501	-0.068853	-0.013847	-0.091271	-0.16035	0.020371	0.080293	-0.093744	-0.027532	-0.19073
0.0083736	0.47102	0.16016	-0.010104	0.065979	0.13601	0.43918	-0.12147	0.23511	0.014503	-0.042797	0.12844	0.051558	-0.011007	-0.16762	-0.095847	0.0084037	-0.12185	-0.15412	0.021156	0.078128	-0.069932	0.016754	-0.19496
0.054237	0.4709	0.18092	0.020785	0.039083	0.1334	0.43606	-0.12978	0.25723	0.006916	-0.06818	0.16317	0.083488	0.047457	-0.17103	-0.096811	0.050578	-0.1022	-0.16904	-0.013725	0.063427	-0.06702	0.013522	-0.25984
0.091495	0.19929	0.23938	0.044873	0.042104	0.14237	0.45875	-0.12489	0.28639	0.063459	-0.11205	0.19278	0.055549	0.070039	-0.25134	-0.17251	0.07121	-0.08785	-0.15495	-0.023713	0.077442	-0.083602	0.02871	-0.30055
0.1055	-0.15631	0.26905	0.045166	0.039662	0.14986	0.42347	-0.10623	0.31655	0.072464	-0.16041	0.17512	0.070361	0.062708	-0.34698	-0.17873	0.050501	-0.13084	-0.10265	-0.064506	0.1419	-0.12134	0.065425	-0.2918
0.12909	-0.34262	0.29486	0.051138	0.018939	0.15579	0.35412	-0.10255	0.26476	0.04698	-0.14168	0.17975	0.12227	0.063412	-0.43849	-0.083031	0.017637	-0.18104	-0.075107	-0.053297	0.18712	-0.15969	0.1325	-0.2821
0.15671	-0.42211	0.34771	0.054877	0.01275	0.19493	0.38497	-0.10765	0.19835	0.01211	-0.12494	0.15564	0.098592	0.10884	-0.47863	-0.0067761	-0.0051378	-0.16308	-0.041818	-0.082424	0.21218	-0.16768	0.17103	-0.3122
0.15997	-0.41761	0.36243	0.083202	0.024775	0.22711	0.38329	-0.1349	0.18717	0.010367	-0.13561	0.14261	0.073858	0.14131	-0.43354	0.053375	-0.010927	-0.14554	-0.064447	-0.15476	0.23765	-0.12001	0.14122	-0.36567
0.16485	-0.38334	0.35214	0.11566	0.069179	0.25947	0.37522	-0.16627	0.17761	0.068008	-0.17472	0.14394	0.097579	0.12361	-0.39348	0.092317	-0.017652	-0.20903	-0.13464	-0.16961	0.26179	-0.054736	0.099784	-0.41184
0.17187	-0.37095	0.33204	0.13998	0.088076	0.26497	0.34342	-0.16168	0.17094	0.12026	-0.19214	0.19598	0.075621	0.14497	-0.31493	0.1506	-0.024292	-0.22948	-0.14712	-0.16356	0.2777	-0.022456	0.034429	-0.41702
0.14336	-0.39192	0.34682	0.13906	0.096526	0.24266	0.31723	-0.14842	0.18995	0.075417	-0.1762	0.17755	0.060167	0.1665	-0.22549	0.1794	-0.036533	-0.15951	-0.12935	-0.27833	0.28472	-0.0043201	0.019682	-0.33756
0.097632	-0.41608	0.28612	0.11786	0.11113	0.23396	0.27584	-0.18423	0.22211	0.030514	-0.16377	0.15797	0.049583	0.15824	-0.19169	0.14589	-0.031983	-0.11488	-0.11709	-0.36581	0.2715	-0.028482	0.022401	-0.29596
0.14859	-0.44149	0.16866	0.12522	0.12594	0.24157	0.24665	-0.21315	0.23123	0.071998	-0.15026	0.14277	6.7516e-05	0.13162	-0.15314	0.14893	0.0064042	-0.12624	-0.17045	-0.36249	0.27524	-0.076715	0.013822	-0.27904
0.21842	-0.46084	0.077693	0.15375	0.12774	0.24875	0.22793	-0.17951	0.22138	0.078983	-0.12193	0.1445	-0.0047189	0.1706	-0.12905	0.15202	0.016131	-0.15069	-0.22305	-0.35505	0.29828	-0.086669	0.0036973	-0.24507
0.25451	-0.49853	0.10587	0.15209	0.11218	0.25278	0.21451	-0.15401	0.21771	0.043737	-0.085626	0.086636	0.027161	0.19267	-0.14992	0.16889	-0.0016347	-0.14192	-0.19476	-0.31617	0.34857	-0.083035	-0.029182	-0.23433
0.25975	-0.51694	0.12582	0.13015	0.11315	0.2953	0.15199	-0.15908	0.16982	-0.034953	-0.062269	0.10148	-0.018856	0.16514	-0.071337	0.18641	0.0038704	-0.12685	-0.18709	-0.25581	0.3926	-0.070716	-0.01232	-0.20462
0.22906	-0.48856	0.12889	0.13315	0.099749	0.35667	0.10058	-0.1597	0.11796	-0.092216	-0.042172	0.11391	-0.10225	0.1521	-0.03738	0.17994	0.03904	-0.149	-0.21668	-0.20763	0.43767	-0.021988	-0.0068037	-0.17078
0.18744	-0.42428	0.21461	0.15431	0.10154	0.36625	0.13891	-0.17837	0.11371	-0.076113	-0.055202	0.074023	-0.12221	0.18584	-0.006024	0.14952	0.074321	-0.1601	-0.23814	-0.16657	0.47774	-0.020728	-0.034027	-0.20281
0.20721	-0.33368	0.26723	0.19314	0.10941	0.32031	0.19128	-0.15011	0.13146	-0.042454	-0.09242	0.053555	-0.11496	0.17301	-0.012546	0.14666	0.087757	-0.17787	-0.21344	-0.12671	0.5211	-0.0014489	-0.081796	-0.21268
0.22058	-0.319	0.30853	0.21815	0.096312	0.31379	0.21605	-0.10138	0.16584	-0.030172	-0.098685	-0.014317	-0.1351	0.16929	-0.044362	0.16426	0.047484	-0.14373	-0.16416	-0.11548	0.50972	0.031897	-0.11008	-0.22002
0.24449	-0.28515	0.37143	0.16934	0.075064	0.33631	0.25459	-0.13885	0.20928	-0.052293	-0.095228	-0.084898	-0.142	0.21496	-0.11546	0.19706	-0.010285	-0.097798	-0.12244	-0.098197	0.45784	0.058027	-0.13248	-0.22536
0.32018	-0.33935	0.44054	0.092375	0.092489	0.34492	0.25933	-0.14698	0.22295	-0.061033	-0.13405	-0.090021	-0.10521	0.25066	-0.15044	0.1988	-0.036481	-0.10339	-0.094376	-0.059932	0.4157	0.037972	-0.14293	-0.21137
0.37526	-0.37121	0.516	0.088316	0.13995	0.338	0.26986	-0.1143	0.18766	-0.036403	-0.18069	-0.1255	-0.1202	-0.83544	-0.16025	0.194	-0.061021	-0.097196	-0.12165	0.0064101	0.39629	0.036512	-0.13393	-0.18776
0.43518	-0.37612	0.55305	0.15335	0.17354	0.33501	0.28635	-0.098951	0.15439	0.020035	-0.19122	-0.18008	-0.1174	-2.4673	-0.13956	0.18649	-0.075969	-0.080512	-0.15268	0.03291	0.34687	0.034978	-0.13008	-0.17654
0.48701	-0.35696	0.52909	0.18305	0.18112	0.33775	0.27942	-0.1239	0.15079	0.099344	-0.19127	-0.15498	-0.099751	0.1752	-0.08484	0.17001	-0.076816	-0.084661	-0.19738	0.023125	0.28104	0.056205	-0.15106	-0.14814
0.53219	-0.33274	0.48747	0.11409	0.16743	0.33758	0.28493	-0.09736	0.18207	0.14079	-0.18701	-0.053316	-0.077341	0.19516	-0.093219	0.1305	-0.096328	-0.093723	-0.25803	0.0077864	0.24499	0.060693	-0.14675	-0.17083
0.54586	-0.3071	0.47757	0.01936	0.15351	0.32864	0.29101	-0.087946	0.21392	0.14597	-0.17665	0.00076895	-0.0747	0.19298	-0.10326	0.1177	-0.14099	-0.091577	-0.27414	0.011561	0.23002	0.054392	-0.093377	-0.17976
0.56182	-0.30765	0.47483	-0.037468	0.16159	0.30895	0.29279	-0.10462	0.2335	0.1262	-0.17205	0.02617	-0.048021	0.17017	-0.099343	0.12551	-0.21074	-0.085425	-0.27926	0.018903	0.24562	0.062131	-0.063768	-0.1793
0.53653	-0.29288	0.48435	-0.058467	0.17221	0.26949	0.323	-0.13787	0.23115	0.10421	-0.18331	0.10218	-0.081944	0.16031	-0.097942	0.1157	-0.25127	-0.091504	-0.3181	-0.0087352	0.29117	0.043594	-0.056882	-0.18748
0.47951	-0.26176	0.49473	-0.051548	0.17753	0.23078	0.34943	-0.079201	0.21223	0.09876	-0.18151	0.15969	-0.090799	0.22031	-0.070686	0.101	-0.24867	-0.1526	-0.35398	-0.077445	0.37012	0.0099067	-0.024778	-0.17448
0.46442	-0.23277	0.49303	-0.0057297	0.19133	0.21611	0.37125	-0.031883	0.18681	0.090051	-0.17353	0.18016	-0.057597	0.2496	-0.076146	0.13374	-0.24556	-0.19547	-0.39955	-0.15177	0.43854	0.015099	-0.039512	-0.16768
0.49629	-0.18298	0.47868	0.030238	0.21384	0.2086	0.39103	-0.06612	0.19162	0.085911	-0.17138	0.17709	-0.082841	0.2175	-0.11596	0.15831	-0.23455	-0.17091	-0.42012	-0.18313	0.47322	-0.013553	-0.053254	-0.16059
0.46906	-0.13313	0.4165	0.067434	0.20214	0.21661	0.38634	-0.11641	0.21984	0.090165	-0.13222	0.20062	-0.13588	0.23299	-0.13304	0.17477	-0.2385	-0.09849	-0.40297	-0.1973	0.4555	-0.038373	-0.052075	-0.1778
0.42037	-0.10208	0.42139	0.14403	0.20583	0.24583	0.35423	-0.16406	0.19671	0.083358	-0.091727	0.1643	-0.18023	0.2494	-0.1363	0.1776	-0.21068	-0.042211	-0.36971	-0.27591	0.44106	-0.069751	-0.036808	-0.17892
0.42689	-0.1193	0.4316	0.18914	0.22783	0.26554	0.32047	-0.20313	0.11913	0.073736	-0.084046	0.1445	-0.18646	0.2416	-0.13518	0.15171	-0.19424	-0.021074	-0.32693	-0.34642	0.46769	-0.058412	-0.021801	-0.16945
0.41963	-0.14768	0.45748	0.20805	0.23095	0.26319	0.28286	-0.25378	0.042488	0.028697	-0.085107	0.11354	-0.20399	0.22777	-0.14716	0.13717	-0.23012	-0.08406	-0.31724	-0.38441	0.44692	0.006883	-0.023334	-0.16752
0.38232	-0.14449	0.48655	0.20709	0.2338	0.28928	0.26858	-0.36034	-0.033209	0.013149	-0.059494	0.10127	-0.19328	0.24367	-0.15473	0.15717	-0.27955	-0.12082	-0.31809	-0.3854	0.40426	0.093971	-0.0094482	-0.13606
0.33481	-0.17784	0.514	0.21252	0.23941	0.33823	0.30664	-0.46048	-0.072638	0.016856	-0.02343	0.14955	-0.16732	0.26939	-0.15039	0.17595	-0.34995	-0.19361	-0.32937	-0.39734	0.37227	0.12248	0.0036511	-0.13788
0.28605	-0.1562	0.45537	0.23067	0.24251	0.3495	0.34658	-0.48796	-0.10109	0.053388	-0.063742	0.19918	-0.19111	0.30775	-0.13879	0.22294	-0.4497	-0.30565	-0.3595	-0.45936	0.36152	0.073605	0.040678	-0.15326
0.26185	-0.1091	0.39901	0.22682	0.25839	0.34325	0.36471	-0.49269	-0.12148	0.1155	-0.16274	0.20381	-0.18266	0.31512	-0.11518	0.30567	-0.57459	-0.41773	-0.36209	-0.46744	0.36908	-0.040927	0.070699	-0.18974
0.23804	-0.10393	0.41961	0.20118	0.26877	0.30921	0.34998	-0.4887	-0.14611	0.18039	-0.22047	0.26332	-0.17868	0.26546	-0.12867	0.3219	-0.66262	-0.48916	-0.3626	-0.40662	0.3639	-0.11461	0.093648	-0.20408
0.17455	-0.1085	0.45016	0.21735	0.26682	0.31554	0.29406	-0.4077	-0.12498	0.10412	-0.28455	0.21066	-0.22907	0.14922	-0.087721	0.27695	-0.69437	-0.44017	-0.36091	-0.35855	0.36589	-0.14114	0.13114	-0.2382
0.13876	-0.16287	0.48878	0.27205	0.26486	0.3385	0.21418	-0.32672	-0.060495	0.10622	-0.38902	0.2092	-0.29421	0.17398	-0.082525	0.20641	-0.65273	-0.39745	-0.36034	-0.35543	0.39654	-0.1574	0.12387	-0.26953
0.14711	-0.22713	0.49642	0.2807	0.27211	0.30643	0.11377	-0.27834	-0.0049979	0.16361	-0.41122	0.23085	-0.32694	0.2438	-0.13647	0.16613	-0.55636	-0.42076	-0.3584	-0.29874	0.3972	-0.2231	0.10311	-0.33521
0.16436	-0.24004	0.46442	0.2342	0.26848	0.33691	0.036746	-0.24894	0.049071	0.10082	-0.38831	0.24145	-0.26811	0.2492	-0.15531	0.1496	-0.5177	-0.41733	-0.38602	-0.27577	0.36961	-0.27606	0.084593	-0.37399
0.19612	-0.27563	0.40948	0.21858	0.27121	0.37081	-0.1625	-0.239	0.091782	0.015887	-0.34876	0.18705	-0.18793	0.23258	-0.13281	0.1346	-0.53674	-0.35014	-0.43893	-0.25843	0.36714	-0.29013	0.052294	-0.40776
0.22463	-0.31743	0.4101	0.20706	0.28939	0.36698	-0.25382	-0.17778	0.12766	-0.041099	-0.30892	0.069126	-0.16821	0.2622	-0.12491	0.067688	-0.53646	-0.31246	-0.42133	-0.24165	0.39351	-0.29587	0.055544	-0.40937
0.24352	-0.24994	0.4425	0.19907	0.28341	0.33764	-0.30729	-0.12911	0.11747	-0.038447	-0.31384	0.1144	-0.18869	0.30512	-0.11921	-0.014752	-0.52122	-0.2923	-0.36579	-0.21443	0.42666	-0.31	0.03265	-0.39199
0.23513	-0.23505	0.43298	0.21174	0.24795	0.37125	-0.31536	-0.15136	0.072411	0.043606	-0.29132	0.1156	-0.20888	0.29162	-0.10832	-0.028182	-0.5135	-0.29838	-0.35827	-0.19119	0.44939	-0.27642	0.016223	NaN
0.21089	-0.24683	0.47164	0.22462	0.21835	0.40844	-0.25936	-0.20471	0.05982	0.10611	-0.28316	0.084135	-0.23032	0.2431	-0.087669	0.030479	-0.52069	-0.32005	-0.35337	-0.21054	0.36827	-0.20971	0.035823	NaN
0.17665	-0.27664	0.44849	0.23849	0.18911	0.43401	-0.20902	-0.20392	0.047756	0.14226	-0.25935	0.047298	-0.23709	0.26415	-0.12067	0.024741	-0.54427	-0.32776	-0.3832	-0.22066	0.30171	-0.16059	0.035715	NaN
0.12897	-0.26674	0.41951	0.2282	0.15812	0.49605	-0.14789	-0.26243	0.054089	0.096143	-0.19533	0.085825	-0.25907	0.27403	-0.17415	-0.013264	-0.54563	-0.31002	-0.3682	-0.25249	0.29237	-0.14564	0.024706	NaN
0.12748	-0.22744	0.42661	0.24707	0.14464	0.53307	-0.099423	-0.30964	0.073452	0.061653	-0.12398	0.10846	-0.2968	0.24758	-0.1743	0.042606	-0.57196	-0.29127	-0.37289	-0.3045	0.28056	-0.13059	0.04335	NaN
0.13497	-0.22413	0.44447	0.24317	0.098234	0.56083	-0.02535	-0.30291	0.093875	0.047534	-0.07546	0.10223	-0.26267	0.27141	-0.15617	0.075859	-0.61922	-0.27163	-0.33367	-0.3265	0.27623	-0.11163	0.1148	NaN
0.14221	-0.24278	0.44649	0.20002	0.06137	0.5667	-0.019645	-0.28541	0.10968	0.052583	-0.069831	0.10384	-0.21352	0.28637	-0.15451	0.058697	-0.64589	-0.26537	-0.26739	-0.3627	0.3293	-0.10102	0.1318	NaN
0.16344	-0.28354	0.50405	0.17615	0.031415	0.55311	-0.015067	-0.27097	0.075575	0.082704	-0.073466	0.13079	-0.14349	0.25539	-0.17049	0.033525	-0.62989	-0.26915	-0.26924	-0.36296	0.36388	-0.075954	0.11851	NaN
0.16956	-0.30008	0.52052	0.14662	0.0021935	0.52889	0.060039	-0.27768	0.02632	0.085197	-0.060849	0.10326	-0.13558	0.25372	-0.15429	0.00099427	-0.66159	-0.26545	-0.27056	-0.33631	0.34025	-0.069819	0.12626	NaN
0.1809	-0.27037	0.53652	0.088978	-0.010273	0.52512	0.12866	-0.29535	0.020703	0.034212	-0.07901	0.03737	-0.17305	0.24941	-0.12045	-0.00072503	-0.72772	-0.26872	-0.27162	-0.32238	0.28454	-0.10128	0.079317	NaN
0.18561	-0.24148	0.53588	0.017274	-0.0048645	0.55096	0.16722	-0.25502	0.053726	0.070179	-0.13592	-0.00031451	-0.15328	0.25857	-0.11159	0.0073757	-0.736	-0.2984	-0.2935	-0.32113	0.23746	-0.13995	0.048591	NaN
0.16143	-0.2277	0.50249	-0.0030394	0.023123	0.58685	0.19333	-0.23742	0.10086	0.062925	-0.14601	0.026599	-0.1249	0.27339	-0.10329	-0.0051383	-0.72348	-0.36603	-0.31198	-0.23486	0.23524	-0.1388	0.0076218	NaN
0.13651	-0.20806	0.48591	0.016202	0.051997	0.60465	0.19585	-0.22812	0.091119	0.074597	-0.10116	0.095064	-0.11751	0.26636	-0.1049	-0.029231	-0.71142	-0.38791	-0.30101	-0.15342	0.22228	-0.17082	-0.023949	NaN
0.12765	-0.22931	0.43971	0.030773	0.083201	0.54355	0.20428	-0.2274	0.027634	0.10557	-0.044778	0.067403	-0.1354	0.24727	-0.089177	-0.030263	-0.69893	-0.3724	-0.26964	-0.20794	0.20046	-0.1224	-0.061596	NaN
0.13045	-0.27813	0.42304	0.010862	0.12866	0.49378	0.21991	-0.29236	-0.0038959	0.098566	-0.019756	0.057186	-0.10431	0.17998	-0.059769	-0.056514	-0.70189	-0.30231	-0.22887	-0.26153	0.23297	-0.068214	-0.089687	NaN
0.15854	-0.29811	0.44114	-0.03145	0.14804	0.46617	0.22024	-0.34515	0.017427	0.097023	-0.0241	0.094695	-0.11186	0.2089	-0.081343	-0.09896	-0.68695	-0.30761	-0.16518	-0.27535	0.24505	-0.089406	-0.067583	NaN
0.19873	-0.32929	0.47518	-0.046795	0.1267	0.40099	0.28454	-0.32843	0.0094737	0.13298	-0.080084	0.11501	-0.10445	0.23202	-0.075062	-0.11686	-0.68428	-0.34528	-0.09262	-0.28071	0.21042	-0.13355	-0.029254	NaN
0.23363	-0.33299	0.51415	-0.063668	0.078879	0.30891	0.37516	-0.31755	-0.0010465	0.15627	-0.1234	0.14044	-0.06368	0.27434	-0.10239	-0.16317	-0.73961	-0.38396	-0.11856	-0.29018	0.19093	-0.11594	-0.0083318	NaN
0.24985	-0.2904	0.54992	-0.062022	0.060458	0.21164	0.45141	-0.31846	0.01853	0.16558	-0.12032	0.13853	-0.13908	0.29095	-0.12812	-0.19869	-0.80352	-0.40333	-0.15966	-0.30519	0.20464	-0.03351	-0.020283	NaN
0.24915	-0.22784	0.47945	-0.045476	0.069615	0.13578	0.4575	-0.31487	0.016903	0.15937	-0.12754	0.16046	-0.15646	0.27666	-0.12877	-0.19905	-0.79385	-0.42165	-0.19697	-0.28819	0.19808	-0.01617	0.016986	NaN
0.25495	-0.23644	0.49587	-0.011142	0.084252	0.09987	0.43817	-0.33883	0.038389	0.16793	-0.13575	0.20107	-0.10614	0.25907	-0.10663	-0.20688	-0.73428	-0.42044	-0.21893	-0.29683	0.19121	-0.03092	0.053576	NaN
0.23851	-0.2782	0.58775	0.013845	0.10628	0.11079	0.44227	-0.34515	0.028544	0.12281	-0.16315	0.2154	-0.051503	0.22204	-0.057141	-0.2197	-0.69267	-0.40508	-0.2314	-0.30668	0.20384	-0.062963	0.072109	NaN
0.2065	-0.28392	0.61875	-0.0048187	0.10745	0.12438	0.45895	-0.32614	-0.047582	0.10812	-0.18872	0.21168	-0.042432	0.2348	-0.060953	-0.17754	-0.70803	-0.36258	-0.24244	-0.31852	0.22296	-0.069631	0.11461	NaN
