# Supplementary material for: Timing variability of sensorimotor integration during vocalization in individuals who stutter
Source: Sci Rep. 2018 Nov 5;8:16340. doi: 10.1038/s41598-018-34517-1 (PMC6218511; doi:10.1038/s41598-018-34517-1)
Supplement: Supplementary file 2 — Dataset 1 [file 41598_2018_34517_MOESM2_ESM.zip › compens-stutt-behav-scireports-supplementary-material/AS2047_up.txt]

0.19319	0.49909	0.40066	-0.15564	0.12068	0.23768	0.65568	0.39441	-0.19267	-0.084685	0.31224	-0.056773	-0.16596	0.11293	0.46526	-0.13909	-0.17367	0.00069917	0.39782	0.35478	0.16042	0.17694	0.44492	-0.14137
0.14888	0.4628	0.39778	-0.12929	0.12663	0.22356	0.60949	0.4218	-0.18358	-0.18474	0.33657	-0.04764	-0.20957	0.14187	0.47446	-0.14816	-0.15833	-0.048618	0.41106	0.17877	0.026121	0.12385	0.44154	-0.19042
0.10706	0.42153	0.39104	-0.12446	0.11056	0.22038	0.56997	0.40989	-0.19078	-0.21409	0.39549	0.0037216	-0.22215	0.13982	0.49605	-0.16377	-0.15031	-0.0055807	0.39568	-0.081383	-0.062554	0.10852	0.49711	-0.19092
0.12158	0.41535	0.38742	-0.1558	0.11219	0.21129	0.53153	0.34991	-0.14879	-0.17339	0.46381	0.07789	-0.18982	0.10069	0.50922	-0.22934	-0.16981	0.084972	0.39061	-0.30932	-0.10573	0.089061	0.53451	-0.12869
0.15536	0.41746	0.36591	-0.13108	0.1117	0.17531	0.49591	0.32015	-0.11536	-0.20321	0.52417	0.14586	-0.13054	0.080928	0.46308	-0.23433	-0.13372	0.11359	0.42919	-0.33696	-0.066203	0.095314	0.44355	-0.04834
0.14319	0.47422	0.31327	-0.086989	0.11818	0.14715	0.49403	0.26681	-0.10081	-0.1893	0.5363	0.11408	-0.074656	0.05868	0.37079	-0.25893	-0.1189	0.093672	0.49589	-0.33776	-0.013345	0.10263	0.31048	0.036964
0.11718	0.5213	0.26418	-0.08036	0.12412	0.16745	0.48676	0.26917	-0.077156	-0.16988	0.49712	0.077985	-0.053381	0.053288	0.3148	-0.30656	-0.10853	0.041822	0.54657	-0.39747	0.033931	0.08456	0.21885	0.077974
0.089166	0.52385	0.24084	-0.054904	0.11185	0.16837	0.45583	0.23825	-0.056185	-0.14556	0.48838	0.090253	-0.062103	0.085187	0.26123	-0.27768	-0.097297	0.042243	0.58689	-0.40995	0.069108	0.055548	0.15684	0.046279
0.083095	0.49943	0.23126	-0.0016122	0.066411	0.13437	0.42331	0.15748	-0.027748	-0.10675	0.51027	0.12908	-0.094099	0.11379	0.19298	-0.25114	-0.11837	0.10299	0.59178	-0.42051	0.095374	0.0036198	0.12893	-0.0031545
0.071996	0.48637	0.21502	0.068858	0.033524	0.11328	0.3884	0.088591	-0.041224	-0.085382	0.51336	0.090996	-0.10464	0.11411	0.080999	-0.30987	-0.17033	0.18141	0.59052	-0.46901	0.12416	-0.047376	0.088992	-0.085044
0.026863	0.47531	0.10309	0.090552	0.060405	0.1103	0.32038	0.14958	-0.069022	-0.04214	0.48977	0.059236	-0.051158	0.12737	-0.010773	-0.26751	-0.17159	0.2422	0.55418	-0.56663	0.17186	-0.070816	0.037764	-0.14887
-0.002527	0.46489	-0.017317	0.088213	0.084648	0.12248	0.25655	0.11179	0.0038999	0.012358	0.43333	0.06541	-0.0072131	0.15813	-0.063848	-0.32641	-0.15444	0.26479	0.51945	-0.63092	0.20769	-0.089788	0.045499	-0.12477
-0.046842	0.43522	0.31521	0.092145	0.12786	0.13162	0.21882	-0.026234	0.066997	0.038137	0.37189	0.065984	-0.011478	0.19808	-0.064894	-0.39151	-0.13592	0.23046	0.50353	-0.64892	0.23916	-0.14522	0.051912	-0.094061
0.0034162	0.38759	0.32224	0.13414	0.1177	0.15083	0.19062	0.22899	4.8101e-05	0.053959	0.3535	0.057498	-0.024565	0.23496	-0.036489	-0.37176	-0.072829	0.23068	0.48641	-0.6193	0.24805	-0.20203	0.018816	-0.067439
0.038833	0.33779	0.0065754	0.11536	0.13953	0.15644	0.16458	-0.050912	-0.12803	0.073101	0.35392	0.0041209	-0.040386	0.25184	-0.012017	-0.3348	-0.071673	0.23265	0.43405	-0.52207	0.2141	-0.21755	0.061908	-0.031786
0.034255	0.30216	-0.018279	0.065688	0.16826	0.12347	0.12863	0.0053101	-0.23333	0.062825	0.33023	-0.075333	-0.054775	0.15192	0.00055866	-0.31744	-0.091767	0.23686	0.39762	-0.40751	0.18966	-0.20764	0.15765	-0.016172
0.031747	0.28511	-0.014728	0.07519	0.15337	0.080487	0.10863	0.038875	-0.26843	0.038727	0.31716	-0.13806	-0.060701	-0.0033487	0.018047	-0.1748	-0.14172	0.26862	0.37688	-0.30841	0.18505	-0.16315	0.19227	-0.039026
-0.014579	0.29638	0.0062969	0.11809	0.141	0.074034	0.096923	0.045027	-0.28093	0.052813	0.32056	-0.16212	-0.040019	-0.12293	0.027232	-0.15349	-0.15494	0.24283	0.33446	-0.21024	0.18541	-0.13186	0.27899	-0.074386
-0.082227	0.31783	0.055909	0.17437	0.11663	0.093874	0.080735	0.02937	-0.29943	0.078653	0.3192	-0.18127	0.0062827	-0.18475	0.035369	-0.24133	-0.065481	0.17546	0.35251	-0.17907	0.2051	-0.14209	0.339	-0.090938
-0.14918	0.33702	0.090293	0.18286	0.15452	0.067116	0.045222	0.036501	-0.28327	0.092541	0.33039	-0.20745	0.031223	-0.17212	0.067439	-0.28524	-0.038562	0.11968	0.33886	-0.17681	0.22345	-0.1509	0.32287	-0.045771
-0.17387	0.37137	0.088945	0.21803	0.16379	0.0061309	0.0091784	0.030749	-0.22524	0.13674	0.36013	-0.18533	0.050179	-0.11221	0.070548	-0.32713	-0.054031	0.04804	0.27919	-0.1381	0.20147	-0.12942	0.33611	0.014934
-0.17971	0.36446	0.12697	0.22747	0.1747	-0.0099783	-0.015858	0.011061	-0.15495	0.16631	0.27705	-0.11424	0.084822	-0.014801	0.055025	-0.31617	-0.076391	-0.091884	0.20702	-0.099754	0.1707	-0.1015	0.31504	0.048761
-0.17958	0.2936	0.18429	0.20092	0.16872	0.0071426	-0.042706	0.072868	-0.13462	0.15131	0.072815	-0.092762	0.090537	0.088886	0.058256	-0.23313	-0.054109	-0.11631	0.159	-0.096577	0.14388	-0.078487	0.26838	0.099003
-0.16277	0.24902	0.17206	0.18749	0.14539	0.069794	-0.047184	0.13379	-0.11726	0.095255	-0.11262	-0.12325	0.068205	0.094065	0.064131	-0.14444	-0.0085051	-0.064878	0.10082	-0.10011	0.14457	-0.059524	0.24278	0.14407
-0.13121	0.22726	0.10381	0.1742	0.053539	0.14084	-0.012545	0.14752	-0.11988	0.052434	-0.17102	-0.12293	0.033607	0.080667	0.075162	-0.13106	0.0027683	-0.035485	0.014738	-0.086348	0.16946	-0.031333	0.18735	0.17252
-0.10733	0.20492	0.046664	0.14467	-0.0069503	0.18385	0.020001	0.15205	-0.098808	0.072677	-0.13996	-0.11703	-0.0071147	0.072822	0.10926	-0.1178	-0.026916	-0.0025927	-0.018801	-0.064826	0.20316	-0.0202	0.11695	0.17953
-0.05317	0.13774	0.047577	0.10153	-0.015711	0.16565	0.033702	0.10633	-0.023949	0.089236	-0.066004	-0.11583	-0.014538	0.066634	0.127	-0.081696	-0.030911	0.040359	-0.016319	-0.032928	0.18297	0.0098229	0.086784	0.16387
-0.021364	0.069692	0.067936	0.052688	0.0040363	0.10474	0.04729	0.047458	-0.0070463	0.07014	-0.025262	-0.10569	0.0037818	0.072648	0.095878	-0.048515	-0.021701	0.0062378	0.00076804	-0.010344	0.084397	0.028837	0.08654	0.1466
-0.018311	0.03593	0.0446	0.012118	0.017995	0.028392	0.027008	-0.021712	-0.0067352	0.031898	-0.026928	-0.049367	0.005434	0.04925	0.04667	-0.023736	-0.012498	-0.013724	0.027893	0.0012891	0.019606	0.013727	0.053744	0.091532
0	0	0	0	0	0	0	0	0	0	0	0	0	0	0	0	0	0	0	0	0	0	0	0
-0.031322	-0.0031503	-0.038132	0.023766	-0.034549	0.043025	-0.0082865	0.03128	-0.021657	-0.0056313	0.016363	0.0023047	0.024043	-0.079647	-0.055601	0.025249	0.017855	0.038593	-0.039659	-0.0055964	-0.028589	-0.0074868	-0.049854	-0.063386
-0.03981	0.057741	-0.036173	0.070753	-0.026754	0.097319	0.030694	0.023634	-0.05376	-0.01538	-0.0055414	-0.031687	0.088102	-0.11077	-0.12213	0.029368	0.039413	0.047652	-0.019266	-0.016473	-0.052533	-0.034513	-0.06141	-0.075462
-0.023084	0.10249	-0.019323	0.12108	-0.020659	0.13234	0.074445	0.059483	-0.083181	-0.057412	-0.057896	-0.057875	0.16951	-0.11095	-0.16784	0.026377	0.019413	0.11241	-0.02149	-0.046783	-0.055098	-0.012018	-0.0051414	-0.027505
0.017224	0.14067	-0.031273	0.12321	0.0068781	0.14178	0.11409	0.062034	-0.11638	-0.085598	-0.088634	-0.045698	0.19774	-0.11863	-0.1654	0.064832	0.038455	0.16592	-0.049901	-0.06552	-0.061185	0.034039	0.069938	0.062009
0.062026	0.2014	-0.022964	0.085303	0.048567	0.13244	0.13515	0.00038459	-0.11911	-0.049881	-0.0479	-0.038018	0.1563	-0.086077	-0.17865	0.077046	0.031743	0.16385	-0.070239	-0.048883	-0.059896	0.044364	0.1428	0.14526
0.086415	0.22546	0.0069882	0.047882	0.01633	0.11086	0.12937	-0.016811	-0.084592	0.0059561	0.0039967	-0.014347	0.10619	-0.014132	-0.20507	0.093661	0.036372	0.14892	-0.098871	-0.03204	-0.013945	0.059989	0.23501	0.21729
0.10383	0.18452	0.043499	0.064935	-0.021725	0.087569	0.12067	-0.026068	-0.039581	0.039385	0.023056	0.02	0.043779	0.021658	-0.21341	0.11712	0.028368	0.12742	-0.17338	-0.0028079	0.058838	0.06149	0.29168	0.26163
0.13384	0.10611	0.10513	0.098913	0.027326	0.068908	0.071775	-0.021442	-0.020934	0.084043	0.031772	0.08132	-0.026259	0.073321	-0.22699	0.11189	0.0043827	0.10772	-0.20549	0.048384	0.18471	0.084597	0.26469	0.28701
0.11526	0.030712	0.16939	0.1434	0.049218	0.050772	0.018954	-0.013177	-0.048126	0.14413	0.041416	0.12058	-0.06161	0.14432	-0.24791	0.1421	-0.039437	0.087001	-0.2225	0.09275	0.33327	0.11555	0.22087	0.31487
0.064863	0.021014	0.18029	0.22957	-0.00829	-0.0075522	-0.0066638	0.0070909	-0.14822	0.17868	0.0014021	0.17632	-0.091255	0.17141	-0.25917	0.16701	-0.088306	0.028213	-0.19076	0.13218	0.42456	0.11151	0.20675	0.30175
-0.010665	-0.0022245	0.15798	0.28539	-0.01933	-0.060059	-0.026165	0.025722	-0.22602	0.19661	-0.092649	0.21598	-0.11196	0.18723	-0.24812	0.17145	-0.085312	-0.0057541	-0.2483	0.1435	0.4459	0.049236	0.19452	0.27122
-0.059919	-0.050084	0.15454	0.27146	0.015188	-0.086989	-0.049949	0.032062	-0.21313	0.21392	-0.13332	0.1835	-0.087084	0.24158	-0.26429	0.20851	-0.10534	-0.025365	-0.32542	0.12209	0.39271	0.035775	0.25788	0.25367
-0.091349	-0.079967	0.1707	0.21926	0.001924	-0.061085	-0.09156	-0.0024443	-0.22544	0.17614	-0.10635	0.1699	-0.060811	0.21681	-0.28489	0.2375	-0.065279	-0.032819	-0.38811	0.12605	0.30748	0.035984	0.34342	0.22263
-0.12201	-0.077359	0.18761	0.20075	0.01562	-0.0043517	-0.13424	-0.066159	-0.26617	0.11588	-0.043412	0.1596	-0.051988	0.2267	-0.28427	0.20784	0.0081649	-0.041517	-0.41351	0.17058	0.27741	-0.034203	0.37254	0.18849
-0.083992	-0.080854	0.19493	0.21153	0.0644	0.050096	-0.11866	-0.063198	-0.25583	0.087668	0.044373	0.12625	-0.048186	0.27984	-0.29525	0.22363	-0.010064	-0.026389	-0.49817	0.20975	0.30712	-0.12774	0.33563	0.14876
-0.0050334	-0.054969	0.17873	0.23499	0.025957	0.071092	-0.094388	-0.033019	-0.22204	0.09624	0.12683	0.086739	-0.027367	0.25096	-0.32891	0.22518	-0.031227	-0.023876	-0.59355	0.25493	0.31376	-0.21483	0.34826	0.10862
0.061505	0.03877	0.17163	0.286	-0.027313	0.085459	-0.058713	-0.025758	-0.17444	0.11973	0.20205	0.042532	0.017671	0.22768	-0.34528	0.20477	-0.070206	-0.028931	-0.6651	0.30601	0.30894	-0.26487	0.34873	0.059696
0.1045	0.10843	0.20887	0.30801	0.029391	0.12073	-0.057264	-0.037666	-0.11953	0.1322	0.26199	0.033608	0.0032341	0.19967	-0.33898	0.11737	-0.14777	-0.082911	-0.68471	0.31266	0.33706	-0.26506	0.29269	0.045187
0.13735	0.094465	0.24953	0.32127	0.052587	0.18461	-0.054252	-0.080866	-0.1374	0.13801	0.33404	0.066845	-0.029518	0.19007	-0.32309	0.094686	-0.17472	-0.081994	-0.64113	0.28643	0.35078	-0.27302	0.19505	0.074543
0.14776	0.075993	0.2605	0.35414	0.067745	0.21486	-0.017769	-0.042906	-0.20205	0.12411	0.3786	0.10838	0.0010918	0.18983	-0.33832	0.10866	-0.25086	-0.08564	-0.6059	0.24475	0.29101	-0.27068	0.13308	0.10365
0.17823	0.086316	0.2327	0.34083	0.059257	0.20276	0.046279	-0.021567	-0.2046	0.13475	0.39577	0.095793	0.035147	0.12699	-0.33797	0.14259	-0.29756	-0.10592	-0.62573	0.19657	0.20943	-0.23093	0.1007	0.13645
0.23516	0.073837	0.20455	0.31501	0.050427	0.18312	0.09201	-0.0030179	-0.15293	0.15404	0.41997	0.06378	0.036135	0.074267	-0.33629	0.16177	-0.27144	-0.12378	-0.60821	0.16117	0.15036	-0.19155	0.13012	0.13412
0.29371	0.078648	0.18151	0.34542	0.049219	0.16301	0.1076	0.035263	-0.12052	0.20547	0.42644	0.026202	-0.04204	0.046558	-0.32171	0.18876	-0.28075	-0.12179	-0.60821	0.11565	0.13841	-0.16584	0.089985	0.054582
0.30711	0.10352	0.12572	0.35524	0.035005	0.15757	0.13158	0.013002	-0.11968	0.22554	0.41522	0.0062037	-0.16807	0.036983	-0.31788	0.24602	-0.28257	-0.11973	-0.59749	0.012902	0.15139	-0.14836	0.05101	-0.015298
0.27702	0.078981	0.11795	0.36736	0.05435	0.18965	0.11457	0.029862	-0.11123	0.22	0.42584	0.011675	-0.25347	0.01305	-0.29937	0.29231	-0.26903	-0.11705	-0.57498	-0.1317	0.13024	-0.13103	0.022782	-0.022739
0.25864	0.010199	0.17315	0.36127	0.051872	0.21383	0.092551	0.051892	-0.079857	0.20803	0.42178	-0.0084656	-0.29885	-0.047528	-0.26911	0.36094	-0.21983	-0.13131	-0.59295	-0.21647	0.10907	-0.092267	0.11137	-0.0053372
0.21835	-0.056127	0.21858	0.34746	0.070043	0.20949	0.061809	0.0050818	-0.058609	0.1971	0.38859	0.00438	-0.31837	-0.10977	-0.23812	0.3807	-0.20421	-0.18528	-0.62084	-0.20554	0.10463	-0.05733	0.26223	0.0073764
0.20482	-0.071164	0.24942	0.35424	0.11785	0.213	0.0093227	-0.1091	-0.084793	0.18341	0.39237	0.037085	-0.32323	-0.061886	-0.25309	0.30926	-0.19094	-0.25545	-0.63967	-0.17546	0.14406	-0.021816	0.36548	-0.037279
0.21789	-0.036723	0.21394	0.35541	0.17554	0.20481	-0.031772	-0.10939	-0.049884	0.1375	0.46993	0.019036	-0.32238	0.0012028	-0.28069	0.24555	-0.212	-0.22243	-0.62469	-0.14748	0.16967	-0.016411	0.39516	-0.098317
0.22149	-0.0093487	0.13427	0.38067	0.18939	0.21253	-0.0087224	0.060515	0.032812	0.078275	0.5551	-0.01048	-0.32632	0.0096047	-0.26864	0.26382	-0.27984	-0.19078	-0.60686	-0.10171	0.18759	-0.028377	0.42872	-0.16102
0.23138	-0.029917	0.095974	0.43031	0.15408	0.2329	0.053378	0.10022	0.0092698	0.029822	0.5742	-0.0010682	-0.34282	-0.014106	-0.2271	0.30462	-0.28922	-0.18935	-0.61704	-0.044336	0.20895	-0.074663	0.42795	-0.162
0.19258	-0.031191	0.077091	0.45993	0.10958	0.25352	0.070614	0.012453	-0.04197	0.044998	0.55415	0.011894	-0.35049	-0.026798	-0.16705	0.29046	-0.30172	-0.19318	-0.61375	0.0050632	0.23637	-0.13321	0.41641	-0.106
0.14728	-0.014368	0.049657	0.45269	0.06251	0.27401	0.073502	0.073299	-0.012271	0.025834	0.55819	-0.015407	-0.3473	-0.021242	-0.14354	0.25683	-0.31337	-0.19501	-0.59441	0.039983	0.26204	-0.18222	0.41793	-0.080353
0.11846	-0.016731	0.011799	0.40865	0.0006854	0.28381	0.071099	0.11922	0.027896	-0.04127	0.51965	-0.024198	-0.33123	-0.022427	-0.11033	0.2343	-0.28771	-0.20016	-0.54652	0.073161	0.29325	-0.19339	0.46527	-0.083522
0.061204	-0.057411	0.0099375	0.36937	-0.041573	0.26469	0.058683	0.10491	0.043565	-0.076534	0.39038	-0.025061	-0.31415	0.038588	-0.071729	0.17166	-0.26562	-0.26746	-0.51273	0.088227	0.31232	-0.15856	0.46808	-0.11665
0.03043	-0.080953	0.047423	0.31999	-0.071601	0.24714	0.008945	0.080233	0.050918	-0.054193	0.26913	-0.050854	-0.29631	0.06959	-0.055885	0.11213	-0.29364	-0.30051	-0.48435	0.11096	0.29845	-0.13993	0.48601	-0.14614
0.039846	-0.10422	0.081133	0.30474	-0.069985	0.24733	-0.046937	0.049314	0.043069	-0.049581	0.24815	-0.16267	-0.26063	0.028723	-0.020205	0.099636	-0.35397	-0.31255	-0.42	0.11032	0.31295	-0.17335	0.47244	-0.20015
0.049548	-0.10592	0.080491	0.31262	-0.074263	0.22933	-0.092528	0.062201	0.010284	-0.10384	0.25323	-0.31896	-0.22146	-0.035892	0.0042524	0.13089	-0.39782	-0.36012	-0.34491	0.091683	0.33035	-0.22655	0.45114	-0.28941
0.071136	-0.082365	0.039913	0.31763	-0.044415	0.21257	-0.18691	0.14005	0.0064056	-0.12911	0.23049	-0.39191	-0.18681	-0.070807	-0.0048915	0.14986	-0.43484	-0.37556	-0.26768	0.078898	0.335	-0.23392	0.41365	-0.33681
0.081615	-0.073022	0.015525	0.29314	-0.040161	0.19063	-0.26282	0.098351	0.054652	-0.14005	0.24224	-0.36791	-0.15913	-0.074887	-0.041295	0.16969	-0.49724	-0.39258	-0.21777	0.072912	0.34212	-0.20458	0.35236	-0.298
0.072355	-0.11308	-0.0066706	0.33541	-0.0065055	0.15321	-0.30664	0.056977	0.093672	-0.15853	0.31056	-0.31681	-0.13366	-0.060363	-0.059387	0.20642	-0.51318	-0.42703	-0.18755	0.07722	0.34508	-0.211	0.32015	-0.2515
0.078786	-0.16354	-0.061394	0.37602	0.014591	0.093127	-0.35414	0.051681	0.097298	-0.14493	0.33561	-0.29737	-0.10017	-0.020053	-0.070427	0.17489	-0.51072	-0.5425	-0.18359	0.053789	0.2508	-0.26607	0.30812	-0.2701
0.05899	-0.19546	-0.11142	0.3688	0.055177	0.057876	-0.37595	-0.021964	0.081959	-0.14113	0.34718	-0.28616	-0.062188	0.030904	-0.069026	0.1358	-0.51352	-0.59015	-0.16761	-0.037902	0.097731	-0.33682	0.22885	-0.34086
0.013906	-0.19525	-0.11696	0.35682	0.11472	0.065272	-0.36478	-0.02677	0.12179	-0.14679	0.37934	-0.27442	-0.048859	0.022143	-0.039438	0.050031	-0.50685	-0.55577	-0.15696	-0.13552	-0.012009	-0.37235	0.23941	-0.42814
-0.0022593	-0.12917	-0.1188	0.32907	0.14762	0.092391	-0.30252	-0.022711	0.15866	-0.14655	0.40797	-0.26909	-0.0286	-0.023174	-0.0098625	0.016611	-0.4983	-0.52784	-0.21736	-0.20279	-0.083006	-0.35522	0.2309	-0.50251
-0.013863	-0.08646	-0.11899	0.27799	0.1328	0.10289	-0.26804	-0.010107	0.16019	-0.16356	0.43412	-0.22751	0.041645	-0.04748	-0.0013234	0.0012309	-0.56909	-0.52793	-0.26069	-0.23133	-0.16633	-0.3439	0.19149	-0.53773
-0.020311	-0.098671	-0.12513	0.2517	0.25649	0.090096	-0.23983	-0.0049701	0.15426	-0.2192	0.43593	-0.21691	0.10929	-0.088304	0.043066	0.0087619	-0.65322	-0.49252	-0.24459	-0.21506	-0.21472	-0.37247	0.16727	-0.51592
-0.065223	-0.1276	-0.1549	0.27496	0.31369	0.098068	-0.22124	-0.11987	0.10272	-0.24451	0.41656	-0.23152	0.12596	-0.087744	0.059645	0.061339	-0.62619	-0.44295	-0.25726	-0.19334	-0.19277	-0.38716	0.16043	-0.50379
-0.072258	-0.11208	-0.18714	0.3265	0.32481	0.1035	-0.27311	-0.14762	-0.021762	-0.23285	0.39935	-0.19522	0.088901	-0.10297	0.03318	0.021178	-0.62913	-0.4448	-0.34732	-0.17502	-0.18482	-0.38653	0.1327	-0.52607
-0.056438	-0.11015	-0.21288	0.35902	0.293	0.089881	-0.34825	-0.14394	-0.13368	-0.20021	0.41516	-0.16391	0.049929	-0.062924	0.017816	0.027026	-0.65345	-0.46441	-0.36286	-0.22411	-0.198	-0.40766	0.055449	-0.50588
-0.047208	-0.13647	-0.23233	0.34772	0.27901	0.098274	-0.38129	-0.10294	-0.20389	-0.16194	0.4193	-0.15831	0.042624	-0.0036922	-0.005437	0.034058	-0.65427	-0.49357	-0.31841	-0.31092	-0.1756	-0.43563	-0.062651	-0.47881
-0.017266	-0.1549	-0.23084	0.36368	0.22057	0.089176	-0.40284	-0.082054	-0.25047	-0.14168	0.40571	-0.18019	0.032554	0.047983	-0.052546	0.017362	-0.70173	-0.50997	-0.32078	-0.31861	-0.15193	-0.44811	-0.15098	-0.51275
-0.0086698	-0.15303	-0.23627	0.37923	0.16593	0.073099	-0.37498	0.001407	-0.21334	-0.15309	0.34713	-0.21354	-0.0091798	0.01423	-0.17048	-0.011638	-0.71186	-0.46768	-0.28501	-0.29333	-0.17298	-0.45605	-0.13662	-0.53977
-0.0012241	-0.16045	-0.26977	0.35392	0.17091	0.0549	-0.3699	0.051817	-0.14361	-0.19172	0.29592	-0.23169	-0.082551	-0.022584	-0.28516	-0.047638	-0.71821	-0.48781	-0.24945	-0.31422	-0.22386	-0.49577	-0.051715	-0.5303
-0.0042177	-0.16303	-0.28917	0.31559	0.18027	0.033697	-0.39574	0.061247	-0.11798	-0.21671	0.27738	-0.22777	-0.13257	-0.018981	-0.36468	-0.068851	-0.73327	-0.43751	-0.2557	-0.35309	-0.31718	-0.58761	-0.034292	-0.53299
-0.043937	-0.18093	-0.26971	0.29465	0.18924	0.011592	-0.36932	0.061229	-0.063966	-0.21803	0.25413	-0.2442	-0.14101	-0.029004	-0.403	-0.068369	-0.78601	-0.27948	-0.30962	-0.34166	-0.39797	-0.64193	0.0010897	-0.49147
-0.071074	-0.19385	-0.2523	0.30143	0.2217	0.011511	-0.33101	0.15159	0.0015177	-0.21599	0.23229	-0.30441	-0.14953	-0.031458	-0.37384	-0.096212	-0.81897	-0.17087	-0.33056	-0.30941	-0.54848	-0.65887	0.0043754	-0.54579
-0.055064	-0.19002	-0.27972	0.31386	0.22684	0.058357	-0.33075	0.13856	0.040561	-0.21145	0.24133	-0.31616	-0.15053	-0.064984	-0.29008	-0.1391	-0.91775	-0.10922	-0.38108	-0.30181	-0.65953	-0.67478	-0.017346	-0.66996
-0.031497	-0.13822	-0.28583	0.29734	0.24726	0.096619	-0.34081	0.0922	0.073055	-0.19073	0.24278	-0.31305	-0.15634	-0.083007	-0.20986	-0.12674	-0.91623	-0.044942	-0.41786	-0.31689	-0.74226	-0.68641	-0.083648	-0.66344
-0.02904	-0.10575	-0.24799	0.23966	0.30689	0.10717	-0.34395	0.08398	0.10061	-0.15749	0.19526	-0.28004	-0.1918	-0.12047	-0.21191	-0.10462	-0.87011	-0.0051825	-0.43981	-0.32187	-0.79639	-0.66225	-0.17488	-0.61545
-0.05251	-0.11945	-0.24788	0.22487	0.28034	0.11356	-0.34087	0.12171	0.094535	-0.15207	0.11518	-0.26209	-0.23708	-0.13181	-0.22625	-0.1082	-0.93522	-0.045329	-0.45579	-0.36942	-0.87277	-0.64254	-0.21202	-0.59891
-0.093991	-0.16876	-0.25153	0.2105	0.19075	0.071774	-0.34776	0.093753	0.075307	-0.17651	0.078546	-0.2619	-0.28201	-0.098178	-0.1928	-0.11168	-0.90515	-0.1104	-0.44317	-0.43646	-0.93402	-0.65139	-0.27337	-0.53444
-0.14652	-0.1998	-0.24444	0.1782	0.18168	-0.021252	-0.3756	0.026061	0.078594	-0.19409	0.10134	-0.31695	-0.32723	-0.09915	-0.15205	-0.13668	-0.86952	-0.11857	-0.49475	-0.44165	-1.0054	-0.66344	-0.32223	-0.47684
-0.20378	-0.2458	-0.30043	0.11163	0.13933	0.004185	-0.39059	-0.0022398	0.06544	-0.16977	0.11765	-0.35806	-0.35365	-0.12584	-0.15814	-0.19977	-0.87993	-0.11163	-0.47766	-0.42542	-1.1048	-0.65171	-0.40713	-0.45479
-0.26718	-0.35616	-0.40099	0.088795	0.14392	0.02859	-0.38681	-0.017806	0.054546	-0.1669	0.11269	-0.33195	-0.36711	-0.13039	-0.1182	-0.23077	-0.89436	-0.10753	-0.44066	-0.42444	-1.1472	-0.63889	-0.45536	-0.44359
-0.29893	-0.42737	-0.47414	0.13266	0.17227	0.0064173	-0.39206	0.009375	0.035266	-0.22533	0.087345	-0.31817	-0.36597	-0.15777	-0.08032	-0.1678	-0.92502	-0.060793	-0.47464	-0.42307	-1.1796	-0.61646	-0.41833	-0.43481
-0.31831	-0.46685	-0.51422	0.23627	0.19176	-0.021789	-0.40219	0.034198	-0.00082365	-0.32073	0.058382	-0.31607	-0.34027	-0.17169	-0.14193	-0.07968	-0.98777	-0.069615	-0.47634	-0.40936	-1.2165	-0.59908	-0.32981	-0.42353
-0.31244	-0.46752	-0.54526	0.46174	0.17951	-0.072154	-0.42479	-0.0031271	0.024744	-0.40232	0.049966	-0.31669	-0.34035	-0.16988	-0.18014	-0.088466	-0.99888	-0.11971	-0.43571	-0.39007	-1.2033	-0.58881	-0.2242	-0.41187
-0.30126	-0.41796	-0.56928	0.56097	0.12369	-0.15352	-0.41854	0.019872	0.027701	-0.43251	0.051627	-0.35389	-0.35447	-0.21381	-0.2048	-0.10357	-0.97682	-0.18715	-0.36606	-0.38779	-1.1921	-0.6339	-0.17987	-0.38248
-0.31531	-0.33901	-0.62039	0.18364	0.078036	-0.21333	-0.3793	0.10663	-0.060671	-0.42427	0.061375	-0.39665	-0.31007	-0.25368	-0.23095	-0.080486	-0.98594	-0.17421	-0.29	-0.405	-1.1923	-0.69254	-0.20861	-0.40471
-0.31274	-0.29606	-0.68194	-0.040905	0.087919	-0.20525	-0.4098	0.074924	-0.11082	-0.4054	0.058202	-0.42635	-0.26794	-0.30067	-0.21875	-0.092231	-1.0108	-0.24784	-0.26722	-0.41147	-1.2212	-0.69669	-0.23373	-0.44431
-0.26793	-0.29988	-0.70826	-0.28322	0.13081	-0.19404	-0.42423	0.07339	-0.067128	-0.35432	0.047906	-0.41885	-0.27677	-0.34993	-0.1558	-0.075445	-1.0218	-0.29448	-0.27116	-0.43309	-1.2145	-0.69021	-0.19406	-0.40464
-0.23116	-0.31423	-0.70402	-0.33085	0.15794	-0.21354	-0.4358	0.038744	-0.01063	-0.32948	0.046142	-0.3861	-0.27671	-0.3741	-0.1264	-0.10389	-1.0224	-0.28933	-0.36	-0.4491	-1.209	-0.67494	-0.11457	-0.35432
-0.26094	-0.34189	-0.67145	-0.35524	0.18108	-0.19715	-0.52316	0.044023	0.019748	-0.32302	0.045731	-0.38422	-0.25845	-0.43442	-0.13456	-0.14939	-1.0812	-0.2765	-0.48943	-0.45572	-1.1714	-0.66993	-0.099799	-0.36793
-0.27598	-0.30326	-0.62201	-0.44221	0.1841	-0.17735	-0.52057	0.033156	0.041445	-0.31594	0.047513	-0.34454	-0.25549	-0.4842	-0.11562	-0.14077	-1.0714	-0.28878	-0.60412	-0.4891	-1.1017	-0.64755	-0.14909	-0.36814
-0.28125	-0.26128	-0.61461	-0.4575	0.14514	-0.15104	-0.46599	-0.027069	0.0045798	-0.30683	0.037186	-0.36658	-0.29488	-0.40987	-0.10316	-0.11449	-1.0633	-0.32397	-0.74736	-0.52974	-1.0663	-0.6568	-0.12746	-0.36364
-0.28784	-0.2002	-0.62133	-0.43161	0.1146	-0.13059	-0.4352	-0.019341	-0.094442	-0.27808	0.020351	-0.42002	-0.32276	-0.31497	-0.12527	-0.14671	-1.0704	-0.34225	-0.81305	-0.58824	-1.0768	-0.68973	-0.11524	-0.33533
-0.34058	-0.1675	-0.59064	-0.39508	0.073476	-0.16341	-0.43987	-0.039926	-0.13255	-0.2044	0.03388	-0.42251	-0.31593	-0.23227	-0.15917	-0.14643	-1.1162	-0.35696	-0.80375	-0.6004	-1.0992	-0.72076	-0.089294	-0.33404
-0.39696	-0.16953	-0.56846	-0.39114	0.10005	-0.19964	-0.44692	-0.089649	-0.14207	-0.14036	0.050496	-0.49024	-0.33134	-0.16743	-0.21939	-0.14782	-1.1381	-0.40653	-0.82811	-0.52315	-1.1133	-0.72667	-0.05151	-0.37447
-0.38351	-0.1526	-0.56597	-0.46678	0.16816	-0.23652	-0.43862	-0.072676	-0.16481	-0.11806	0.060006	-0.53462	-0.34919	-0.23221	-0.25217	-0.19237	-1.106	-0.46778	-0.82289	-0.52956	-1.0766	-0.71909	-0.078877	-0.3566
