# Supplementary material for: Timing variability of sensorimotor integration during vocalization in individuals who stutter
Source: Sci Rep. 2018 Nov 5;8:16340. doi: 10.1038/s41598-018-34517-1 (PMC6218511; doi:10.1038/s41598-018-34517-1)
Supplement: Supplementary file 2 — Dataset 1 [file 41598_2018_34517_MOESM2_ESM.zip › compens-stutt-behav-scireports-supplementary-material/Self-severity.xlsx]

## Sheet: Sheet1
AS2003	5
AS2004	3.5
AS2005	7
AS2006	4
AS2007	5
AS2016	2
AS2017	3.5
AS2026	4
AS2032	3.33333
AS2036	7.5
AS2037	3
AS2040	4
AS2047	4.5
